# Supplementary material for: Genome-wide translational profiling of amygdala Crh-expressing neurons reveals role for CREB in fear extinction learning
Source: Nat Commun. 2020 Oct 14;11:5180. doi: 10.1038/s41467-020-18985-6 (PMC7560654; doi:10.1038/s41467-020-18985-6)
Supplement: Supplementary file 4 — Supplementary Data 1 [file 41467_2020_18985_MOESM4_ESM.xlsx]

## Sheet: A.male_FC_TA
GeneSymbol	logFC	AveExpr	t	P.Value	adj.P.Val	B
Ccnd3	-0.83053	6.09501	-4.85283	0.00013063	0.402888	0.608712
Acad8	-1.02281	6.61179	-4.59124	0.000230998	0.402888	0.24906
Rbp1	-1.35953	6.09497	-4.51429	0.000273449	0.402888	0.0494936
Ttr	-2.04598	11.7649	-4.32701	0.000412942	0.402888	-0.23598
Ankrd9	-0.544001	4.75123	-4.48578	0.000291116	0.402888	-0.286918
Hemk1	-1.57157	5.90056	-4.16529	0.000590379	0.402888	-0.513535
St5	-0.956997	4.13823	-4.43796	0.000323389	0.402888	-0.524073
Ahcyl2	-1.08148	7.02741	-4.08036	0.000712598	0.402888	-0.552296
Gm11744	-1.29339	4.36206	-4.23413	0.000506982	0.402888	-0.6781
Nt5dc2	-1.2534	4.33571	-4.28165	0.000456442	0.402888	-0.684227
Trpm3	-1.48717	5.28332	-4.09113	0.000695789	0.402888	-0.68737
Cdr2	-1.12182	5.24675	-4.01461	0.000824455	0.402888	-0.817069
Aar2	-0.468231	5.99209	-3.98315	0.000884059	0.402888	-0.822266
Chchd10	-0.448859	9.70445	-3.92433	0.00100733	0.402888	-0.842713
Trp53bp1	-0.485669	4.47489	-4.04877	0.000764295	0.402888	-0.862417
Clic6	-1.91363	7.00779	-3.89274	0.00108052	0.402888	-0.873929
Calcoco1	-0.588789	5.49978	-3.96251	0.000925482	0.402888	-0.935945
Cul4b	-1.31561	5.21702	-3.95895	0.000932832	0.402888	-0.960028
Usp19	-0.504146	5.43373	-3.95476	0.000941535	0.402888	-0.969973
Trp53inp2	-0.394817	6.23428	-3.82275	0.00126217	0.428305	-1.00307
Cab39l	-0.938319	7.4661	-3.80761	0.00130533	0.428305	-1.00494
Eaf1	-0.69043	4.46389	-4.05296	0.000757226	0.402888	-1.00785
Ar	0.619391	4.39763	3.93438	0.000985117	0.402888	-1.17856
Enpp2	-2.09453	10.2291	-3.71671	0.0015972	0.467921	-1.19277
Arhgap39	-0.495316	4.33101	-3.90665	0.00104765	0.402888	-1.19544
Cnst	-0.650066	5.41661	-3.74657	0.00149478	0.454136	-1.21733
Mospd1	-0.691614	6.07438	-3.65564	0.00182899	0.510265	-1.3151
Myrip	-0.799775	4.33646	-3.81559	0.00128241	0.428305	-1.31645
Arsg	-1.54158	5.38758	-3.63697	0.00190634	0.510265	-1.41577
Slc25a39	-0.433747	8.56295	-3.56704	0.002226	0.510265	-1.42975
Dhrs3	-0.459645	4.03615	-3.77879	0.00139157	0.439042	-1.4436
Ttll5	-0.602843	5.19336	-3.59305	0.00210131	0.510265	-1.47038
Tmem98	-1.48505	5.08069	-3.59685	0.00208369	0.510265	-1.51666
Acaa2	-0.980452	6.33882	-3.5152	0.00249684	0.510265	-1.52474
Fars2	-0.473667	5.69013	-3.52545	0.00244081	0.510265	-1.55193
Pex11a	-0.351765	4.56391	-3.61885	0.00198448	0.510265	-1.55342
Mctp1	-0.545771	6.81642	-3.48304	0.00268098	0.510265	-1.56884
Hspb8	-0.817748	5.36047	-3.54575	0.00233347	0.510265	-1.58522
1110004E09Rik	-0.369477	6.74177	-3.45367	0.00286087	0.510265	-1.62337
Ifrd1	0.528281	5.6796	3.46021	0.00281984	0.510265	-1.65766
Ubxn11	-0.67157	5.79541	-3.45021	0.00288287	0.510265	-1.66749
Slc29a4	-1.41025	5.38081	-3.46769	0.00277356	0.510265	-1.66856
Pla2g16	-0.727591	6.17111	-3.40436	0.00319014	0.510265	-1.72018
Strip2	-1.10812	5.63929	-3.42713	0.00303372	0.510265	-1.72132
Slc4a2	-1.37937	5.17195	-3.44817	0.0028959	0.510265	-1.76832
Bcar1	-0.396232	5.30208	-3.36221	0.00350109	0.510265	-1.85958
Pde1c	-1.07002	4.52087	-3.42209	0.0030677	0.510265	-1.88061
Dlx5	-0.621631	5.16868	-3.37745	0.00338536	0.510265	-1.88167
Tnfaip8	-0.60191	5.11493	-3.35543	0.00355384	0.510265	-1.89667
Zfp667	0.339363	5.56821	3.3174	0.0038644	0.510265	-1.91057
Foxg1	0.461945	5.16387	3.34193	0.00366113	0.510265	-1.92427
Ablim1	-0.543332	5.535	-3.28946	0.00410952	0.510265	-1.9521
Ezr	-0.78998	6.37149	-3.273	0.004261	0.510265	-1.95325
Eri1	0.336834	4.88436	3.34211	0.00365969	0.510265	-1.96029
Kcnj16	0.70748	3.54974	3.42973	0.00301632	0.510265	-1.98373
Fam210b	-0.332044	6.30851	-3.23926	0.0045888	0.510265	-1.98942
Ifi27	-0.97046	6.1942	-3.24102	0.0045711	0.510265	-2.00572
Mkl1	-0.694338	4.52094	-3.34526	0.00363439	0.510265	-2.00963
Plin3	-0.563512	5.28042	-3.26524	0.00433423	0.510265	-2.02065
Stk39	-0.821022	6.94469	-3.2112	0.00488016	0.510265	-2.02218
Fdx1	-0.419018	5.29078	-3.26095	0.00437529	0.510265	-2.03101
Gtf2ird1	-0.526373	4.1008	-3.35129	0.00358637	0.510265	-2.04086
Slc16a2	-1.22964	4.86389	-3.29518	0.00405814	0.510265	-2.04274
Hint2	-0.457361	7.08262	-3.19241	0.00508542	0.510265	-2.05493
Sh3bgrl2	-0.518562	5.25188	-3.24062	0.00457507	0.510265	-2.05624
Ier3ip1	0.378249	6.75711	3.18853	0.00512881	0.510265	-2.06316
Pcbp3	-0.516563	6.97556	-3.18084	0.00521597	0.510265	-2.08241
Rgs5	0.916109	4.43516	3.3205	0.00383817	0.510265	-2.08308
Pgpep1	-0.489564	4.47495	-3.28198	0.00417769	0.510265	-2.09458
Spred2	-0.471404	4.40588	-3.27622	0.0042309	0.510265	-2.09486
Yap1	-0.705858	3.3764	-3.3617	0.003505	0.510265	-2.10896
Sdhc	-0.313264	7.65835	-3.15845	0.00547789	0.510265	-2.10928
Vat1l	-0.792621	7.61572	-3.15948	0.00546561	0.510265	-2.10984
Rab3ip	-0.518862	6.98356	-3.14478	0.00564416	0.510265	-2.13533
Zfp385a	-0.706533	3.87237	-3.28764	0.00412603	0.510265	-2.15429
Utp6	-0.468069	4.81807	-3.23172	0.0046654	0.510265	-2.15842
Slc4a4	0.758401	4.36363	3.21083	0.00488417	0.510265	-2.18624
Ppp1r3c	0.856319	4.19264	3.20934	0.00490017	0.510265	-2.19144
Tctn2	-0.467312	5.26914	-3.15421	0.00552897	0.510265	-2.20247
2900052N01Rik	0.870592	5.57238	3.10786	0.0061181	0.510265	-2.20746
Arxes2	0.412667	6.88842	3.10223	0.00619371	0.510265	-2.21268
Stard3nl	0.329369	7.00838	3.09651	0.00627139	0.510265	-2.21503
Avpi1	-0.324298	6.78565	-3.08884	0.00637721	0.510265	-2.23523
Vamp8	-1.05414	5.92983	-3.0953	0.006288	0.510265	-2.23628
Rasa2	0.455137	4.28747	3.18383	0.00518191	0.510265	-2.23806
Rab33b	0.320394	5.67459	3.10326	0.00617978	0.510265	-2.23818
Slc31a1	-1.08301	5.90233	-3.10032	0.0062195	0.510265	-2.24201
Nudt7	-0.791041	4.45849	-3.18115	0.00521236	0.510265	-2.27875
Ctnnal1	-1.29423	4.59204	-3.16356	0.00541699	0.510265	-2.28047
Snx18	-0.423104	3.89338	-3.18257	0.00519617	0.510265	-2.2846
Aqp4	0.709516	4.78055	3.11135	0.00607165	0.510265	-2.28845
Kl	-1.67024	5.32915	-3.10122	0.00620741	0.510265	-2.29319
Tbc1d9	-1.08627	4.89205	-3.09903	0.00623707	0.510265	-2.30217
Dtd2	0.271326	6.19488	3.05345	0.00688816	0.510265	-2.30476
Uap1l1	-0.710982	4.98942	-3.10757	0.00612189	0.510265	-2.30944
Nudt10	0.430343	5.34583	3.09344	0.00631351	0.510265	-2.31813
1810026B05Rik	0.417677	5.0739	3.07607	0.00655711	0.510265	-2.31825
Rit1	0.280262	6.03948	3.04261	0.00705237	0.510265	-2.32259
Ncoa1	-0.287687	5.85941	-3.04421	0.00702792	0.510265	-2.32588
Sgk3	-0.75507	4.9086	-3.0976	0.00625655	0.510265	-2.32621
Ppp2r3a	0.426383	4.28172	3.11922	0.00596828	0.510265	-2.32862
Rprd1b	-0.294603	5.50602	-3.06321	0.00674335	0.510265	-2.333
Efemp2	-0.784833	4.36869	-3.1104	0.00608423	0.510265	-2.33757
Aars	-0.36861	6.39101	-3.02785	0.00728233	0.510265	-2.34563
Ide	-0.415202	4.32476	-3.12038	0.00595313	0.510265	-2.34581
Nr1h2	-0.303479	6.23091	-3.0255	0.00731962	0.510265	-2.3491
Tmem47	0.406331	6.92526	3.01722	0.00745234	0.510265	-2.35082
F3	0.70185	4.3512	3.09133	0.0063427	0.510265	-2.35856
Itpk1	-0.442041	6.59822	-3.01393	0.00750584	0.510265	-2.35929
Mroh1	-0.641443	4.54675	-3.08636	0.00641179	0.510265	-2.35957
Rrm2b	0.382434	5.46868	3.02638	0.00730564	0.510265	-2.37296
Prkrir	0.30342	5.66136	3.00511	0.00765089	0.512956	-2.37955
Prps2	-0.647277	5.68459	-3.02436	0.0073377	0.510265	-2.38764
Aldh1a1	0.969462	5.10345	3.01716	0.00745336	0.510265	-2.39859
Eif4g1	-0.554515	5.00925	-3.04534	0.00701065	0.510265	-2.40385
Stxbp4	-0.528247	4.51357	-3.07186	0.00661755	0.510265	-2.40629
Dusp12	0.410997	4.25668	3.08596	0.00641732	0.510265	-2.40837
Gga2	-0.438971	5.33267	-3.0165	0.00746403	0.510265	-2.41405
Prdx5	-0.300344	9.14906	-2.98064	0.00806766	0.521095	-2.41648
N4bp3	-0.741367	4.47823	-3.06239	0.0067554	0.510265	-2.42464
Acbd4	-0.296529	5.7144	-2.98412	0.00800708	0.521095	-2.42739
Tarbp2	-0.467427	4.21321	-3.06231	0.00675656	0.510265	-2.45367
Nr2f1	0.57326	4.76262	2.99544	0.0078129	0.512956	-2.48588
Thumpd3	-0.423892	5.67055	-2.9494	0.00863182	0.54051	-2.49715
Timm8a1	-0.466182	3.94353	-3.03644	0.00714762	0.510265	-2.50063
Fbl	-0.295103	4.94272	-2.99523	0.00781659	0.512956	-2.5034
Psap	-0.694259	9.00507	-2.9256	0.0090871	0.543517	-2.50649
Arl1	0.297314	8.46087	2.92056	0.0091864	0.543517	-2.51315
Cav2	0.4813	4.75744	2.95486	0.00853052	0.538276	-2.52127
Parva	-0.627624	6.30551	-2.91938	0.0092099	0.543517	-2.52375
Tmem237	-0.601801	6.06867	-2.91568	0.0092836	0.543741	-2.53451
Cdc14b	-0.763046	4.12865	-3.01264	0.00752677	0.510265	-2.53497
Scamp3	-0.352721	5.23634	-2.9349	0.00890645	0.543517	-2.54316
Thoc5	-0.415418	4.71567	-2.96632	0.00832163	0.529165	-2.54696
Pdyn	-0.905441	8.22677	-2.8833	0.00995415	0.543741	-2.57309
Stxbp2	-0.723306	4.6167	-2.92591	0.00908098	0.543517	-2.57889
Eml2	-0.46757	6.99141	-2.87982	0.0100289	0.543741	-2.57983
Cep104	-0.309594	5.10134	-2.90924	0.00941342	0.543741	-2.57994
Fam195a	-0.464394	4.70689	-2.92424	0.00911368	0.543517	-2.58168
Unc119	-0.43551	6.61647	-2.87666	0.0100974	0.543741	-2.58729
Pltp	-0.848718	5.21441	-2.91174	0.00936286	0.543741	-2.58807
Fxyd1	-0.76434	6.42669	-2.87724	0.0100849	0.543741	-2.58855
Ccdc109b	0.654722	3.84032	2.99576	0.00780754	0.512956	-2.58982
Rev3l	0.403533	4.45208	2.93068	0.00898801	0.543517	-2.59927
Klhdc1	0.320873	5.36882	2.89063	0.00979849	0.543741	-2.60534
Sympk	-0.423664	4.9029	-2.89289	0.00975099	0.543741	-2.61182
Eci1	-0.720193	6.18428	-2.86301	0.010398	0.544064	-2.61524
Golga3	-0.269097	5.27506	-2.88186	0.00998512	0.543741	-2.61796
Oplah	-0.646068	4.25383	-2.93446	0.0089149	0.543517	-2.61871
Ssfa2	-1.0294	4.60226	-2.88882	0.00983679	0.543741	-2.62207
Aldh9a1	-0.288353	5.29991	-2.87462	0.0101417	0.543741	-2.63091
Bpnt1	-0.271052	6.64798	-2.84381	0.0108356	0.544064	-2.64317
Mtmr4	-0.357369	5.83744	-2.84202	0.0108773	0.544064	-2.65223
Hes6	-0.388732	5.39027	-2.86796	0.010288	0.544064	-2.65261
Upf1	-0.434853	4.72938	-2.89724	0.00965994	0.543741	-2.65632
Pip5k1b	-0.76112	5.19344	-2.86089	0.0104454	0.544064	-2.6659
Bnip2	0.456119	5.30751	2.84722	0.0107566	0.544064	-2.66918
Sft2d3	0.586281	2.97814	2.97478	0.00817061	0.523621	-2.67281
Cat	-0.507121	5.78835	-2.8347	0.0110493	0.545335	-2.68919
Nt5c3	0.258818	6.72739	2.81305	0.0115736	0.548775	-2.69038
Nudt14	-0.396534	5.25272	-2.8439	0.0108335	0.544064	-2.69053
Upp2	0.439822	4.7384	2.83148	0.0111258	0.545335	-2.69306
Cldn10	0.872998	4.75139	2.84232	0.0108703	0.544064	-2.6944
2810013P06Rik	0.449569	5.20308	2.82416	0.0113016	0.545335	-2.69666
Acadvl	-0.542584	5.29414	-2.83804	0.0109704	0.545335	-2.69749
Tpp1	-0.606389	5.46656	-2.82472	0.011288	0.545335	-2.69826
Rapgef5	-0.417325	4.44259	-2.86299	0.0103985	0.544064	-2.69867
Tbcel	-0.538188	4.51912	-2.85405	0.0106	0.544064	-2.71419
Pcsk6	0.565661	4.04731	2.88685	0.00987858	0.543741	-2.72036
Atp5a1	-0.33719	10.035	-2.79311	0.0120777	0.556592	-2.72779
Fam21	-0.296056	5.1013	-2.80536	0.0117655	0.551501	-2.73343
Pitpnb	0.251874	6.79412	2.77983	0.0124249	0.557613	-2.74403
Plxdc2	-0.394509	4.27844	-2.84678	0.0107667	0.544064	-2.74692
Ctso	0.554848	4.89055	2.80596	0.0117506	0.551501	-2.74703
Mpv17	0.347665	6.91053	2.76815	0.0127385	0.565758	-2.76413
Pard3	-0.317088	4.59528	-2.82518	0.011277	0.545335	-2.76712
Smim1	-0.503063	4.44936	-2.81789	0.0114545	0.546796	-2.7675
Xiap	0.335526	4.61724	2.78597	0.0122634	0.557443	-2.76786
Snta1	-0.359629	5.3995	-2.77928	0.0124397	0.557613	-2.77196
Hist1h1c	-0.553908	5.30057	-2.78974	0.0121651	0.557443	-2.77269
Ap3b1	-0.369182	4.66001	-2.79414	0.0120512	0.556592	-2.79051
Metrnl	-0.485271	4.332	-2.79594	0.0120049	0.556592	-2.80882
Ppfia1	-0.295145	4.5567	-2.76738	0.0127594	0.565758	-2.82416
Vgll4	-0.455149	4.17142	-2.78457	0.0123	0.557443	-2.8353
Slc5a3	-0.584171	3.52415	-2.81745	0.0114652	0.546796	-2.83795
Igfbp6	0.414861	4.95063	2.74901	0.0132684	0.582035	-2.8465
Arxes1	0.353961	5.52088	2.7313	0.0137778	0.589867	-2.85062
Caskin1	-0.360436	5.04144	-2.74262	0.0134502	0.586871	-2.854
Ak2	-0.257831	5.34954	-2.71913	0.0141386	0.591727	-2.86275
Trmt2b	-0.47374	4.96221	-2.73899	0.0135543	0.588287	-2.86821
Ldhb	-0.424042	9.95825	-2.70539	0.0145566	0.599193	-2.86957
Thap4	-0.339547	5.20576	-2.73032	0.0138065	0.589867	-2.87143
Syap1	-0.305327	5.96443	-2.70655	0.0145208	0.599193	-2.87157
Raf1	-0.469052	5.18346	-2.71967	0.0141224	0.591727	-2.87253
Tle1	-0.348437	6.66486	-2.70042	0.0147108	0.599193	-2.87637
Nnt	-0.440451	4.32431	-2.75073	0.01322	0.582035	-2.87982
Slc1a2	0.694339	6.96841	2.69471	0.0148898	0.599193	-2.88363
Stag2	0.391648	4.71201	2.73065	0.0137967	0.589867	-2.88572
Rab2a	0.223666	10.317	2.69131	0.0149974	0.599193	-2.89299
Lamp2	-0.908738	5.70126	-2.69047	0.0150241	0.599193	-2.89914
Cartpt	0.770094	6.55306	2.68763	0.0151144	0.599193	-2.89987
Dlst	-0.319008	6.96	-2.68166	0.0153065	0.599193	-2.90573
Mus81	-0.290548	4.71642	-2.72692	0.0139066	0.591067	-2.9083
Mcee	-0.545004	6.74678	-2.66817	0.0157493	0.600266	-2.92788
Gbas	-0.287886	6.76792	-2.66625	0.0158133	0.600266	-2.93103
Gpx4	-0.383754	9.77226	-2.66565	0.0158334	0.600266	-2.9338
5730409E04Rik	0.417206	4.72239	2.69317	0.0149382	0.599193	-2.94111
Id4	0.447054	7.38345	2.65691	0.0161281	0.600266	-2.94531
Car2	-0.362273	8.32516	-2.65595	0.0161609	0.600266	-2.94736
Gstm7	0.45847	4.8721	2.68064	0.0153396	0.599193	-2.94972
Maea	-0.241135	7.29436	-2.64918	0.0163932	0.600266	-2.95796
Arl6ip1	-0.526136	9.22483	-2.64927	0.0163903	0.600266	-2.95878
Rnf217	0.374146	4.49521	2.69007	0.0150367	0.599193	-2.96143
Nudt11	0.360879	6.29435	2.64574	0.0165126	0.600266	-2.96752
Ucp2	-0.881694	7.06269	-2.64037	0.0167004	0.600266	-2.97241
Nrsn1	0.351795	8.57323	2.6379	0.0167874	0.600266	-2.97734
Jam2	0.367209	4.33864	2.68146	0.0153132	0.599193	-2.97947
Eif2b5	-0.387548	7.15412	-2.63545	0.0168744	0.600266	-2.98022
Snx9	-0.593587	3.62673	-2.72181	0.0140582	0.591727	-2.98044
Ntsr2	0.696337	6.66373	2.63416	0.0169204	0.600266	-2.9824
Ubap2	-0.270849	4.87308	-2.65121	0.0163232	0.600266	-2.98291
Trerf1	-0.371218	3.69783	-2.69756	0.0148	0.599193	-2.98464
Ctnna1	-0.279372	5.8211	-2.63484	0.0168961	0.600266	-2.98865
Cse1l	-0.462463	4.70231	-2.65956	0.0160381	0.600266	-2.99184
Hdlbp	-0.332213	6.25501	-2.62763	0.0171544	0.600266	-2.99619
Hnrnpl	-0.350523	6.1132	-2.62525	0.0172404	0.600266	-2.99872
Acsbg1	0.675938	6.01718	2.62094	0.0173972	0.600266	-3.00525
Slc22a17	-0.496189	8.99666	-2.61516	0.01761	0.600266	-3.01324
Mtf2	0.280624	5.67896	2.61723	0.0175335	0.600266	-3.01379
Pdia4	-0.619823	5.49069	-2.62324	0.0173133	0.600266	-3.0139
Mpp1	-0.331435	5.72631	-2.6232	0.0173149	0.600266	-3.01519
Dgkb	-0.295728	7.43136	-2.61322	0.017682	0.600266	-3.01624
Nbl1	0.631923	4.67104	2.63246	0.016981	0.600266	-3.01975
Pex3	0.261382	5.30307	2.62744	0.0171612	0.600266	-3.02027
Timm50	-0.193433	6.1735	-2.60533	0.0179774	0.600266	-3.03045
Pdcd6ip	-0.325346	5.17359	-2.61935	0.0174557	0.600266	-3.0365
Foxo1	0.359862	5.32022	2.60718	0.0179077	0.600266	-3.03766
Ninj1	-0.370981	6.13893	-2.5969	0.018298	0.605237	-3.0429
Ddhd2	-0.307535	4.99672	-2.61434	0.0176405	0.600266	-3.04304
Mylip	-0.437863	3.28751	-2.68269	0.0152734	0.599193	-3.04813
Ppp2r2d	0.198292	6.92857	2.5915	0.0185061	0.605389	-3.05124
Gas6	-0.861542	6.979	-2.5886	0.018619	0.605389	-3.05584
Mpped1	-0.467677	7.04953	-2.58831	0.0186303	0.605389	-3.05634
Il18	0.39238	4.93033	2.60469	0.0180014	0.600266	-3.05642
Tmem160	-0.288578	6.50055	-2.58607	0.0187179	0.605389	-3.05985
Etl4	-0.354886	3.82629	-2.63525	0.0168813	0.600266	-3.06096
Rubcn	-0.323275	5.34524	-2.59122	0.0185172	0.605389	-3.06163
Timp3	-0.69994	4.95893	-2.5985	0.0182368	0.605237	-3.06355
Zfp362	0.319655	3.35819	2.65583	0.0161648	0.600266	-3.0676
Fbxo4	0.440917	3.85809	2.6366	0.0168335	0.600266	-3.06801
Mrps6	-0.324456	7.52838	-2.57986	0.018963	0.60942	-3.07007
Aifm3	-0.870494	5.28567	-2.58537	0.0187454	0.605389	-3.07551
Timp4	0.769415	5.53691	2.57461	0.0191727	0.610551	-3.08076
Snap91	-0.285195	7.73598	-2.5669	0.0194842	0.610551	-3.09093
Ogdh	-0.390028	8.06002	-2.5667	0.0194924	0.610551	-3.09098
Sh2d5	-0.381947	7.22097	-2.56649	0.0195007	0.610551	-3.09142
Sept9	-0.458856	4.3468	-2.61075	0.0177739	0.600266	-3.09247
Usp33	-0.340318	5.75559	-2.56257	0.0196612	0.610913	-3.09901
Tmem229a	0.414931	5.2929	2.56265	0.0196579	0.610913	-3.10009
Rab28	0.207039	7.86583	2.55773	0.0198608	0.61119	-3.10538
Dlx1	0.445009	4.8599	2.57846	0.0190188	0.60942	-3.10566
Gpx3	1.00137	6.94954	2.55695	0.0198934	0.61119	-3.10623
Esrra	-0.564698	5.14027	-2.5665	0.0195005	0.610551	-3.10651
Cdk2ap1	0.371167	5.43867	2.55159	0.0201169	0.61119	-3.11629
Fam133b	0.305144	5.0328	2.57152	0.0192967	0.610551	-3.11701
Mvb12a	-0.289407	5.40267	-2.55295	0.0200602	0.61119	-3.12229
Tgs1	0.29399	5.25932	2.55159	0.0201172	0.61119	-3.12451
Usp40	-0.522667	3.40601	-2.60841	0.0178614	0.600266	-3.12749
Yipf2	0.362684	3.77072	2.60478	0.0179982	0.600266	-3.13404
Atp5g1	-0.485215	9.56164	-2.53509	0.020821	0.619435	-3.14075
Cog2	-0.467625	4.57786	-2.55336	0.020043	0.61119	-3.14327
Chka	-0.255732	5.6546	-2.53571	0.0207941	0.619435	-3.14367
Rcn1	0.440942	6.44592	2.52581	0.0212272	0.619435	-3.15544
Cux1	-0.347061	6.4806	-2.52569	0.0212324	0.619435	-3.15608
Rgs12	-0.483727	4.81523	-2.54038	0.0205927	0.618763	-3.16063
Poglut1	0.296152	6.2243	2.51693	0.0216227	0.619435	-3.16943
Frmpd4	-0.421456	5.45435	-2.51697	0.021621	0.619435	-3.17408
Kcna5	-0.515115	4.41721	-2.54642	0.0203352	0.615535	-3.17541
Trim8	-0.259662	6.58253	-2.512	0.0218455	0.619435	-3.17759
Slc3a2	-0.386293	5.72062	-2.51203	0.021844	0.619435	-3.17782
Txnrd1	-0.234034	6.79617	-2.51181	0.0218542	0.619435	-3.17787
Tfdp2	-0.401872	4.97245	-2.51873	0.021542	0.619435	-3.1783
Hdgfrp3	0.20788	7.51	2.51118	0.0218825	0.619435	-3.18024
Trappc11	-0.400472	5.04404	-2.5233	0.0213381	0.619435	-3.18454
Fam120aos	0.492991	4.4616	2.50985	0.0219431	0.619435	-3.19294
Npy	0.385936	7.07927	2.4998	0.0224055	0.619435	-3.19758
Rnh1	-0.281154	6.16944	-2.49507	0.0226266	0.619435	-3.20331
S1pr1	0.685466	6.14774	2.49478	0.0226401	0.619435	-3.20391
Nkain4	0.582044	4.47425	2.50954	0.0219573	0.619435	-3.20519
Rars	0.230351	6.19426	2.49037	0.0228478	0.619435	-3.21065
Cxxc1	-0.271814	6.38336	-2.48777	0.0229712	0.619435	-3.21476
Sorbs3	-0.637404	4.52482	-2.50634	0.0221036	0.619435	-3.21686
Top3b	-0.40716	5.52254	-2.48625	0.0230439	0.619435	-3.21931
Cd24a	0.851112	4.99868	2.50275	0.0222691	0.619435	-3.22107
Gstm5	0.348398	8.18336	2.48129	0.0232814	0.619435	-3.22674
Cdk10	0.219049	5.71193	2.47976	0.0233553	0.619435	-3.22713
Mblac2	0.290283	5.7323	2.47829	0.0234263	0.619435	-3.23048
Akap5	-0.535081	6.21508	-2.4766	0.0235085	0.619435	-3.23199
Fam131b	-0.32381	5.11749	-2.47824	0.0234288	0.619435	-3.2342
Tom1	-0.40392	4.67047	-2.49106	0.0228152	0.619435	-3.23499
Camk1g	-0.547424	7.08239	-2.47536	0.023569	0.619435	-3.23529
Mamld1	-0.454346	4.8472	-2.48062	0.0233138	0.619435	-3.23867
Fgfr3	0.539054	4.74178	2.47881	0.0234013	0.619435	-3.24069
Nudt17	0.476197	3.15866	2.54038	0.0205927	0.618763	-3.24605
Dleu7	0.388645	5.22296	2.46945	0.0238584	0.619435	-3.25
Ppm1f	-0.430205	6.23708	-2.46307	0.0241752	0.619435	-3.25365
Cog1	-0.356709	4.64484	-2.47323	0.0236732	0.619435	-3.25432
Selenop	0.532751	7.16939	2.46298	0.0241796	0.619435	-3.25642
Gjb6	0.557954	5.25473	2.45895	0.0243817	0.619435	-3.26113
Exosc2	0.245885	5.59225	2.45913	0.0243728	0.619435	-3.26153
Pde4a	-0.24995	6.57345	-2.45841	0.0244086	0.619435	-3.26274
Id2	0.531708	6.68689	2.45754	0.0244525	0.619435	-3.26388
Vamp1	-0.519374	7.11283	-2.45778	0.0244403	0.619435	-3.26446
1810041L15Rik	0.55403	4.54296	2.46834	0.0239135	0.619435	-3.26498
Lxn	0.443449	5.45209	2.45456	0.0246035	0.619435	-3.26701
Dlgap2	-0.397285	4.95461	-2.45606	0.0245276	0.619435	-3.26989
Gstm1	0.624338	8.60159	2.45258	0.0247043	0.619435	-3.27143
Cks1b	0.430371	3.27229	2.50646	0.022098	0.619435	-3.27286
Caap1	0.308773	4.48059	2.47374	0.0236478	0.619435	-3.27336
Fkbp15	-0.38091	3.53512	-2.49422	0.0226662	0.619435	-3.27708
Myo9a	0.310306	5.48467	2.44702	0.0249889	0.619435	-3.2776
Gnai2	0.221465	8.44162	2.44544	0.0250704	0.619435	-3.28281
Mtf1	-0.29599	4.8453	-2.4483	0.0249233	0.619435	-3.28395
Thrsp	0.961889	4.3084	2.45965	0.0243463	0.619435	-3.28554
Ptprt	0.533233	4.21784	2.45878	0.02439	0.619435	-3.28594
Ddit4l	0.709257	4.10782	2.46745	0.0239575	0.619435	-3.2884
Eid1	0.210263	8.45823	2.44167	0.0252657	0.620522	-3.28911
Numb	-0.425993	4.69399	-2.45876	0.0243911	0.619435	-3.28924
B4galt6	-0.319962	6.08418	-2.43777	0.0254697	0.623666	-3.29231
Rasgef1c	0.422469	4.5448	2.45138	0.0247654	0.619435	-3.29457
Aqr	-0.452823	3.70913	-2.47373	0.0236485	0.619435	-3.29724
Exoc4	-0.330427	5.44399	-2.43377	0.0256801	0.624264	-3.29853
Fscn1	-0.443948	4.97697	-2.44597	0.0250429	0.619435	-3.30006
Kcnk2	0.364308	4.83432	2.43414	0.0256608	0.624264	-3.30702
Tmem86a	-0.611443	4.38365	-2.44878	0.0248987	0.619435	-3.30729
Tmem215	0.684389	4.36271	2.45613	0.0245239	0.619435	-3.30744
Zfp958	0.364571	4.04628	2.44266	0.0252146	0.620522	-3.31276
Thoc2	0.33116	4.78178	2.42558	0.0261165	0.625962	-3.31874
Limk1	-0.590228	4.69742	-2.4275	0.0260136	0.625962	-3.32031
Ctsd	-0.862403	7.4674	-2.42168	0.0263266	0.625962	-3.32208
Ecel1	0.427154	6.66602	2.41869	0.0264883	0.626177	-3.32283
Macrod1	-0.289143	5.02314	-2.42585	0.026102	0.625962	-3.32374
Lrp10	-0.563011	5.00561	-2.41925	0.0264582	0.626177	-3.32741
Prdx6	0.498117	9.08535	2.41414	0.026737	0.627744	-3.33054
Gtf3c1	-0.34535	4.7492	-2.42438	0.0261806	0.625962	-3.33281
Nop56	0.175057	6.64444	2.41286	0.0268073	0.627744	-3.33331
Gspt1	-0.226029	5.28474	-2.41426	0.0267305	0.627744	-3.33571
Mapk1ip1l	-0.407373	4.56598	-2.42334	0.0262367	0.625962	-3.33811
Anp32e	-0.201215	6.70625	-2.40824	0.0270628	0.628265	-3.33955
Fibp	-0.199359	6.19405	-2.40734	0.0271127	0.628265	-3.33984
Zyx	-0.302851	4.56367	-2.41189	0.0268607	0.627744	-3.34147
Kdm2a	-0.398031	3.93054	-2.43297	0.0257224	0.624264	-3.34365
Atp5d	-0.227196	9.545	-2.402	0.0274111	0.63309	-3.34897
Zfp553	-0.249229	5.49505	-2.39808	0.0276317	0.63309	-3.35287
Rnf19a	-0.29669	5.358	-2.39456	0.0278317	0.63309	-3.35692
Rap2c	0.314909	3.38803	2.42233	0.0262911	0.625962	-3.36057
Sub1	0.216897	9.85222	2.39349	0.0278931	0.63309	-3.36119
Usp8	-0.253744	6.0743	-2.39175	0.0279922	0.63309	-3.36358
Ttyh1	0.387261	7.01837	2.39266	0.0279404	0.63309	-3.36772
Hgs	-0.327948	6.25987	-2.38768	0.0282265	0.63309	-3.37017
Mef2a	-0.241341	6.64228	-2.38803	0.028206	0.63309	-3.37218
Oat	0.242333	6.80548	2.38456	0.0284069	0.63309	-3.37578
Cpsf2	-0.24928	5.39065	-2.37934	0.0287114	0.63309	-3.37955
Atxn7l3b	0.197808	7.71163	2.38341	0.0284737	0.63309	-3.38195
Plcl1	-0.398839	4.46269	-2.38405	0.0284368	0.63309	-3.38597
Rab10os	0.340418	5.84953	2.37687	0.0288567	0.63309	-3.38601
Ptp4a3	-0.2752	6.36544	-2.37743	0.0288241	0.63309	-3.38688
Mtrf1l	0.298863	3.69832	2.40967	0.0269835	0.628265	-3.38768
Speg	-0.344228	5.88812	-2.37413	0.0290189	0.63309	-3.38918
Slmap	-0.307303	6.77779	-2.37598	0.0289095	0.63309	-3.3909
Plagl1	0.696042	4.69593	2.38645	0.0282974	0.63309	-3.39203
Usp34	0.401168	4.43784	2.37575	0.0289226	0.63309	-3.39221
Fbll1	-0.492052	4.21436	-2.39958	0.0275469	0.63309	-3.3938
Cdr2l	-0.439808	5.17296	-2.36958	0.0292893	0.636351	-3.39509
Spata13	-0.433443	5.80937	-2.36694	0.0294476	0.637357	-3.39785
Ppp1r14c	0.32885	4.96702	2.36901	0.0293235	0.636351	-3.40011
Usp2	-0.416581	6.09796	-2.3655	0.0295342	0.637551	-3.40342
Dbx2	0.554196	4.87638	2.36367	0.0296444	0.638083	-3.40529
Matn2	-0.747598	4.27744	-2.37414	0.0290179	0.63309	-3.40943
Gpatch2l	-0.388324	4.33052	-2.3753	0.0289492	0.63309	-3.41157
Cbfb	0.429378	5.27869	2.35583	0.0301218	0.638083	-3.41415
Gm20604	0.220989	5.11654	2.35618	0.0301004	0.638083	-3.41599
Il17d	0.416487	3.76044	2.37899	0.0287319	0.63309	-3.41771
Slc23a2	-0.69544	5.80138	-2.35307	0.0302913	0.638083	-3.41838
Kcnab2	-0.351749	6.6629	-2.35576	0.030126	0.638083	-3.42158
Actb	-0.261895	9.96391	-2.35202	0.030356	0.638083	-3.42515
Galk1	-0.378218	5.32549	-2.34769	0.0306247	0.638083	-3.42717
Fam155a	0.387195	4.68712	2.3486	0.0305681	0.638083	-3.4304
Nr4a1	-0.524391	5.34348	-2.34443	0.0308284	0.638083	-3.43115
Zfyve9	-0.372183	4.31493	-2.35166	0.0303783	0.638083	-3.43222
Ppp1r37	-0.640331	5.04933	-2.34389	0.0308624	0.638083	-3.43238
Wwc2	-0.396387	5.00056	-2.34359	0.0308813	0.638083	-3.43379
Slc7a10	-0.88317	4.43317	-2.35241	0.0303319	0.638083	-3.43536
Rabggtb	0.236027	6.39215	2.34414	0.0308467	0.638083	-3.4382
Nhsl2	-0.366786	4.40345	-2.34121	0.031031	0.639566	-3.44603
Fam234a	-0.483407	4.15677	-2.34921	0.0305306	0.638083	-3.44711
Seh1l	0.206963	6.75181	2.3386	0.0311961	0.641108	-3.44841
Mesdc1	-0.36496	5.37407	-2.32617	0.031993	0.647997	-3.45765
Fam122a	-0.223116	5.95304	-2.32842	0.0318474	0.647118	-3.45931
Ppp6r2	-0.292859	4.30176	-2.33388	0.0314964	0.644301	-3.4629
Raph1	0.448474	3.48206	2.35107	0.0304148	0.638083	-3.46493
Rprd2	0.421854	3.54902	2.34899	0.0305439	0.638083	-3.46658
Klf5	-0.398305	4.8352	-2.32324	0.0321834	0.648775	-3.46722
Map2k3	0.250254	4.42494	2.32806	0.0318707	0.647118	-3.46788
Armc5	-0.385681	3.8223	-2.33756	0.0312621	0.641108	-3.46922
Ttc14	0.30813	4.85367	2.31946	0.0324307	0.649386	-3.46934
Bdh1	-0.29636	5.41801	-2.3159	0.0326654	0.649386	-3.47243
Gmpr	-0.238061	7.193	-2.32315	0.0321896	0.648775	-3.47336
Ccdc127	0.236871	6.49446	2.31946	0.0324307	0.649386	-3.47686
Lats2	-0.294778	4.49791	-2.31483	0.0327366	0.649386	-3.47878
Tbc1d22b	-0.422456	3.90101	-2.32968	0.0317657	0.647118	-3.47891
Slc45a4	-0.404489	4.57512	-2.31381	0.032804	0.649386	-3.48007
Ciapin1	-0.222478	6.51733	-2.31246	0.0328937	0.649386	-3.48484
Tmem169	0.269657	4.61803	2.30671	0.0332788	0.649386	-3.49158
Slc5a6	-0.535476	4.76897	-2.30674	0.0332764	0.649386	-3.49175
Slc46a1	-0.455304	4.21987	-2.31243	0.0328958	0.649386	-3.49236
Prdm16	-0.483616	4.40426	-2.31116	0.0329807	0.649386	-3.49333
Zfp426	0.287926	5.58096	2.30179	0.033611	0.651111	-3.49411
Akt2	-0.30343	6.72551	-2.30597	0.0333282	0.649386	-3.49958
Sod2	-0.276792	7.9337	-2.30701	0.0332582	0.649386	-3.50027
Dock10	-0.307402	4.84249	-2.29598	0.0340078	0.651111	-3.50286
Cyb5rl	-0.472542	3.8899	-2.30795	0.0331951	0.649386	-3.50416
Bysl	-0.320198	5.94556	-2.29424	0.0341276	0.651111	-3.5052
Pwwp2b	-0.35365	4.70899	-2.29695	0.0339415	0.651111	-3.50564
Nmnat1	-0.314169	3.63486	-2.31526	0.0327078	0.649386	-3.50659
C530008M17Rik	0.359698	4.27875	2.30094	0.033669	0.651111	-3.50875
Cpsf1	-0.321857	4.81709	-2.28803	0.034558	0.6512	-3.51459
Yy1	0.303259	3.91705	2.29977	0.0337484	0.651111	-3.51566
Rcn2	0.275446	7.51862	2.29694	0.0339421	0.651111	-3.51607
Txnl4b	-0.398431	3.41182	-2.30294	0.0335335	0.651111	-3.51784
Ecsit	-0.275112	6.75996	-2.29373	0.0341628	0.651111	-3.5185
Aldh2	-0.349925	5.59473	-2.28261	0.0349376	0.6512	-3.52139
Ube2z	-0.333087	6.39969	-2.28913	0.034481	0.6512	-3.52164
Synpo	-0.315714	4.61439	-2.28381	0.0348532	0.6512	-3.52235
Phlda3	-0.31031	6.19503	-2.28735	0.0346056	0.6512	-3.52244
Tdrd7	-0.421657	5.03119	-2.28047	0.0350885	0.6512	-3.52346
Cmbl	0.781072	4.99333	2.282	0.0349806	0.6512	-3.52568
Ptdss2	-0.282923	5.87325	-2.28337	0.0348841	0.6512	-3.52581
Rbmx2	0.305558	4.12944	2.29304	0.0342105	0.651111	-3.5275
Exo5	0.242405	4.34054	2.2844	0.0348117	0.6512	-3.5288
Mettl1	0.284124	4.20058	2.28699	0.0346305	0.6512	-3.5323
Vps18	-0.344217	5.26838	-2.27357	0.0355791	0.657331	-3.53349
Arl4a	-0.278021	6.79428	-2.28159	0.0350096	0.6512	-3.5384
Dusp6	-0.345492	5.33511	-2.26561	0.0361533	0.662407	-3.54478
Rap1b	0.248427	7.40961	2.27688	0.0353432	0.654447	-3.54689
Isyna1	-0.315507	6.15634	-2.2615	0.0364531	0.664195	-3.55561
Zdhhc24	-0.30774	4.41553	-2.26053	0.0365242	0.664195	-3.55808
Klc2	-0.632958	4.29906	-2.26193	0.0364216	0.664195	-3.55926
Ldb2	0.412077	6.49087	2.26529	0.0361768	0.662407	-3.55976
Rbm43	0.175904	5.60737	2.25609	0.0368515	0.664195	-3.56054
Gsn	-0.562034	5.48203	-2.25513	0.0369222	0.664195	-3.56071
Pfkfb3	-0.345989	4.04742	-2.26631	0.0361028	0.662407	-3.56191
Ppip5k1	-0.238565	6.3671	-2.2589	0.0366437	0.664195	-3.56661
Hipk3	-0.24253	5.75558	-2.25639	0.036829	0.664195	-3.56698
2500004C02Rik	0.316454	3.92613	2.25599	0.0368585	0.664195	-3.56986
Gm6277	0.382393	3.36295	2.26858	0.0359384	0.662407	-3.57052
Rabggta	-0.223924	5.51356	-2.24479	0.0376953	0.672206	-3.57481
Dhrs1	-0.34725	6.73358	-2.25353	0.0370407	0.664868	-3.57563
Zfp60	0.236391	5.68663	2.24685	0.0375404	0.670902	-3.57808
Cpne4	0.362318	4.26777	2.24978	0.0373207	0.668431	-3.57894
Gys1	-0.528686	4.1453	-2.24065	0.0380096	0.67634	-3.58861
Mak16	0.23658	4.69046	2.2318	0.0386887	0.677106	-3.5961
Ccnl1	0.30801	4.55383	2.22754	0.0390193	0.677106	-3.59954
Cables2	-0.395538	5.65718	-2.23252	0.0386325	0.677106	-3.60029
Ust	-0.513966	3.84858	-2.23421	0.0385026	0.677106	-3.60065
Ebf1	-0.50084	4.22929	-2.23115	0.0387385	0.677106	-3.60097
Vgf	-0.43539	5.77658	-2.22682	0.0390752	0.677106	-3.60134
Cntln	0.390815	3.71743	2.23624	0.0383467	0.677106	-3.6019
Ccdc32	-0.213056	6.95656	-2.23669	0.0383121	0.677106	-3.60504
Dbndd2	0.293268	5.22814	2.22375	0.0393155	0.677106	-3.60616
Cib1	-0.430143	5.11079	-2.22234	0.0394269	0.677106	-3.60661
Kalrn	-0.587674	4.76359	-2.22064	0.039561	0.677106	-3.60763
Akr1b10	0.355981	4.59142	2.22248	0.0394155	0.677106	-3.60815
Gpr37l1	0.633066	6.02212	2.22954	0.0388634	0.677106	-3.60838
Lysmd2	0.309356	7.66217	2.23539	0.0384116	0.677106	-3.6099
Gga1	-0.2636	5.0733	-2.21292	0.0401748	0.677106	-3.61825
H2afv	0.257553	7.30325	2.22993	0.0388332	0.677106	-3.61855
Klhl21	-0.27721	4.73714	-2.21335	0.0401401	0.677106	-3.61998
Slc6a11	0.457746	4.17736	2.21496	0.0400117	0.677106	-3.62083
Myl9	0.837914	4.76598	2.21663	0.0398785	0.677106	-3.62096
Tspan15	0.544736	4.76903	2.2103	0.0403847	0.677106	-3.62188
Slc4a10	-0.480492	5.35637	-2.20969	0.0404336	0.677106	-3.62394
Nup50	-0.22697	5.45635	-2.21009	0.0404014	0.677106	-3.62736
Ptpn2	0.327539	4.52465	2.20673	0.0406733	0.677106	-3.62848
Pgls	-0.264718	6.10946	-2.21418	0.0400739	0.677106	-3.62912
Hif1an	-0.26036	4.49531	-2.20518	0.0407991	0.677106	-3.63056
Dhx16	-0.433692	4.29833	-2.21059	0.0403618	0.677106	-3.63115
Ints3	-0.345967	4.57248	-2.20355	0.0409313	0.677106	-3.63375
Snapc3	0.236034	6.07424	2.21161	0.0402794	0.677106	-3.6343
E130307A14Rik	0.350117	4.92618	2.2014	0.0411067	0.677106	-3.63651
Zadh2	-0.366353	4.08852	-2.20366	0.0409227	0.677106	-3.63739
Cttn	-0.294963	7.34943	-2.21569	0.0399535	0.677106	-3.63821
Pik3r2	-0.289699	7.50687	-2.2152	0.0399922	0.677106	-3.64049
Alas1	-0.35888	5.74633	-2.19639	0.0415187	0.681156	-3.64644
Eif4g2	-0.215674	9.42909	-2.20575	0.0407528	0.677106	-3.64651
Opa1	-0.298007	6.18328	-2.20146	0.0411022	0.677106	-3.64827
Idh2	-0.414933	6.50853	-2.20239	0.0410262	0.677106	-3.65015
Msl3l2	0.193697	5.57513	2.19218	0.0418675	0.681211	-3.65218
Arhgef3	-0.382732	5.53446	-2.19034	0.0420203	0.681211	-3.65246
Ctbp2	-0.408439	4.47526	-2.18777	0.0422358	0.682464	-3.65468
Sfxn1	0.212419	7.4295	2.20379	0.0409114	0.677106	-3.6577
Sccpdh	0.229523	7.42702	2.20345	0.0409397	0.677106	-3.65846
Crcp	0.194108	6.3819	2.19784	0.0413986	0.680546	-3.66019
Tcea2	0.274445	5.39897	2.18412	0.0425425	0.682464	-3.66043
Mier1	0.364138	4.18896	2.1825	0.0426793	0.682464	-3.66073
Ndrg2	0.409776	9.30567	2.19473	0.0416553	0.681211	-3.6621
Rapgef3	-0.323035	4.11346	-2.18513	0.0424577	0.682464	-3.66623
Rnaseh2c	-0.259629	5.42575	-2.17917	0.042962	0.682464	-3.6685
Grin1	-0.544136	4.57578	-2.17686	0.0431597	0.682464	-3.66939
Cdc42ep3	-0.33599	5.15848	-2.17396	0.043408	0.682464	-3.67218
Kat2b	-0.58694	3.76551	-2.17937	0.0429451	0.682464	-3.67235
Inpp5j	-0.374959	5.00658	-2.17516	0.0433051	0.682464	-3.67256
Alad	-0.218076	6.86742	-2.19065	0.0419943	0.681211	-3.67358
Adipor1	-0.230186	7.11373	-2.19304	0.0417955	0.681211	-3.67421
Rab12	0.220243	7.69752	2.19205	0.0418778	0.681211	-3.67536
Ppp1r10	-0.297303	4.78034	-2.17076	0.0436844	0.683149	-3.67597
Mgat4b	-0.320419	5.81001	-2.18051	0.0428484	0.682464	-3.67916
Samd8	0.322218	3.84882	2.17382	0.0434201	0.682464	-3.68122
Scd1	0.497833	4.49141	2.16493	0.044191	0.68484	-3.68482
Spryd4	0.232522	4.37987	2.16482	0.0442004	0.68484	-3.6854
Baiap2	-0.302148	8.10971	-2.18371	0.042577	0.682464	-3.68684
Cpe	0.43442	10.495	2.17275	0.043512	0.682464	-3.6893
Sgk1	-0.536062	7.11371	-2.1814	0.0427725	0.682464	-3.69019
Got2	-0.28912	7.80506	-2.18189	0.042731	0.682464	-3.69039
Whrn	-0.466322	4.10188	-2.16428	0.0442479	0.68484	-3.69048
Elfn2	-0.364333	3.96702	-2.16297	0.0443623	0.685318	-3.69264
Dnajb5	-0.313263	5.36854	-2.15899	0.044713	0.686705	-3.69414
Anp32b	0.231658	6.63765	2.17608	0.0432259	0.682464	-3.69451
Dbt	0.328396	4.24925	2.15569	0.0450049	0.687478	-3.69776
Champ1	-0.365523	4.67088	-2.15395	0.0451603	0.688568	-3.69858
Nr2f2	0.498844	5.77415	2.16109	0.0445278	0.686582	-3.69891
Rad50	0.347453	3.38182	2.16586	0.0441099	0.68484	-3.70044
Klhdc2	0.163868	8.08159	2.17326	0.0434685	0.682464	-3.70246
Ccdc157	-0.329567	4.8288	-2.15117	0.0454091	0.689306	-3.70309
Kansl1	-0.293946	5.15027	-2.15264	0.0452767	0.689063	-3.70334
Epb41l1	-0.407685	6.70571	-2.17032	0.0437222	0.683149	-3.70582
Ncbp2	0.204587	7.29381	2.16842	0.0438872	0.684424	-3.70965
Sall2	-0.255116	4.90585	-2.14295	0.0461503	0.689306	-3.71393
Sh3rf1	-0.354233	4.40499	-2.14141	0.0462904	0.689306	-3.71573
Dusp1	-0.298063	5.29656	-2.14299	0.0461473	0.689306	-3.71757
Aldoc	0.471608	9.85454	2.15604	0.0449739	0.687478	-3.71761
Cmas	0.173974	8.57582	2.15883	0.0447266	0.686705	-3.71992
Rgs3	-0.364219	3.95259	-2.14012	0.0464091	0.689306	-3.72039
Nav1	0.394799	4.01268	2.13946	0.046469	0.689306	-3.72046
Actr2	-0.336768	6.67462	-2.15815	0.0447869	0.686705	-3.72313
Pitrm1	-0.374501	4.40137	-2.13542	0.04684	0.689534	-3.72331
Cd59a	-0.745966	4.79565	-2.13424	0.046949	0.689534	-3.72496
Prpf40b	-0.298425	4.91637	-2.13381	0.0469888	0.689534	-3.72677
D10Wsu102e	0.30032	5.29055	2.13604	0.0467828	0.689534	-3.72777
Ctif	0.474293	3.69868	2.13833	0.0465729	0.689306	-3.72898
Slc35e4	-0.284603	4.86864	-2.12992	0.0473496	0.692351	-3.73127
Ppme1	-0.346928	6.3585	-2.14293	0.046152	0.689306	-3.73329
Cldnd1	0.391321	6.25139	2.14747	0.0457409	0.689306	-3.7361
Tob1	-0.216595	4.80111	-2.12657	0.0476624	0.695685	-3.73631
Parg	-0.242391	5.58787	-2.1321	0.0471468	0.690617	-3.7375
Mat2b	0.172523	8.12884	2.14867	0.0456336	0.689306	-3.73834
Cadm1	0.266241	7.7038	2.1481	0.0456846	0.689306	-3.74067
Dstn	-0.311246	8.75535	-2.14442	0.0460173	0.689306	-3.74228
Pkm	-0.250323	10.4936	-2.13763	0.0466372	0.689306	-3.7433
Apoo	-0.280518	7.68888	-2.14655	0.0458242	0.689306	-3.74339
Tlcd1	0.47235	3.65952	2.12213	0.0480794	0.700525	-3.74377
Csad	-0.316422	4.67812	-2.11722	0.0485453	0.701013	-3.74759
Tubb4b	-0.25808	8.68852	-2.14088	0.046339	0.689306	-3.74869
Rftn2	0.584631	4.31494	2.11515	0.0487433	0.701013	-3.75007
Cep126	-0.392085	4.45865	-2.11214	0.0490313	0.701013	-3.75407
Tmeff1	0.309238	7.29015	2.13778	0.0466228	0.689306	-3.75636
Gm14004	0.407443	4.3415	2.10945	0.0492908	0.701013	-3.75765
Maob	-0.470667	5.69202	-2.11875	0.0483999	0.701013	-3.75809
Inpp5e	-0.456979	4.09622	-2.11049	0.0491898	0.701013	-3.75827
Rbm6	-0.257109	5.52164	-2.11708	0.0485591	0.701013	-3.75841
Nufip2	-0.340363	4.97763	-2.10362	0.0498566	0.701013	-3.76869
Iqsec2	-0.326396	4.59235	-2.09947	0.0502627	0.701013	-3.7712
Trmt6	0.22046	5.14429	2.10048	0.0501637	0.701013	-3.77268
Kcnh7	0.441198	3.23422	2.10583	0.049641	0.701013	-3.77331
Zfp825	0.348682	3.74901	2.09966	0.0502446	0.701013	-3.77361
Zcchc8	-0.215941	4.56178	-2.09666	0.0505394	0.701013	-3.7742
Rbfox2	-0.213677	5.16947	-2.10292	0.0499252	0.701013	-3.77453
Wnt7b	0.537638	3.90144	2.09705	0.0505015	0.701013	-3.77559
Nek6	-0.204111	6.10576	-2.1149	0.0487669	0.701013	-3.77579
Kcnv1	0.328238	4.22047	2.09313	0.0508892	0.701013	-3.77884
Slc25a27	0.270232	4.91407	2.09186	0.0510159	0.701013	-3.78079
Emc1	-0.449729	5.39688	-2.09557	0.050648	0.701013	-3.78791
Atp5b	-0.229135	11.2622	-2.10246	0.0499693	0.701013	-3.78854
Myl12a	-0.39823	6.23163	-2.10358	0.0498604	0.701013	-3.78981
Prcc	-0.384018	3.95392	-2.08657	0.0515452	0.704678	-3.79068
Rit2	0.21477	8.22552	2.11128	0.0491142	0.701013	-3.79262
Gdap1	0.176631	7.30199	2.11327	0.0489233	0.701013	-3.79272
Nbr1	-0.272221	6.34836	-2.10388	0.049831	0.701013	-3.79452
Map2k2	-0.182261	7.69118	-2.1101	0.0492282	0.701013	-3.79711
Vps37c	-0.22935	5.19657	-2.08404	0.0518007	0.704678	-3.80084
Gpm6b	0.423283	8.66945	2.10151	0.0500626	0.701013	-3.80142
Mdh1	-0.212969	11.0897	-2.09478	0.0507255	0.701013	-3.80193
Kti12	0.285199	4.24692	2.07559	0.0526605	0.710484	-3.80235
Rgs14	-0.33265	7.12834	-2.10384	0.0498348	0.701013	-3.80241
Irf2bpl	-0.252318	5.98185	-2.09153	0.051049	0.701013	-3.80271
Pdik1l	0.27847	4.3504	2.07352	0.0528732	0.711014	-3.80469
Adk	0.263902	6.62644	2.09752	0.0504548	0.701013	-3.80918
Usp45	-0.291864	4.07758	-2.07035	0.0532005	0.711151	-3.80951
Abhd10	0.209396	5.5392	2.07965	0.0522455	0.70838	-3.81123
Tiprl	0.199875	7.18931	2.09727	0.0504798	0.701013	-3.81571
Cryzl1	0.259333	6.94537	2.09692	0.0505138	0.701013	-3.81702
Pak3	0.2756	7.7136	2.09213	0.050989	0.701013	-3.82364
Rbbp9	0.34255	6.46921	2.08528	0.0516754	0.704678	-3.82402
Fabp5	0.376869	7.50863	2.09162	0.0510393	0.701013	-3.82476
Aph1b	-0.320705	4.43524	-2.05774	0.0545199	0.718533	-3.82476
Pole4	-0.219582	7.30403	-2.09098	0.0511039	0.701013	-3.82556
Ltv1	-0.282373	5.12855	-2.0595	0.0543339	0.718533	-3.82565
Mrs2	-0.228418	4.58378	-2.0583	0.0544606	0.718533	-3.82571
Rsph9	-0.279647	6.12859	-2.07627	0.0525913	0.710484	-3.82734
Tmem126b	0.168367	6.98124	2.08709	0.0514934	0.704678	-3.82845
Gm16701	-0.296583	3.44642	-2.05401	0.0549162	0.718533	-3.83157
S100b	0.544205	6.94321	2.08449	0.0517548	0.704678	-3.83348
Cnot11	-0.259081	5.14139	-2.05462	0.0548506	0.718533	-3.83351
Zdhhc5	-0.349874	4.76158	-2.05188	0.0551437	0.718945	-3.8345
Fabp7	0.835315	5.63107	2.06552	0.0537027	0.712821	-3.8362
Pde12	-0.225424	4.52917	-2.0483	0.0555267	0.718945	-3.83651
Sin3b	-0.236338	6.92296	-2.07732	0.0524831	0.710427	-3.83776
Mapk4	-0.472859	6.84044	-2.08018	0.0521918	0.70838	-3.83803
Slain2	-0.286148	4.42227	-2.04715	0.0556511	0.718945	-3.83867
Tmem14a	0.229845	6.21859	2.06882	0.0533586	0.711151	-3.84277
Atg2b	-0.2604	3.94421	-2.04153	0.0562602	0.721033	-3.84507
Ap2a1	-0.241912	6.736	-2.07193	0.0530374	0.711151	-3.84559
Mlc1	0.612959	6.07326	2.06864	0.0533776	0.711151	-3.84573
Mmd2	0.42213	7.54333	2.07385	0.0528393	0.711014	-3.85005
Atp6v0c	-0.265331	5.6127	-2.04862	0.0554924	0.718945	-3.85203
Unc80	0.351089	5.33667	2.05327	0.0549946	0.718533	-3.85233
Tprkb	0.363449	7.05431	2.07152	0.0530794	0.711151	-3.8531
Arel1	-0.343464	6.2139	-2.0582	0.0544713	0.718533	-3.85377
Sord	-0.282359	5.18799	-2.04464	0.0559218	0.721033	-3.85456
Rnf8	0.296538	4.03843	2.03337	0.0571543	0.721033	-3.85555
Atp2b4	0.44354	4.28246	2.03276	0.057222	0.721033	-3.85582
Cluh	-0.374052	5.13827	-2.03937	0.0564959	0.721033	-3.85738
Glmn	0.298623	3.4193	2.03346	0.0571449	0.721033	-3.85759
Asrgl1	0.413567	7.2342	2.06785	0.0534591	0.711151	-3.85939
Uba1	-0.213326	7.53267	-2.06756	0.0534902	0.711151	-3.85943
Smg5	-0.417558	4.48558	-2.03057	0.057464	0.722971	-3.85994
Anks3	-0.382659	5.38473	-2.03929	0.0565041	0.721033	-3.86233
Polr3c	-0.198623	5.06307	-2.0346	0.0570193	0.721033	-3.86428
Htatip2	0.422021	3.88983	2.02586	0.0579898	0.724573	-3.86493
Poli	0.284574	4.32714	2.02632	0.0579376	0.724573	-3.86511
Serinc5	-0.589755	3.59646	-2.02151	0.0584774	0.724573	-3.87009
Sst	-0.423927	9.35163	-2.054	0.0549172	0.718533	-3.87119
Tob2	-0.27602	4.04981	-2.02014	0.0586322	0.724573	-3.87151
Zfp37	0.235803	5.40334	2.03565	0.0569033	0.721033	-3.87175
Selenoi	-0.304306	4.27603	-2.0185	0.058818	0.724573	-3.87348
Cndp2	-0.324101	6.0007	-2.04247	0.0561571	0.721033	-3.87351
Gpi1	-0.249514	8.55041	-2.05387	0.0549306	0.718533	-3.87455
2610035D17Rik	0.326991	5.83415	2.03767	0.0566813	0.721033	-3.87466
Klhl42	0.327204	3.67442	2.01642	0.0590539	0.724573	-3.87686
Dctn1	-0.301016	8.08776	-2.05314	0.055009	0.718533	-3.87881
Xk	-0.369861	3.36185	-2.01315	0.0594266	0.724573	-3.88171
Ndufb7	-0.199069	8.58104	-2.04798	0.0555613	0.718945	-3.88209
Plekha3	0.286995	6.65716	2.0473	0.055635	0.718945	-3.88679
Dcaf11	-0.206073	7.44426	-2.04712	0.055654	0.718945	-3.8897
Plpp3	0.443357	6.46025	2.03849	0.0565916	0.721033	-3.89245
Usp1	0.296494	4.97175	2.00899	0.0599044	0.724573	-3.89288
Phip	0.334242	5.32027	2.01635	0.0590624	0.724573	-3.89392
Gramd1b	-0.269575	4.73409	-2.00562	0.0602943	0.724573	-3.89443
Zfp574	-0.260042	5.08948	-2.0109	0.0596851	0.724573	-3.89627
Wfs1	-0.455601	7.94281	-2.04116	0.0563005	0.721033	-3.8966
Cmtm6	0.363954	4.2231	1.99964	0.06099	0.724573	-3.89773
Fxr2	-0.247594	6.52157	-2.03338	0.0571539	0.721033	-3.89847
Pik3c3	-0.242473	5.22821	-2.00876	0.0599307	0.724573	-3.89931
Tmem56	0.264212	4.27621	1.99853	0.0611211	0.724573	-3.89936
Fam81a	-0.248334	7.11305	-2.03983	0.0564454	0.721033	-3.89998
Prkcg	-0.415916	7.32177	-2.03574	0.0568937	0.721033	-3.90123
Agfg1	-0.211213	5.93093	-2.01875	0.0587897	0.724573	-3.90135
Klc4	-0.25504	5.20224	-2.01191	0.0595692	0.724573	-3.90212
Agt	0.597966	4.89056	2.00123	0.0608045	0.724573	-3.90517
Plek	0.341708	3.7986	1.99267	0.061811	0.724573	-3.90534
Nefh	-0.596494	5.58932	-2.01682	0.0590091	0.724573	-3.90601
Mis12	0.174747	5.90866	2.01902	0.058759	0.724573	-3.90677
Scand1	-0.23538	5.16632	-2.00027	0.0609166	0.724573	-3.90755
Tmem255a	0.363937	5.70899	2.00621	0.0602259	0.724573	-3.90793
Lrpprc	-0.240376	5.64531	-2.01133	0.0596358	0.724573	-3.90873
Sh3bp5l	-0.282557	6.34011	-2.02388	0.0582115	0.724573	-3.91024
Pick1	-0.232997	6.23796	-2.01894	0.0587681	0.724573	-3.91035
Rab18	0.151096	8.71521	2.02769	0.0577846	0.724573	-3.9109
Prkab2	-0.355698	4.39966	-1.98766	0.0624079	0.724573	-3.9133
Mta3	-0.254203	4.62065	-1.9913	0.0619739	0.724573	-3.91432
RP23-269H21.1	-0.290378	5.16634	-2.00276	0.0606261	0.724573	-3.9145
Rad17	0.257259	4.70378	1.98744	0.0624341	0.724573	-3.91541
Zfp763	0.276098	4.60834	1.98868	0.0622863	0.724573	-3.91576
Fam132a	-0.480359	4.41738	-1.98494	0.0627332	0.724573	-3.91673
Sec24c	-0.223121	5.71759	-2.00997	0.0597918	0.724573	-3.91751
Crot	0.392154	4.30582	1.98185	0.0631062	0.724573	-3.91995
Fbf1	-0.281412	5.57648	-2.00417	0.0604617	0.724573	-3.92051
Mccc1	-0.46798	4.54289	-1.98247	0.0630308	0.724573	-3.92095
Kif2a	0.195595	4.98462	1.98772	0.0624002	0.724573	-3.92229
Bzw2	-0.154123	6.21027	-2.01001	0.0597873	0.724573	-3.9225
Pgk1	-0.216615	8.31911	-2.02241	0.0583762	0.724573	-3.92344
Tspan9	-0.412413	4.78292	-1.98325	0.0629363	0.724573	-3.92499
Suclg2	-0.382058	4.25301	-1.97676	0.0637231	0.724573	-3.9266
Slc41a1	-0.315432	5.12385	-1.98466	0.0627673	0.724573	-3.92862
A530058N18Rik	0.341959	3.92833	1.9744	0.0640104	0.724573	-3.9305
Slc12a2	-0.657073	4.61114	-1.978	0.0635725	0.724573	-3.93249
Cnrip1	0.253942	7.45422	2.01634	0.0590633	0.724573	-3.93394
Mta2	-0.252522	5.28591	-1.98017	0.0633084	0.724573	-3.93457
Ap1g1	-0.20257	5.09397	-1.97622	0.0637887	0.724573	-3.93468
Hnrnpul1	-0.221585	4.96914	-1.97938	0.0634048	0.724573	-3.93572
Ibtk	-0.335351	4.65212	-1.97341	0.0641321	0.724622	-3.93609
Glrx3	-0.200437	8.123	-2.01151	0.0596148	0.724573	-3.93698
Spats2l	-0.285878	5.45403	-1.97984	0.0633489	0.724573	-3.93878
Ints7	-0.250066	4.51396	-1.96822	0.0647706	0.724747	-3.93893
Aida	0.259229	5.06348	1.98119	0.063185	0.724573	-3.94122
Flrt3	-0.383721	4.88753	-1.97495	0.063944	0.724573	-3.94167
Sh2b1	-0.271914	6.42987	-2.00334	0.0605589	0.724573	-3.94316
Lhfp	0.464623	4.69795	1.96772	0.0648325	0.724747	-3.94343
Tmco3	-0.406202	5.09947	-1.97615	0.0637972	0.724573	-3.94365
Plekhb2	-0.242051	9.28891	-2.00321	0.0605739	0.724573	-3.94386
Rimklb	0.291283	4.53483	1.966	0.0650455	0.725292	-3.94507
Snw1	-0.190573	6.56855	-1.99599	0.0614193	0.724573	-3.94874
Mphosph6	0.252963	5.07916	1.969	0.0646736	0.724747	-3.94951
Gfap	0.66625	7.45152	2.00295	0.0606038	0.724573	-3.95136
Cdk5rap1	0.477023	4.12062	1.9537	0.0665866	0.731661	-3.95237
Gas2	0.282591	4.1785	1.95482	0.0664447	0.731661	-3.95269
Wars	-0.290699	6.89429	-1.99546	0.0614822	0.724573	-3.95533
Htra1	0.535863	5.20883	1.96832	0.0647587	0.724747	-3.95735
Zfp40	0.276704	3.87989	1.94935	0.0671405	0.732604	-3.95803
Ilkap	0.172068	7.06413	1.99803	0.061179	0.724573	-3.95839
Ctsa	-0.463022	6.04862	-1.97988	0.0633436	0.724573	-3.96048
AI987944	0.274119	4.17411	1.95016	0.0670371	0.732604	-3.9611
Trappc6a	-0.342637	5.51921	-1.97417	0.0640394	0.724573	-3.96153
Tmem94	-0.428009	4.43587	-1.95047	0.0669971	0.732604	-3.96177
Rrp9	0.168759	5.35783	1.96576	0.0650756	0.725292	-3.96179
Taok3	0.273242	6.515	1.98959	0.0621776	0.724573	-3.9623
Atp6v0a1	-0.350534	6.64538	-1.989	0.0622479	0.724573	-3.96233
Plk2	-0.279755	7.94899	-1.99492	0.0615451	0.724573	-3.96304
Osbpl9	-0.24815	5.98674	-1.98295	0.0629734	0.724573	-3.96352
Tsc22d4	0.466054	7.02412	1.99425	0.0616249	0.724573	-3.96456
Ing2	0.195373	5.16427	1.95723	0.0661419	0.731661	-3.96546
Rab3gap2	-0.239408	4.84814	-1.95259	0.0667274	0.731772	-3.96564
Mbnl2	-0.180501	8.54221	-1.98757	0.0624181	0.724573	-3.96915
Tenm1	-0.473415	3.7586	-1.93925	0.0684402	0.734053	-3.9693
Igfbp5	0.324553	3.81385	1.93927	0.0684377	0.734053	-3.96947
Zfr	0.162798	8.65031	1.98544	0.0626734	0.724573	-3.96964
Fos	-0.340227	4.72661	-1.94273	0.0679889	0.734053	-3.96969
Them4	0.327836	6.12307	1.97689	0.0637073	0.724573	-3.97092
Rbm26	-0.287889	4.61009	-1.94262	0.0680038	0.734053	-3.97123
Fxn	-0.225458	4.57285	-1.94351	0.067889	0.734053	-3.97222
Ikbkap	-0.347965	4.59758	-1.94218	0.06806	0.734053	-3.97305
Polr2g	0.174349	7.78651	1.98556	0.0626589	0.724573	-3.9769
Ndufb11	-0.275777	8.40079	-1.98173	0.0631197	0.724573	-3.97825
Uqcr11	-0.381472	9.71914	-1.97419	0.0640362	0.724573	-3.97862
Rela	-0.305389	4.54907	-1.93618	0.068839	0.734053	-3.97908
Sez6l	-0.400577	4.52647	-1.93259	0.0693091	0.734053	-3.9806
Fndc3b	-0.365079	3.90839	-1.92911	0.0697671	0.734053	-3.98135
Yaf2	0.257184	8.02646	1.97825	0.0635416	0.724573	-3.98389
Rab39b	0.194615	5.51212	1.95578	0.0663239	0.731661	-3.98451
Prim1	0.270507	3.9237	1.92504	0.0703062	0.734053	-3.98623
Med13	0.374002	3.78246	1.92243	0.0706552	0.734053	-3.9899
Mettl26	-0.182658	6.70284	-1.97087	0.0644432	0.724747	-3.99016
Akap7	0.419007	5.6236	1.95745	0.066113	0.731661	-3.99088
Fbxw9	-0.278436	4.59872	-1.92646	0.0701179	0.734053	-3.99161
Zfp512b	-0.362387	3.61267	-1.91886	0.0711322	0.734053	-3.99307
Tubgcp4	-0.281803	4.20946	-1.92207	0.0707032	0.734053	-3.99457
Dcaf12	-0.225708	6.71734	-1.96967	0.0645913	0.724747	-3.99492
Lrrc20	-0.281072	4.22564	-1.91829	0.0712087	0.734053	-3.99614
Nop58	0.192379	6.0725	1.95338	0.0666281	0.731661	-3.99794
Ppp1r1b	-0.55659	9.68229	-1.96213	0.0655273	0.728348	-3.99818
Sptssa	0.305961	6.56293	1.96758	0.06485	0.724747	-3.9992
Scn1b	-0.290882	7.17815	-1.97031	0.0645124	0.724747	-3.99984
Btg1	0.213814	6.70813	1.96082	0.0656912	0.729181	-4.00385
Ubap2l	-0.251257	6.2987	-1.95338	0.066627	0.731661	-4.00501
Ola1	0.196737	7.30828	1.9648	0.0651937	0.725623	-4.00603
Apbb2	-0.203699	6.28064	-1.95372	0.0665842	0.731661	-4.00642
Foxp2	0.346184	5.11807	1.92396	0.07045	0.734053	-4.0066
Ddx28	-0.206777	4.60513	-1.91148	0.0721308	0.735018	-4.00829
Brinp3	0.385963	4.59087	1.91013	0.0723145	0.735275	-4.00914
Kctd8	-0.366944	4.74923	-1.91241	0.0720037	0.734634	-4.0106
Zfp811	0.292837	4.72955	1.91349	0.0718572	0.734053	-4.01227
Fam98c	-0.292805	3.91234	-1.90323	0.0732598	0.738734	-4.01361
Lrrc3b	0.284103	4.29405	1.90667	0.0727871	0.737127	-4.01472
Mapkapk2	-0.272043	5.27736	-1.92477	0.070343	0.734053	-4.01559
Fam193b	0.332713	3.50949	1.89889	0.0738611	0.739006	-4.01649
Hsd17b4	-0.22917	5.30441	-1.91407	0.0717787	0.734053	-4.0207
D1Ertd622e	0.234436	6.21786	1.94292	0.0679654	0.734053	-4.02173
Glmp	-0.430391	5.30098	-1.91817	0.0712258	0.734053	-4.0219
Hs3st2	0.338226	3.92718	1.8938	0.074571	0.743003	-4.02272
Hspa4	-0.238632	5.84813	-1.92452	0.0703753	0.734053	-4.024
Sncb	-0.35997	6.7144	-1.94339	0.0679051	0.734053	-4.02506
Pnrc1	0.283332	6.90901	1.94919	0.0671606	0.732604	-4.02569
Gm10419	0.263741	5.7233	1.93436	0.0690779	0.734053	-4.02663
Sox2ot	0.39891	5.32965	1.92326	0.0705442	0.734053	-4.02764
Anxa6	-0.269689	6.42605	-1.93653	0.0687938	0.734053	-4.02831
Ncstn	-0.43695	5.49961	-1.91905	0.0711076	0.734053	-4.02854
Dkc1	0.187326	6.38552	1.93841	0.0685488	0.734053	-4.02952
Cirh1a	-0.219183	5.75487	-1.92403	0.0704407	0.734053	-4.0301
Rfwd2	0.217131	6.75959	1.94698	0.0674433	0.734053	-4.03021
Ccnl2	0.185294	5.6648	1.92428	0.0704085	0.734053	-4.03157
Tkt	-0.189969	6.97544	-1.94392	0.0678355	0.734053	-4.03299
Aco2	-0.193092	8.34125	-1.94179	0.0681114	0.734053	-4.03364
Larp4	-0.294711	4.64113	-1.8988	0.0738735	0.739006	-4.0345
Arpp21	-0.424851	10.1958	-1.93026	0.0696152	0.734053	-4.03526
Aimp1	0.193467	5.72492	1.92802	0.069912	0.734053	-4.03549
Larp1b	-0.433862	4.06488	-1.88385	0.0759773	0.747292	-4.03637
Thop1	-0.282289	5.8842	-1.91819	0.0712223	0.734053	-4.0365
Ppip5k2	-0.461566	4.41019	-1.89113	0.0749462	0.743003	-4.0366
Armcx2	-0.269349	5.37963	-1.90695	0.0727484	0.737127	-4.04075
Yrdc	0.151767	6.31104	1.92702	0.0700443	0.734053	-4.04468
Baz2b	0.246802	4.21857	1.88256	0.0761607	0.747681	-4.04489
Rab2b	0.188672	4.085	1.87569	0.0771465	0.747681	-4.04631
Ttc9	-0.268592	6.00901	-1.92028	0.0709428	0.734053	-4.04969
Eif3f	0.25571	6.56073	1.93018	0.0696258	0.734053	-4.05103
Mtif3	0.193825	4.45449	1.87194	0.0776899	0.747681	-4.05417
Cox15	-0.270119	5.45209	-1.8905	0.075035	0.743003	-4.05501
Nnat	0.498379	9.8119	1.91826	0.0712134	0.734053	-4.05735
Atp1a3	-0.503297	9.30504	-1.92017	0.070957	0.734053	-4.05926
Clec11a	0.333721	3.27908	1.86033	0.0793931	0.747681	-4.05968
Acp6	-0.287835	3.84822	-1.86134	0.079243	0.747681	-4.06067
Fbxl20	-0.314391	3.9596	-1.86313	0.0789791	0.747681	-4.06154
Cib2	0.243107	6.16468	1.91495	0.0716591	0.734053	-4.0624
Akirin2	0.219511	6.82717	1.91898	0.0711162	0.734053	-4.06259
4632415L05Rik	0.201752	4.58519	1.87334	0.0774864	0.747681	-4.06292
Mpp6	0.322814	6.39911	1.92315	0.0705582	0.734053	-4.06344
Smim10l1	0.244923	8.36249	1.91776	0.0712812	0.734053	-4.06535
Tbc1d14	-0.213162	6.41767	-1.91573	0.0715539	0.734053	-4.06535
Dlg3	-0.316638	6.61927	-1.90998	0.0723353	0.735275	-4.06585
Faim	0.262304	6.14962	1.91408	0.0717774	0.734053	-4.06595
Dhx30	-0.297546	6.78579	-1.914	0.0717883	0.734053	-4.06652
Eef1d	-0.150241	6.64251	-1.91725	0.0713497	0.734053	-4.06687
Sbf1	-0.274692	5.82735	-1.90442	0.0730959	0.738431	-4.06732
Mif4gd	-0.307945	4.21136	-1.85855	0.0796573	0.747681	-4.0678
Khdrbs3	0.744048	7.0442	1.91425	0.071755	0.734053	-4.06783
Plekha8	0.251322	3.53906	1.85545	0.0801184	0.747681	-4.06856
Epn1	-0.49533	4.53243	-1.86641	0.0784966	0.747681	-4.06982
Ankrd63	-0.391511	6.30964	-1.89944	0.073785	0.739006	-4.07126
Ubr1	0.256259	4.44282	1.86038	0.0793857	0.747681	-4.07163
Palmd	-0.44439	3.5167	-1.8505	0.0808599	0.7489	-4.07172
Tmem100	0.500281	4.09612	1.85616	0.0800121	0.747681	-4.07255
Cdv3	-0.390201	5.87449	-1.89913	0.073827	0.739006	-4.07289
Plppr4	-0.38179	6.38938	-1.90457	0.0730761	0.738431	-4.07449
Cckbr	0.405428	4.39331	1.85549	0.0801125	0.747681	-4.07527
Snrpb	-0.170486	7.51834	-1.91509	0.0716411	0.734053	-4.07609
Ypel4	0.227398	5.36564	1.8738	0.0774194	0.747681	-4.07696
Pbx1	0.235713	6.14765	1.90078	0.0735983	0.739006	-4.07765
Tpm4	0.30217	5.56793	1.89271	0.074724	0.743003	-4.07882
Rint1	-0.308521	3.88808	-1.84736	0.081334	0.750487	-4.07994
Extl3	-0.33958	4.24665	-1.85031	0.0808882	0.7489	-4.07997
Kmt2e	0.210809	7.22624	1.90759	0.0726619	0.737127	-4.08706
Sesn1	0.263807	6.1755	1.89174	0.0748603	0.743003	-4.08793
Pabpc1	0.352315	5.38518	1.89122	0.0749336	0.743003	-4.08916
Ing1	0.180208	5.63985	1.88948	0.0751789	0.743003	-4.08947
Ppp1r15a	-0.245246	4.8414	-1.85593	0.080047	0.747681	-4.08974
Npc2	-0.290566	6.43663	-1.90025	0.0736721	0.739006	-4.08976
Abi1	0.221398	6.86612	1.9029	0.073306	0.738734	-4.08984
Tpra1	-0.267266	5.45956	-1.85862	0.0796457	0.747681	-4.09075
Tmem177	-0.30379	3.85492	-1.83465	0.0832761	0.753157	-4.09201
Snx16	0.207057	5.43217	1.86569	0.0786019	0.747681	-4.09221
Cryz	-0.310922	4.85721	-1.84061	0.0823601	0.751545	-4.0941
Tshz1	0.352278	5.23752	1.85974	0.0794799	0.747681	-4.09416
Rprm	0.49916	5.80067	1.86597	0.0785618	0.747681	-4.09746
Samm50	-0.240083	6.98085	-1.89798	0.0739875	0.739244	-4.09841
Rab34	-0.27287	4.73542	-1.83844	0.0826932	0.751545	-4.09961
Mapk6	-0.250017	6.22318	-1.8882	0.0753598	0.743895	-4.10173
Eno1	-0.231644	9.98533	-1.88555	0.0757342	0.746692	-4.10181
Ormdl1	0.315569	4.03004	1.82653	0.0845392	0.75727	-4.10326
Ap1b1	-0.306746	7.05935	-1.89445	0.0744807	0.743003	-4.10333
Kcnab3	-0.432528	4.36643	-1.82633	0.0845699	0.75727	-4.10677
S100a10	0.508853	5.829	1.86836	0.078211	0.747681	-4.10681
Clcn6	-0.360874	4.48741	-1.83645	0.0829993	0.751545	-4.10785
Gm12166	0.245016	3.5939	1.81981	0.0855964	0.759662	-4.10859
Rap2b	-0.215275	4.10663	-1.82118	0.0853792	0.759662	-4.10966
Lrfn5	-0.201274	5.47451	-1.85563	0.0800911	0.747681	-4.11002
Psmd4	-0.167718	7.97494	-1.88985	0.0751267	0.743003	-4.11006
Lix1	0.433206	5.60437	1.87368	0.077437	0.747681	-4.11171
Gpatch8	-0.201141	4.79697	-1.8366	0.082976	0.751545	-4.1131
Hbp1	0.275957	5.36893	1.86066	0.0793439	0.747681	-4.11408
Hip1	0.373844	3.37705	1.8129	0.0866962	0.759797	-4.11613
Pacsin2	-0.246723	6.67334	-1.87871	0.0767113	0.747681	-4.11679
Hadha	-0.25902	4.31121	-1.81939	0.0856622	0.759662	-4.11794
Zmat5	-0.250897	4.88342	-1.82837	0.0842513	0.75727	-4.11917
Myh7	0.341078	4.84112	1.84058	0.0823657	0.751545	-4.1194
Arhgef9	-0.186046	7.49888	-1.88403	0.0759513	0.747292	-4.12032
Papd5	-0.208052	4.64745	-1.82475	0.0848181	0.75727	-4.12201
Ube2d1	0.168959	6.67985	1.87756	0.0768766	0.747681	-4.12242
Psmc3	-0.138738	7.97678	-1.87914	0.0766503	0.747681	-4.12323
Ubap1	-0.22809	6.64618	-1.87746	0.0768917	0.747681	-4.12445
Fam174a	0.181686	7.56499	1.87981	0.0765535	0.747681	-4.12545
Poldip2	-0.188629	7.75345	-1.87851	0.07674	0.747681	-4.12582
Slc1a3	0.467963	6.87832	1.87607	0.0770916	0.747681	-4.12744
Fbxo45	0.224788	7.1515	1.87845	0.0767493	0.747681	-4.12778
Cnppd1	-0.208	4.40702	-1.81413	0.0864996	0.759797	-4.12795
Snx4	0.181515	6.61861	1.86731	0.078365	0.747681	-4.12891
Ap3m1	0.268065	5.76943	1.85343	0.0804205	0.74826	-4.12928
Dusp18	-0.410356	4.80869	-1.82527	0.0847365	0.75727	-4.1294
Baz2a	-0.274921	3.51903	-1.7996	0.0888466	0.760174	-4.13004
Etfa	-0.386584	6.88091	-1.87176	0.0777157	0.747681	-4.13035
Nup93	-0.308561	4.27768	-1.81183	0.0868677	0.759797	-4.1312
Kcna1	-0.285306	5.38566	-1.84186	0.0821698	0.751545	-4.13292
Phactr2	-0.373407	5.55549	-1.84772	0.0812789	0.750487	-4.13359
Pttg1ip	0.242991	5.91271	1.8569	0.0799013	0.747681	-4.13367
Mapk8ip1	-0.34522	6.75427	-1.87143	0.0777633	0.747681	-4.13465
Zfp1	0.268504	4.64989	1.81046	0.0870862	0.759797	-4.13505
Snrpb2	0.258193	5.43829	1.83659	0.082978	0.751545	-4.1352
Tsc22d3	0.270899	7.86241	1.87159	0.0777403	0.747681	-4.13541
Acer2	0.274892	4.13804	1.79741	0.0892047	0.760375	-4.13574
Mpc2	-0.220203	8.17473	-1.87022	0.0779404	0.747681	-4.1359
Nemf	0.194869	5.88278	1.84574	0.0815785	0.751545	-4.13712
Arfgap2	-0.334747	5.22513	-1.8214	0.0853452	0.759662	-4.13742
Zfp688	0.191145	5.15492	1.82611	0.0846044	0.75727	-4.13745
Tmed5	0.236689	4.78096	1.81799	0.0858848	0.759797	-4.14039
Ddx19b	-0.302176	3.84008	-1.79401	0.0897642	0.761866	-4.1408
Ap3s1	0.191861	7.13344	1.86951	0.0780428	0.747681	-4.14095
Eif2b2	-0.209747	5.88498	-1.84355	0.0819124	0.751545	-4.14127
Sestd1	-0.282211	3.98641	-1.79198	0.0900991	0.761866	-4.1424
Golph3l	0.295914	5.05097	1.80252	0.0883701	0.759797	-4.14596
Snx10	0.206578	8.05416	1.86346	0.07893	0.747681	-4.14607
Grhpr	-0.240217	5.90283	-1.8364	0.0830062	0.751545	-4.14638
Pcgf6	0.269265	3.57385	1.78311	0.0915773	0.7642	-4.14772
Surf1	0.142606	7.37111	1.86342	0.0789368	0.747681	-4.14896
Stxbp3	-0.425156	4.78026	-1.81119	0.0869694	0.759797	-4.1494
Scpep1	-0.37606	4.06942	-1.78797	0.0907655	0.761866	-4.14976
Mrpl38	-0.148428	6.50786	-1.85161	0.0806928	0.7489	-4.14993
Ptn	0.432339	6.65788	1.85907	0.0795793	0.747681	-4.15014
Sept7	0.192789	9.06949	1.8532	0.0804542	0.74826	-4.15024
Cryab	-0.307952	7.55354	-1.86058	0.0793558	0.747681	-4.15042
Gsta4	-0.381734	6.88522	-1.8548	0.0802154	0.747735	-4.15143
Ddah2	-0.274664	4.41018	-1.78756	0.0908332	0.761866	-4.15218
Ralb	-0.250488	4.6889	-1.80356	0.0882019	0.759797	-4.15231
Zfp24	0.22123	5.78508	1.83915	0.0825835	0.751545	-4.15298
Resp18	0.457116	7.83342	1.86004	0.0794353	0.747681	-4.15323
Rock2	0.191217	7.42554	1.85805	0.0797307	0.747681	-4.1558
Igip	0.310609	4.1426	1.78678	0.0909637	0.762181	-4.15709
Elp6	0.18371	4.47452	1.7846	0.091329	0.764101	-4.15712
Cds1	-0.510129	5.6253	-1.82905	0.0841447	0.75727	-4.15751
Dennd1a	-0.225503	4.29337	-1.78993	0.0904399	0.761866	-4.15762
Rcc1	-0.298602	4.0553	-1.78031	0.0920482	0.764488	-4.1579
Glul	0.261978	7.12421	1.8558	0.0800659	0.747681	-4.15906
Dctn4	-0.1811	5.78897	-1.82608	0.0846096	0.75727	-4.15995
Fam45a	0.348436	6.59288	1.85145	0.0807171	0.7489	-4.1601
D6Wsu163e	0.219672	5.16071	1.79945	0.0888708	0.760174	-4.16122
Nucb2	0.31363	4.6325	1.79453	0.0896786	0.761866	-4.16264
Serf2	-0.203807	5.38624	-1.82083	0.0854344	0.759662	-4.16491
Spop	0.25108	7.77823	1.84529	0.0816476	0.751545	-4.16538
Fam179b	-0.158928	5.84977	-1.82748	0.0843911	0.75727	-4.16539
Dpp7	-0.393265	4.0774	-1.77322	0.0932518	0.764488	-4.16543
Mesdc2	0.190753	6.4043	1.83829	0.0827161	0.751545	-4.16621
Nr3c1	0.173094	6.25799	1.84068	0.0823497	0.751545	-4.16677
Tpd52	0.236285	7.48527	1.84937	0.0810307	0.749374	-4.1672
Cnnm1	-0.216443	5.51465	-1.80962	0.0872215	0.759797	-4.16867
Zfp397	0.231953	4.64234	1.79076	0.0903012	0.761866	-4.16942
Mnat1	0.208059	4.77853	1.7843	0.0913792	0.764101	-4.16995
Zfp248	0.237867	4.29366	1.77525	0.092905	0.764488	-4.17022
Rfwd3	-0.334843	4.85693	-1.79101	0.0902607	0.761866	-4.17077
Mrpl9	0.178047	6.12921	1.82964	0.0840531	0.75727	-4.17136
Hebp2	-0.402413	3.66689	-1.76604	0.0944825	0.764488	-4.17243
Ociad2	-0.205814	8.03873	-1.8432	0.0819646	0.751545	-4.17263
Prex2	0.45498	3.35447	1.76384	0.0948627	0.764488	-4.17269
2010300C02Rik	-0.312101	7.23893	-1.84425	0.0818054	0.751545	-4.17421
Ifitm3	0.614203	4.2186	1.7653	0.0946105	0.764488	-4.17435
Pgr	0.230564	4.26652	1.77082	0.0936614	0.764488	-4.17697
Zdhhc4	0.165107	5.36156	1.81672	0.0860861	0.759797	-4.17741
Dzip3	0.214169	5.32805	1.80024	0.0887425	0.760174	-4.17886
5730480H06Rik	0.230827	4.26407	1.76854	0.0940525	0.764488	-4.17925
Oxa1l	-0.197109	5.49052	-1.80892	0.0873342	0.759797	-4.17941
Klf7	0.247776	4.29481	1.77285	0.0933145	0.764488	-4.18163
Mat2a	0.190376	7.57973	1.83925	0.0825693	0.751545	-4.18195
Slc25a5	-0.243119	9.28507	-1.82903	0.0841489	0.75727	-4.18317
Dffa	-0.15909	5.6689	-1.80169	0.0885059	0.759797	-4.1839
Pea15a	0.288298	10.3256	1.8204	0.0855032	0.759662	-4.18394
Bcl2l2	0.283942	4.14164	1.77164	0.0935208	0.764488	-4.18403
Fermt2	0.320145	5.05914	1.78914	0.0905713	0.761866	-4.18458
Utp15	-0.200162	4.87032	-1.7759	0.0927956	0.764488	-4.18473
Zfp605	0.24802	4.1446	1.75867	0.0957601	0.764488	-4.18486
Pcdh17	-0.207632	5.59401	-1.80614	0.0877837	0.759797	-4.18627
Igdcc4	0.38126	3.14508	1.74438	0.0982827	0.76646	-4.18678
Phf14	0.273502	4.64527	1.77225	0.0934168	0.764488	-4.18936
Fbxl18	-0.279489	4.30509	-1.76207	0.0951696	0.764488	-4.18968
Serf1	0.275778	3.82238	1.75081	0.0971412	0.765769	-4.19033
Exosc1	0.168378	5.69529	1.80511	0.0879495	0.759797	-4.19108
Gsk3a	-0.179087	6.60135	-1.82462	0.0848386	0.75727	-4.1911
Sox2	0.309113	5.37752	1.78789	0.0907781	0.761866	-4.1912
Thnsl1	0.250432	4.9407	1.76847	0.0940642	0.764488	-4.19516
Rerg	0.214448	6.53581	1.80932	0.0872698	0.759797	-4.19728
Cadps2	0.368654	5.97267	1.80158	0.0885229	0.759797	-4.19833
Alkbh3	-0.324762	3.54332	-1.73468	0.100027	0.76646	-4.19884
Dcxr	-0.354199	3.39027	-1.73468	0.100027	0.76646	-4.19947
Cplx1	-0.211576	9.49929	-1.81378	0.0865545	0.759797	-4.19953
Ankrd49	0.264017	4.44694	1.75931	0.0956488	0.764488	-4.20065
Tceb2	-0.218359	9.05763	-1.81579	0.086235	0.759797	-4.20078
Slc20a2	-0.357871	4.96654	-1.76777	0.0941845	0.764488	-4.20079
Tmie	0.32148	3.65906	1.73482	0.100001	0.76646	-4.20215
Smim4	-0.46803	4.76034	-1.75946	0.0956228	0.764488	-4.20375
Atp5e	-0.364604	8.21566	-1.81848	0.0858062	0.759797	-4.20469
Rgs6	-0.334822	3.74299	-1.73816	0.0993987	0.76646	-4.20551
Hmgb3	-0.170274	6.54221	-1.80637	0.0877465	0.759797	-4.20563
Eif2b4	-0.200412	6.00875	-1.79804	0.0891024	0.760375	-4.20593
Wdr5	0.216808	5.18759	1.7624	0.0951112	0.764488	-4.20921
Uqcrq	-0.265211	9.47602	-1.8055	0.0878867	0.759797	-4.21091
Psmd3	-0.31429	7.94196	-1.81661	0.086104	0.759797	-4.21117
Pcmt1	0.132719	8.57174	1.81144	0.0869287	0.759797	-4.21221
Filip1	-0.251576	4.2149	-1.73331	0.100276	0.76646	-4.2137
Nsun4	-0.212705	4.58212	-1.73508	0.0999545	0.76646	-4.2151
Vamp4	0.217725	7.93185	1.81307	0.0866681	0.759797	-4.21542
Stard10	-0.320597	5.68097	-1.79565	0.0894947	0.761541	-4.21556
Ppp2r5a	0.204365	6.93211	1.81149	0.086921	0.759797	-4.21564
Armc6	-0.225476	5.14025	-1.75389	0.0965978	0.765158	-4.21578
Uqcrc1	-0.234924	9.31805	-1.80374	0.0881715	0.759797	-4.21638
Klhl32	-0.225578	4.97588	-1.75907	0.0956904	0.764488	-4.21649
Gad2	-0.210123	8.98327	-1.80549	0.0878888	0.759797	-4.21661
Nxph1	0.325843	4.92704	1.75262	0.0968224	0.765158	-4.21681
Exosc8	0.19874	5.12679	1.76267	0.095065	0.764488	-4.21748
Sirt7	-0.253483	4.54957	-1.73837	0.0993596	0.76646	-4.21774
Zfp386	0.234183	5.42614	1.77899	0.092272	0.764488	-4.21886
Smc5	-0.177541	4.57192	-1.74089	0.0989078	0.76646	-4.21974
Gpc1	-0.360571	5.13966	-1.76187	0.0952047	0.764488	-4.22075
Chchd4	0.146496	7.9697	1.80792	0.0874949	0.759797	-4.22138
Edc3	-0.242628	5.84339	-1.77849	0.0923555	0.764488	-4.22263
Plcb1	-0.188829	7.31093	-1.8047	0.0880169	0.759797	-4.22503
Acss2	-0.233132	4.55165	-1.73135	0.100631	0.766671	-4.22526
Spag6l	-0.487535	4.70755	-1.73058	0.100772	0.766671	-4.22564
Adar	-0.295802	5.70491	-1.75729	0.096001	0.765158	-4.22569
Arhgef17	-0.26452	6.46072	-1.79751	0.0891895	0.760375	-4.22664
Zdhhc20	0.190801	5.60292	1.78022	0.0920645	0.764488	-4.22672
Bcl11b	-0.333922	7.13149	-1.80381	0.0881603	0.759797	-4.22691
Fgf11	-0.305616	4.13968	-1.7197	0.102773	0.772899	-4.22754
Fry	0.396458	3.82192	1.7151	0.10363	0.774093	-4.22761
Rasgrf1	-0.263937	8.08389	-1.80142	0.0885488	0.759797	-4.22892
Pex12	0.287559	3.65627	1.71086	0.104425	0.774093	-4.22965
Nfs1	-0.201915	6.44182	-1.78854	0.0906708	0.761866	-4.23155
Ankrd42	-0.219268	4.9126	-1.73262	0.100401	0.76646	-4.23206
Tmem127	-0.312605	5.53655	-1.75874	0.0957491	0.764488	-4.23402
AI597479	0.238362	6.28583	1.78317	0.0915671	0.7642	-4.23618
Fbxo7	0.169689	5.58727	1.76818	0.0941141	0.764488	-4.23628
Lamp5	-0.293744	6.73617	-1.78922	0.0905566	0.761866	-4.23705
Ubqln1	-0.242217	7.94744	-1.79704	0.0892651	0.760375	-4.23772
Mrps10	0.202362	6.59903	1.78965	0.0904861	0.761866	-4.23938
Ncdn	-0.349323	11.159	-1.77483	0.0929771	0.764488	-4.23945
Ier5	0.26374	4.9787	1.72974	0.100926	0.766671	-4.2402
Ociad1	0.205597	8.52034	1.79124	0.0902216	0.761866	-4.24082
Arhgap32	-0.312267	5.02751	-1.74682	0.0978487	0.76646	-4.24444
Zdhhc21	0.282242	3.61676	1.70121	0.106253	0.780197	-4.24531
Hdac8	0.289906	4.20059	1.70147	0.106204	0.780197	-4.24563
Guk1	0.151732	8.76809	1.77965	0.0921596	0.764488	-4.24772
Trmt2a	-0.345077	5.24385	-1.73834	0.0993657	0.76646	-4.2479
Map4k3	0.173746	5.72707	1.76076	0.095397	0.764488	-4.24838
Pank1	-0.228	4.8629	-1.72503	0.101789	0.770725	-4.24869
Ddb1	-0.29074	5.79769	-1.75463	0.0964684	0.765158	-4.24949
Amz2	0.195216	6.02065	1.77421	0.0930828	0.764488	-4.25119
Yif1a	-0.257809	5.67351	-1.75304	0.0967479	0.765158	-4.25188
Zfp810	0.20435	4.85602	1.72267	0.102223	0.771218	-4.25249
Cdkl3	0.168977	4.24056	1.71528	0.103597	0.774093	-4.25294
Wwp1	-0.23978	5.49547	-1.75931	0.0956485	0.764488	-4.25305
Ampd3	0.245894	3.43964	1.68667	0.10906	0.78599	-4.25349
Ndnl2	0.192691	5.44993	1.73963	0.0991327	0.76646	-4.25422
Brix1	0.177038	6.39697	1.76963	0.0938645	0.764488	-4.25424
Rad23b	-0.307726	4.99281	-1.71763	0.103159	0.774093	-4.25721
Nvl	-0.248787	4.01687	-1.69194	0.108035	0.783983	-4.25772
Naa50	0.162421	7.25386	1.78191	0.09178	0.764488	-4.25896
Etv1	-0.222607	6.42256	-1.77553	0.0928577	0.764488	-4.25918
Fbxo36	-0.366767	4.55377	-1.69883	0.106708	0.78112	-4.26069
Rnf170	0.21321	4.85323	1.73294	0.100344	0.76646	-4.26082
Phyhip	-0.336926	6.07212	-1.74426	0.0983034	0.76646	-4.26092
Mturn	0.219921	6.34332	1.77079	0.0936665	0.764488	-4.2619
Gpr107	-0.338156	3.94965	-1.68677	0.109042	0.78599	-4.26289
Cacnb1	-0.227196	6.56281	-1.76153	0.0952635	0.764488	-4.26353
Ddc	0.260807	5.43578	1.72843	0.101165	0.766966	-4.26374
Wdr17	-0.197204	5.25208	-1.7356	0.09986	0.76646	-4.26459
Rpa3	-0.25233	4.64512	-1.70325	0.105864	0.780197	-4.26544
Pde4dip	-0.186082	6.24479	-1.76014	0.0955047	0.764488	-4.26567
Dnm1	-0.23492	8.16066	-1.77486	0.0929716	0.764488	-4.26611
Fam65b	-0.260173	5.94378	-1.74367	0.0984096	0.76646	-4.26668
Brpf1	-0.279414	4.38915	-1.68788	0.108824	0.78599	-4.26698
Snx19	-0.336473	4.38538	-1.69223	0.107981	0.783983	-4.26946
Pdp1	0.247691	7.47487	1.77381	0.0931504	0.764488	-4.27013
Cend1	-0.194699	8.71547	-1.76689	0.0943357	0.764488	-4.27125
1700066M21Rik	0.18913	5.33009	1.73319	0.100297	0.76646	-4.27169
Unc119b	-0.199621	5.80983	-1.74649	0.0979064	0.76646	-4.27237
Usp30	-0.277546	4.38581	-1.69569	0.107312	0.781991	-4.27237
Galnt13	0.373117	3.82538	1.67623	0.111115	0.788475	-4.27263
Ddah1	0.256167	6.98369	1.76864	0.0940349	0.764488	-4.27311
Fam53b	-0.239295	4.15655	-1.68153	0.110067	0.788475	-4.27348
Gtf2e1	-0.275687	4.29358	-1.68152	0.110069	0.788475	-4.27349
Agbl3	0.405995	4.63539	1.69115	0.108188	0.783983	-4.27383
Ube2q2	0.174332	7.35904	1.7703	0.0937509	0.764488	-4.27461
Qk	0.540525	7.03886	1.7688	0.0940065	0.764488	-4.27519
Cog6	0.187614	6.244	1.75366	0.0966384	0.765158	-4.27689
Iqcb1	0.21326	6.04013	1.74881	0.0974954	0.76646	-4.27773
Gna13	0.242381	5.59558	1.74186	0.0987335	0.76646	-4.27804
Arvcf	-0.249978	5.19955	-1.71257	0.104103	0.774093	-4.27846
A430033K04Rik	0.247741	4.46678	1.68876	0.108653	0.785965	-4.27876
Ufl1	0.200358	4.83582	1.70477	0.105576	0.780197	-4.27992
Lgi2	-0.667186	4.64582	-1.69755	0.106954	0.781578	-4.28034
Atg4d	-0.227088	5.64813	-1.73538	0.0999007	0.76646	-4.28088
Grm7	-0.328618	4.23566	-1.6769	0.110982	0.788475	-4.28208
Taf13	0.174988	6.09822	1.75363	0.0966442	0.765158	-4.28221
Slc39a12	-0.495453	4.02812	-1.66923	0.112511	0.789196	-4.2835
Cdk5r2	-0.304147	4.11512	-1.67049	0.112258	0.789196	-4.28389
Ndn	0.162603	9.84623	1.75059	0.0971798	0.765769	-4.28475
Psmb10	0.202027	6.37746	1.7527	0.0968066	0.765158	-4.28523
Urgcp	-0.232554	6.52506	-1.75202	0.0969269	0.765246	-4.28604
Fbxo11	0.188767	5.95349	1.73781	0.0994608	0.76646	-4.2869
Pnpla8	0.167537	7.55472	1.75841	0.0958057	0.764488	-4.28912
Rps2-ps10	0.269129	4.06116	1.6868	0.109036	0.78599	-4.28944
Ypel3	0.17298	9.25128	1.74659	0.0978884	0.76646	-4.28987
Ubtd2	-0.24503	3.60372	-1.65756	0.114872	0.790805	-4.2908
9330159F19Rik	0.206892	4.22898	1.66914	0.112528	0.789196	-4.29169
Rgs7	0.163651	7.07924	1.75606	0.0962172	0.765158	-4.29181
Vcp	-0.241933	7.85748	-1.75619	0.0961936	0.765158	-4.29193
H3f3b	0.197063	9.65602	1.74222	0.0986685	0.76646	-4.29501
Etfb	-0.300831	4.17479	-1.65954	0.114468	0.790805	-4.29565
Map3k12	-0.244223	5.964	-1.73061	0.100767	0.766671	-4.29637
Adhfe1	0.406476	4.07927	1.66466	0.113432	0.789845	-4.29652
Pxmp4	-0.224141	4.74136	-1.67756	0.110852	0.788475	-4.29709
3110002H16Rik	-0.165277	5.19421	-1.69554	0.107341	0.781991	-4.29725
Suco	0.270806	3.851	1.65744	0.114896	0.790805	-4.29789
Usp20	-0.230628	6.25968	-1.73765	0.0994893	0.76646	-4.29841
Usf1	-0.234436	6.60603	-1.73776	0.0994699	0.76646	-4.2985
Tmem42	0.263278	4.13277	1.65639	0.11511	0.790828	-4.30071
Nub1	-0.172346	5.71905	-1.71363	0.103904	0.774093	-4.30089
Bend6	0.173679	8.28064	1.74162	0.0987766	0.76646	-4.30113
Fam213b	0.222245	7.45231	1.74481	0.0982058	0.76646	-4.3036
Stxbp6	0.197624	6.27735	1.72967	0.100939	0.766671	-4.30648
Pla2g7	0.456071	5.78465	1.71997	0.102723	0.772899	-4.30703
Fam151b	0.284808	3.95756	1.64376	0.117719	0.795223	-4.30718
Parn	-0.21341	4.76573	-1.67202	0.111953	0.789196	-4.30774
Aifm1	-0.329672	5.33638	-1.6812	0.110133	0.788475	-4.30913
Abcf2	-0.223497	6.73825	-1.73503	0.0999645	0.76646	-4.30919
Hnrnpd	0.187737	6.66279	1.73628	0.0997373	0.76646	-4.31008
Gpd2	0.22586	5.93046	1.72365	0.102042	0.771218	-4.3101
Acvr2a	-0.194698	4.89277	-1.6764	0.111081	0.788475	-4.31055
Rnps1	-0.21081	6.98464	-1.73676	0.0996505	0.76646	-4.31121
Xrcc6bp1	0.207874	4.19946	1.64522	0.117414	0.794021	-4.31267
Zfp65	0.245187	3.57049	1.63358	0.119856	0.797239	-4.31317
Gabrb2	-0.425054	4.93202	-1.6713	0.112096	0.789196	-4.315
Enoph1	0.176885	6.95459	1.73238	0.100444	0.76646	-4.31585
Nav3	-0.404544	4.14257	-1.65567	0.115259	0.791189	-4.3164
Abat	-0.216136	8.1449	-1.73524	0.0999266	0.76646	-4.31744
Idua	0.269276	3.87828	1.63778	0.11897	0.797239	-4.31834
Cmss1	-0.246204	4.85575	-1.65792	0.114799	0.790805	-4.31968
Nos1	0.430334	4.70554	1.64684	0.117078	0.792662	-4.32216
Wdr53	0.207261	4.0252	1.62993	0.120631	0.797239	-4.32489
Mmadhc	0.180052	6.73164	1.72286	0.102189	0.771218	-4.32541
Rhobtb3	0.278738	3.97835	1.63426	0.119712	0.797239	-4.32562
Bola1	-0.242143	5.80545	-1.69648	0.107159	0.781991	-4.32732
Pcca	-0.379352	5.21204	-1.67925	0.110517	0.788475	-4.32772
Ubtd1	-0.262842	4.06499	-1.62837	0.120963	0.797239	-4.32786
Pygm	-0.335115	3.94652	-1.62161	0.122413	0.797239	-4.32798
Arhgef18	-0.288795	4.94607	-1.65735	0.114914	0.790805	-4.32857
Tmem55b	0.129228	7.54386	1.72886	0.101086	0.766966	-4.32942
Fam134c	-0.265555	3.60849	-1.6187	0.12304	0.797239	-4.32943
Hivep3	0.218439	4.4489	1.64665	0.117116	0.792662	-4.33109
Reps1	0.181417	5.34404	1.67319	0.11172	0.789196	-4.33155
Ggh	-0.453045	4.74177	-1.64768	0.116904	0.792662	-4.33303
Epb41l3	-0.180946	7.14729	-1.72471	0.101849	0.770725	-4.33326
Tfip11	-0.253658	5.04839	-1.64826	0.116785	0.792662	-4.33372
Snrnp40	0.162146	6.16614	1.69864	0.106746	0.78112	-4.33496
Crat	-0.162345	5.80019	-1.70079	0.106334	0.780197	-4.33573
Cdkl5	0.275809	5.25998	1.66392	0.113579	0.789845	-4.33642
Nsg2	-0.190596	8.9988	-1.71491	0.103665	0.774093	-4.33669
Cdadc1	0.144344	7.17265	1.72231	0.10229	0.771218	-4.33777
R3hcc1	-0.269203	5.22487	-1.66388	0.113589	0.789845	-4.33821
Gpat4	-0.236819	6.56257	-1.71065	0.104464	0.774093	-4.3385
Irs2	-0.257486	6.17672	-1.6927	0.107888	0.783983	-4.33926
S100a1	-0.348858	7.40387	-1.71958	0.102796	0.772899	-4.33945
Cuta	-0.227148	6.77333	-1.71212	0.104189	0.774093	-4.34058
Hk1	-0.338671	7.29258	-1.71822	0.103048	0.774089	-4.34144
Epb41l2	0.34573	4.20602	1.62445	0.121802	0.797239	-4.34226
Ptk2b	-0.233485	8.18846	-1.71555	0.103547	0.774093	-4.34261
Prrc1	-0.273763	3.67664	-1.60305	0.126467	0.802274	-4.34363
Kctd5	0.236957	5.30263	1.6698	0.112396	0.789196	-4.34363
Nudt9	0.198853	6.60138	1.71079	0.104439	0.774093	-4.34378
Nrxn3	-0.256766	6.60343	-1.70516	0.105502	0.780197	-4.34429
Magohb	0.184906	4.29316	1.61509	0.123823	0.797894	-4.34447
Lipa	-0.447505	3.64041	-1.6056	0.125902	0.802274	-4.3447
Actr3b	0.193314	7.51551	1.71689	0.103295	0.774093	-4.34477
Hacd2	0.281195	4.93233	1.66325	0.113716	0.789845	-4.34486
Nsf	-0.250179	9.78614	-1.7032	0.105875	0.780197	-4.34509
Gpr153	0.297361	4.4861	1.63218	0.120154	0.797239	-4.34586
9330151L19Rik	0.208312	4.62094	1.63421	0.119722	0.797239	-4.34693
Hapln4	-0.437052	5.41111	-1.66655	0.113049	0.789845	-4.34757
Ppp6r1	-0.234682	7.70575	-1.71211	0.10419	0.774093	-4.34972
Ppil3	0.218081	5.47346	1.66278	0.113812	0.789845	-4.35063
Cdc37	-0.169578	7.53356	-1.7107	0.104456	0.774093	-4.35134
Gcsh	0.242523	7.14047	1.71143	0.104317	0.774093	-4.35158
BC003331	0.207415	6.11923	1.69883	0.106708	0.78112	-4.35232
Vkorc1l1	-0.200798	5.06172	-1.66102	0.114167	0.790805	-4.35351
Smap2	-0.249581	6.69794	-1.69732	0.106999	0.781578	-4.35423
Gnal	-0.276622	8.35537	-1.70391	0.10574	0.780197	-4.35464
Sugp2	-0.236357	5.56599	-1.67216	0.111925	0.789196	-4.35491
Cep57	0.222171	4.88081	1.6305	0.120509	0.797239	-4.35529
Pdzd2	-0.403987	4.54267	-1.62403	0.121891	0.797239	-4.35616
Sgip1	-0.168583	6.1061	-1.68628	0.109136	0.78599	-4.35634
Efl1	0.213628	4.1108	1.6022	0.126654	0.802274	-4.35716
Rgcc	0.476799	5.15489	1.65854	0.114673	0.790805	-4.35737
Tmem68	0.253026	5.4025	1.64708	0.117029	0.792662	-4.35922
Ube2e2	0.180552	7.40155	1.70554	0.10543	0.780197	-4.35987
Elmod3	0.187133	5.2611	1.64053	0.118394	0.797239	-4.36116
Zfp704	0.324332	4.62722	1.6258	0.121512	0.797239	-4.36152
3110082I17Rik	0.281996	4.88574	1.62769	0.121108	0.797239	-4.3618
Eif4a2	0.232985	9.13518	1.69129	0.108161	0.783983	-4.36288
Dnajb4	0.170684	7.23803	1.70246	0.106016	0.780197	-4.36297
Id3	0.470829	5.92589	1.67469	0.11142	0.789196	-4.36375
Smarca2	0.163312	7.70397	1.70202	0.1061	0.780197	-4.36376
Mir670hg	0.243526	3.96357	1.59539	0.128172	0.802524	-4.36405
Prkaa2	-0.260592	4.49736	-1.62374	0.121954	0.797239	-4.3652
Dmd	0.278016	4.26932	1.60044	0.127046	0.802524	-4.36626
Susd6	-0.277117	3.86057	-1.5879	0.12986	0.804839	-4.36665
Dapk1	-0.298515	6.08806	-1.67795	0.110774	0.788475	-4.3668
Sart1	-0.235058	5.81668	-1.65646	0.115097	0.790828	-4.36691
Wdr35	-0.246554	5.51176	-1.65143	0.116128	0.792513	-4.36699
Flcn	-0.230033	6.07782	-1.67399	0.111561	0.789196	-4.36717
Dpy19l3	-0.270383	3.976	-1.5889	0.129633	0.804839	-4.36854
Gpr26	0.308847	3.81268	1.58908	0.129593	0.804839	-4.36865
Cdh13	-0.277561	6.35428	-1.68039	0.110293	0.788475	-4.3689
Eif4g3	-0.254428	5.18919	-1.63584	0.119379	0.797239	-4.37011
Mpnd	-0.243865	8.27421	-1.69136	0.108149	0.783983	-4.37022
Dr1	0.20893	5.90527	1.66284	0.113799	0.789845	-4.37248
Nxt1	-0.205091	4.91775	-1.61986	0.122791	0.797239	-4.37252
Eid2b	0.182	5.75887	1.65505	0.115386	0.7914	-4.37332
Sec24b	-0.237634	4.41424	-1.59957	0.127239	0.802524	-4.37538
Hnrnpdl	0.155068	6.48491	1.67266	0.111825	0.789196	-4.37714
Sez6	-0.400981	6.83337	-1.68258	0.109861	0.788475	-4.3783
Fgf13	0.196239	7.99099	1.68885	0.108635	0.785965	-4.37844
Tyro3	-0.452352	6.04527	-1.66689	0.112981	0.789845	-4.37966
Stxbp5l	-0.308719	3.83115	-1.57067	0.133811	0.807692	-4.38056
Ubtf	-0.207166	6.71102	-1.67725	0.110912	0.788475	-4.38094
Bsg	-0.389267	9.23767	-1.67656	0.11105	0.788475	-4.38099
Rgs8	-0.305309	6.64304	-1.67932	0.110503	0.788475	-4.38204
Pcgf5	0.214585	4.89066	1.6098	0.124979	0.801529	-4.38237
Eef1g	0.209245	7.95035	1.68149	0.110076	0.788475	-4.38318
Daam1	-0.285138	4.30912	-1.58607	0.130276	0.805285	-4.38464
Sox9	-0.330188	4.83956	-1.60444	0.126159	0.802274	-4.38481
Zbtb21	-0.260076	4.02405	-1.57375	0.133098	0.807548	-4.38695
Srsf7	0.201997	7.75621	1.68406	0.109572	0.788435	-4.38717
Sft2d2	-0.273557	4.47406	-1.5917	0.129002	0.804716	-4.38747
Gfm2	-0.32076	3.78904	-1.57224	0.133449	0.807692	-4.38748
Eid2	0.16616	7.04719	1.67655	0.111051	0.788475	-4.38755
Gm2a	-0.320608	5.65017	-1.65388	0.115625	0.791665	-4.38856
Patl1	-0.29767	3.37833	-1.5554	0.137397	0.812426	-4.38946
Nlgn1	-0.220398	4.7851	-1.60268	0.126549	0.802274	-4.38965
Mcur1	-0.185105	4.75885	-1.60391	0.126276	0.802274	-4.38994
Celf6	0.205769	6.71418	1.67036	0.112286	0.789196	-4.39056
Neurl1b	0.380013	3.86057	1.56724	0.13461	0.80778	-4.3913
Dicer1	0.304999	3.76486	1.56664	0.134751	0.80778	-4.39248
Gng12	0.29261	5.82761	1.6582	0.114742	0.790805	-4.39258
Mgat4a	-0.250605	3.81085	-1.56009	0.136289	0.808843	-4.39323
Dhx29	-0.184324	4.55549	-1.58178	0.131252	0.80577	-4.39493
Dag1	-0.323536	4.4493	-1.58029	0.131593	0.805834	-4.39499
Nup35	0.241887	4.64841	1.58169	0.131273	0.80577	-4.39693
Zfp292	0.254452	4.60467	1.59739	0.127725	0.802524	-4.39733
Camk2n1	0.400795	6.57783	1.67251	0.111856	0.789196	-4.39977
Zfp120	0.2533	4.62901	1.59492	0.128278	0.802524	-4.40008
Dnaja1	0.151228	9.05046	1.66554	0.113254	0.789845	-4.40041
Ggt7	-0.34553	5.55534	-1.62716	0.121221	0.797239	-4.4017
Azin2	-0.302375	6.03378	-1.65155	0.116103	0.792513	-4.4023
Thrap3	-0.199341	5.63032	-1.61766	0.123265	0.797239	-4.403
Gm23935	-1.36078	7.07647	-1.66421	0.113522	0.789845	-4.40301
Trpm2	-0.271697	3.81662	-1.55618	0.137214	0.812426	-4.40394
Zcchc14	0.290976	4.2224	1.56406	0.135354	0.80778	-4.4043
Ttf1	-0.250987	3.36113	-1.53744	0.141719	0.820277	-4.40463
A730017C20Rik	0.346219	7.01394	1.66129	0.114112	0.790805	-4.40495
Tbc1d15	0.201334	5.44226	1.62036	0.122681	0.797239	-4.40606
2810004N23Rik	-0.191952	5.69084	-1.63324	0.119929	0.797239	-4.40616
Cnnm2	-0.381255	3.56127	-1.54306	0.140356	0.819056	-4.40624
Nfe2l1	-0.3168	7.31348	-1.66897	0.112564	0.789196	-4.40627
Bcl7c	0.307435	3.78596	1.56284	0.13564	0.80778	-4.40713
Fgfr2	-0.333084	4.29016	-1.57384	0.133076	0.807548	-4.40784
Sfxn5	0.341207	3.55568	1.54747	0.139292	0.818091	-4.40785
Zfp560	0.232853	4.75276	1.59617	0.127997	0.802524	-4.40802
Lman2	-0.21608	6.40543	-1.65418	0.115564	0.791665	-4.40842
Wbp1	-0.171358	5.89021	-1.65067	0.116286	0.792662	-4.41033
Gm5148	0.320735	3.68005	1.53703	0.141819	0.820277	-4.41094
Trappc4	0.152265	7.54581	1.6653	0.113301	0.789845	-4.41121
Ilf3	-0.199311	5.627	-1.61717	0.123373	0.797239	-4.41252
Ogfrl1	0.235329	7.16319	1.66378	0.113608	0.789845	-4.41309
Acadm	-0.330524	5.86691	-1.62826	0.120987	0.797239	-4.41365
Prim2	-0.28571	3.55445	-1.53336	0.142716	0.820277	-4.41385
Pnpo	-0.198217	7.16111	-1.65844	0.114692	0.790805	-4.41398
Mdh2	-0.129823	9.46465	-1.65014	0.116395	0.792662	-4.41428
Gadd45g	-0.202471	5.80609	-1.62379	0.121942	0.797239	-4.41464
Rcc2	-0.24984	6.75564	-1.64945	0.116537	0.792662	-4.41691
Metap1d	0.185986	3.91521	1.54428	0.140061	0.8189	-4.41691
Fam50a	-0.22493	4.76679	-1.56897	0.134208	0.80778	-4.4171
Rab6a	0.145258	9.50205	1.64788	0.116863	0.792662	-4.41721
Ankrd37	0.306757	3.55355	1.52812	0.144005	0.820349	-4.41833
Fcho1	-0.18888	5.47728	-1.6123	0.124433	0.800566	-4.41874
Rab4a	0.189747	6.8906	1.65318	0.115769	0.791665	-4.41916
Mettl2	0.221079	4.75771	1.57441	0.132946	0.807548	-4.4194
Acat2	0.182635	6.00212	1.63308	0.119962	0.797239	-4.41948
Acox1	-0.198139	6.86103	-1.65298	0.115811	0.791665	-4.41953
Snx30	-0.190885	4.79778	-1.57486	0.132842	0.807548	-4.41971
Nup62	-0.220188	4.69656	-1.5621	0.135814	0.80778	-4.4199
Eps15l1	-0.286601	3.94838	-1.5344	0.142462	0.820277	-4.42121
Dusp22	0.238905	4.70319	1.57392	0.133059	0.807548	-4.42337
Pom121	-0.290619	3.94592	-1.53264	0.142893	0.820277	-4.42347
Ranbp9	0.275349	5.58753	1.60922	0.125105	0.801529	-4.42367
Npepl1	-0.340585	3.94317	-1.53754	0.141694	0.820277	-4.4238
Arhgef40	0.242736	3.73828	1.53994	0.141111	0.819204	-4.42397
Csnk2a2	0.29883	4.90572	1.56497	0.13514	0.80778	-4.42466
Unc79	0.361379	3.06859	1.52689	0.144309	0.820349	-4.42601
Spink8	-0.317451	5.42446	-1.5902	0.129339	0.804839	-4.42657
Tex2	-0.411545	5.9352	-1.63421	0.119723	0.797239	-4.42687
Dock4	0.248302	4.28933	1.54432	0.14005	0.8189	-4.42729
Spock1	-0.230012	5.3848	-1.5884	0.129747	0.804839	-4.42736
Pgm2l1	0.256911	6.48004	1.64019	0.118465	0.797239	-4.42842
Srp68	-0.239275	6.70322	-1.64344	0.117786	0.795223	-4.42856
Lgals8	0.266625	5.35387	1.59516	0.128223	0.802524	-4.4286
AU040320	-0.249984	5.37385	-1.59014	0.129354	0.804839	-4.42892
Ppp5c	-0.164112	7.32439	-1.64936	0.116556	0.792662	-4.42931
Adcyap1r1	0.279324	5.12581	1.59118	0.129118	0.804831	-4.42992
Chl1	-0.319674	4.95441	-1.58368	0.13082	0.80577	-4.43004
Kcnh1	-0.520961	4.93805	-1.57535	0.132728	0.807548	-4.43052
Zfp286	0.208718	4.75597	1.5649	0.135157	0.80778	-4.4307
Cep70	0.234153	4.05582	1.53182	0.143095	0.820277	-4.43266
Apeh	-0.239512	4.49239	-1.54126	0.140791	0.819056	-4.43303
Ebag9	0.204762	5.22894	1.59833	0.127515	0.802524	-4.43326
1500011B03Rik	0.259755	8.37481	1.64037	0.118427	0.797239	-4.43364
Stmn1	0.314927	9.71354	1.62799	0.121045	0.797239	-4.43763
Fam172a	0.168611	6.30344	1.6291	0.120807	0.797239	-4.43776
Psen1	-0.2402	5.1881	-1.57764	0.1322	0.806984	-4.43871
Dph6	0.226258	5.34761	1.57096	0.133745	0.807692	-4.43875
Letm1	-0.275858	7.15989	-1.63919	0.118674	0.797239	-4.43982
Prkcdbp	0.320218	5.54758	1.60222	0.12665	0.802274	-4.44034
Aldh3b2	0.51837	4.41089	1.52832	0.143955	0.820349	-4.44174
Uqcr10	-0.252475	8.92515	-1.6289	0.120851	0.797239	-4.44197
Bsn	0.447165	3.46577	1.51811	0.146494	0.82225	-4.44199
Tmem219	0.226651	3.97244	1.51673	0.14684	0.82225	-4.44238
Mfn2	-0.270028	7.95997	-1.63699	0.119135	0.797239	-4.44306
Sox8	-0.264099	5.16564	-1.5709	0.133759	0.807692	-4.44316
Smpdl3a	-0.44149	5.27539	-1.58684	0.130101	0.804839	-4.44318
Hdgfrp2	-0.236944	6.58294	-1.61985	0.122792	0.797239	-4.44356
Chd1	0.156875	5.00258	1.56662	0.134756	0.80778	-4.44378
Dcaf12l1	-0.255622	6.68905	-1.62267	0.122185	0.797239	-4.44395
Nip7	0.203836	6.47796	1.62447	0.121798	0.797239	-4.44403
Fth1	0.296324	10.9621	1.60277	0.126529	0.802274	-4.44406
Rbm22	-0.188239	4.4706	-1.52309	0.145251	0.82225	-4.4443
Gm14326	0.314326	4.82566	1.56224	0.135782	0.80778	-4.44487
Igfbp3	0.307309	5.38784	1.5812	0.131384	0.80577	-4.44523
Prkaca	-0.226396	7.63723	-1.63825	0.118872	0.797239	-4.44529
Snrpn	0.136304	10.9622	1.60894	0.125169	0.801529	-4.44629
Neto2	0.288527	5.55834	1.60158	0.126792	0.802524	-4.44652
Ddit3	0.212171	5.35544	1.60077	0.126973	0.802524	-4.44707
4930453N24Rik	0.197427	5.15408	1.58328	0.130911	0.80577	-4.44771
Arl8b	0.186318	8.60913	1.62957	0.120707	0.797239	-4.44807
Top1mt	0.180622	5.10278	1.56212	0.135809	0.80778	-4.44873
B2m	0.394489	5.70934	1.60227	0.126639	0.802274	-4.44895
Plxna4	-0.367797	4.1223	-1.52167	0.145605	0.82225	-4.4503
Sumf2	-0.244514	3.92126	-1.50364	0.150156	0.825555	-4.45064
Ap1ar	0.178293	7.78404	1.63081	0.120443	0.797239	-4.45081
Tmem164	-0.353058	4.36202	-1.54136	0.140766	0.819056	-4.45155
Exosc5	-0.194813	5.04166	-1.55588	0.137284	0.812426	-4.45219
Surf6	-0.241676	4.4372	-1.51153	0.148151	0.824608	-4.45219
Pomgnt1	-0.35104	6.90252	-1.6308	0.120445	0.797239	-4.45338
Frg1	0.15797	6.13605	1.60332	0.126407	0.802274	-4.45377
Map1lc3a	-0.187974	9.25761	-1.61839	0.123108	0.797239	-4.45389
G3bp1	-0.177812	6.77084	-1.62122	0.122497	0.797239	-4.454
Elp5	0.16928	7.73306	1.62904	0.120821	0.797239	-4.45483
Dgcr14	-0.174039	5.44843	-1.56157	0.13594	0.80778	-4.45524
Ddx50	0.162907	6.46287	1.61785	0.123225	0.797239	-4.45609
A430005L14Rik	0.194644	6.16572	1.60447	0.126152	0.802274	-4.45644
Ndufb10	-0.173846	8.94206	-1.61858	0.123066	0.797239	-4.45653
N6amt1	0.162263	6.03236	1.60478	0.126085	0.802274	-4.45658
C330018D20Rik	0.163147	4.98372	1.55975	0.136368	0.808843	-4.45667
Tceal3	0.162266	8.02745	1.62788	0.121068	0.797239	-4.45679
Pccb	-0.21404	5.08416	-1.5537	0.137801	0.813812	-4.4573
Eef1a2	-0.630268	4.02977	-1.49708	0.151841	0.828612	-4.45739
mt-Nd2	0.911368	5.22177	1.62008	0.122741	0.797239	-4.45857
Wdsub1	-0.222412	4.66593	-1.53206	0.143034	0.820277	-4.45888
Sh3gl3	0.242912	6.80352	1.62569	0.121536	0.797239	-4.45928
Txnl4a	0.169247	6.86037	1.62286	0.122143	0.797239	-4.46011
Snrpa	-0.207212	6.23898	-1.59306	0.128696	0.803419	-4.46066
Nt5dc3	0.312272	3.73349	1.48957	0.153789	0.829009	-4.46149
Cpeb4	0.153804	4.75293	1.54142	0.140752	0.819056	-4.46192
Rxra	-0.189095	5.07976	-1.55511	0.137468	0.812426	-4.46218
Rnd2	0.169319	7.84424	1.61839	0.123107	0.797239	-4.46243
Diras1	-0.227445	6.91701	-1.62062	0.122626	0.797239	-4.46275
Kcnab1	0.249038	7.5626	1.6218	0.12237	0.797239	-4.46314
Smox	0.223273	5.75216	1.59904	0.127358	0.802524	-4.46347
Rab11fip5	-0.27119	4.77659	-1.52713	0.144249	0.820349	-4.46385
Fam189a1	-0.256864	4.62752	-1.52859	0.14389	0.820349	-4.46397
Ifitm10	-0.242823	5.60154	-1.58292	0.130993	0.80577	-4.46424
Trappc6b	0.158167	8.27666	1.61579	0.123671	0.797543	-4.46456
Strap	0.154694	7.88719	1.62099	0.122546	0.797239	-4.46574
2410131K14Rik	-0.189443	5.25832	-1.55063	0.138535	0.815212	-4.46608
Kcnc2	-0.335572	4.83061	-1.53067	0.143375	0.820277	-4.46661
Epc2	0.224477	3.7291	1.48504	0.154974	0.829009	-4.46722
Glg1	-0.406647	5.84051	-1.583	0.130974	0.80577	-4.46737
Caprin1	-0.150589	7.35445	-1.6169	0.12343	0.797239	-4.46781
Cluap1	0.230527	4.15993	1.49143	0.153307	0.829009	-4.46875
Stxbp1	-0.269565	9.12819	-1.60961	0.125021	0.801529	-4.46883
St3gal3	-0.331528	4.80391	-1.53641	0.14197	0.820277	-4.47029
Snhg6	0.216865	4.29522	1.51625	0.146961	0.82232	-4.47125
Gm15446	0.318393	5.61292	1.5719	0.133527	0.807692	-4.47216
Snx5	0.165754	7.21311	1.61631	0.123559	0.797448	-4.47318
Dpp9	-0.213405	5.64675	-1.56294	0.135616	0.80778	-4.47475
Brwd1	0.214239	7.92007	1.61031	0.124866	0.801529	-4.47501
Sars	-0.128901	7.48536	-1.61411	0.124038	0.798654	-4.47526
Gapdh	-0.142659	11.2066	-1.58565	0.130369	0.805285	-4.47632
Qtrt1	0.208652	4.44559	1.49877	0.151407	0.828612	-4.47681
Fmn2	0.218503	3.36426	1.47031	0.15888	0.830029	-4.477
Gpr162	-0.3907	3.80495	-1.47266	0.158253	0.830029	-4.47928
Rell2	-0.244434	4.53209	-1.52152	0.145644	0.82225	-4.47941
Ppm1k	0.172921	4.74436	1.52018	0.145977	0.82225	-4.47947
Irf2bp1	-0.169977	6.25113	-1.57757	0.132218	0.806984	-4.4803
Fbxo38	-0.162641	5.33602	-1.54568	0.139723	0.818091	-4.48135
Sec14l1	-0.246494	6.73229	-1.60315	0.126444	0.802274	-4.48141
Rpl13a	0.195371	3.57766	1.48241	0.155667	0.829009	-4.48142
Trf	-0.574962	3.88991	-1.48264	0.155605	0.829009	-4.48151
Ube2e3	0.16427	7.42855	1.6093	0.12509	0.801529	-4.482
Astn1	0.304439	5.26597	1.54086	0.140886	0.819056	-4.48214
Rtkn	-0.232419	3.87771	-1.4736	0.158001	0.830029	-4.48247
Pik3cb	-0.223132	4.97565	-1.53164	0.143139	0.820277	-4.4839
Nat9	0.160806	4.90984	1.51521	0.147222	0.822655	-4.48549
Vwa8	-0.229003	3.21093	-1.45384	0.163344	0.834134	-4.48561
Cdc34	-0.153632	6.42147	-1.59674	0.127871	0.802524	-4.48584
Clp1	-0.229136	3.94209	-1.4779	0.156858	0.830029	-4.48592
Snrpa1	0.17267	5.41955	1.56947	0.13409	0.80778	-4.48778
Carhsp1	-0.264366	7.07313	-1.60287	0.126506	0.802274	-4.48893
Rnaseh1	0.205241	4.62492	1.4883	0.154122	0.829009	-4.48931
Snhg20	0.221269	3.23347	1.45318	0.163525	0.834134	-4.48948
Wwc1	-0.261213	6.87196	-1.60011	0.127119	0.802524	-4.48951
Lrrn3	0.250076	5.28439	1.53716	0.141788	0.820277	-4.48971
Ndufa11	-0.282729	9.12011	-1.5897	0.129453	0.804839	-4.49069
Gnl3l	-0.282309	7.66438	-1.59868	0.127437	0.802524	-4.49077
Irak1	-0.14577	6.49762	-1.59457	0.128357	0.802524	-4.49164
Trafd1	-0.19772	4.61887	-1.49483	0.152424	0.828612	-4.4917
Arl15	0.288323	5.16271	1.53018	0.143496	0.820277	-4.49182
Tceb3	-0.175757	4.85884	-1.52419	0.144979	0.82225	-4.49291
Utp18	-0.147922	5.5854	-1.52581	0.144576	0.821058	-4.49333
Prepl	-0.287502	7.47983	-1.59649	0.127927	0.802524	-4.4934
Rmnd5a	0.191762	6.12551	1.581	0.13143	0.80577	-4.49424
Riok1	0.184326	4.10426	1.47	0.158963	0.830029	-4.49557
Bcl2l1	-0.176494	7.76408	-1.59646	0.127934	0.802524	-4.49621
Narfl	-0.13978	5.67697	-1.5468	0.139453	0.818091	-4.49684
Marcks	0.254381	7.34853	1.59398	0.12849	0.802745	-4.49785
Prkrip1	0.181899	5.53083	1.53801	0.141579	0.820277	-4.49829
Ppie	0.182092	4.57154	1.48864	0.154032	0.829009	-4.4983
Mon2	0.338737	3.82891	1.45404	0.16329	0.834134	-4.4995
Ep300	-0.247295	3.50819	-1.45342	0.16346	0.834134	-4.49994
Tmem176a	0.394015	3.53596	1.44718	0.165178	0.835627	-4.50064
Junb	-0.196464	6.43717	-1.56697	0.134674	0.80778	-4.50118
Mzt1	0.252513	8.01867	1.58703	0.130057	0.804839	-4.50156
Atf7ip	-0.179857	4.08189	-1.48248	0.155648	0.829009	-4.50195
Rsph3a	-0.171092	3.45368	-1.43388	0.168889	0.835627	-4.50207
Cept1	0.196312	5.37422	1.52735	0.144195	0.820349	-4.50512
Fah	-0.311205	3.81754	-1.45139	0.164015	0.834134	-4.50535
Tro	-0.203557	6.46643	-1.56135	0.135992	0.80778	-4.50674
Krt10	0.231439	4.98033	1.51313	0.147746	0.824274	-4.50737
Mgrn1	-0.218222	7.7138	-1.58747	0.129957	0.804839	-4.5076
Cul3	0.297296	7.04839	1.58311	0.130948	0.80577	-4.50767
Frs2	-0.235311	4.42236	-1.48904	0.153928	0.829009	-4.50805
Hecw1	0.258145	3.9751	1.45164	0.163946	0.834134	-4.5082
Fem1a	-0.136715	6.07564	-1.56252	0.135717	0.80778	-4.50861
Srek1ip1	-0.219376	5.22456	-1.5197	0.146097	0.82225	-4.50901
Nat6	-0.221115	3.98412	-1.44546	0.165654	0.835627	-4.50948
Ring1	-0.227067	3.89229	-1.43903	0.167444	0.835627	-4.51019
Tigd2	-0.176505	4.89393	-1.48558	0.154834	0.829009	-4.51115
H1f0	-0.190472	7.19585	-1.57943	0.13179	0.805834	-4.51164
Gm15706	0.236119	3.52127	1.44345	0.16621	0.835627	-4.51243
Ankra2	0.163727	6.12832	1.56148	0.13596	0.80778	-4.51308
Vps9d1	-0.20169	5.28272	-1.54029	0.141025	0.819204	-4.51419
Lin52	0.263798	6.0841	1.5614	0.13598	0.80778	-4.51419
Lhpp	0.249587	4.52065	1.46947	0.159107	0.830061	-4.51435
Golga5	-0.17325	5.14702	-1.51109	0.148262	0.824608	-4.5145
Trub1	0.207961	5.25285	1.50425	0.150002	0.825263	-4.51508
Ankib1	-0.160388	5.43173	-1.54209	0.140588	0.819056	-4.51523
Mrpl58	-0.169136	6.67767	-1.57011	0.133941	0.80778	-4.51613
Hpf1	0.179532	6.90527	1.5814	0.13134	0.80577	-4.51631
Zranb2	0.11926	7.44032	1.57974	0.131718	0.805834	-4.51648
Ivns1abp	0.253637	7.79896	1.57924	0.131833	0.805834	-4.51781
Ephx2	-0.216856	4.66067	-1.475	0.157627	0.830029	-4.51827
Tubg1	-0.156452	6.44302	-1.56334	0.135524	0.80778	-4.5183
Spns2	-0.231187	4.50407	-1.4749	0.157656	0.830029	-4.52016
Kctd18	-0.190033	3.60322	-1.42849	0.170411	0.835627	-4.52078
Ankzf1	-0.187221	3.37095	-1.41464	0.174377	0.837969	-4.52094
Mageh1	0.242259	5.64067	1.51538	0.147181	0.822655	-4.52187
Sparc	0.395079	7.57484	1.57557	0.132679	0.807548	-4.52191
Akr7a5	-0.14206	6.35641	-1.55615	0.13722	0.812426	-4.52283
Rprml	-0.242835	7.58627	-1.5749	0.132832	0.807548	-4.52319
Rnaseh2b	0.166593	4.43959	1.45366	0.163393	0.834134	-4.52323
Polr2b	-0.185711	5.69664	-1.53463	0.142404	0.820277	-4.52331
Tsc2	-0.246769	5.06355	-1.51671	0.146847	0.82225	-4.52355
Gnas	-0.294817	5.01343	-1.47553	0.157488	0.830029	-4.5239
Zfp521	-0.396732	3.8206	-1.4389	0.16748	0.835627	-4.52399
Fbxo42	-0.193692	5.04147	-1.49042	0.153568	0.829009	-4.52465
Arl13b	0.318674	3.436	1.42082	0.1726	0.835627	-4.52526
Trip4	-0.272148	5.12408	-1.49638	0.152023	0.828612	-4.52658
Fxyd6	0.279808	7.93147	1.57153	0.133612	0.807692	-4.52671
Slc25a10	-0.151266	4.87916	-1.48215	0.155736	0.829009	-4.52684
Slc25a46	0.145845	7.69068	1.57126	0.133675	0.807692	-4.52814
Uqcc3	0.174854	6.1773	1.55142	0.138347	0.815212	-4.53009
Nubp1	-0.181723	3.7048	-1.41847	0.173274	0.837169	-4.5303
Coro7	-0.285958	5.07379	-1.47687	0.157132	0.830029	-4.53138
Fbxo22	0.136334	6.32038	1.54886	0.138959	0.81712	-4.5314
Mrpl37	-0.16203	6.83197	-1.56148	0.13596	0.80778	-4.53197
Ints4	-0.171292	4.65973	-1.45984	0.161707	0.832637	-4.53213
Bhlhe41	-0.312887	3.62147	-1.41408	0.174539	0.8382	-4.53214
Kcng1	-0.256673	4.46548	-1.4593	0.161854	0.832637	-4.53356
Rimkla	-0.29122	4.60029	-1.46915	0.159193	0.830061	-4.53357
Supt5	-0.28479	6.3658	-1.54723	0.139349	0.818091	-4.53478
Fem1c	0.192662	4.18329	1.4363	0.168208	0.835627	-4.53487
Itch	-0.160599	5.36196	-1.50526	0.149744	0.825262	-4.53488
Kcnip1	0.20437	6.19538	1.54615	0.13961	0.818091	-4.53543
Dazap1	-0.193492	3.98882	-1.41686	0.173737	0.83735	-4.53998
Prpf19	-0.346781	6.76126	-1.54129	0.140784	0.819056	-4.53998
Cmtm4	0.33733	3.84059	1.43393	0.168874	0.835627	-4.54114
Gucy1b3	-0.206438	5.23378	-1.47024	0.158899	0.830029	-4.54196
Kcna6	-0.186983	4.74777	-1.4706	0.158804	0.830029	-4.54366
Vrk3	-0.180789	6.01504	-1.53042	0.143437	0.820277	-4.54406
Tspan4	-0.288436	4.15873	-1.42635	0.17102	0.835627	-4.54408
Zranb1	0.160674	5.98419	1.53388	0.142588	0.820277	-4.54447
Adrm1	-0.137209	6.8808	-1.55103	0.13844	0.815212	-4.54577
Tmem243	0.269496	4.18263	1.44815	0.164909	0.835627	-4.54633
Psme4	-0.334566	3.86018	-1.40891	0.176039	0.838347	-4.54635
Rpp25	0.160012	5.84571	1.51064	0.148375	0.824608	-4.54658
Tm9sf4	-0.304929	5.36531	-1.49091	0.153442	0.829009	-4.5472
Nabp1	0.204499	4.1542	1.42126	0.172472	0.835627	-4.54804
Mrpl17	0.152428	7.13701	1.55106	0.138431	0.815212	-4.54854
Pitpnm2	-0.272362	3.49521	-1.39977	0.178717	0.838347	-4.55027
Pfdn2	0.149011	7.20414	1.55223	0.138153	0.815212	-4.55074
Mbd2	0.352396	5.7857	1.52358	0.145129	0.82225	-4.55107
Fyco1	-0.22573	3.73717	-1.43904	0.167442	0.835627	-4.55119
Nek4	-0.20371	4.60605	-1.4397	0.167255	0.835627	-4.55129
Sdccag8	0.16131	4.8612	1.46404	0.160569	0.832637	-4.55152
Trio	-0.202934	3.73403	-1.39067	0.181417	0.839936	-4.5521
Zer1	-0.188073	6.43897	-1.53339	0.142708	0.820277	-4.55235
Sik3	-0.199487	6.70811	-1.54135	0.140769	0.819056	-4.55264
Wdr36	-0.185992	4.74411	-1.43021	0.169923	0.835627	-4.55396
Atad1	0.213244	6.32102	1.52782	0.144079	0.820349	-4.55504
Paip1	-0.347858	3.5265	-1.38985	0.181662	0.840263	-4.55521
Slc25a26	-0.167958	4.48559	-1.42458	0.171524	0.835627	-4.55561
Eif3c	-0.180483	6.92983	-1.53486	0.142347	0.820277	-4.55572
Ccdc71	-0.155449	5.82477	-1.50128	0.150761	0.827506	-4.55658
Tspan33	-0.381846	5.64783	-1.49592	0.152141	0.828612	-4.55664
Immt	-0.200416	7.19245	-1.54595	0.139658	0.818091	-4.55686
mt-Nd5	0.857043	4.9917	1.53376	0.142617	0.820277	-4.55781
Dyrk1a	-0.148999	5.19322	-1.46455	0.160431	0.832637	-4.55906
Ryk	0.310428	4.46574	1.46116	0.161347	0.832637	-4.55938
Ppargc1a	-0.186189	5.55221	-1.50503	0.149801	0.825262	-4.55976
Zmynd19	0.166511	5.51292	1.48992	0.153698	0.829009	-4.56001
Osgep	0.154486	6.18847	1.51801	0.14652	0.82225	-4.56047
Srsf12	0.210051	5.81885	1.51144	0.148172	0.824608	-4.56058
Smim19	0.18464	6.25805	1.52269	0.145352	0.82225	-4.56144
Pced1a	-0.171593	3.97199	-1.39553	0.179972	0.838347	-4.56155
Gnl2	-0.164182	5.84741	-1.4873	0.154382	0.829009	-4.56233
Cd9	-0.42464	5.5967	-1.48783	0.154245	0.829009	-4.56311
Cxcl14	0.2134	5.37873	1.49543	0.152269	0.828612	-4.56378
2810459M11Rik	0.46788	3.90615	1.39491	0.180157	0.838347	-4.56395
Pak1ip1	0.115918	6.40732	1.52069	0.145849	0.82225	-4.56555
Smarcc1	-0.165175	5.97426	-1.5057	0.149632	0.825262	-4.56657
Skiv2l	-0.231857	5.28833	-1.47864	0.156664	0.830029	-4.56673
Gak	-0.194421	6.02399	-1.5167	0.146848	0.82225	-4.56677
Hook1	-0.17442	4.44318	-1.42169	0.172349	0.835627	-4.56736
Mbd5	0.178762	4.39806	1.41012	0.175689	0.838347	-4.56765
Tmed10	-0.412599	6.63844	-1.53137	0.143205	0.820277	-4.56773
Atp1a1	-0.552747	5.13578	-1.43609	0.168267	0.835627	-4.56819
Slc7a4	-0.317197	5.761	-1.49481	0.152429	0.828612	-4.56844
Rnf219	0.144077	4.22845	1.40367	0.17757	0.838347	-4.56883
Taf1b	0.194153	5.15289	1.45935	0.161839	0.832637	-4.56923
Slc25a18	0.489605	5.75139	1.49597	0.152128	0.828612	-4.56947
Mtss1	-0.224237	4.1351	-1.39357	0.180554	0.838347	-4.56956
Znrf2	0.457153	4.36022	1.41593	0.174005	0.83735	-4.57005
Cox6a1	-0.208364	9.7145	-1.51469	0.147353	0.822832	-4.57005
Hadhb	-0.231098	5.97466	-1.5061	0.14953	0.825262	-4.57053
Lss	-0.269075	3.93212	-1.39059	0.181442	0.839936	-4.57116
Fam103a1	0.142906	7.81754	1.53311	0.142778	0.820277	-4.57138
Mthfsd	-0.128486	5.54994	-1.49004	0.153667	0.829009	-4.57165
Acad9	-0.16328	5.14422	-1.44379	0.166117	0.835627	-4.57171
Mgst1	-0.314643	4.11907	-1.39435	0.180321	0.838347	-4.57248
Cyc1	-0.200315	9.06608	-1.52147	0.145656	0.82225	-4.5727
Appl1	0.126865	6.14984	1.51084	0.148326	0.824608	-4.57271
Gng7	-0.316339	9.3221	-1.51695	0.146785	0.82225	-4.57312
Eif3a	0.210216	6.4994	1.5201	0.145996	0.82225	-4.57323
Aip	0.142796	7.99833	1.52855	0.143898	0.820349	-4.57466
Mapre3	-0.211754	6.62066	-1.50759	0.149151	0.825262	-4.57485
Sptbn4	-0.215587	4.69667	-1.43834	0.167637	0.835627	-4.57545
Mink1	-0.434077	4.2906	-1.39523	0.180059	0.838347	-4.57684
Zfp219	-0.180024	4.68278	-1.42432	0.171597	0.835627	-4.57719
Atox1	-0.387528	7.19943	-1.52558	0.144633	0.821058	-4.57866
Egln1	0.297379	5.93462	1.50951	0.148661	0.825262	-4.57895
Wdr20	0.156497	5.08074	1.44112	0.166859	0.835627	-4.57934
Foxo6	0.402087	4.32433	1.38092	0.184347	0.840931	-4.57967
Cdk5rap3	0.135144	6.05543	1.50108	0.150813	0.827506	-4.57984
Tbc1d8	-0.345672	5.48091	-1.47243	0.158315	0.830029	-4.58096
Wdfy1	0.465991	4.52917	1.43235	0.169319	0.835627	-4.58112
Gsk3b	-0.204104	6.63303	-1.518	0.146521	0.82225	-4.58183
Utp3	-0.137252	5.79675	-1.48921	0.153883	0.829009	-4.58272
Rasgrf2	0.153208	4.41384	1.39876	0.179015	0.838347	-4.58351
Ap2b1	-0.239676	5.17881	-1.44025	0.167103	0.835627	-4.58424
Siah2	0.14731	5.389	1.44772	0.165027	0.835627	-4.58461
Lrrc24	-0.215938	4.47399	-1.40282	0.177819	0.838347	-4.58503
Zfp866	0.199633	3.87366	1.37831	0.185135	0.840931	-4.58504
B3gat1	-0.256544	3.86238	-1.37614	0.185793	0.840931	-4.58553
Gm44210	0.189993	3.73983	1.362	0.190135	0.841702	-4.58579
Dtx1	-0.158916	6.1912	-1.49758	0.151713	0.828612	-4.58585
Sema6b	-0.299392	5.9039	-1.49069	0.153498	0.829009	-4.58642
Hddc3	0.179905	3.98665	1.37148	0.187217	0.840931	-4.58729
Cd82	-0.489954	5.06112	-1.43498	0.16858	0.835627	-4.58819
Spats2	-0.168719	4.90952	-1.42851	0.170407	0.835627	-4.58857
Add3	-0.209963	5.90683	-1.48798	0.154206	0.829009	-4.58882
Actr1a	-0.172278	7.34573	-1.5182	0.146473	0.82225	-4.58966
Dgkh	-0.229159	4.69113	-1.41876	0.173189	0.837169	-4.58975
4933421O10Rik	0.219905	3.0583	1.34266	0.196205	0.843981	-4.59024
Anapc7	-0.146939	5.20071	-1.42451	0.171542	0.835627	-4.59095
Cacfd1	0.158889	6.83558	1.51775	0.146584	0.82225	-4.59108
Trim32	-0.197984	6.95053	-1.50893	0.148808	0.825262	-4.59286
Fam160b2	-0.191779	5.29514	-1.46074	0.161461	0.832637	-4.59331
Atp6v0e	-0.385387	6.48512	-1.50535	0.149719	0.825262	-4.59454
AU019823	0.144855	4.24147	1.39367	0.180523	0.838347	-4.59517
Trim28	-0.13187	6.7242	-1.50425	0.150001	0.825263	-4.59521
Pfkp	-0.256695	8.19172	-1.51287	0.147813	0.824274	-4.59567
Rgs10	-0.214253	6.68661	-1.50872	0.148862	0.825262	-4.59628
Cipc	-0.21796	6.63813	-1.50617	0.149512	0.825262	-4.59636
Mdga2	-0.15954	4.47755	-1.39972	0.178733	0.838347	-4.59783
Dusp28	0.167208	6.16905	1.49678	0.151919	0.828612	-4.59807
Dlk1	0.743047	4.95198	1.39345	0.180588	0.838347	-4.59872
Fam189b	-0.236012	4.68337	-1.40024	0.178578	0.838347	-4.59938
Josd1	-0.253937	6.91463	-1.50689	0.149329	0.825262	-4.60067
Nfyc	-0.154707	5.58602	-1.45845	0.162085	0.833073	-4.60189
Tulp4	0.174708	5.70592	1.48606	0.154709	0.829009	-4.60246
Ppil4	0.147331	6.39028	1.48806	0.154183	0.829009	-4.6025
Ppat	-0.163166	4.59114	-1.38327	0.183636	0.840931	-4.60252
Dip2c	0.185545	4.37015	1.36986	0.187712	0.840931	-4.60322
Dph5	0.187836	4.8257	1.39624	0.179762	0.838347	-4.60357
Gad1	-0.174956	9.2395	-1.49613	0.152087	0.828612	-4.60402
Hepacam	0.361454	5.24245	1.45596	0.162763	0.834134	-4.60418
Scaf8	-0.195558	4.0788	-1.35859	0.191196	0.842588	-4.60455
Dnaja2	0.128628	8.17957	1.50671	0.149373	0.825262	-4.60457
Enc1	0.327239	5.5282	1.44487	0.165817	0.835627	-4.60494
Fnbp1	-0.243363	4.97255	-1.42346	0.171843	0.835627	-4.60501
E2f1	-0.28952	4.01017	-1.37218	0.187002	0.840931	-4.60534
Fam149b	0.146986	5.79182	1.48436	0.155154	0.829009	-4.60597
Phb	-0.116805	7.32403	-1.50653	0.14942	0.825262	-4.60661
Pld5	0.181332	3.87229	1.34904	0.194186	0.842713	-4.60672
Rlf	0.160664	4.30428	1.38052	0.184466	0.840931	-4.60708
Scmh1	-0.254168	5.11951	-1.43232	0.169329	0.835627	-4.60741
Zmiz2	-0.181999	6.7073	-1.50036	0.150997	0.827959	-4.60782
Ddi2	-0.141133	4.12326	-1.35401	0.192623	0.842588	-4.60793
mt-Nd1	0.795855	6.70952	1.49641	0.152014	0.828612	-4.60804
Coro1c	-0.230338	6.77247	-1.49194	0.153173	0.829009	-4.60873
Fam13a	-0.239806	3.98494	-1.34171	0.196507	0.844837	-4.60923
Tsen15	0.202404	6.0331	1.47047	0.158837	0.830029	-4.60972
Dtd1	0.168773	7.86212	1.50273	0.150389	0.826282	-4.6105
Ccnc	0.217376	6.15009	1.47929	0.156491	0.830029	-4.61058
2810474O19Rik	0.198441	3.43464	1.33423	0.198897	0.850208	-4.6106
Hist3h2a	0.223623	5.34267	1.42493	0.171425	0.835627	-4.61065
Rnmtl1	0.154544	5.35499	1.42765	0.17065	0.835627	-4.61097
Tprgl	0.154422	9.42225	1.48344	0.155395	0.829009	-4.61148
March6	0.242639	5.4997	1.44418	0.166008	0.835627	-4.61179
Slc25a36	-0.18806	4.96633	-1.42456	0.17153	0.835627	-4.61185
Ppp1r35	-0.199714	4.31657	-1.35801	0.191376	0.842588	-4.61194
Kdm5c	-0.228782	3.74017	-1.33602	0.198323	0.849527	-4.61208
Sec11a	0.258443	5.9	1.46553	0.160166	0.832637	-4.613
Kansl3	-0.185192	5.77972	-1.4702	0.158911	0.830029	-4.61305
Fam222b	-0.161424	5.45758	-1.45127	0.164048	0.834134	-4.61343
Aco1	-0.266005	3.91643	-1.33757	0.197826	0.849173	-4.61358
Jup	-0.209679	4.31176	-1.35265	0.193052	0.842588	-4.61386
Nrip3	-0.184885	7.74445	-1.49807	0.151588	0.828612	-4.6142
Itgb5	-0.426437	4.8311	-1.40429	0.177389	0.838347	-4.61452
Rbfa	-0.133538	6.39532	-1.47534	0.157539	0.830029	-4.61482
Arap2	0.239097	4.81427	1.41298	0.174859	0.8382	-4.6153
Mcu	-0.172581	4.87478	-1.38817	0.182165	0.840263	-4.61583
Arid4a	0.201819	6.11718	1.47059	0.158807	0.830029	-4.61606
Hs6st2	-0.315729	6.30899	-1.47862	0.156669	0.830029	-4.61718
Bmyc	0.1342	5.42427	1.43568	0.168382	0.835627	-4.61748
Gabra5	-0.205305	6.72033	-1.49084	0.153459	0.829009	-4.61797
Pbdc1	0.246729	6.19822	1.4737	0.157975	0.830029	-4.61816
Hnmt	0.275349	5.55808	1.439	0.167452	0.835627	-4.61845
Tex264	-0.291887	5.94562	-1.46089	0.161421	0.832637	-4.61917
Il33	0.365218	5.74207	1.46539	0.160204	0.832637	-4.61925
Cdkn2aipnl	0.156785	7.19347	1.49436	0.152544	0.828689	-4.61974
1110059E24Rik	0.260845	6.72166	1.48572	0.154798	0.829009	-4.62017
Poc1a	-0.21813	3.6843	-1.33101	0.199935	0.851809	-4.6206
Pigs	-0.245574	5.76234	-1.45554	0.162879	0.834134	-4.62062
Ank2	0.191751	6.03523	1.47391	0.157918	0.830029	-4.62125
Gab1	-0.228008	4.08497	-1.34324	0.196019	0.843981	-4.62166
Dido1	-0.173193	4.19419	-1.34746	0.194684	0.842713	-4.6219
Dmrtc1a	0.204807	5.54413	1.41805	0.173394	0.837169	-4.62231
Ankrd13b	-0.189827	5.39388	-1.43553	0.168425	0.835627	-4.6231
Ccdc112	0.212849	3.00736	1.29137	0.213044	0.862586	-4.62372
Nsun3	0.181699	4.21229	1.35075	0.193647	0.842713	-4.62378
Arpc1b	-0.281461	4.44049	-1.40243	0.177935	0.838347	-4.62416
Kcnj3	0.190429	4.24105	1.34317	0.196043	0.843981	-4.62425
Mfsd5	-0.200048	5.97779	-1.46174	0.16119	0.832637	-4.62456
Ptgr2	-0.222672	5.96123	-1.45581	0.162804	0.834134	-4.62618
Zfp612	0.161198	6.82991	1.48366	0.155337	0.829009	-4.62695
Svip	0.152288	6.56032	1.48421	0.155192	0.829009	-4.62721
Tom1l1	-0.25092	4.67069	-1.37302	0.186745	0.840931	-4.62758
Nxn	-0.266365	3.85415	-1.31712	0.204452	0.853184	-4.62818
Icmt	-0.262687	5.377	-1.42535	0.171303	0.835627	-4.6286
Cspp1	0.220712	3.25244	1.29954	0.210289	0.859063	-4.62861
Vps13b	-0.245783	3.32793	-1.3115	0.206305	0.853835	-4.62868
Ipo7	0.247526	4.61572	1.366	0.188901	0.840931	-4.6295
Klf3	-0.234871	3.76903	-1.33012	0.200219	0.852309	-4.62988
Ugp2	0.14453	6.77337	1.48241	0.155667	0.829009	-4.62994
Hcn2	-0.357674	5.00018	-1.4119	0.175172	0.838347	-4.63035
Mipep	-0.209567	5.71074	-1.43167	0.16951	0.835627	-4.63061
Sat1	0.361832	6.71014	1.47748	0.156971	0.830029	-4.63095
Oard1	0.225441	5.44303	1.42475	0.171476	0.835627	-4.63133
Fam192a	-0.180411	6.57744	-1.4637	0.160659	0.832637	-4.63172
Zfp277	0.229839	5.32786	1.4041	0.177446	0.838347	-4.63201
Gcc1	-0.232106	4.41972	-1.35367	0.19273	0.842588	-4.63222
Cpeb2	-0.161282	4.46072	-1.35978	0.190824	0.842588	-4.6331
Otud5	-0.214455	6.56857	-1.46885	0.159273	0.830061	-4.63337
Wdr41	0.139812	6.05625	1.44775	0.165019	0.835627	-4.63357
Pigf	0.25273	3.6605	1.31677	0.204568	0.853184	-4.6336
Nipsnap3b	0.198723	5.26044	1.40185	0.178106	0.838347	-4.6345
Tmeff2	0.182585	7.50767	1.48248	0.155648	0.829009	-4.63478
Tgfb1i1	0.202854	3.79617	1.31773	0.204253	0.853184	-4.63484
Rasl10a	0.260796	4.59359	1.36994	0.187687	0.840931	-4.6359
Nagk	0.109026	7.2685	1.48167	0.155862	0.829143	-4.63597
Anks1b	-0.149951	8.06966	-1.47672	0.15717	0.830029	-4.63618
Rnf126	-0.168888	5.23433	-1.40675	0.176669	0.838347	-4.63619
Zfp950	0.191482	4.83563	1.37699	0.185537	0.840931	-4.63637
Scyl1	-0.207132	7.01214	-1.47776	0.156896	0.830029	-4.63651
Dpm2	0.163404	6.83792	1.47335	0.158068	0.830029	-4.63761
Gpn3	0.151133	5.79782	1.43116	0.169656	0.835627	-4.63785
Il11ra1	-0.344416	4.23498	-1.35205	0.19324	0.842588	-4.6379
Cpeb1	-0.177432	4.81254	-1.37367	0.186548	0.840931	-4.63838
Ell	-0.15379	4.47569	-1.3535	0.192783	0.842588	-4.63908
Rps3	0.179453	8.65224	1.46612	0.160006	0.832637	-4.63918
mt-Cytb	0.8557	6.37453	1.47088	0.158727	0.830029	-4.63966
Esco1	0.181854	5.0073	1.40446	0.177341	0.838347	-4.63977
Crebbp	0.205266	4.68622	1.37765	0.185337	0.840931	-4.63981
Ubr3	0.19614	5.37488	1.41236	0.175038	0.8382	-4.6414
Sptbn2	-0.302118	5.45765	-1.4322	0.169363	0.835627	-4.64165
Lrrc40	0.146754	5.32773	1.40551	0.177033	0.838347	-4.64246
Camk2b	-0.198843	9.16631	-1.46176	0.161184	0.832637	-4.64308
Osbpl6	-0.161114	4.97158	-1.37912	0.18489	0.840931	-4.64383
Ostf1	-0.304572	5.03794	-1.36898	0.187983	0.840931	-4.64456
Fmnl1	-0.222688	4.75785	-1.36045	0.190618	0.842588	-4.64495
Trappc2	0.256493	7.1653	1.47119	0.158645	0.830029	-4.64498
Cd63	-0.599244	7.73935	-1.47166	0.158519	0.830029	-4.64526
Sgms1	-0.213489	5.34189	-1.39643	0.179705	0.838347	-4.64555
Asna1	-0.144576	6.75184	-1.46594	0.160056	0.832637	-4.64555
Kras	0.181449	7.60322	1.47114	0.158659	0.830029	-4.64584
Tmem150c	-0.314975	4.1952	-1.3244	0.202073	0.852947	-4.64618
Gja1	0.378056	5.80238	1.43831	0.167645	0.835627	-4.64622
Grhl1	0.297923	4.57356	1.33268	0.199394	0.85069	-4.64628
Ecd	-0.153218	5.94116	-1.42498	0.171408	0.835627	-4.64795
Pex7	0.140025	6.25489	1.44664	0.165327	0.835627	-4.64799
Ubxn8	0.175785	4.96752	1.38117	0.184269	0.840931	-4.64838
Mettl5	0.175489	4.29546	1.31275	0.205892	0.853835	-4.64841
Jmy	0.306654	4.6741	1.34939	0.194075	0.842713	-4.64956
Ppp3r1	0.13373	9.64613	1.4516	0.163957	0.834134	-4.64981
Adam11	-0.208512	4.87936	-1.37021	0.187605	0.840931	-4.64996
Wdr12	0.132096	6.37425	1.451	0.164122	0.834134	-4.65084
Tnfrsf21	-0.259484	6.10271	-1.43608	0.168268	0.835627	-4.65111
Lingo1	-0.254751	5.51792	-1.40017	0.1786	0.838347	-4.65148
Cbr1	-0.138026	7.22647	-1.4623	0.161038	0.832637	-4.65203
Psmd2	-0.197717	8.32567	-1.45964	0.161762	0.832637	-4.65215
Dnajc21	0.229587	5.20843	1.39486	0.18017	0.838347	-4.65244
Abhd3	0.261206	5.13594	1.40469	0.177271	0.838347	-4.6528
Unc13a	-0.236657	4.41552	-1.32433	0.202098	0.852947	-4.65357
Nrd1	-0.197909	6.04406	-1.44627	0.165427	0.835627	-4.6537
Sf3b2	-0.119825	7.94981	-1.46419	0.160527	0.832637	-4.65375
Rnf123	-0.225985	5.11125	-1.38366	0.183519	0.840931	-4.65484
Gmpr2	-0.168595	4.99648	-1.35227	0.193171	0.842588	-4.65505
Eftud2	-0.204192	6.07643	-1.43004	0.169973	0.835627	-4.65612
Strn3	0.111741	7.23453	1.46355	0.1607	0.832637	-4.65741
Ippk	-0.319474	5.44432	-1.40193	0.178083	0.838347	-4.65794
Copg1	-0.17386	8.09055	-1.45913	0.161899	0.832637	-4.65823
Acer3	-0.146476	4.44097	-1.32976	0.200336	0.852362	-4.65857
Coq7	-0.124595	7.41533	-1.46149	0.161258	0.832637	-4.65902
Fbxo18	-0.1802	6.81625	-1.45233	0.163757	0.834134	-4.65903
Lrrn1	0.262299	3.94089	1.29592	0.211506	0.860534	-4.65921
Gm11223	0.264708	4.49205	1.32003	0.203499	0.853184	-4.65938
Zyg11b	-0.170011	5.51257	-1.41284	0.174899	0.8382	-4.65943
Zfp655	0.152653	5.8899	1.42259	0.172091	0.835627	-4.65951
BC005537	0.217636	5.60404	1.42058	0.172667	0.835627	-4.66126
Pdhx	-0.14084	6.51848	-1.43914	0.167411	0.835627	-4.66143
Bag6	-0.251539	4.82754	-1.35595	0.192017	0.842588	-4.66222
Abcb10	-0.234203	4.06327	-1.30583	0.208186	0.856678	-4.66273
Atp2b2	-0.346927	6.86448	-1.45212	0.163816	0.834134	-4.66393
Sidt2	-0.244487	4.98296	-1.36441	0.189391	0.841383	-4.66412
Scrn3	0.141067	5.44149	1.37508	0.186117	0.840931	-4.66489
Timm21	0.183901	4.00738	1.29786	0.210851	0.860169	-4.66561
Glo1	-0.132811	7.63126	-1.45479	0.163083	0.834134	-4.667
Bad	-0.165572	6.24818	-1.43025	0.169912	0.835627	-4.66739
Bbs1	-0.221235	4.51317	-1.31757	0.204305	0.853184	-4.6678
Magee1	-0.168509	7.62529	-1.45197	0.163857	0.834134	-4.66816
Gtpbp1	-0.179329	5.49081	-1.38116	0.184273	0.840931	-4.66944
Ndufs2	-0.118982	8.70226	-1.44279	0.166394	0.835627	-4.66958
Pnkd	-0.135304	7.83134	-1.45129	0.164042	0.834134	-4.66976
Tom1l2	-0.230339	7.25438	-1.45036	0.164299	0.834518	-4.66984
Tmem120a	-0.237777	4.67535	-1.33701	0.198005	0.849497	-4.67024
Aph1a	-0.243423	3.01953	-1.2437	0.229691	0.875789	-4.67079
Cstf2	-0.181523	5.72634	-1.39199	0.181024	0.83895	-4.67101
Pcbd1	0.479822	4.87651	1.34471	0.195555	0.843981	-4.67136
Hspbp1	-0.1292	7.87481	-1.44998	0.164404	0.834535	-4.67189
Pepd	-0.213293	6.21468	-1.41137	0.175324	0.838347	-4.6722
Peli2	0.15286	3.707	1.27524	0.21857	0.869309	-4.67244
Armc10	0.168214	4.63483	1.31335	0.205694	0.853835	-4.67286
Csrp2bp	-0.212045	5.29251	-1.37483	0.186192	0.840931	-4.67312
Myo5b	-0.223375	5.96063	-1.41565	0.174086	0.83735	-4.67383
Nploc4	-0.209104	6.20246	-1.4272	0.170779	0.835627	-4.67424
Ncor2	-0.279446	3.26865	-1.24324	0.229858	0.875789	-4.6744
Mark2	-0.144433	6.2029	-1.42087	0.172585	0.835627	-4.67592
Izumo4	0.169238	5.53259	1.38113	0.18428	0.840931	-4.67636
Peg13	-0.292811	7.40285	-1.44174	0.166687	0.835627	-4.67766
Adgrl2	-0.305293	4.43408	-1.30566	0.208243	0.856678	-4.67771
Ubl7	-0.133871	5.64228	-1.38546	0.182977	0.840263	-4.67776
Clstn3	-0.360968	6.97785	-1.43614	0.168254	0.835627	-4.67782
Trp53rkb	0.184758	3.22198	1.2384	0.231603	0.875904	-4.67785
Gne	-0.156989	5.49482	-1.36916	0.187929	0.840931	-4.67793
Tmed7	0.214009	6.54509	1.4265	0.170978	0.835627	-4.67799
Fam20c	0.264573	5.32812	1.36611	0.188866	0.840931	-4.67799
Fgf9	0.201534	5.00879	1.35795	0.191394	0.842588	-4.67813
Bin1	-0.137195	7.58561	-1.44451	0.165917	0.835627	-4.67852
Pdcl3	0.138082	5.87139	1.4215	0.172403	0.835627	-4.67899
Kcnc1	-0.331513	5.15989	-1.35149	0.193416	0.842588	-4.6792
Ppm1h	-0.246773	4.55258	-1.30898	0.207139	0.85471	-4.6795
Chst2	0.180251	7.05564	1.44226	0.166541	0.835627	-4.67975
Sorbs1	0.204159	6.06916	1.42348	0.171838	0.835627	-4.67984
Sh3kbp1	-0.169653	5.83572	-1.40945	0.175883	0.838347	-4.67991
Nprl2	-0.122905	6.09441	-1.4021	0.178032	0.838347	-4.68065
Degs1	-0.248433	6.89991	-1.43506	0.168557	0.835627	-4.68142
Lap3	0.177106	5.64825	1.39364	0.180534	0.838347	-4.68148
Cep83os	0.244921	5.63953	1.40331	0.177676	0.838347	-4.6815
Slc4a3	-0.263008	5.20561	-1.35607	0.191982	0.842588	-4.68229
Dennd6a	0.164214	5.79566	1.40868	0.176108	0.838347	-4.6823
Tnfaip8l3	0.383559	4.64956	1.30334	0.209015	0.857975	-4.68251
Ccdc71l	0.176251	4.92153	1.3282	0.200842	0.852604	-4.68271
Nacad	-0.20119	4.39177	-1.3145	0.205313	0.853835	-4.68347
Pcnx	-0.350971	3.91388	-1.27839	0.21748	0.866436	-4.68356
Calm2	0.18016	12.8087	1.38684	0.182564	0.840263	-4.68362
Mprip	-0.18333	6.68714	-1.43173	0.169494	0.835627	-4.68375
Ppif	-0.164684	5.81985	-1.39235	0.180917	0.838928	-4.68408
Dclk2	-0.216274	5.72845	-1.37295	0.186767	0.840931	-4.68437
Gpm6a	0.189175	9.91952	1.41544	0.174146	0.83735	-4.68487
Card19	-0.276883	3.95529	-1.2681	0.221049	0.873022	-4.68505
Fstl1	-0.248428	4.10018	-1.28092	0.216609	0.865476	-4.68523
Snx3	0.121852	9.36439	1.42094	0.172564	0.835627	-4.68553
Lsm12	-0.133939	5.83861	-1.40802	0.176298	0.838347	-4.68575
Ramp2	0.266532	3.69633	1.25811	0.224556	0.875789	-4.68604
Mettl10	0.209534	6.03026	1.41255	0.174981	0.8382	-4.68635
Plppr2	-0.267297	6.46578	-1.41586	0.174026	0.83735	-4.68636
Stx2	0.228236	3.88038	1.28157	0.216389	0.865476	-4.68705
Vdac1	-0.137361	9.26685	-1.42281	0.172028	0.835627	-4.68738
Lonp1	-0.193989	6.57893	-1.42121	0.172488	0.835627	-4.68771
Zfp330	0.142349	5.86528	1.3831	0.183688	0.840931	-4.68863
1600020E01Rik	0.241701	3.58586	1.26225	0.223099	0.873053	-4.68972
Zkscan3	0.164782	5.08886	1.34319	0.196037	0.843981	-4.68988
Mapk8ip2	-0.22973	6.16514	-1.42358	0.171809	0.835627	-4.68996
Cdc42ep1	-0.234861	4.22098	-1.28344	0.215747	0.865476	-4.69098
Ndufc1	-0.220446	8.46924	-1.42265	0.172075	0.835627	-4.69249
Lasp1	-0.224994	7.22615	-1.43069	0.169789	0.835627	-4.69285
Ubxn6	-0.131536	7.09067	-1.42921	0.170207	0.835627	-4.69305
9430038I01Rik	-0.198219	2.9206	-1.20847	0.242628	0.885748	-4.69318
Fam217b	-0.186303	4.94006	-1.32561	0.201682	0.852947	-4.69356
Coa6	-0.210224	5.74047	-1.38598	0.18282	0.840263	-4.69361
Mettl9	0.13356	6.8422	1.43058	0.169821	0.835627	-4.69389
Aspscr1	-0.117784	5.66696	-1.36887	0.188017	0.840931	-4.69398
Ubqln2	-0.28175	4.97948	-1.31127	0.206381	0.853835	-4.6948
Crip2	-0.185992	9.10006	-1.41827	0.173331	0.837169	-4.69504
Amd1	0.15767	6.78568	1.424	0.17169	0.835627	-4.69512
Cap1	-0.171253	4.73134	-1.28934	0.213734	0.863952	-4.69583
Epha4	-0.285885	4.78275	-1.31591	0.20485	0.85342	-4.69591
Mdm2	-0.148063	6.31487	-1.41375	0.174634	0.8382	-4.69708
Abcb7	0.186917	3.76664	1.24833	0.228033	0.875789	-4.69708
Sil1	-0.273741	5.12451	-1.32293	0.202553	0.852947	-4.69717
Gm45441	0.276676	3.1489	1.21227	0.241206	0.883309	-4.69811
Cxxc4	0.188802	3.75618	1.25188	0.226766	0.875789	-4.69844
Khdrbs2	-0.135638	5.0794	-1.30295	0.209146	0.857975	-4.69912
Xpo6	-0.223133	6.32838	-1.40265	0.177872	0.838347	-4.69953
Ccdc88a	0.206998	5.3797	1.37196	0.187071	0.840931	-4.69981
Tmem167b	0.120658	6.43212	1.41044	0.175594	0.838347	-4.70001
Ctsz	-0.378038	5.78069	-1.37793	0.185251	0.840931	-4.7006
Brcc3	0.163297	6.71612	1.42356	0.171814	0.835627	-4.70091
Ski	0.247527	5.3032	1.3427	0.196193	0.843981	-4.70124
Pgam1	-0.103985	8.21684	-1.4208	0.172606	0.835627	-4.70185
Katnb1	-0.224543	6.06659	-1.38781	0.182273	0.840263	-4.70207
Stau1	-0.236279	5.88288	-1.37332	0.186653	0.840931	-4.70285
Gm13456	0.226463	3.32788	1.23145	0.23413	0.876698	-4.70331
2310022A10Rik	-0.173778	4.95516	-1.29609	0.211448	0.860534	-4.7035
Cpsf3	-0.132787	6.25029	-1.39494	0.180146	0.838347	-4.70536
Hars	0.115416	7.68841	1.42083	0.172594	0.835627	-4.7056
Tekt5	-0.227298	5.3837	-1.34587	0.195187	0.843581	-4.70587
Tubb2b	0.255484	5.76173	1.35272	0.193029	0.842588	-4.70591
Usp7	0.258109	5.90844	1.37376	0.186519	0.840931	-4.70598
Usf2	0.22173	3.76259	1.25703	0.22494	0.875789	-4.70722
Nfasc	-0.359529	4.52362	-1.28832	0.214081	0.863952	-4.70764
Zfp93	-0.203916	4.12259	-1.25171	0.226826	0.875789	-4.70849
Szrd1	-0.195019	3.74861	-1.24632	0.228751	0.875789	-4.70851
5031425E22Rik	0.230893	3.33895	1.21166	0.241435	0.883755	-4.70943
Mrpl4	-0.122768	7.39228	-1.41589	0.174016	0.83735	-4.7102
Tnks2	0.145826	6.02633	1.386	0.182816	0.840263	-4.71067
Cst3	0.334831	9.94407	1.38807	0.182194	0.840263	-4.71084
Ralyl	0.284458	7.822	1.41571	0.174067	0.83735	-4.71121
Hist1h2bc	-0.393698	7.24886	-1.41117	0.175384	0.838347	-4.71177
Prkcsh	-0.270592	4.96469	-1.29535	0.211698	0.860534	-4.71213
Psmd10	0.11821	6.27728	1.39525	0.180054	0.838347	-4.7135
Rheb	0.118085	9.08113	1.39826	0.179164	0.838347	-4.71435
Zmym3	-0.152223	6.05984	-1.37558	0.185965	0.840931	-4.71436
Eif5	0.111885	8.77174	1.40017	0.178599	0.838347	-4.71455
Hspa5	-0.330321	8.05169	-1.41022	0.17566	0.838347	-4.71489
Lsm8	0.2197	5.97035	1.37163	0.18717	0.840931	-4.71507
Casc3	-0.18824	5.24449	-1.29996	0.210149	0.859063	-4.7153
Vps4b	0.141721	6.1799	1.36926	0.187898	0.840931	-4.71683
Nfix	0.362572	5.19206	1.3239	0.202238	0.852947	-4.71763
Zfp467	-0.139446	5.52286	-1.35151	0.193408	0.842588	-4.71797
Arrdc4	-0.172703	4.30452	-1.25336	0.226241	0.875789	-4.71798
4933427D14Rik	-0.159743	3.46224	-1.20603	0.243546	0.885931	-4.71817
Strn	0.28717	5.01986	1.31763	0.204285	0.853184	-4.71834
Sf1	-0.171158	6.61761	-1.3868	0.182574	0.840263	-4.71837
mt-Co1	0.736784	7.1247	1.39525	0.180054	0.838347	-4.71848
Foxj2	-0.177386	4.36043	-1.23775	0.231839	0.876195	-4.71894
Ehmt1	-0.201466	4.46379	-1.26158	0.223334	0.873053	-4.71964
Slc12a6	0.219459	4.12215	1.24023	0.230942	0.875789	-4.72057
Kcnf1	-0.256628	5.78425	-1.3498	0.193945	0.842713	-4.72062
Atp2c1	-0.282118	6.3442	-1.38522	0.183049	0.840263	-4.72079
Rnf141	0.235037	6.47201	1.39861	0.179061	0.838347	-4.72091
Igfbp4	0.253905	4.70375	1.2798	0.216996	0.865476	-4.72124
Yod1	-0.176709	3.75793	-1.2307	0.234402	0.876698	-4.72125
Coq2	0.143875	7.647	1.40421	0.177412	0.838347	-4.72143
Dcp2	0.200744	3.83229	1.24067	0.230785	0.875789	-4.72209
Otub1	-0.138527	8.4468	-1.39962	0.178763	0.838347	-4.72215
Mrfap1	0.119168	9.89354	1.38185	0.184064	0.840931	-4.72239
Rilpl2	-0.168864	5.39549	-1.31557	0.204961	0.85345	-4.72406
2010320M18Rik	-0.234097	3.76223	-1.21419	0.240492	0.881483	-4.72408
Fundc1	0.193826	7.58178	1.40517	0.177131	0.838347	-4.72414
Ptp4a2	0.145767	7.66298	1.40106	0.178338	0.838347	-4.72439
Bloc1s3	-0.166765	4.60744	-1.25214	0.226673	0.875789	-4.72447
Diaph2	-0.29059	3.61317	-1.20575	0.24365	0.885931	-4.7255
Atp8a1	-0.241509	5.26038	-1.32137	0.20306	0.853184	-4.72614
Slc35e3	-0.215301	4.66567	-1.26617	0.221723	0.873053	-4.72663
Lyar	0.184897	4.29201	1.24334	0.229821	0.875789	-4.72674
Arhgap23	-0.203415	4.11595	-1.24388	0.229628	0.875789	-4.7272
Snx24	-0.16301	4.94647	-1.30836	0.207346	0.855133	-4.7273
Txlna	-0.120539	5.30611	-1.30485	0.208513	0.856698	-4.72786
Elac1	0.206168	5.03755	1.28345	0.215742	0.865476	-4.72905
Celf1	-0.138461	7.32731	-1.39827	0.179161	0.838347	-4.7291
Ncor1	0.169952	7.40033	1.39935	0.178842	0.838347	-4.72959
Arfrp1	0.116898	6.66297	1.38753	0.182355	0.840263	-4.72961
Tmem101	0.236555	4.37882	1.23617	0.232412	0.876698	-4.73073
Tnks	0.162259	4.62035	1.26229	0.223085	0.873053	-4.73219
Bax	0.131015	5.8821	1.36688	0.188628	0.840931	-4.73329
Tcta	0.209786	6.22842	1.37301	0.186748	0.840931	-4.73335
Robo2	-0.239084	4.1011	-1.21939	0.238561	0.881008	-4.73386
Pip4k2c	-0.198328	4.32513	-1.22617	0.236063	0.877831	-4.73398
Hmgn2	0.241198	7.72553	1.3952	0.18007	0.838347	-4.73404
Ngb	0.395991	7.62723	1.39555	0.179964	0.838347	-4.73423
Polr3k	0.206025	7.07051	1.39256	0.180853	0.838928	-4.73473
Cep83	-0.160008	5.18793	-1.32841	0.200773	0.852604	-4.73474
Mapk9	-0.138874	8.10072	-1.38916	0.181869	0.840263	-4.73506
Ndrg4	-0.219022	11.5266	-1.35311	0.192905	0.842588	-4.7358
Brap	-0.201493	5.48382	-1.33121	0.19987	0.851809	-4.7368
Adssl1	-0.25611	5.07083	-1.28055	0.216739	0.865476	-4.7373
Pkd2	-0.224616	3.86353	-1.20192	0.245096	0.887257	-4.73739
Lars2	-1.02462	10.1955	-1.36357	0.189651	0.841383	-4.73768
Marc2	-0.222096	6.06464	-1.35939	0.190945	0.842588	-4.73791
Rfesd	0.155135	5.43872	1.32118	0.203125	0.853184	-4.73822
Eno2	-0.171285	10.1448	-1.36977	0.187739	0.840931	-4.73829
Fto	-0.227967	7.26326	-1.38871	0.182003	0.840263	-4.73845
Vps52	-0.146004	6.11689	-1.36323	0.189755	0.841383	-4.73865
Tspan12	0.254385	4.24956	1.24149	0.230488	0.875789	-4.73906
Sdc4	0.246228	4.47289	1.26375	0.222573	0.873053	-4.73916
Ptms	-0.186204	6.14649	-1.36616	0.188851	0.840931	-4.73986
Ndufa12	-0.143975	8.63354	-1.37743	0.185402	0.840931	-4.74004
Tmem107	0.250285	5.8899	1.3507	0.193663	0.842713	-4.74014
Pddc1	0.186369	5.93879	1.34796	0.194526	0.842713	-4.74117
Dhcr7	-0.214235	3.90627	-1.19834	0.246448	0.887914	-4.74119
Nars2	-0.144428	4.70149	-1.23426	0.233105	0.876698	-4.74196
Tsr2	0.154792	7.84773	1.38672	0.1826	0.840263	-4.74207
Ipo4	-0.191336	6.11872	-1.35455	0.192455	0.842588	-4.74252
Prdm10	0.193514	4.26973	1.20713	0.243132	0.885931	-4.74286
Prpf6	-0.181119	5.91323	-1.32387	0.202248	0.852947	-4.74292
Slc35f1	-0.193418	5.73774	-1.32338	0.202407	0.852947	-4.74374
Rras	0.262722	3.84144	1.19927	0.246098	0.887914	-4.74423
Npm1	0.204597	7.72456	1.38425	0.183342	0.840931	-4.74443
Cpne8	0.213413	4.5451	1.22756	0.235553	0.876698	-4.74453
Gbf1	-0.162713	5.15653	-1.28778	0.214265	0.863952	-4.74455
Olfm1	0.256449	9.19601	1.36435	0.18941	0.841383	-4.74468
Tmpo	0.154429	5.11861	1.2481	0.228113	0.875789	-4.74495
Pcyt1a	-0.140764	4.67168	-1.2565	0.225126	0.875789	-4.745
mt-Nd4	0.829301	5.28633	1.37569	0.185933	0.840931	-4.74526
Prmt6	0.14837	4.59962	1.24685	0.228563	0.875789	-4.74551
Cdpf1	-0.164112	5.61264	-1.33346	0.199144	0.85069	-4.74552
Zfp9	0.179892	4.33036	1.20151	0.24525	0.88742	-4.74579
Pank3	-0.21549	4.103	-1.22276	0.237317	0.879318	-4.74588
Dnaja4	-0.168842	6.20321	-1.34683	0.194883	0.842713	-4.74616
Ccdc97	-0.159902	5.82513	-1.32798	0.200912	0.852604	-4.74617
Dync1li2	-0.186929	7.33189	-1.38529	0.183027	0.840263	-4.74633
Crh	-0.370702	5.47305	-1.2809	0.216617	0.865476	-4.74654
Klhl26	-0.187942	6.42862	-1.36807	0.188262	0.840931	-4.7466
Cstb	-0.26146	6.84676	-1.37131	0.187269	0.840931	-4.74714
Rap1gap	-0.291237	8.15183	-1.37893	0.184947	0.840931	-4.74736
Synrg	-0.174794	5.22715	-1.2956	0.211613	0.860534	-4.74737
Capza2	0.143081	9.56472	1.36116	0.190396	0.842406	-4.74754
Gpr27	0.21554	6.31859	1.3678	0.188346	0.840931	-4.74777
Spock2	-0.300211	5.23963	-1.2879	0.214225	0.863952	-4.74778
Nfu1	0.122328	7.20418	1.38202	0.184012	0.840931	-4.74879
Gga3	-0.215535	5.63453	-1.32044	0.203365	0.853184	-4.74927
Ppfia3	-0.200406	5.00057	-1.30043	0.20999	0.859063	-4.74944
Vhl	0.19909	6.44177	1.36271	0.189917	0.841453	-4.74949
Commd7	0.122877	6.55572	1.36323	0.189754	0.841383	-4.74983
Rpf1	0.147329	4.89388	1.26236	0.223061	0.873053	-4.74995
Gipc1	-0.224962	6.91847	-1.37616	0.185789	0.840931	-4.75017
Zfp280d	-0.205814	4.17628	-1.21793	0.2391	0.881483	-4.75153
Ipo13	-0.342895	6.63959	-1.36724	0.188519	0.840931	-4.75209
2310069G16Rik	0.284132	2.90678	1.1323	0.272488	0.89813	-4.75264
Msl3	0.140752	4.90404	1.24935	0.227669	0.875789	-4.75303
Pisd	0.14005	5.96961	1.33619	0.19827	0.849527	-4.75326
Gars	-0.14305	7.29402	-1.37375	0.186523	0.840931	-4.75536
Vrk1	-0.163049	4.82126	-1.26154	0.223348	0.873053	-4.75598
Slc35a2	-0.245461	4.53908	-1.23192	0.233957	0.876698	-4.75614
Gas7	-0.271252	6.83925	-1.36775	0.188361	0.840931	-4.75631
[truncated: 6,204 more rows]

## Sheet: B.male_EX_TA
GeneSymbol	logFC	AveExpr	t	P.Value	adj.P.Val	B
Junb	-0.407363	6.08614	-5.72589	9.91502e-06	0.0322349	3.3995
Fos	-0.448238	4.40374	-5.81304	8.0924e-06	0.0322349	3.24184
Tm2d1	0.286589	6.93089	5.51504	1.62601e-05	0.0322349	3.01368
Hspa12a	-0.312106	6.11697	-5.43485	1.96483e-05	0.0322349	2.80836
Aacs	-0.410255	5.11284	-5.49032	1.72359e-05	0.0322349	2.7932
Dusp1	-0.318078	5.08892	-5.34332	2.44036e-05	0.0333638	2.50644
Usp19	-0.442612	5.16937	-5.19701	3.45588e-05	0.040498	2.2124
Acly	-0.273216	6.69772	-5.13153	4.04044e-05	0.0414296	2.2026
Csnk1d	-0.203275	7.06441	-5.03	5.15146e-05	0.0456934	1.99366
Pick1	-0.265149	6.0532	-4.99739	5.57032e-05	0.0456934	1.89412
Sp3os	0.285632	4.86264	4.71582	0.00010969	0.0512504	1.20477
Agfg1	-0.26134	5.73965	-4.65994	0.000125537	0.0512504	1.16696
Snap91	-0.251656	7.58588	-4.63854	0.000132202	0.0512504	1.15603
Dlg3	-0.372258	6.36527	-4.60656	0.000142826	0.0512504	1.07326
Dhx30	-0.321857	6.57463	-4.54012	0.000167729	0.0512504	0.93569
Mettl9	0.320475	7.10966	4.51116	0.000179907	0.0512504	0.87958
Tufm	-0.306594	6.1993	-4.4857	0.000191345	0.0512504	0.813636
Uqcrc1	-0.28757	9.11064	-4.47888	0.00019453	0.0512504	0.804742
Rapgef3	-0.359714	3.8634	-4.53801	0.000168586	0.0512504	0.71196
Prpf6	-0.430952	5.55587	-4.42245	0.000223018	0.0512504	0.658443
Pacs1	-0.302419	5.61652	-4.40094	0.000234949	0.0512504	0.612864
Atp5a1	-0.354658	9.81567	-4.39045	0.000240997	0.0512504	0.611406
Rpl30	0.233236	6.88131	4.38477	0.000244339	0.0512504	0.604173
Trap1	-0.300145	5.97438	-4.33891	0.000273053	0.0512504	0.496229
Thop1	-0.31813	5.661	-4.34229	0.00027083	0.0512504	0.490945
Fam65b	-0.233316	5.81545	-4.32867	0.000279917	0.0512504	0.465548
Gprasp2	-0.32641	6.66661	-4.32079	0.000285312	0.0512504	0.464534
Pdha1	-0.252711	7.68999	-4.31845	0.000286935	0.0512504	0.462049
Pfkl	-0.272994	7.73062	-4.31525	0.000289173	0.0512504	0.455032
Pycr2	-0.240317	6.15372	-4.31539	0.000289074	0.0512504	0.44792
Cs	-0.23384	7.87099	-4.30743	0.000294705	0.0512504	0.437883
Ewsr1	-0.221127	7.7469	-4.29658	0.000302552	0.0512504	0.414544
Ubc	-0.372156	5.91393	-4.28375	0.000312111	0.0512504	0.374167
Ccar2	-0.234987	6.4205	-4.27096	0.000321933	0.0512504	0.354539
Got2	-0.322869	7.59447	-4.25434	0.000335171	0.0512504	0.322795
Hspa4l	-0.217931	7.07217	-4.25243	0.00033672	0.0512504	0.318423
Selenot	0.340735	5.44685	4.23058	0.000355038	0.0512504	0.24924
Ckmt1	-0.331097	7.47089	-4.21502	0.000368681	0.0512504	0.237382
Ciapin1	-0.308657	6.28953	-4.20783	0.000375159	0.0512504	0.21795
Nsf	-0.403613	9.48326	-4.20582	0.000376988	0.0512504	0.214901
Pja1	-0.447506	8.48599	-4.20255	0.000379986	0.0512504	0.209632
Abcf2	-0.239741	6.58069	-4.19555	0.00038649	0.0512504	0.1936
Copg1	-0.202372	7.95191	-4.19415	0.000387805	0.0512504	0.191886
Dusp28	0.271989	6.3805	4.18859	0.000393063	0.0512504	0.177568
Fam185a	-0.327825	4.74038	-4.21611	0.000367701	0.0512504	0.174712
Magee1	-0.314229	7.37932	-4.18506	0.000396435	0.0512504	0.172268
Eef1b2	0.269496	8.04128	4.16885	0.000412317	0.0512504	0.136934
Dcaf7	-0.302294	6.79671	-4.16675	0.000414424	0.0512504	0.131913
Stxbp1	-0.34271	8.8805	-4.15452	0.000426884	0.0512504	0.105193
Rnf20	-0.224616	5.09103	-4.17213	0.000409053	0.0512504	0.0998601
Ak5	-0.388439	7.08077	-4.15103	0.000430511	0.0512504	0.0982923
Wdr1	-0.252841	7.90277	-4.14739	0.000434325	0.0512504	0.0904564
Adar	-0.426968	5.39596	-4.15128	0.000430255	0.0512504	0.0722703
Ctr9	-0.246088	5.02405	-4.15593	0.00042543	0.0512504	0.0703145
Copa	-0.293444	6.11623	-4.13072	0.000452226	0.0512504	0.0514586
Aars	-0.275696	6.25138	-4.13	0.000453015	0.0512504	0.0500271
Atg16l1	-0.194944	6.04543	-4.12252	0.000461294	0.0512504	0.0319473
Vps26b	-0.272515	6.68776	-4.10311	0.000483494	0.0512504	-0.00604413
Syn1	-0.271915	7.91091	-4.10061	0.000486435	0.0512504	-0.0110659
Vcp	-0.404014	7.54656	-4.10035	0.00048674	0.0512504	-0.0116428
Amph	-0.223553	6.33872	-4.09871	0.000488676	0.0512504	-0.0160693
Ncdn	-0.364497	10.9112	-4.09775	0.000489809	0.0512504	-0.0204162
Siva1	0.186163	5.80237	4.09183	0.000496888	0.0512504	-0.0356332
Wdfy1	0.59862	4.87661	4.11303	0.000472025	0.0512504	-0.0401167
Tfip11	-0.319794	4.82489	-4.10596	0.000480176	0.0512504	-0.0558088
Rps18	0.370089	7.20065	4.07864	0.000513014	0.0512504	-0.0587368
Ap3d1	-0.196498	6.49713	-4.07676	0.000515353	0.0512504	-0.0630945
Cdadc1	0.211261	7.33637	4.06302	0.000532782	0.0512504	-0.0926744
Gtf2i	-0.301894	6.22815	-4.06357	0.000532077	0.0512504	-0.0927208
Gls	-0.217211	6.9258	-4.05739	0.000540093	0.0512504	-0.104705
Fam174a	0.237609	7.73966	4.05111	0.000548369	0.0512504	-0.118518
Peg3	-0.283004	7.40139	-4.04846	0.000551897	0.0512504	-0.124248
2610524H06Rik	0.22282	4.43068	4.06222	0.000533817	0.0512504	-0.166571
Prpf18	-0.268209	5.88156	-4.02525	0.000583775	0.0512504	-0.176905
Elp2	-0.250433	6.34148	-4.02302	0.000586939	0.0512504	-0.179049
Ddx24	-0.246481	7.86951	-4.01664	0.000596066	0.0512504	-0.193167
Uba1	-0.191663	7.4135	-4.0137	0.000600326	0.0512504	-0.199701
Atp6v1a	-0.362933	8.3974	-4.01185	0.000603016	0.0512504	-0.203172
Krt10	0.246486	5.15669	4.01918	0.000592422	0.0512504	-0.210151
Dnm1	-0.390954	7.86069	-4.00823	0.000608318	0.0512504	-0.211361
Pls3	-0.328542	6.65549	-4.00768	0.000609139	0.0512504	-0.212086
Ndrg4	-0.331117	11.2837	-4.00333	0.00061557	0.0512504	-0.223111
Bcl2l2	0.460025	4.49913	4.02379	0.000585853	0.0512504	-0.232164
Ergic2	0.184551	5.84971	3.99787	0.000623756	0.0512504	-0.235576
Dram2	0.248502	5.31447	3.99808	0.000623451	0.0512504	-0.246974
Cnep1r1	0.283754	5.91117	3.99122	0.000633871	0.0512504	-0.248636
Eif2b2	-0.253544	5.70992	-3.98708	0.000640254	0.0512504	-0.259986
Pkm	-0.363982	10.2266	-3.98492	0.000643607	0.0512504	-0.261283
Ubash3b	-0.264385	5.32624	-3.98613	0.000641721	0.0512504	-0.270751
Sec11c	0.305903	7.04194	3.9802	0.000651001	0.0512504	-0.272063
Tmem126a	0.206596	6.69029	3.97313	0.000662222	0.0512504	-0.286707
Rpl34	0.327962	7.30203	3.97228	0.000663581	0.0512504	-0.289384
Rps23	0.250174	7.93786	3.97187	0.000664241	0.0512504	-0.290046
Aldh3a2	-0.311485	5.50127	-3.97551	0.000658417	0.0512504	-0.290129
Camk2n1	0.601969	7.05169	3.96739	0.000671479	0.0512504	-0.299838
Wdr82	-0.207342	6.4544	-3.96633	0.000673197	0.0512504	-0.301038
Zdhhc4	0.352355	5.64056	3.9612	0.000681594	0.0512504	-0.315203
Synj1	-0.198032	6.73139	-3.95358	0.000694266	0.0512504	-0.329075
Gm12166	0.23915	3.74625	3.99908	0.000621943	0.0512504	-0.34388
Snx1	-0.203527	6.84708	-3.94169	0.000714504	0.0512504	-0.354802
Ddb1	-0.353006	5.57308	-3.93683	0.000722958	0.0512504	-0.367839
Tomm5	0.226099	7.2537	3.93507	0.000726038	0.0512504	-0.370066
Stard3nl	0.249389	7.13075	3.93411	0.000727713	0.0512504	-0.371831
Aar2	-0.37482	5.79971	-3.93344	0.000728906	0.0512504	-0.374545
Cttn	-0.323591	7.13088	-3.93107	0.000733092	0.0512504	-0.378297
Rps10	0.218922	6.73474	3.92907	0.000736634	0.0512504	-0.381939
Pdhx	-0.192536	6.37957	-3.92861	0.00073746	0.0512504	-0.382048
Caprin1	-0.271924	7.14402	-3.92888	0.000736971	0.0512504	-0.382893
Prepl	-0.400457	7.1871	-3.92225	0.000748878	0.0512504	-0.397316
Elp3	-0.29146	6.37627	-3.92053	0.000751992	0.0512504	-0.399447
9930104L06Rik	-0.265287	3.82775	-3.95627	0.000689768	0.0512504	-0.417858
Usp22	-0.375833	7.99737	-3.9111	0.000769313	0.0512504	-0.421596
Wrb	0.234517	8.02634	3.90651	0.00077789	0.0512504	-0.431508
Selenof	0.234436	9.12842	3.90449	0.000781695	0.0512504	-0.434337
Ahcy	-0.376963	4.19519	-3.93136	0.000732571	0.0512504	-0.442808
Actr1a	-0.274685	7.13297	-3.90066	0.000788953	0.0512504	-0.444189
Ephx4	0.208084	6.0543	3.89616	0.000797584	0.0512504	-0.451466
Zfp560	0.280393	4.95672	3.90472	0.000781257	0.0512504	-0.452335
Rpl23a	0.293656	4.2807	3.92213	0.000749082	0.0512504	-0.455312
R3hdm4	0.250365	8.45278	3.89277	0.00080414	0.0512504	-0.460405
Amz2	0.228525	6.1815	3.89163	0.000806359	0.0512504	-0.461352
Zdhhc2	0.370856	6.97447	3.88664	0.00081613	0.0512504	-0.474127
Atp6v1b2	-0.264056	9.85681	-3.88522	0.000818925	0.0512504	-0.475115
Camk1g	-0.418275	6.86667	-3.88419	0.000820971	0.0512504	-0.478352
Tro	-0.352353	6.19163	-3.88352	0.000822293	0.0512504	-0.478469
Cdk10	0.323344	5.95258	3.88303	0.000823261	0.0512504	-0.479514
Pja2	-0.219909	8.77485	-3.88204	0.000825231	0.0512504	-0.483065
Pgm3	-0.356309	3.71917	-3.92185	0.000749596	0.0512504	-0.487198
Ap1m1	-0.184527	6.43396	-3.87306	0.000843314	0.0512504	-0.501409
Vars	-0.301417	4.47036	-3.89246	0.000804735	0.0512504	-0.504722
Mib2	-0.289601	6.32602	-3.8622	0.000865708	0.0512504	-0.524413
Ap1g1	-0.25933	4.90054	-3.86647	0.000856833	0.0512504	-0.538246
Anapc7	-0.276995	4.97368	-3.85053	0.000890439	0.0512504	-0.566754
Wars	-0.350034	6.64831	-3.84143	0.000910189	0.0512504	-0.570203
Acss2	-0.258931	4.36829	-3.86098	0.000868271	0.0512504	-0.572283
Gtf2f1	-0.247965	6.36685	-3.83985	0.000913663	0.0512504	-0.572512
Jak1	-0.323919	6.11869	-3.83925	0.000914989	0.0512504	-0.573038
Irf2bp1	-0.365804	5.94417	-3.82939	0.000937013	0.0512504	-0.593845
Irs2	-0.258603	5.99092	-3.82748	0.000941339	0.0512504	-0.597872
Tma7	0.25794	8.35385	3.82867	0.000938642	0.0512504	-0.598638
Plekha3	0.402406	6.9443	3.82785	0.00094049	0.0512504	-0.600913
Rpl27a	0.26881	6.99012	3.82473	0.00094759	0.0512504	-0.60779
Gdi1	-0.301745	9.78474	-3.8213	0.000955456	0.0512504	-0.612178
Plekhb2	-0.33412	9.04823	-3.82189	0.000954109	0.0512504	-0.612179
Tubb3	-0.388633	8.08615	-3.81544	0.000969059	0.0512504	-0.627888
Narfl	-0.206433	5.52479	-3.81137	0.00097861	0.0512504	-0.633966
Tuba1a	-0.210114	10.2728	-3.80716	0.000988579	0.0512504	-0.641738
Fbxo38	-0.200956	5.19222	-3.80889	0.000984479	0.0512504	-0.644145
Sppl2a	0.308417	4.19853	3.83239	0.000930247	0.0512504	-0.652628
Sars	-0.198591	7.33441	-3.80417	0.000995727	0.0512504	-0.653047
Tbc1d10a	-0.207858	5.59838	-3.79309	0.00102268	0.0512504	-0.671554
Yars	-0.200043	6.90689	-3.79096	0.00102793	0.0512504	-0.679604
Hmgcs1	-0.208434	7.11429	-3.78926	0.00103213	0.0512504	-0.684731
Spata13	-0.438354	5.54347	-3.78596	0.00104038	0.0512504	-0.688903
Parp1	-0.313625	5.10293	-3.78933	0.00103196	0.0512504	-0.689181
Prkci	-0.203866	5.5527	-3.78386	0.00104566	0.0512504	-0.69167
Dync1li1	-0.193431	6.75937	-3.77856	0.0010591	0.0512504	-0.705568
Edc3	-0.277125	5.65761	-3.77592	0.00106583	0.0512504	-0.707464
Tmed5	0.213226	4.89721	3.78166	0.0010512	0.0512504	-0.708483
Usp5	-0.181721	7.46942	-3.77769	0.0010613	0.0512504	-0.710259
Cryz	-0.380603	4.6061	-3.78801	0.00103527	0.0512504	-0.713884
Rnpep	-0.221748	5.11297	-3.77459	0.00106925	0.0512504	-0.718023
Mllt10	0.281356	4.50639	3.78015	0.00105505	0.0512504	-0.72741
Sf3b3	-0.330062	5.29484	-3.76644	0.00109045	0.0512504	-0.730126
Gad1	-0.319649	8.99891	-3.76566	0.00109249	0.0512504	-0.732882
Ldha	-0.391691	9.25982	-3.76454	0.00109545	0.0512504	-0.734649
Fkbp5	-0.198032	5.80488	-3.76257	0.00110064	0.0512504	-0.735521
Xiap	0.546753	5.00986	3.76453	0.00109547	0.0512504	-0.736617
Asns	-0.289952	7.01036	-3.76283	0.00109996	0.0512504	-0.741237
Mir124-2hg	0.406941	4.45446	3.77046	0.00107994	0.0512504	-0.745559
Ier3ip1	0.17834	6.79917	3.75745	0.00111428	0.0512504	-0.751732
Sft2d1	0.183936	6.48826	3.7515	0.00113037	0.0512504	-0.762581
Rps20	0.353683	6.82165	3.7521	0.00112875	0.0512504	-0.763743
Rpl37	0.502103	7.92147	3.75096	0.00113183	0.0512504	-0.766942
Gadd45g	-0.288546	5.57257	-3.74549	0.00114681	0.0512504	-0.771635
Fam103a1	0.145829	7.90744	3.74807	0.00113972	0.0512504	-0.773527
Arcn1	-0.258452	7.09095	-3.74329	0.00115292	0.0512504	-0.783281
Kifap3	-0.337966	6.8555	-3.74182	0.001157	0.0512504	-0.785235
Hspa9	-0.257224	7.29048	-3.74149	0.00115792	0.0512504	-0.787859
Rtfdc1	-0.285789	6.87786	-3.73881	0.00116541	0.0512504	-0.791601
Ddit3	0.325624	5.60796	3.73496	0.00117624	0.0512504	-0.793717
Coro1b	-0.270099	6.02904	-3.73266	0.00118277	0.0512504	-0.799752
Arfgap1	-0.359163	6.16473	-3.73054	0.00118881	0.0512504	-0.804355
Pdcd6ip	-0.275257	5.02402	-3.73247	0.0011833	0.0512504	-0.80861
Rpl36a	0.251944	6.72125	3.72812	0.00119576	0.0512504	-0.814118
Dgcr14	-0.279078	5.23759	-3.72657	0.0012002	0.0512504	-0.8159
Pspc1	-0.328809	4.86436	-3.72946	0.0011919	0.0512504	-0.819557
Rps11	0.234354	7.59541	3.71836	0.00122414	0.0512504	-0.838082
Lrp6	0.344096	5.01357	3.71177	0.00124368	0.0512504	-0.849006
Terf2ip	-0.34725	6.78595	-3.71062	0.00124712	0.0512504	-0.851311
Wrnip1	-0.245598	6.84718	-3.71045	0.00124763	0.0512504	-0.852169
2310009B15Rik	0.377606	4.86724	3.71094	0.00124616	0.0512504	-0.854006
Ntan1	0.321338	6.99474	3.70854	0.00125337	0.0512504	-0.858055
Bdh1	-0.243673	5.28509	-3.70443	0.00126581	0.0512504	-0.860087
Dnm3	-0.305118	6.18762	-3.7043	0.00126619	0.0512504	-0.861441
Copb2	-0.334017	6.16215	-3.70199	0.00127324	0.0512504	-0.865727
Abat	-0.235656	7.98109	-3.70489	0.0012644	0.0512504	-0.866266
Tspyl4	-0.206622	8.29872	-3.70128	0.00127542	0.0512504	-0.873078
Hspa4	-0.342831	5.58317	-3.69425	0.00129713	0.0512504	-0.879363
Upf1	-0.310032	4.56401	-3.70467	0.00126509	0.0512504	-0.882434
Coro1c	-0.231287	6.62301	-3.695	0.0012948	0.0512504	-0.883878
Elk1	0.320133	5.78529	3.69063	0.00130848	0.0512504	-0.887177
Maged1	-0.393686	9.18105	-3.6922	0.00130354	0.0512504	-0.889791
Cdc37	-0.277859	7.31214	-3.69123	0.00130659	0.0512504	-0.896099
Lmna	-0.379517	5.04457	-3.67795	0.00134891	0.0512504	-0.920108
Tubb2a	-0.478243	9.60495	-3.67698	0.00135208	0.0512504	-0.920927
Mipep	-0.211638	5.58231	-3.66974	0.00137577	0.0512504	-0.930646
Mta2	-0.283906	5.09623	-3.6701	0.00137457	0.0512504	-0.934252
Hdgfrp2	-0.356124	6.3243	-3.66932	0.00137717	0.0512504	-0.935819
Csgalnact2	0.492148	3.91897	3.68787	0.00131716	0.0512504	-0.941032
Trim3	-0.172227	6.83286	-3.66757	0.00138294	0.0512504	-0.943952
Mzt1	0.365043	8.29291	3.66684	0.00138537	0.0512504	-0.946526
Eif3c	-0.459596	6.53393	-3.66388	0.00139524	0.0512504	-0.950016
Gnptg	0.156255	6.79215	3.66434	0.00139371	0.0512504	-0.951014
Ndufb9	0.306138	9.64177	3.65935	0.00141049	0.0512504	-0.958139
Hspa2	-0.35227	4.93428	-3.65945	0.00141016	0.0512504	-0.958259
Tubb4b	-0.492808	8.28926	-3.65965	0.00140948	0.0512504	-0.962305
Ubqln1	-0.20359	7.83275	-3.65945	0.00141016	0.0512504	-0.964461
Lrrc3b	0.340714	4.53669	3.66354	0.00139637	0.0512504	-0.965679
Inafm2	0.283186	6.1007	3.65471	0.00142627	0.0512504	-0.965833
Pum2	0.41726	5.45911	3.65195	0.00143576	0.0512504	-0.967943
Fam43b	-0.390277	5.15001	-3.64821	0.00144868	0.0512504	-0.978937
Nucb2	0.230989	4.74847	3.64856	0.00144746	0.0512504	-0.986689
Kif3c	-0.296368	6.57398	-3.64456	0.00146144	0.0512504	-0.991307
Dnmt1	-0.331763	4.11768	-3.65895	0.00141183	0.0512504	-0.994237
Utp6	-0.255534	4.73004	-3.63991	0.00147781	0.0512504	-1.00959
Zcrb1	0.215109	7.28499	3.63843	0.00148305	0.0512504	-1.0097
Ube2r2	0.249818	7.35488	3.63774	0.0014855	0.0512504	-1.01123
Rps19	0.439411	8.77183	3.63562	0.00149308	0.0512504	-1.01137
Ebag9	0.241834	5.39403	3.63098	0.00150979	0.0512504	-1.01167
Rsrp1	-0.451927	7.06946	-3.63596	0.00149185	0.0512504	-1.01399
Camkk1	-0.1958	6.64127	-3.63296	0.00150261	0.0512504	-1.01723
Gars	-0.25808	7.09027	-3.63059	0.00151118	0.0512504	-1.02534
Pgam1	-0.240344	8.01806	-3.63028	0.00151232	0.0512504	-1.02615
Dhx16	-0.349458	4.10619	-3.64073	0.00147489	0.0512504	-1.03095
Gprasp1	-0.265352	7.63828	-3.62846	0.00151893	0.0512504	-1.031
Rpl37a	0.398334	8.11492	3.62663	0.00152558	0.0512504	-1.03313
BC005537	0.293329	5.83093	3.6198	0.00155075	0.0512504	-1.03733
Ska2	0.277821	4.64041	3.62332	0.00153775	0.0512504	-1.04043
Eno1	-0.396841	9.67419	-3.62015	0.00154947	0.0512504	-1.04165
Rpl3	0.33937	9.08255	3.62075	0.00154723	0.0512504	-1.04206
Prkar1b	-0.217269	10.0133	-3.61864	0.00155508	0.0512504	-1.04401
Atp6v1h	-0.274478	7.85606	-3.6186	0.00155524	0.0512504	-1.05167
Serp2	0.267703	8.40341	3.616	0.00156495	0.0512504	-1.05485
Thoc7	0.181911	6.59362	3.61238	0.00157858	0.0512504	-1.06045
Gnl2	-0.348021	5.55841	-3.60628	0.00160182	0.0512504	-1.06326
Opa1	-0.223593	6.08456	-3.60799	0.00159527	0.0512504	-1.06437
Tars	-0.241559	5.09965	-3.60633	0.00160159	0.0512504	-1.06455
Gm10419	0.320852	5.95387	3.607	0.00159904	0.0512504	-1.0659
Mark3	-0.28982	6.67677	-3.60671	0.00160016	0.0512504	-1.07289
Snap47	-0.332081	8.96076	-3.60568	0.0016041	0.0512504	-1.07497
Snx17	-0.300143	7.18746	-3.60459	0.00160828	0.0512504	-1.08136
Tmem167	0.299432	7.5687	3.60467	0.00160799	0.0512504	-1.08221
Ap2a1	-0.190017	6.62605	-3.60199	0.00161834	0.0512504	-1.0825
Nckipsd	-0.181828	6.49114	-3.60053	0.00162401	0.0512504	-1.08419
Snx13	0.275644	6.44929	3.59877	0.00163085	0.0512504	-1.08756
Ppp1r1a	0.290825	7.61436	3.60123	0.00162129	0.0512504	-1.08945
Eif3f	0.308856	6.77412	3.5994	0.00162841	0.0512504	-1.09051
Casc3	-0.251936	5.07432	-3.59456	0.00164738	0.0512754	-1.09154
Pigf	0.269438	3.83746	3.61398	0.00157252	0.0512504	-1.09166
Poldip3	-0.310145	6.92525	-3.59842	0.00163223	0.0512504	-1.09253
H2-DMa	0.186699	4.65897	3.59722	0.00163691	0.0512504	-1.09312
Pnmal1	-0.240259	7.88037	-3.59767	0.00163516	0.0512504	-1.09642
Srebf2	0.291179	6.43747	3.59384	0.00165022	0.0512754	-1.09822
Katnb1	-0.151786	5.99305	-3.58829	0.00167226	0.0514792	-1.10441
Nom1	-0.238104	5.25818	-3.58447	0.00168764	0.0514792	-1.10914
Got1	-0.304695	8.55046	-3.58996	0.0016656	0.0514792	-1.10999
Zfp553	-0.218824	5.36638	-3.58334	0.00169219	0.0514792	-1.11101
Wwp2	-0.272446	5.34696	-3.57893	0.00171015	0.0514995	-1.11975
Nenf	0.182512	7.31547	3.58555	0.00168326	0.0514792	-1.12267
Mum1	-0.299035	5.02344	-3.578	0.00171393	0.0514995	-1.12436
Pfkm	-0.274901	7.31896	-3.58124	0.0017007	0.0514792	-1.13209
Gm12892	-0.356171	4.20534	-3.58233	0.00169628	0.0514792	-1.13898
Tubb4a	-0.353506	9.02007	-3.57387	0.00173094	0.0518209	-1.14225
Xpnpep1	-0.234126	5.54578	-3.56436	0.00177076	0.0526286	-1.15105
Glyr1	-0.316663	7.78766	-3.57148	0.00174088	0.0519289	-1.15272
Dpp9	-0.292399	5.42931	-3.56178	0.0017817	0.0527628	-1.15545
Sart1	-0.34442	5.56146	-3.55732	0.00180083	0.0528668	-1.16525
Flii	-0.289524	4.64846	-3.55648	0.00180441	0.0528668	-1.17381
Nt5c3	0.182062	6.81066	3.55645	0.00180455	0.0528668	-1.18173
Puf60	-0.203922	8.28788	-3.54921	0.00183606	0.0530113	-1.1981
Rpl9	0.301907	8.40828	3.54594	0.00185044	0.0530113	-1.20411
Rnf11	0.325771	9.8594	3.54278	0.00186445	0.0530113	-1.20521
Fzr1	-0.31792	7.04729	-3.54584	0.00185088	0.0530113	-1.20549
Yaf2	0.276649	8.20636	3.54477	0.00185561	0.0530113	-1.20767
Rps21	0.269246	7.16579	3.54372	0.0018603	0.0530113	-1.21091
Pfkp	-0.427713	7.85751	-3.54282	0.00186428	0.0530113	-1.21365
Hars	-0.19571	7.44831	-3.54206	0.00186764	0.0530113	-1.21605
Rpl21	0.233883	8.65057	3.5388	0.00188225	0.0532417	-1.21824
Rbmxl1	-0.324682	4.97702	-3.53094	0.00191793	0.053534	-1.22146
H1f0	-0.292355	6.97661	-3.53721	0.00188944	0.0532613	-1.22313
Arc	-0.315103	5.72519	-3.52998	0.00192229	0.053534	-1.22621
Idnk	0.223133	5.80189	3.52683	0.00193684	0.053563	-1.2323
Sqstm1	-0.308562	9.58571	-3.52935	0.00192521	0.053534	-1.23479
Svip	0.336192	6.83594	3.52999	0.00192227	0.053534	-1.23876
Svbp	0.307783	5.30046	3.51891	0.00197376	0.053563	-1.24408
Ppp2r2d	0.168556	7.02246	3.52285	0.00195532	0.053563	-1.25513
Aph1a	0.259101	3.36339	3.5461	0.00184973	0.0530113	-1.25564
Tubb5	-0.228165	8.54308	-3.5176	0.00197995	0.053563	-1.26409
Eno2	-0.4546	9.76728	-3.5141	0.00199655	0.053563	-1.26643
Capn5	-0.315289	4.55921	-3.51105	0.00201112	0.053563	-1.26836
Pgr	0.278448	4.45495	3.51313	0.00200118	0.053563	-1.26885
Ap3s1	0.280589	7.34033	3.51668	0.0019843	0.053563	-1.2702
Nif3l1	-0.233068	4.99992	-3.50509	0.00203991	0.0537063	-1.27289
Rab28	0.241656	8.02885	3.5145	0.00199464	0.053563	-1.27309
Vti1b	0.288704	9.45552	3.51104	0.00201114	0.053563	-1.27355
Ube2m	0.255183	7.95497	3.51433	0.00199544	0.053563	-1.27385
Nedd4	-0.27063	7.74663	-3.51471	0.00199362	0.053563	-1.274
Cct3	-0.269834	7.47347	-3.51405	0.00199676	0.053563	-1.27565
Dmap1	-0.396601	5.49673	-3.50103	0.00205972	0.0537063	-1.28197
Rps8	0.230583	7.88716	3.50923	0.00201985	0.0536207	-1.28474
Kat7	-0.280953	6.66584	-3.50623	0.00203436	0.0537063	-1.28642
Egr4	-0.271816	5.38105	-3.49025	0.00211334	0.0537063	-1.30281
Rangap1	-0.185118	7.90783	-3.49883	0.00207058	0.0537063	-1.30725
Vps35	-0.209948	7.11719	-3.49817	0.00207382	0.0537063	-1.3076
Kif3a	-0.353407	7.22752	-3.49808	0.00207425	0.0537063	-1.3087
Ipo4	-0.21908	5.96618	-3.48979	0.00211563	0.0537063	-1.31314
Prkcd	-0.33562	5.29444	-3.4849	0.00214045	0.0537063	-1.31342
Fis1	0.234401	8.99817	3.49109	0.00210912	0.0537063	-1.31783
Rnf112	-0.259963	5.95981	-3.48476	0.00214115	0.0537063	-1.32168
Atxn10	-0.192619	8.41212	-3.48915	0.00211887	0.0537063	-1.32498
Sdhaf1	0.274283	3.83437	3.49475	0.00209081	0.0537063	-1.32522
Ptp4a2	0.250913	7.85476	3.49	0.00211459	0.0537063	-1.32585
Golga2	-0.214927	5.7032	-3.47966	0.00216733	0.0537063	-1.32848
Rpl31	0.402457	8.01587	3.48755	0.00212696	0.0537063	-1.32992
Ubtf	-0.282017	6.5094	-3.48413	0.00214438	0.0537063	-1.33171
C1d	0.261659	8.01583	3.48657	0.00213196	0.0537063	-1.3325
Abcf1	-0.369855	5.97959	-3.47892	0.00217116	0.0537063	-1.33382
Rusc1	-0.209992	5.00741	-3.472	0.00220722	0.0538209	-1.33998
Ybx1	0.395926	6.50372	3.47911	0.00217015	0.0537063	-1.34324
Bcat1	-0.215509	7.0452	-3.48064	0.00216228	0.0537063	-1.34431
Tbc1d17	-0.249735	5.5344	-3.47106	0.00221213	0.0538209	-1.34505
Cox6a1	0.213358	10.0123	3.47514	0.00219074	0.0538209	-1.34723
Gas5	0.645998	7.46821	3.47881	0.00217169	0.0537063	-1.35015
Wdr11	-0.262162	4.6848	-3.46906	0.0022227	0.0538209	-1.35075
G3bp2	-0.298704	7.35384	-3.47843	0.00217366	0.0537063	-1.3508
Ccdc127	0.151784	6.56787	3.46959	0.00221988	0.0538209	-1.36289
Cisd2	0.257638	6.50986	3.46877	0.00222422	0.0538209	-1.36327
Bax	0.18834	6.02081	3.46423	0.00224841	0.0542461	-1.36756
Prps1l3	-0.264392	3.98253	-3.46973	0.00221917	0.0538209	-1.36778
Rlim	-0.20984	5.03147	-3.45361	0.00230593	0.0543704	-1.37738
Rabggta	-0.277652	5.31106	-3.45341	0.00230699	0.0543704	-1.37875
Coro7	-0.323433	4.87618	-3.45324	0.00230794	0.0543704	-1.37924
Fam96a	0.227629	6.59919	3.46178	0.00226154	0.0543343	-1.38022
Surf6	-0.283937	4.24381	-3.46108	0.00226531	0.0543343	-1.38168
Gapdh	-0.365342	10.9061	-3.45151	0.00231745	0.0543704	-1.39323
Gmpr2	-0.271921	4.78526	-3.44584	0.00234894	0.0545845	-1.39462
Hnrnph2	-0.415623	7.20629	-3.45489	0.00229889	0.0543704	-1.40007
Ccni	0.372358	7.79425	3.45284	0.00231017	0.0543704	-1.4051
Dctn1	-0.227601	7.96652	-3.45191	0.00231524	0.0543704	-1.40652
Ctnnb1	-0.172713	6.99178	-3.45108	0.00231984	0.0543704	-1.40756
Dld	-0.2344	7.07104	-3.44828	0.00233533	0.0545775	-1.41358
Lamtor5	0.162774	8.11025	3.44704	0.00234224	0.0545834	-1.41584
Rps27a	0.302683	8.09168	3.44424	0.00235785	0.0546368	-1.42165
Ntmt1	-0.221435	5.92881	-3.43664	0.00240085	0.0547716	-1.42212
Gart	-0.188797	4.77634	-3.43037	0.00243685	0.0547716	-1.42585
Gtf3c1	-0.338682	4.53672	-3.43026	0.00243748	0.0547716	-1.43233
Gpi1	-0.210901	8.43221	-3.43781	0.00239418	0.0547716	-1.43368
Ssrp1	-0.259673	6.09932	-3.43125	0.00243178	0.0547716	-1.43622
Rpl14	0.329069	8.38935	3.43644	0.00240197	0.0547716	-1.43633
Ctdnep1	0.29627	4.40581	3.42768	0.00245251	0.0547716	-1.43716
Uap1l1	-0.38581	4.88105	-3.42386	0.00247484	0.0547716	-1.43848
Wbp11	-0.310198	6.12895	-3.42673	0.00245803	0.0547716	-1.44589
Ubxn8	0.185404	5.09149	3.41797	0.0025097	0.0547716	-1.44988
Hsd17b4	-0.277103	5.1123	-3.41619	0.0025203	0.0547716	-1.45345
Xpr1	0.283581	5.50728	3.41778	0.0025108	0.0547716	-1.45385
Rps28	0.426436	6.91887	3.42817	0.00244967	0.0547716	-1.4544
Rps27	0.480992	7.61985	3.42802	0.00245049	0.0547716	-1.45757
Kpna1	-0.283162	6.67692	-3.42154	0.00248853	0.0547716	-1.46506
Hsp90ab1	-0.290013	10.1116	-3.41728	0.00251383	0.0547716	-1.46836
Plcb1	-0.255118	7.13467	-3.42223	0.00248442	0.0547716	-1.46889
Snrnp25	0.155142	6.50224	3.41902	0.00250347	0.0547716	-1.46957
Acad9	-0.240798	4.96619	-3.40797	0.00256997	0.0547716	-1.47023
Tspyl2	-0.272875	6.95115	-3.41791	0.00251002	0.0547716	-1.47638
Rpl38	0.203214	7.66857	3.41888	0.0025043	0.0547716	-1.4771
Supt5	-0.192427	6.28041	-3.41049	0.00255467	0.0547716	-1.48356
Ago3	0.31572	3.61556	3.41648	0.00251858	0.0547716	-1.48494
Cdk17	-0.272611	7.78648	-3.41144	0.00254888	0.0547716	-1.49309
Selenok	0.169259	8.51476	3.40924	0.00256226	0.0547716	-1.49345
Ahi1	-0.511777	8.40303	-3.40901	0.00256365	0.0547716	-1.49488
Trim35	-0.214236	8.05728	-3.41002	0.00255748	0.0547716	-1.49513
Zcchc18	-0.468596	9.13574	-3.40632	0.00258007	0.0547716	-1.49693
Snd1	-0.299661	5.75024	-3.39858	0.00262783	0.0547716	-1.49855
Coro1a	-0.357884	6.37308	-3.40273	0.0026021	0.0547716	-1.50061
Sgsm1	-0.226573	5.88246	-3.39682	0.00263883	0.0547716	-1.50387
Stam	-0.227191	6.08595	-3.39866	0.00262734	0.0547716	-1.50464
Surf1	0.173798	7.49111	3.4059	0.00258259	0.0547716	-1.50552
Klhdc10	-0.175207	6.13827	-3.39847	0.00262851	0.0547716	-1.50582
Micu1	-0.257674	6.46784	-3.39862	0.00262762	0.0547716	-1.51044
Pepd	-0.406702	5.88695	-3.39358	0.00265918	0.0547716	-1.51096
Jkamp	0.160112	6.67024	3.39967	0.00262108	0.0547716	-1.5118
Actr8	-0.194818	6.6747	-3.39849	0.00262842	0.0547716	-1.51423
Rpl13a	0.404538	3.89386	3.3935	0.0026597	0.0547716	-1.51499
Dnaja3	-0.192428	7.15029	-3.39998	0.00261916	0.0547716	-1.51575
Sf3b1	-0.270831	6.29009	-3.39178	0.00267054	0.0547716	-1.52273
Phf6	-0.27042	4.8856	-3.38257	0.00272949	0.0550124	-1.52298
Gpd1l	-0.215026	6.30908	-3.39077	0.00267697	0.0547716	-1.52462
Crmp1	-0.187382	7.28387	-3.39587	0.00264477	0.0547716	-1.5257
Fto	-0.171275	7.17543	-3.3951	0.00264965	0.0547716	-1.52643
Usf1	-0.221	6.48612	-3.39069	0.00267749	0.0547716	-1.52655
Zdhhc20	0.22638	5.75373	3.38493	0.00271425	0.0548398	-1.52676
Tab2	0.377306	4.50179	3.37852	0.00275583	0.05515	-1.53217
Cnp	-0.299716	8.16466	-3.39089	0.00267618	0.0547716	-1.53408
Sec23b	-0.200978	5.46031	-3.37746	0.00276273	0.05515	-1.53486
Inpp5k	-0.209004	5.40991	-3.37739	0.00276322	0.05515	-1.53629
Ciao1	-0.230262	5.7866	-3.37997	0.00274632	0.05515	-1.53741
Aff4	-0.26246	6.86336	-3.38848	0.00269153	0.0547784	-1.53757
Cks1b	0.195384	3.3122	3.39169	0.00267115	0.0547716	-1.54264
Rps4x	0.22169	7.70592	3.38768	0.00269661	0.0547784	-1.54335
Stip1	-0.214346	8.26586	-3.38645	0.00270453	0.0547784	-1.54344
Wdr6	-0.329642	7.77754	-3.38682	0.00270212	0.0547784	-1.54498
Capn2	-0.222576	4.98082	-3.36954	0.00281503	0.0554716	-1.54806
Hnrnpll	-0.24043	5.90717	-3.37483	0.00278	0.0552716	-1.55081
Etv5	-0.243476	6.46484	-3.37441	0.00278278	0.0552716	-1.56105
Gne	-0.203316	5.34801	-3.36223	0.0028642	0.0554716	-1.56537
Rbm22	-0.288719	4.25114	-3.36418	0.00285101	0.0554716	-1.56775
Bcap29	0.204941	6.3147	3.36809	0.00282468	0.0554716	-1.57273
Selenow	0.508795	9.66141	3.36674	0.00283378	0.0554716	-1.57594
Uggt2	0.356763	3.82126	3.36376	0.00285384	0.0554716	-1.57607
Dync1i1	-0.226577	7.64109	-3.37214	0.00279778	0.0554352	-1.5763
Rpl35	0.332396	6.48667	3.36825	0.00282362	0.0554716	-1.5764
Stau1	-0.245357	5.73634	-3.3598	0.00288071	0.0554716	-1.57796
Ddx27	-0.220891	4.58667	-3.35402	0.00292034	0.0554716	-1.58085
Msantd4	-0.325735	6.4621	-3.36471	0.0028474	0.0554716	-1.58157
Fam171b	0.236556	7.70816	3.36674	0.00283377	0.0554716	-1.58797
Sept9	-0.315782	4.20002	-3.35327	0.00292553	0.0554716	-1.59031
Cdc5l	-0.345376	5.22532	-3.34861	0.00295793	0.0554716	-1.59099
Eps8	-0.240992	4.98881	-3.34432	0.00298814	0.0554716	-1.59849
Fkbp4	-0.32423	7.5549	-3.36096	0.00287281	0.0554716	-1.60025
Poglut1	0.237426	6.35526	3.355	0.00291359	0.0554716	-1.60157
Stum	0.230462	5.48625	3.34521	0.00298182	0.0554716	-1.6023
Dctn2	-0.254595	7.79888	-3.35967	0.00288154	0.0554716	-1.60236
Cnih4	0.26155	5.42039	3.34302	0.00299729	0.0554716	-1.60641
Slc25a22	-0.200418	8.32427	-3.35552	0.00290999	0.0554716	-1.60841
1810026B05Rik	0.196141	5.10757	3.33971	0.00302086	0.0554716	-1.60969
Vps16	-0.198129	5.26162	-3.33852	0.00302939	0.0554716	-1.61244
Zcchc12	-0.434511	8.24242	-3.35225	0.00293261	0.0554716	-1.61564
Rbm28	-0.358976	4.38228	-3.33671	0.00304232	0.0554716	-1.61782
Nap1l3	-0.215876	5.82994	-3.34125	0.00300989	0.0554716	-1.61954
Rps12	0.461636	6.89002	3.35012	0.00294739	0.0554716	-1.61995
BC030336	0.450015	5.01932	3.3331	0.0030684	0.0555935	-1.62163
Oat	-0.293072	6.432	-3.34246	0.00300125	0.0554716	-1.62802
Cgrrf1	0.214703	5.53356	3.33287	0.00307008	0.0555935	-1.62894
Rpl36	0.293874	7.76301	3.34589	0.00297702	0.0554716	-1.631
Chic1	0.229842	5.17359	3.32904	0.00309798	0.0559008	-1.63126
Gmps	-0.199281	6.39651	-3.34068	0.00301391	0.0554716	-1.63163
Ncoa5	-0.248292	5.19564	-3.32822	0.00310402	0.0559008	-1.63209
Smu1	-0.258437	6.62093	-3.34145	0.00300848	0.0554716	-1.63387
Trim32	-0.242673	6.77893	-3.34113	0.00301074	0.0554716	-1.63599
Aamdc	0.192202	6.62881	3.34058	0.00301464	0.0554716	-1.63644
Tarsl2	-0.212734	4.66454	-3.32558	0.00312338	0.0559412	-1.63687
Hnrnpk	-0.392653	8.92881	-3.33976	0.00302051	0.0554716	-1.63777
Fam120aos	0.446241	4.71329	3.32402	0.00313494	0.0559623	-1.63928
Ecd	-0.245666	5.75437	-3.32774	0.00310749	0.0559008	-1.64445
Acot7	-0.34537	8.8647	-3.33661	0.00304306	0.0554716	-1.64449
Rpl11	0.187504	7.6618	3.33942	0.00302292	0.0554716	-1.64525
Arfgap2	-0.273094	5.08823	-3.32102	0.0031572	0.0559623	-1.64602
Hspd1	-0.182945	7.83213	-3.33817	0.00303187	0.0554716	-1.64752
Rpl23	0.21193	8.33165	3.33512	0.00305379	0.0555438	-1.65041
Mrps5	-0.210527	5.641	-3.32067	0.00315979	0.0559623	-1.65511
Acaa1a	-0.253546	6.10294	-3.32563	0.00312301	0.0559412	-1.6575
Rpa1	-0.23656	5.60805	-3.31237	0.00322234	0.0560869	-1.67153
Pex6	-0.210946	6.28906	-3.31545	0.00319902	0.0559623	-1.67965
Ift20	0.150762	7.03318	3.32064	0.00316006	0.0559623	-1.68268
1500011B03Rik	0.255975	8.54445	3.31794	0.00318027	0.0559623	-1.68542
9330132A10Rik	0.371393	3.95472	3.3033	0.00329199	0.0560869	-1.68687
Rab3b	-0.228502	6.79897	-3.31601	0.00319475	0.0559623	-1.69014
Tusc2	0.259893	8.41481	3.31559	0.00319794	0.0559623	-1.69109
Tmem242	0.256353	7.41207	3.31766	0.00318238	0.0559623	-1.69138
Flywch1	-0.387623	8.65434	-3.31447	0.00320642	0.0559623	-1.6924
Trappc6b	0.201522	8.4116	3.31486	0.00320343	0.0559623	-1.6926
Cstf1	-0.206238	4.52351	-3.29754	0.00333706	0.0560869	-1.69293
Nmt1	-0.219496	6.87733	-3.31457	0.00320563	0.0559623	-1.69325
Pard3	-0.200914	4.50566	-3.29759	0.0033366	0.0560869	-1.69441
Dclk2	-0.22525	5.57841	-3.29978	0.00331949	0.0560869	-1.69676
9430016H08Rik	0.155315	4.94277	3.29411	0.00336411	0.0560869	-1.699
Tshz2	0.615386	3.93073	3.29702	0.00334113	0.0560869	-1.69991
Fam204a	0.17894	5.45608	3.29808	0.00333282	0.0560869	-1.70021
Kptn	-0.177608	5.23093	-3.29461	0.00336013	0.0560869	-1.70085
Jun	-0.309464	5.24964	-3.29476	0.00335896	0.0560869	-1.70372
Pgk1	-0.405793	8.00988	-3.30916	0.00324679	0.0560869	-1.70724
C130071C03Rik	0.216917	4.43306	3.28982	0.00339831	0.0560869	-1.70947
Hacd2	0.307981	5.1267	3.28923	0.00340303	0.0560869	-1.71218
Safb	-0.220095	5.57146	-3.29157	0.00338435	0.0560869	-1.71327
Atg101	-0.280502	6.1957	-3.29842	0.00333012	0.0560869	-1.71544
Rhbdd2	0.184875	7.8554	3.3031	0.00329354	0.0560869	-1.72107
Rprd1b	-0.208908	5.39707	-3.28461	0.00344029	0.0561048	-1.72304
Trim27	-0.176762	5.88282	-3.29162	0.00338395	0.0560869	-1.72349
Cox7a2l	0.200173	7.83595	3.30053	0.00331358	0.0560869	-1.72621
Prkcg	-0.511413	6.96989	-3.29832	0.00333088	0.0560869	-1.7282
Nfyb	0.313358	6.37586	3.29413	0.00336396	0.0560869	-1.72834
Arhgef3	-0.29368	5.3964	-3.28161	0.00346469	0.0562789	-1.72959
Rpl39	0.236366	6.63675	3.29524	0.00335515	0.0560869	-1.73008
Cpne6	-0.345468	7.63658	-3.29795	0.00333384	0.0560869	-1.73223
Thrap3	-0.326401	5.3778	-3.28038	0.0034747	0.0562998	-1.73308
Mmd	0.373079	7.38166	3.29746	0.00333769	0.0560869	-1.73388
Tex261	0.214371	5.84875	3.28558	0.00343242	0.0561045	-1.7343
Sncg	-0.441107	4.21721	-3.27751	0.00349827	0.05636	-1.73485
Uqcc2	0.234259	8.21711	3.29427	0.00336282	0.0560869	-1.73689
Rrp1	-0.251286	9.17075	-3.2908	0.0033905	0.0560869	-1.73849
Dnaja1	-0.305067	8.6889	-3.29049	0.00339297	0.0560869	-1.74198
Rpl18a	0.345901	8.92214	3.28728	0.00341868	0.0560869	-1.74646
Rps26	0.273059	6.9247	3.28964	0.00339975	0.0560869	-1.7466
Tuba4a	-0.146041	8.95817	-3.28733	0.00341829	0.0560869	-1.74662
Gm10076	0.420828	7.03499	3.2888	0.00340646	0.0560869	-1.74904
Pgm2	-0.188532	6.53226	-3.28545	0.00343344	0.0561045	-1.74944
Gmds	-0.223481	4.02156	-3.27276	0.00353763	0.0563703	-1.75094
Fam120a	0.235314	5.66149	3.27079	0.0035541	0.0563703	-1.75869
Minos1	0.199365	8.56807	3.28184	0.00346282	0.0562789	-1.76049
Eftud2	-0.248229	5.90676	-3.27195	0.00354436	0.0563703	-1.76424
Tpgs1	-0.211432	6.74544	-3.27967	0.00348051	0.0562998	-1.76459
Fam192a	-0.248565	6.40492	-3.27583	0.00351217	0.05636	-1.76535
Smim10l1	0.352245	8.61969	3.27893	0.00348657	0.0562998	-1.76622
Tspyl3	-0.224332	6.12552	-3.26923	0.0035671	0.0563703	-1.76875
Ndrg3	-0.147286	9.00522	-3.27599	0.00351085	0.05636	-1.77039
Bcl7c	0.456728	4.11411	3.25888	0.00365502	0.0563703	-1.77254
Ndufaf8	0.309794	6.56298	3.27515	0.00351778	0.05636	-1.77262
Tom1	-0.202415	4.60902	-3.25675	0.00367338	0.0563703	-1.77305
Brd9	-0.310055	5.71649	-3.26495	0.00360321	0.0563703	-1.77509
Pabpc1	0.514017	5.75916	3.26745	0.00358212	0.0563703	-1.77603
Wdr24	-0.217996	4.79892	-3.2522	0.00371288	0.0563703	-1.78205
Tmem192	0.279107	5.97597	3.26471	0.0036053	0.0563703	-1.78214
Rps29	0.395932	8.43807	3.27134	0.00354949	0.0563703	-1.78321
Ip6k1	-0.128763	7.69796	-3.27361	0.00353058	0.0563703	-1.78359
Ifngr2	0.215476	6.27654	3.26673	0.00358814	0.0563703	-1.78389
Ckb	-0.316068	10.7467	-3.26354	0.00361517	0.0563703	-1.78513
Vps33b	-0.220618	4.08535	-3.25302	0.00370576	0.0563703	-1.78527
Anxa7	-0.38214	5.88091	-3.25941	0.00365045	0.0563703	-1.78925
Lonp2	-0.213084	6.06503	-3.2619	0.0036292	0.0563703	-1.79052
Asb6	-0.208654	5.40103	-3.25191	0.00371547	0.0563703	-1.79155
Zfand1	0.203249	5.27285	3.24918	0.00373932	0.0564314	-1.79298
Dnpep	-0.196963	6.21149	-3.26125	0.00363477	0.0563703	-1.79473
Nus1	0.321241	6.86622	3.26486	0.00360398	0.0563703	-1.79761
Ap1ar	0.252641	7.9698	3.266	0.00359437	0.0563703	-1.79788
Hnrnpa2b1	-0.419663	8.69746	-3.26215	0.00362702	0.0563703	-1.80167
Coil	-0.282116	4.27825	-3.24322	0.00379209	0.0566363	-1.80235
2900052N01Rik	0.843575	6.0959	3.25783	0.00366409	0.0563703	-1.80407
Maea	-0.174622	7.202	-3.26008	0.00364477	0.0563703	-1.80987
Nek1	-0.218505	4.24408	-3.23847	0.00383467	0.0566771	-1.81026
Rcn1	0.192677	6.47832	3.25467	0.0036914	0.0563703	-1.81088
Ids	0.381903	7.9123	3.2565	0.00367552	0.0563703	-1.81765
Matr3	-0.165104	7.74596	-3.25589	0.00368082	0.0563703	-1.82017
Vegfb	0.421374	7.12238	3.25503	0.00368825	0.0563703	-1.82158
Sdf4	0.134006	8.04425	3.25165	0.00371771	0.0563703	-1.82746
Thumpd1	-0.22614	6.84447	-3.24851	0.00374524	0.0564314	-1.83003
Ppa1	-0.345501	7.25671	-3.24933	0.003738	0.0564314	-1.8334
Rgs14	-0.286153	6.97035	-3.24728	0.00375613	0.0564314	-1.83415
Api5	-0.221445	6.56108	-3.24382	0.00378672	0.0566363	-1.83537
Pkig	0.3639	7.88473	3.24787	0.00375093	0.0564314	-1.83587
Eef1a1	0.359388	10.176	3.2389	0.00383079	0.0566771	-1.83911
Scrn1	-0.275375	7.78911	-3.24398	0.00378531	0.0566363	-1.84506
Cxxc4	0.261397	3.95491	3.22292	0.00397715	0.0580347	-1.84527
Nars	-0.148772	8.0058	-3.24263	0.00379739	0.0566363	-1.84675
Txnl4a	0.131242	6.92639	3.24075	0.00381412	0.0566771	-1.84841
Mxi1	0.358399	6.95205	3.24094	0.00381247	0.0566771	-1.84926
Ivd	-0.220726	6.42035	-3.23385	0.00387643	0.0570508	-1.85387
Tsen34	-0.243346	7.39238	-3.23963	0.00382424	0.0566771	-1.85447
Ankrd49	0.298622	4.65852	3.21504	0.00405135	0.0581301	-1.85543
Sh3bp5	-0.210864	5.97696	-3.22841	0.00392629	0.0575873	-1.85551
Pes1	-0.257602	5.19755	-3.21776	0.00402557	0.0580347	-1.85602
Lrrfip1	-0.233812	5.22676	-3.21795	0.00402386	0.0580347	-1.85797
Zdhhc13	0.256353	4.60366	3.20989	0.00410057	0.0582059	-1.8653
Sf3b2	-0.137954	7.85585	-3.23341	0.00388051	0.0570508	-1.8667
Napg	-0.199568	7.55843	-3.23337	0.00388082	0.0570508	-1.86795
Alas1	-0.324971	5.55903	-3.21569	0.00404518	0.0581301	-1.86904
Cldnd1	0.327119	6.43251	3.22728	0.00393672	0.0575873	-1.86991
Ruvbl2	-0.218687	5.45825	-3.2136	0.00406508	0.0581301	-1.87101
Unc13c	0.478845	5.97542	3.22012	0.00400338	0.0580347	-1.87438
Dcun1d1	0.160881	6.98109	3.2271	0.00393837	0.0575873	-1.87742
Zfp120	0.294075	4.81452	3.20006	0.00419616	0.0587004	-1.88595
Srp54b	-0.175483	4.32736	-3.19961	0.00420055	0.0587004	-1.88629
Bcas3	-0.171913	5.45091	-3.20587	0.00413943	0.0583925	-1.88724
Vdac1	-0.210217	9.1055	-3.2191	0.00401297	0.0580347	-1.88843
Aldoa	-0.37729	11.2681	-3.21115	0.00408849	0.0582059	-1.88989
Ube2q2	0.243015	7.53134	3.22226	0.00398331	0.0580347	-1.89114
Kif21a	-0.24375	6.79004	-3.21901	0.00401381	0.0580347	-1.89231
Ramp1	0.229955	7.87953	3.21848	0.00401878	0.0580347	-1.89744
Nono	-0.266729	6.85088	-3.21333	0.00406762	0.0581301	-1.9034
Ubb	-0.451803	10.4701	-3.20551	0.00414293	0.0583925	-1.90679
Grb10	-0.355109	4.6886	-3.18873	0.00430897	0.059386	-1.90682
Frrs1l	0.25331	7.60523	3.21476	0.00405408	0.0581301	-1.90688
Eif4h	-0.219348	8.97676	-3.20957	0.00410362	0.0582059	-1.90868
Psmd13	-0.250205	6.70678	-3.20908	0.0041084	0.0582059	-1.91011
Top2b	-0.205222	5.46709	-3.19281	0.00426797	0.0593393	-1.91172
Ankrd46	-0.228923	8.43317	-3.20991	0.00410039	0.0582059	-1.91188
Twf2	-0.261163	5.63543	-3.19514	0.00424476	0.0591464	-1.91296
Ttll7	-0.237138	6.57066	-3.20579	0.00414014	0.0583925	-1.915
Chd3os	0.288669	9.72614	3.20342	0.0041632	0.0585776	-1.91599
Noc2l	-0.202915	6.25065	-3.20129	0.00418407	0.0587004	-1.91642
Gm7964	-0.370154	4.15241	-3.18481	0.00434863	0.0595327	-1.91764
Mier1	0.341124	4.39513	3.18106	0.0043869	0.059612	-1.92172
Nr1d1	-0.282475	5.67459	-3.18697	0.0043267	0.059386	-1.92927
Afg3l2	-0.284098	6.1345	-3.19137	0.00428242	0.059358	-1.93467
Usp14	-0.234815	7.51512	-3.20053	0.00419148	0.0587004	-1.93621
Smarca4	-0.198199	6.10042	-3.19123	0.00428379	0.059358	-1.93649
Ryk	0.464432	4.78431	3.17458	0.00445397	0.0596414	-1.93701
Bysl	-0.365832	5.70214	-3.18303	0.00436681	0.0595327	-1.93783
Fubp1	-0.280884	6.1921	-3.18808	0.00431545	0.059386	-1.94187
Eef1g	0.320578	8.18209	3.19492	0.00424689	0.0591464	-1.94364
Kif3b	-0.271901	4.7547	-3.16817	0.00452116	0.0599233	-1.94803
Sybu	-0.24772	6.65591	-3.18768	0.00431957	0.059386	-1.95294
Isyna1	-0.389137	5.88295	-3.17737	0.00442497	0.059612	-1.95612
Sptssa	0.30329	6.75212	3.18742	0.00432217	0.059386	-1.95768
Agk	-0.152764	5.82056	-3.17429	0.00445693	0.0596414	-1.96125
Gnl3l	-0.447517	7.32513	-3.18672	0.00432925	0.059386	-1.96291
Ndufa3	0.212053	9.00825	3.18282	0.00436897	0.0595327	-1.96352
Abcf3	-0.175737	6.41712	-3.18066	0.00439104	0.059612	-1.96446
BC003331	0.261483	6.29842	3.17909	0.0044072	0.059612	-1.96683
Fam45a	0.355507	6.82869	3.18322	0.00436481	0.0595327	-1.96728
Impad1	0.212815	6.60695	3.17798	0.00441864	0.059612	-1.97222
Brpf1	-0.336782	4.16109	-3.15511	0.00466117	0.0605124	-1.97332
2410016O06Rik	-0.273318	4.14108	-3.15339	0.00467999	0.0605124	-1.97662
Aimp1	0.156871	5.81629	3.1686	0.00451665	0.0599233	-1.97765
Rplp1	0.335341	8.36024	3.1773	0.00442566	0.059612	-1.97897
Gemin7	0.272198	6.63272	3.17469	0.00445275	0.0596414	-1.9825
Rps7	0.261948	7.56521	3.1779	0.00441954	0.059612	-1.98273
Dlat	-0.199498	7.41525	-3.17642	0.00443486	0.059638	-1.98611
Krtcap2	0.170439	6.43786	3.16984	0.00450351	0.0599233	-1.98617
Exoc7	-0.194136	6.33656	-3.16811	0.00452182	0.0599233	-1.98702
Lsm6	0.313287	7.90358	3.17288	0.00447164	0.0597409	-1.9916
Cd2bp2	-0.171973	6.45801	-3.16578	0.00454648	0.0599816	-1.99484
Hnrnpc	-0.364383	8.10901	-3.17074	0.00449406	0.0599233	-1.99526
Prkrir	0.531757	6.05002	3.16284	0.00457785	0.0600833	-1.99647
Sin3b	-0.302928	6.71345	-3.16562	0.00454816	0.0599816	-1.99925
Rpl10	0.306921	7.93103	3.16657	0.00453815	0.0599816	-2.00453
Spats2l	-0.326103	5.23615	-3.14292	0.00479569	0.0608168	-2.0056
Rps14	0.309134	8.66398	3.16193	0.0045876	0.0601151	-2.00853
Fam49a	-0.181978	7.34898	-3.1649	0.00455589	0.0599871	-2.00962
Rps2	0.490294	7.71559	3.16355	0.00457027	0.06008	-2.01173
Gng13	0.461022	4.55975	3.13577	0.00487633	0.0612566	-2.01185
Hnrnph1	-0.227377	6.64497	-3.15858	0.00462362	0.0603606	-2.01313
Xab2	-0.195243	5.30739	-3.13727	0.00485933	0.0611385	-2.01422
Paf1	-0.261402	5.62715	-3.14363	0.00478774	0.0608168	-2.01682
Mrps18c	0.199702	6.20585	3.15299	0.0046843	0.0605124	-2.01785
Skiv2l2	-0.19798	5.62567	-3.14325	0.00479197	0.0608168	-2.01792
Dnlz	0.232461	6.8358	3.15874	0.0046219	0.0603606	-2.01829
AW551984	-0.394542	5.67593	-3.14368	0.00478721	0.0608168	-2.01909
2500004C02Rik	0.234026	4.06131	3.13048	0.00493679	0.061318	-2.02074
Fgfr1op2	0.234328	7.8266	3.15814	0.0046284	0.0603606	-2.02319
Ndufb8	0.155902	8.74734	3.15428	0.00467026	0.0605124	-2.02402
Letm1	-0.180903	7.06897	-3.15367	0.00467695	0.0605124	-2.03028
Guk1	0.325952	9.03302	3.14961	0.00472139	0.0608168	-2.03099
Kif1bp	-0.150655	7.4319	-3.15342	0.00467964	0.0605124	-2.03401
Mpp3	-0.204948	5.44225	-3.13289	0.00490922	0.061318	-2.03489
Mecp2	0.174617	5.7603	3.13726	0.00485948	0.0611385	-2.03664
Mrpl42	0.25805	8.40716	3.14942	0.00472356	0.0608168	-2.03693
Gpr27	0.265366	6.48941	3.14465	0.00477643	0.0608168	-2.03959
Tssc1	-0.18259	6.24756	-3.14208	0.00480515	0.0608282	-2.0401
Ndufaf4	0.191607	6.60117	3.14417	0.00478171	0.0608168	-2.04239
Mapre2	-0.235719	8.02602	-3.14779	0.00474153	0.0608168	-2.0436
Ik	-0.278434	6.66163	-3.14282	0.00479684	0.0608168	-2.04663
Rnf166	0.146947	6.81863	3.14335	0.00479092	0.0608168	-2.04834
Sfxn1	0.231572	7.57131	3.14609	0.00476032	0.0608168	-2.04924
Tmem64	0.220668	6.42742	3.1381	0.00484996	0.0611385	-2.0511
Rundc3b	-0.293553	6.04276	-3.12975	0.00494524	0.061318	-2.05484
Synj2bp	0.168782	6.16719	3.13358	0.00490133	0.061318	-2.05546
Tmem218	0.244204	5.15103	3.11648	0.00510051	0.062156	-2.05805
Alkbh8	0.171422	5.89266	3.12753	0.00497092	0.061318	-2.05949
Pnmal2	-0.424388	7.92343	-3.1397	0.00483191	0.0610726	-2.06038
Ubac2	0.280036	6.02429	3.12808	0.00496457	0.061318	-2.06227
Prpsap1	-0.174765	6.18451	-3.12914	0.00495227	0.061318	-2.06393
Plrg1	-0.189659	6.22128	-3.1286	0.00495853	0.061318	-2.06519
Sf3b4	-0.244173	5.91518	-3.12351	0.0050176	0.0617029	-2.06791
Cat	-0.448168	5.51752	-3.1134	0.00513709	0.062156	-2.0688
Ccdc137	-0.308358	5.72133	-3.11817	0.00508042	0.062156	-2.07231
Rps3a1	0.294883	8.27121	3.13202	0.00491909	0.061318	-2.07338
Ing1	0.349825	5.88763	3.11908	0.00506973	0.062156	-2.07833
Rassf1	-0.211281	3.417	-3.10435	0.00524649	0.0628082	-2.07839
D230025D16Rik	-0.240013	5.48938	-3.11149	0.00516009	0.062156	-2.07862
Socs7	0.321037	4.29575	3.10008	0.00529884	0.0630203	-2.07869
Rps4l	-0.35696	5.68498	-3.11237	0.0051495	0.062156	-2.08043
Ptpmt1	0.281292	5.75104	3.11605	0.00510559	0.062156	-2.08078
Uqcrc2	-0.250722	7.90652	-3.12982	0.00494447	0.061318	-2.08136
Dnaja2	-0.273495	7.86588	-3.12957	0.00494733	0.061318	-2.08241
Mrpl30	0.126424	7.44366	3.129	0.00495388	0.061318	-2.08475
Rcc2	-0.183456	6.65963	-3.12291	0.00502469	0.0617029	-2.08615
Drg2	-0.299002	6.14461	-3.11578	0.00510882	0.062156	-2.08759
B230217C12Rik	0.310221	6.93318	3.12384	0.0050138	0.0617029	-2.09108
Larp6	-0.241155	5.45681	-3.10375	0.00525376	0.0628082	-2.09189
Chka	-0.243045	5.50251	-3.10452	0.00524439	0.0628082	-2.09425
1700025G04Rik	0.249052	6.28294	3.11428	0.00512669	0.062156	-2.09811
Nfx1	-0.333817	6.28016	-3.11192	0.00515485	0.062156	-2.09939
Dbnl	-0.221711	6.75169	-3.11676	0.00509711	0.062156	-2.10168
Khdrbs2	-0.339134	4.78611	-3.08862	0.00544183	0.0635095	-2.10427
Lrsam1	-0.275437	4.17849	-3.08051	0.00554527	0.0640673	-2.11641
Nol6	-0.19352	5.71524	-3.09606	0.00534857	0.0631285	-2.11699
Txndc17	0.230116	7.23999	3.11278	0.00514456	0.062156	-2.1173
Thap11	-0.262924	5.88265	-3.09804	0.00532404	0.0630203	-2.11772
Fbxw2	0.245459	7.96462	3.11188	0.0051554	0.062156	-2.11787
Dhx38	-0.252655	4.26303	-3.07736	0.00558593	0.0641485	-2.12227
Ddx39b	-0.341736	6.06084	-3.09909	0.00531103	0.0630203	-2.12229
Car11	0.316873	6.87371	3.10782	0.00520431	0.0625051	-2.12378
Foxred1	-0.141491	5.42842	-3.08639	0.00547005	0.0636466	-2.12462
Pdxk	-0.207015	7.78782	-3.10867	0.00519404	0.0624732	-2.12586
Zfp512	-0.183356	6.35093	-3.09919	0.00530974	0.0630203	-2.12907
Rnf139	0.240354	5.43671	3.08361	0.0055055	0.0638778	-2.13075
Dnajb2	-0.15713	6.9475	-3.10323	0.00526018	0.0628082	-2.1331
Prkar1a	-0.210242	10.3283	-3.0938	0.00537669	0.0632495	-2.13701
Rnf170	0.384887	5.16698	3.07577	0.00560652	0.0641614	-2.14224
Rpl17	0.19413	7.56736	3.10076	0.00529047	0.0630203	-2.14257
Gfm1	-0.190096	4.96821	-3.07012	0.0056806	0.0645106	-2.14334
Hnrnpu	-0.156221	7.61698	-3.09821	0.00532193	0.0630203	-2.1481
Nrbp1	-0.12508	7.08067	-3.09629	0.00534575	0.0631285	-2.14916
Ndn	-0.298795	9.48197	-3.08951	0.00543058	0.0635095	-2.15266
Sys1	0.182723	6.34094	3.08793	0.00545052	0.0635095	-2.15366
Anp32e	-0.243984	6.53333	-3.0885	0.00544336	0.0635095	-2.15481
Mrpl18	0.13877	7.12302	3.09389	0.00537555	0.0632495	-2.1552
9930021J03Rik	0.41172	5.32603	3.07163	0.00566069	0.0644031	-2.15564
Dgkg	-0.321162	6.60902	-3.08928	0.00543352	0.0635095	-2.15607
Trpc4ap	-0.155057	7.15495	-3.09338	0.00538195	0.0632495	-2.15613
St6galnac6	0.442023	7.32987	3.09223	0.00539637	0.0633282	-2.16008
Ctnna1	-0.232088	5.69982	-3.0731	0.00564142	0.064273	-2.16173
Mlycd	-0.20701	6.06058	-3.07694	0.00559139	0.0641485	-2.16621
Fbxo25	-0.272134	6.24901	-3.07987	0.00555349	0.0640721	-2.16655
Nolc1	-0.231243	5.71898	-3.06972	0.00568587	0.0645106	-2.16687
Gm14004	0.241374	4.44791	3.05426	0.00589328	0.0655937	-2.16738
Ppp2r1a	-0.174367	9.14837	-3.08298	0.00551357	0.0638812	-2.16802
Uhrf2	-0.232635	5.15637	-3.06149	0.00579537	0.0649106	-2.16848
Ccl25	0.319111	4.41312	3.05207	0.0059232	0.06578	-2.17151
Smarcb1	-0.408039	6.11189	-3.07361	0.00563471	0.064273	-2.17271
Flot1	-0.189643	6.7498	-3.0818	0.0055287	0.063966	-2.17473
Trim28	-0.132502	6.62918	-3.0792	0.00556207	0.064081	-2.17677
Tomm34	-0.193263	7.71181	-3.08369	0.00550446	0.0638778	-2.17754
Nup85	-0.170787	5.49954	-3.06223	0.00578538	0.0649106	-2.17885
Mrm2	-0.243156	4.73479	-3.04917	0.00596311	0.065835	-2.17945
Rpl41	0.372356	9.3771	3.07565	0.00560816	0.0641614	-2.18067
Ghitm	-0.216998	9.84672	-3.07362	0.00563456	0.064273	-2.18175
Rps25	0.287295	8.53198	3.07784	0.00557965	0.0641485	-2.18291
Dnaja4	-0.282319	5.97867	-3.06619	0.00573248	0.06486	-2.18491
Mus81	-0.365538	4.46442	-3.04445	0.00602863	0.0659371	-2.18634
Rita1	-0.202523	4.84978	-3.04572	0.00601091	0.0659371	-2.19067
Mthfd2l	0.238649	5.09432	3.04957	0.00595758	0.065835	-2.19151
Gtf2e1	-0.203326	4.20088	-3.04035	0.00608612	0.0663007	-2.19279
AI987944	0.26573	4.33359	3.03962	0.00609628	0.0663233	-2.19482
Anxa6	-0.340038	6.18276	-3.06429	0.0057578	0.064876	-2.19604
Smyd3	-0.233453	5.42115	-3.04993	0.00595267	0.065835	-2.19855
Fam58b	0.132871	5.72702	3.0545	0.00588989	0.0655937	-2.20123
Mri1	-0.239609	3.52606	-3.0377	0.00612353	0.066486	-2.20207
Tmem167b	0.162815	6.55752	3.0643	0.00575769	0.064876	-2.20507
Armc6	-0.225145	4.98823	-3.03742	0.00612744	0.066486	-2.20706
Hsp90aa1	-0.3314	9.21042	-3.06312	0.00577343	0.064876	-2.20789
Camk2d	-0.269007	7.65438	-3.06896	0.00569586	0.0645347	-2.20799
Ywhag	-0.299025	8.86345	-3.06366	0.00576632	0.064876	-2.21008
Bend6	0.448874	8.65322	3.06112	0.00580025	0.0649106	-2.21567
Tmem234	0.143443	7.37509	3.06492	0.00574942	0.064876	-2.21619
Lrrcc1	0.33391	4.14931	3.02812	0.00626054	0.0670433	-2.21621
Wdr47	-0.150808	6.53324	-3.05655	0.00586205	0.0654237	-2.21992
Gnb4	-0.188357	5.89665	-3.04657	0.00599906	0.0659371	-2.2214
Rgs17	0.168403	6.91792	3.05898	0.00582917	0.0651454	-2.22343
Shank1	0.369995	5.63662	3.0423	0.00605866	0.0661773	-2.22584
Zfp511	0.15334	5.09981	3.02851	0.00625499	0.0670433	-2.22776
Khdrbs1	-0.279939	6.62579	-3.04972	0.00595555	0.065835	-2.23459
Pacsin1	-0.236251	8.2512	-3.05186	0.00592605	0.06578	-2.23882
Kpna2	-0.374648	4.60089	-3.01629	0.00643404	0.0677211	-2.2432
Map2k1	-0.350381	9.04325	-3.04502	0.00602069	0.0659371	-2.24641
Cadm2	0.239471	5.7277	3.03224	0.00620127	0.0670211	-2.24743
Btbd10	-0.342015	6.44465	-3.04098	0.00607725	0.0662922	-2.25028
Fkbp2	0.242546	7.85379	3.04729	0.00598913	0.0659371	-2.251
Ltv1	-0.247595	4.97518	-3.01297	0.00648351	0.0679236	-2.25424
Hpf1	0.319369	7.1524	3.04541	0.00601518	0.0659371	-2.25573
Ddn	0.389674	7.25755	3.04515	0.00601888	0.0659371	-2.25679
Pigp	0.208507	6.25906	3.03393	0.00617703	0.0668472	-2.25909
Gmppb	-0.311607	4.32936	-3.00436	0.00661359	0.0687595	-2.26142
Sf1	-0.238297	6.4486	-3.03447	0.0061694	0.0668472	-2.26158
Gm10736	0.366447	5.35508	3.01687	0.00642537	0.0677211	-2.26393
Tulp4	0.341491	5.95214	3.02961	0.00623906	0.0670352	-2.26438
Tmem161b	0.291589	4.00272	3.00248	0.00664238	0.0689715	-2.26461
Taf6	0.243144	5.97802	3.02347	0.00632821	0.0673346	-2.27105
Lta4h	-0.22445	5.2476	-3.00696	0.00657409	0.0685597	-2.27687
Capzb	-0.128713	8.55207	-3.03074	0.00622282	0.0670352	-2.27922
Rpl13	0.335418	9.30443	3.02681	0.00627961	0.0670724	-2.27996
Snhg12	0.356926	4.17309	2.99444	0.00676664	0.0694128	-2.28047
E2f1	0.234287	4.36445	2.99435	0.006768	0.0694128	-2.28117
Hdlbp	-0.368209	6.01425	-3.01817	0.00640623	0.0677194	-2.28346
Elp5	0.145615	7.82073	3.03098	0.00621932	0.0670352	-2.28466
Coa5	0.368138	7.72027	3.03038	0.00622801	0.0670352	-2.28613
Rpl4	0.267063	9.11519	3.02467	0.00631075	0.0673174	-2.28622
Impdh2	-0.162895	5.79463	-3.01413	0.00646622	0.0678291	-2.28781
Ssbp3	0.245677	6.79295	3.02686	0.00627889	0.0670724	-2.28826
Slc25a23	0.420908	7.62233	3.02931	0.00624343	0.0670352	-2.28893
Hras	0.170669	9.14674	3.02314	0.00633312	0.0673346	-2.28979
Dis3l2	-0.227261	4.16126	-2.98908	0.0068506	0.069808	-2.28997
Hnrnpm	-0.225786	6.63711	-3.02287	0.00633699	0.0673346	-2.29162
Sft2d3	0.298426	3.05899	2.9878	0.00687081	0.0699272	-2.2985
Pcsk1n	0.262664	9.41338	3.01747	0.00641655	0.0677211	-2.29899
Smad2	-0.183165	5.32564	-2.99581	0.00674517	0.0694128	-2.30049
Ndufv1	-0.242841	8.44493	-3.01944	0.00638736	0.0676071	-2.303
Psmd3	-0.311521	7.74735	-3.0216	0.00635562	0.0674452	-2.30424
Trappc11	-0.227797	4.96716	-2.98435	0.00692572	0.0701433	-2.3051
Fam131a	-0.145278	7.56936	-3.02092	0.00636565	0.0674644	-2.30644
Aktip	0.372858	8.77834	3.01574	0.0064422	0.0677211	-2.30697
Ddx56	-0.136307	5.92787	-3.0047	0.00660847	0.0687595	-2.30883
4930453N24Rik	0.248055	5.32439	2.99252	0.00679657	0.0696033	-2.31238
Smim12	0.144686	6.91595	3.01537	0.00644766	0.0677211	-2.3129
Tmsb10	0.244778	6.8362	3.00905	0.00654246	0.0683666	-2.32315
Cdk2ap1	0.343135	5.63024	2.99425	0.0067695	0.0694128	-2.32367
Psmd9	-0.224469	5.99478	-2.99846	0.00670416	0.0694128	-2.32391
Usp39	-0.26287	5.37236	-2.98284	0.00694972	0.0702076	-2.32596
Rplp2	0.120299	8.13852	3.00915	0.00654092	0.0683666	-2.32665
Zdhhc3	0.288162	6.85898	3.00672	0.00657765	0.0685597	-2.32947
Cox8a	0.204791	10.6143	2.99674	0.00673084	0.0694128	-2.33079
Ptpn4	0.269585	4.57811	2.9711	0.00713995	0.0706271	-2.33094
Rfc1	-0.300247	4.61959	-2.96859	0.00718127	0.0706271	-2.33445
A530058N18Rik	0.503698	4.28617	2.96654	0.00721515	0.0706271	-2.33484
Exd2	0.22212	4.93415	2.97135	0.00713582	0.0706271	-2.33695
Ddx46	-0.299109	4.9747	-2.96888	0.00717659	0.0706271	-2.34276
Fbl	-0.243958	4.81538	-2.96059	0.00731455	0.0709794	-2.35181
Rps24	0.32006	7.50771	2.99755	0.00671831	0.0694128	-2.35304
Vma21	0.221141	7.212	2.99652	0.00673424	0.0694128	-2.35404
Rnf10	0.178618	7.98925	2.99603	0.0067419	0.0694128	-2.35494
Dnajc9	-0.216695	6.45191	-2.98915	0.00684951	0.069808	-2.35582
Dok5	-0.338225	5.17779	-2.96565	0.00722996	0.0706271	-2.35657
Taf10	0.184269	7.06305	2.99431	0.0067686	0.0694128	-2.35814
Sde2	-0.13862	5.65749	-2.97435	0.00708684	0.0706271	-2.35828
Ezh1	-0.170963	6.1227	-2.98422	0.00692768	0.0701433	-2.35878
Nub1	-0.186444	5.59833	-2.97172	0.00712978	0.0706271	-2.36234
Angel2	0.224031	6.42626	2.98665	0.00688908	0.0700262	-2.36248
9530082P21Rik	-0.32257	7.24163	-2.99051	0.00682815	0.0697751	-2.36631
2010204K13Rik	0.309817	7.38254	2.99037	0.00683035	0.0697751	-2.36745
Tbcc	-0.221141	5.92812	-2.97455	0.00708352	0.0706271	-2.36853
Taf1d	0.270805	3.78835	2.94686	0.00754867	0.0718349	-2.36858
Bhlhb9	-0.186324	6.74333	-2.98378	0.0069348	0.0701433	-2.37153
Snw1	-0.280415	6.36141	-2.97931	0.00700648	0.0704371	-2.37208
Crebrf	0.342804	5.70705	2.97061	0.00714812	0.0706271	-2.37235
Fam155a	0.190988	4.73442	2.9497	0.00749971	0.0716117	-2.37431
Pdhb	-0.14045	8.11931	-2.98526	0.00691107	0.0701433	-2.37549
Camkv	-0.179343	9.83468	-2.97741	0.00703721	0.0706271	-2.3768
Mdh2	-0.273556	9.24555	-2.97929	0.00700678	0.0704371	-2.37783
Dcaf12l1	-0.308291	6.47662	-2.97612	0.00705804	0.0706271	-2.38005
Bri3bp	0.206416	5.34588	2.95662	0.00738154	0.0711223	-2.38062
Rc3h2	0.260544	5.19634	2.95343	0.00743578	0.0712567	-2.38267
Pdgfa	0.248613	5.54818	2.95926	0.00733697	0.0710021	-2.38531
Hp1bp3	-0.256444	7.58323	-2.98141	0.0069726	0.0703521	-2.38598
Pdcl3	0.276619	6.08605	2.97013	0.00715595	0.0706271	-2.38639
Fam120b	-0.181992	6.03576	-2.96781	0.00719413	0.0706271	-2.38674
Grhpr	-0.278371	5.71869	-2.96025	0.00732032	0.0709794	-2.38821
Ahsa1	-0.18038	7.68423	-2.9793	0.00700653	0.0704371	-2.39099
Plk2	-0.259994	7.79567	-2.97575	0.00706399	0.0706271	-2.39731
Hap1	-0.232634	9.07446	-2.97004	0.00715736	0.0706271	-2.39919
Slc25a51	0.250574	6.72565	2.97089	0.0071435	0.0706271	-2.39991
Usp11	-0.248378	7.52513	-2.97444	0.00708534	0.0706271	-2.40052
Tmem134	0.401789	6.01643	2.96236	0.0072848	0.0708863	-2.40203
Fam207a	-0.131114	5.32255	-2.94327	0.00761113	0.0719844	-2.40309
Psmd4	-0.140563	7.8991	-2.97228	0.00712071	0.0706271	-2.40362
Sf3a3	-0.205689	5.67316	-2.95112	0.00747527	0.0714681	-2.40364
Pim3	-0.16326	5.83482	-2.95637	0.00738574	0.0711223	-2.40391
Usf2	0.339508	4.007	2.92813	0.00787985	0.0736201	-2.40468
Nras	0.31622	5.49911	2.94876	0.00751596	0.0716117	-2.40709
Sdhaf3	0.205204	5.74404	2.9522	0.00745677	0.0713745	-2.4085
Rps5	0.224447	7.78466	2.97	0.00715811	0.0706271	-2.40854
Clip3	-0.212259	8.17319	-2.96873	0.00717906	0.0706271	-2.40883
Txnrd1	-0.154879	6.72213	-2.96292	0.00727545	0.0708795	-2.41169
Deb1	0.173575	7.06678	2.96551	0.00723233	0.0706271	-2.41559
Ncbp1	-0.147324	5.6836	-2.94458	0.00758841	0.0719844	-2.4156
AI413582	0.340056	7.38847	2.96703	0.00720715	0.0706271	-2.41609
Tmem183a	0.278761	8.02007	2.96555	0.00723167	0.0706271	-2.41615
Phf8	-0.171193	3.77625	-2.92116	0.00800661	0.0741289	-2.41624
Rpl19	0.145498	8.18223	2.96436	0.00725152	0.0707303	-2.41686
2410002F23Rik	-0.20065	6.76297	-2.96129	0.00730276	0.0709769	-2.41778
Bms1	-0.278894	3.67704	-2.91946	0.00803779	0.0742774	-2.41932
Ehd3	-0.119782	6.72118	-2.95908	0.00733997	0.0710021	-2.42194
Tbrg1	-0.365716	5.63303	-2.94015	0.00766588	0.0722796	-2.42348
Sbds	-0.270901	6.70872	-2.95629	0.00738708	0.0711223	-2.42825
Ndufa5	0.162187	9.05958	2.95347	0.0074351	0.0712567	-2.43092
Krt222	0.248259	5.52508	2.93615	0.00773642	0.072694	-2.43176
Lancl1	-0.209775	7.98866	-2.95724	0.00737109	0.0711223	-2.43362
Commd6	0.223702	6.8318	2.95501	0.00740896	0.0712493	-2.43376
Rab3a	-0.254384	9.88525	-2.94873	0.00751648	0.0716117	-2.43417
Rps2-ps10	0.599379	4.50708	2.91689	0.0080852	0.0743531	-2.4351
Gm10699	0.162966	5.72261	2.9372	0.00771784	0.0726026	-2.43609
Lysmd4	0.160909	6.1188	2.94539	0.00757419	0.0719844	-2.43619
Ublcp1	-0.271303	6.13867	-2.94333	0.00761014	0.0719844	-2.43907
Zfp362	0.262772	3.4819	2.9071	0.00826812	0.0748344	-2.44253
H2afv	0.124699	7.34006	2.95352	0.00743433	0.0712567	-2.44353
Bmpr1a	0.312734	5.02558	2.91867	0.00805234	0.0742774	-2.44379
Mis18a	0.214468	3.9009	2.90557	0.00829709	0.0748344	-2.44535
Eif6	-0.183367	6.5581	-2.944	0.00759834	0.0719844	-2.45004
Mpp1	-0.396243	5.45982	-2.92127	0.00800466	0.0741289	-2.4507
Sclt1	0.233891	3.49733	2.90237	0.00835797	0.0748344	-2.45088
Repin1	-0.134915	5.14439	-2.91448	0.00812981	0.0744342	-2.4532
Serf1	0.191592	3.90758	2.90053	0.00839328	0.0748344	-2.45495
Cnih2	0.260039	9.20682	2.94046	0.00766042	0.0722796	-2.456
Ezr	-0.483994	6.16716	-2.93173	0.00781521	0.0731828	-2.45671
Pnkp	-0.213713	4.42752	-2.90138	0.00837697	0.0748344	-2.45833
Stxbp5	-0.187523	4.99337	-2.90929	0.00822685	0.0748169	-2.45905
Parp6	0.369233	7.97574	2.94293	0.00761702	0.0719844	-2.46184
Smarcal1	-0.175164	4.57245	-2.89822	0.00843753	0.0749354	-2.46552
Ifrd1	0.204054	5.70413	2.92184	0.00799415	0.0741289	-2.46738
Cnot7	0.290088	8.36211	2.93795	0.00770451	0.0725604	-2.46916
Ccny	0.229397	6.82775	2.93546	0.0077486	0.0727251	-2.47383
Ring1	-0.219809	3.75651	-2.88688	0.00865877	0.0756421	-2.47933
Dlst	-0.220712	6.85656	-2.93122	0.00782427	0.0731842	-2.47962
Rasa3	-0.179689	5.42077	-2.90937	0.00822543	0.0748169	-2.48153
Snf8	0.235694	7.28973	2.93455	0.00776475	0.0727934	-2.48177
Mboat2	0.291992	4.88395	2.8946	0.00850761	0.0749601	-2.48311
Dpysl3	-0.19112	5.04271	-2.89725	0.00845637	0.0749354	-2.48442
Gas8	-0.259229	4.9066	-2.89186	0.00856104	0.0752693	-2.4906
Rae1	-0.215455	6.0577	-2.91446	0.00813032	0.0744342	-2.49307
Endog	-0.211057	4.28855	-2.8811	0.00877357	0.076239	-2.49393
Ilf3	-0.210812	5.49603	-2.90222	0.00836088	0.0748344	-2.49492
Ywhab	-0.283809	9.81412	-2.91836	0.00805797	0.0742774	-2.49566
Abhd17a	0.242424	8.74274	2.92185	0.00799395	0.0741289	-2.49756
Spryd3	-0.219263	8.32926	-2.92412	0.00795253	0.0741289	-2.49763
Abhd3	0.31499	5.31818	2.89723	0.00845665	0.0749354	-2.49901
1500009L16Rik	0.305175	6.9803	2.92392	0.00795608	0.0741289	-2.49929
Dhx36	-0.22513	5.92768	-2.90791	0.00825297	0.0748344	-2.5025
Aldh2	-0.292033	5.43313	-2.89587	0.0084829	0.0749354	-2.5043
Apex1	-0.32063	3.9457	-2.87376	0.00892165	0.0767572	-2.50433
Gcsh	0.194678	7.25255	2.92294	0.00797401	0.0741289	-2.50493
Hdac2	-0.182323	7.40825	-2.92199	0.00799144	0.0741289	-2.50699
Rab22a	0.199817	6.78073	2.91797	0.00806521	0.0742774	-2.50777
Gyg	-0.126851	5.79683	-2.90234	0.00835868	0.0748344	-2.51081
Usp34	0.343229	4.62676	2.87749	0.00884616	0.0763843	-2.51097
Kpna3	-0.262181	6.58835	-2.91314	0.00815487	0.0744969	-2.51211
Eral1	-0.182847	4.9268	-2.87784	0.00883909	0.0763843	-2.51252
Nab1	0.324132	5.21793	2.88744	0.00864775	0.0756421	-2.51257
Kmt5a	0.371844	6.16013	2.90747	0.00826129	0.0748344	-2.51331
Eif2b4	-0.159709	5.91877	-2.90154	0.00837389	0.0748344	-2.51338
Rps17	0.256136	7.75661	2.91782	0.00806793	0.0742774	-2.51352
Chpt1	0.527462	5.893	2.90253	0.00835505	0.0748344	-2.51466
Rnf114	0.212928	7.96135	2.91496	0.00812102	0.0744342	-2.51926
Mvb12b	0.23449	4.66895	2.87285	0.00894008	0.0767572	-2.51937
Megf11	0.249545	3.64762	2.86445	0.00911273	0.0772056	-2.52039
Phyhipl	-0.239065	7.3285	-2.91489	0.00812217	0.0744342	-2.52082
Myeov2	0.252609	8.42274	2.91095	0.00819575	0.0746997	-2.5217
Tmem60	0.148924	6.15007	2.90061	0.00839176	0.0748344	-2.52434
Ppp2r5d	-0.195737	7.40423	-2.91311	0.00815534	0.0744969	-2.52439
Rer1	0.176531	7.25572	2.91244	0.00816789	0.0745285	-2.52541
5530601H04Rik	0.234548	5.27371	2.88267	0.00874239	0.0760791	-2.52571
Galnt1	0.261488	5.27823	2.87918	0.00881209	0.0763843	-2.53012
Mapre3	-0.354973	6.35029	-2.89823	0.0084374	0.0749354	-2.53134
Pet100	0.18506	5.83795	2.89139	0.00857023	0.0752694	-2.53213
Lsm12	0.163562	6.04509	2.89528	0.00849435	0.0749354	-2.53251
Sh3gl3	0.331325	7.04938	2.90694	0.00827116	0.0748344	-2.53486
Clk3	-0.161891	5.62027	-2.88249	0.00874589	0.0760791	-2.53561
Hnrnpr	-0.351988	6.73955	-2.9013	0.00837847	0.0748344	-2.53611
Dclk1	-0.145197	8.21224	-2.90529	0.00830251	0.0748344	-2.53655
Rpl32	0.365968	7.45619	2.90604	0.00828818	0.0748344	-2.53788
Ccm2	0.322715	7.6953	2.90573	0.00829408	0.0748344	-2.53933
Mettl16	-0.192044	6.3642	-2.89588	0.00848272	0.0749354	-2.54002
Cnot11	-0.178947	5.05471	-2.86659	0.00906834	0.0769271	-2.5411
Slc30a4	0.30091	4.72466	2.85927	0.00922075	0.0774978	-2.54253
Wdr77	-0.275367	5.5284	-2.87783	0.00883929	0.0763843	-2.54345
Lin7a	0.265015	7.17588	2.90087	0.00838677	0.0748344	-2.5474
Trafd1	-0.17796	4.51506	-2.8545	0.00932132	0.0777183	-2.54876
Smdt1	0.184839	8.93493	2.89522	0.00849566	0.0749354	-2.54883
Gm26782	0.336607	3.45438	2.84775	0.00946542	0.0780795	-2.55069
Tcaf1	-0.175728	7.31488	-2.90007	0.00840211	0.0748344	-2.5507
Calcoco1	-0.406152	5.31626	-2.86706	0.00905874	0.0769271	-2.55129
Vdac2	-0.194306	8.28935	-2.89679	0.0084651	0.0749354	-2.55253
Dhx29	-0.197452	4.42583	-2.85153	0.00938439	0.0779809	-2.55265
Pde12	-0.203174	4.41081	-2.85027	0.00941132	0.0779809	-2.55476
Gspt1	-0.300256	5.06317	-2.85594	0.00929078	0.0777183	-2.55804
Fam149b	0.312183	6.03968	2.88285	0.00873875	0.0760791	-2.55987
Fam96b	0.154557	6.42346	2.88704	0.00865568	0.0756421	-2.5606
Stac2	0.265076	4.2387	2.84387	0.00954901	0.0783151	-2.56418
Ppp3cb	0.169911	7.55101	2.89264	0.00854572	0.0752152	-2.56631
B230209E15Rik	0.231328	5.6928	2.87037	0.00899067	0.0767924	-2.56681
Bmi1	0.266533	5.84139	2.87254	0.00894652	0.0767572	-2.57086
Ogfrl1	0.323509	7.38295	2.89004	0.00859657	0.07542	-2.57139
Galk2	-0.170599	5.60901	-2.86308	0.00914125	0.0772252	-2.57335
Mkl1	-0.206646	4.58662	-2.84014	0.00963024	0.078464	-2.57555
Morn4	0.268706	7.63357	2.88764	0.00864389	0.0756421	-2.57596
Prpf4b	-0.296615	4.92582	-2.84573	0.00950889	0.0780795	-2.57671
Tdrd3	0.326636	4.77793	2.84264	0.00957577	0.0783151	-2.57973
Cpsf3	-0.156586	6.14186	-2.87275	0.00894217	0.0767572	-2.58125
Cab39	-0.104175	7.80186	-2.8834	0.00872777	0.0760791	-2.58408
Slc9a3r2	-0.210526	5.88408	-2.86659	0.00906845	0.0769271	-2.58434
Mfap3l	0.462422	4.25366	2.83326	0.00978174	0.078976	-2.58555
Snrpg	0.215268	6.47469	2.87427	0.00891116	0.0767572	-2.58724
Adra2c	0.34448	5.53955	2.85532	0.009304	0.0777183	-2.58766
Cse1l	-0.213229	4.66804	-2.83471	0.00974962	0.0789497	-2.59061
Msl1	0.286259	6.20313	2.86967	0.009005	0.0767924	-2.59128
Tceb1	0.141563	8.44755	2.87555	0.00888539	0.0766423	-2.59307
Rragb	-0.267734	7.6242	-2.8792	0.00881172	0.0763843	-2.59308
Tln1	0.132577	5.62088	2.85638	0.00928149	0.0777183	-2.59342
Lamtor1	0.280479	7.77726	2.87821	0.00883165	0.0763843	-2.59401
Bag1	0.152685	9.10576	2.87033	0.00899156	0.0767924	-2.59706
Psmf1	-0.25165	5.58377	-2.85398	0.00933226	0.0777183	-2.59719
Impact	-0.25985	8.72534	-2.87213	0.00895485	0.0767572	-2.59824
Tmem184c	0.16488	6.80619	2.87043	0.0089895	0.0767924	-2.6027
Golph3l	-0.260812	4.67263	-2.82885	0.0098802	0.0794581	-2.60388
Ddx3x	-0.287808	6.09806	-2.86069	0.009191	0.0774859	-2.60434
Zer1	-0.152086	6.35005	-2.86364	0.00912952	0.0772056	-2.60466
Ank	0.232339	6.67012	2.86748	0.00905016	0.0769271	-2.60628
B230118H07Rik	0.135951	6.91605	2.86964	0.00900577	0.0767924	-2.60657
Sh3gl2	-0.144395	8.3981	-2.8681	0.00903739	0.0769271	-2.60879
Atxn7l3	0.347352	5.7051	2.85098	0.00939622	0.0779809	-2.60988
Wdr36	-0.273274	4.52872	-2.8206	0.0100665	0.0800924	-2.61244
Ankmy2	-0.213115	5.72218	-2.84588	0.00950564	0.0780795	-2.61347
Xrcc6	-0.195649	4.22977	-2.81629	0.0101652	0.0804082	-2.61404
Hacd1	0.322753	4.15251	2.81623	0.0101665	0.0804082	-2.61415
Zfp710	0.222687	4.11572	2.81545	0.0101845	0.0804082	-2.61433
Nemf	-0.154777	5.65293	-2.84651	0.00949206	0.0780795	-2.61473
Ap3b2	-0.199008	6.08962	-2.85278	0.00935768	0.0778509	-2.6152
Dhrs1	-0.304214	6.57694	-2.85976	0.00921035	0.0774897	-2.61611
Pwwp2a	0.295568	4.91522	2.82679	0.00992631	0.0797508	-2.61644
Cep83	0.22152	5.45436	2.83839	0.00966872	0.0785272	-2.61683
Pnpo	-0.222652	7.02291	-2.86395	0.00912305	0.0772056	-2.61802
RP23-128C4.4	0.306254	5.78665	2.84757	0.00946914	0.0780795	-2.62017
Zfp652	0.310403	3.60805	2.809	0.0103342	0.0811212	-2.62164
Nos1ap	-0.232797	5.7135	-2.83977	0.00963839	0.078464	-2.62502
Cacfd1	0.261823	7.02326	2.85997	0.00920614	0.0774897	-2.62781
Rpl22	0.215522	5.74894	2.84289	0.00957037	0.0783151	-2.62813
Ascc1	-0.260745	5.65434	-2.83667	0.00970648	0.0786781	-2.62868
Tpd52	0.192659	7.58367	2.8611	0.00918248	0.0774859	-2.62913
Cdc123	0.162646	8.22948	2.85799	0.00924755	0.0775641	-2.63028
Grwd1	-0.233827	5.35927	-2.82891	0.00987869	0.0794581	-2.63089
Ptges2	-0.117958	6.66485	-2.85451	0.00932098	0.0777183	-2.63172
Dnajb6	-0.256925	7.37793	-2.85869	0.00923282	0.0775198	-2.63351
C330018D20Rik	0.182797	5.10651	2.81852	0.010114	0.080237	-2.63727
Bclaf1	-0.220026	6.7328	-2.85043	0.00940785	0.0779809	-2.64087
Denr	0.139539	7.76997	2.85428	0.00932599	0.0777183	-2.64205
Cand1	-0.172832	5.80557	-2.83226	0.00980394	0.0790695	-2.64651
4933421O10Rik	0.28711	3.26106	2.7943	0.0106834	0.0825194	-2.64703
Adh5	-0.261268	6.43539	-2.84153	0.00959989	0.0783598	-2.65073
Taf13	0.326548	6.35126	2.84151	0.00960035	0.0783598	-2.65094
Rragd	0.227605	7.64294	2.84847	0.0094498	0.0780795	-2.65426
Srp9	0.190282	8.27477	2.84592	0.00950478	0.0780795	-2.6545
Snn	0.324091	6.37562	2.83961	0.0096418	0.078464	-2.65453
Ttyh1	0.35351	7.21907	2.84805	0.00945879	0.0780795	-2.65477
Slc50a1	0.143719	4.62461	2.79909	0.0105685	0.0818112	-2.65596
Sarnp	0.258228	7.18887	2.8465	0.00949224	0.0780795	-2.65715
Rab15	0.27175	8.55776	2.84279	0.00957251	0.0783151	-2.65755
Mgat5b	0.22463	4.84737	2.80046	0.0105359	0.0817654	-2.65794
Cbx4	-0.322961	5.22693	-2.80908	0.0103325	0.0811212	-2.66018
Evi2a	0.435726	4.09484	2.79131	0.0107557	0.0826114	-2.66122
Tceal5	-0.323689	5.99423	-2.82584	0.00994778	0.0798377	-2.66156
Cmtm4	0.312849	4.03357	2.79005	0.0107865	0.0827707	-2.66185
Elavl1	-0.267955	5.89135	-2.82545	0.0099566	0.0798377	-2.66262
Ddx47	-0.199547	6.35004	-2.83379	0.00977013	0.078976	-2.6651
Hbp1	0.256033	5.501	2.81658	0.0101585	0.0804082	-2.66566
Mfap1b	-0.249454	4.22819	-2.78803	0.0108358	0.0829933	-2.66606
Rpsa	0.410802	8.27676	2.83887	0.00965806	0.0785184	-2.66648
Fig4	-0.211577	5.08027	-2.80134	0.0105149	0.0817571	-2.66658
Cnot6	0.268043	6.38765	2.83187	0.00981259	0.0790695	-2.66952
Abcc5	-0.136276	5.45552	-2.81111	0.010285	0.0808899	-2.66966
Nr4a1	-0.257608	5.26253	-2.80499	0.0104286	0.0816984	-2.6706
Ndrg1	-0.259326	5.01957	-2.80155	0.01051	0.0817571	-2.67187
Hadhb	-0.225545	5.83935	-2.82216	0.010031	0.0799656	-2.67273
Zfp707	-0.17947	4.35069	-2.78472	0.010917	0.0832266	-2.67458
Drap1	0.253691	7.49412	2.83766	0.00968462	0.0785786	-2.6764
Tpi1	-0.218446	10.3035	-2.824	0.0099893	0.0798905	-2.67802
Hspa8	-0.203911	10.3631	-2.82257	0.0100218	0.0799656	-2.67992
Anapc15	0.230953	3.57177	2.77653	0.0111204	0.0838673	-2.68011
Ube2w	0.247623	7.96616	2.83366	0.00977292	0.078976	-2.68164
Prkra	-0.279821	4.76603	-2.7861	0.0108831	0.0831935	-2.68175
3830406C13Rik	0.202132	6.04638	2.81987	0.0100832	0.0801481	-2.68328
Zmym3	-0.152024	5.9658	-2.8136	0.0102274	0.0805911	-2.69061
B4galt2	0.356686	6.55411	2.82292	0.0100138	0.0799656	-2.69242
Fh1	-0.168582	6.71223	-2.82386	0.0099924	0.0798905	-2.69345
Timm10b	0.161207	5.01081	2.78649	0.0108735	0.0831935	-2.69574
1500011K16Rik	0.200105	6.20547	2.81503	0.0101944	0.0804082	-2.69844
Rdx	-0.2024	5.64189	-2.80076	0.0105286	0.0817654	-2.69937
Upf3b	-0.254498	4.86344	-2.77975	0.01104	0.0837099	-2.69962
Rps3	0.174988	8.75502	2.81923	0.0100979	0.0801869	-2.70157
Dtnbp1	0.299621	7.62633	2.82403	0.00998868	0.0798905	-2.70285
Macrod1	-0.293912	4.83595	-2.7749	0.0111614	0.0838673	-2.70433
Ppp2r5b	-0.128991	8.10847	-2.82159	0.0100439	0.0799906	-2.70474
Tcf25	-0.163702	9.80964	-2.81239	0.0102554	0.0807339	-2.70595
Leo1	-0.194243	4.9284	-2.77809	0.0110815	0.0838574	-2.70772
Dcakd	-0.219094	5.58818	-2.79331	0.0107074	0.0825805	-2.70876
Rnf121	0.194446	4.88657	2.77596	0.0111348	0.0838673	-2.71179
2210408F21Rik	0.248246	4.99405	2.7801	0.0110314	0.0837099	-2.71239
Bola3	0.316873	6.74533	2.81513	0.0101919	0.0804082	-2.71293
Nol11	-0.218071	4.68596	-2.76997	0.0112861	0.0840048	-2.71306
Zfp882	0.285501	3.89609	2.75615	0.0116425	0.0844233	-2.71794
Farsa	-0.206801	5.42251	-2.78163	0.0109934	0.0835762	-2.72071
Nptx1	-0.198887	4.79246	-2.7678	0.0113413	0.0840403	-2.72079
Utp18	-0.325053	5.29668	-2.77766	0.0110922	0.0838612	-2.72085
Umps	-0.179154	5.07883	-2.77097	0.0112607	0.0840048	-2.72321
Crip2	-0.287253	8.88537	-2.80846	0.0103471	0.0811443	-2.72321
F8a	-0.217891	5.11466	-2.76975	0.0112916	0.0840048	-2.7307
Kbtbd4	-0.19625	3.86065	-2.74934	0.0118221	0.0848884	-2.73219
Coa7	0.135705	5.26026	2.77331	0.0112015	0.0839946	-2.73311
Use1	0.145814	6.51215	2.80206	0.0104978	0.0817571	-2.73342
Tfg	-0.196046	6.52133	-2.80002	0.0105464	0.0817695	-2.73491
Atl1	-0.227094	6.38566	-2.79694	0.0106199	0.0821062	-2.73671
Esco1	0.217641	5.14364	2.77011	0.0112826	0.0840048	-2.73675
Brwd1	0.277852	8.12067	2.8046	0.0104376	0.0816984	-2.7375
Ccl27a	0.119543	6.7882	2.80193	0.0105008	0.0817571	-2.73849
Rrs1	-0.211696	5.24331	-2.76674	0.0113684	0.0840896	-2.74102
Rfwd2	0.244096	6.90774	2.80209	0.0104972	0.0817571	-2.7413
Zfp825	0.205872	3.83038	2.74345	0.0119796	0.0850719	-2.74276
Pfdn2	0.400643	7.54249	2.80388	0.0104546	0.0817529	-2.74293
Zfp580	-0.159609	5.09465	-2.76251	0.0114772	0.0843553	-2.74465
Fam81a	0.33721	7.53688	2.80209	0.0104972	0.0817571	-2.74672
Glrx2	0.109831	6.94929	2.79895	0.0105717	0.0818112	-2.74778
Mdh1	-0.308412	10.8696	-2.78502	0.0109096	0.0832266	-2.74924
Dnajb14	0.146169	5.64811	2.77541	0.0111486	0.0838673	-2.75154
Cacng2	0.298958	4.31005	2.74177	0.0120249	0.0850719	-2.75308
Megf9	0.298407	5.11755	2.75847	0.0115819	0.0844233	-2.75327
G3bp1	-0.153492	6.67984	-2.79196	0.0107401	0.0826114	-2.75377
Tagap1	0.242072	6.2074	2.78572	0.0108923	0.0831935	-2.75404
Snrpa	-0.316121	5.99684	-2.77969	0.0110416	0.0837099	-2.75423
Zfp958	0.26446	4.15385	2.74119	0.0120405	0.0850719	-2.75453
Nkain2	0.281367	3.37259	2.73242	0.0122798	0.085664	-2.75787
Uba2	-0.186165	6.76815	-2.79136	0.0107546	0.0826114	-2.75851
Rpl26	0.239182	8.03495	2.79314	0.0107114	0.0825805	-2.7606
Trim26	-0.160636	4.78543	-2.74479	0.0119435	0.0850719	-2.76153
Zc3h15	-0.275416	7.19356	-2.79193	0.0107408	0.0826114	-2.76358
Hrk	0.34319	5.07619	2.75193	0.0117536	0.0845837	-2.7648
Mthfs	0.217124	3.43047	2.72868	0.0123832	0.0860843	-2.76534
Cstf2	-0.155333	5.63476	-2.76382	0.0114433	0.0843553	-2.76576
Fam213b	0.474091	7.84646	2.78959	0.0107977	0.0827787	-2.76788
Cirh1a	-0.131742	5.70316	-2.76356	0.0114501	0.0843553	-2.76882
Sap30l	0.261686	5.21728	2.75541	0.0116618	0.0844233	-2.76892
Tomm40l	0.291844	4.95639	2.74707	0.0118826	0.0850547	-2.76984
Dus3l	-0.162905	5.99711	-2.77244	0.0112234	0.0840048	-2.77035
Chchd5	0.223814	4.84078	2.74175	0.0120255	0.0850719	-2.7739
Zbtb11	-0.235603	5.19856	-2.74828	0.0118504	0.0849629	-2.77615
Noc4l	-0.19937	4.61075	-2.7297	0.012355	0.0859609	-2.78213
Immp1l	0.286083	7.13947	2.78217	0.0109799	0.0835511	-2.78379
Noct	-0.263738	6.22825	-2.76915	0.0113068	0.0840048	-2.78401
Adprh	-0.275675	6.5328	-2.77483	0.011163	0.0838673	-2.78432
Cyhr1	0.151276	7.64758	2.78261	0.0109689	0.0835452	-2.78517
Jup	-0.21629	4.17636	-2.72236	0.0125598	0.0870905	-2.78585
Eps15l1	-0.164309	3.90368	-2.71964	0.0126365	0.087442	-2.78597
Rap2c	0.330736	3.59064	2.71695	0.0127128	0.0876327	-2.78891
Cnn3	-0.372788	6.82859	-2.77701	0.0111084	0.0838673	-2.78902
Ppp5c	-0.142866	7.23099	-2.77882	0.0110632	0.083796	-2.79067
Scd1	0.438495	4.71861	2.73247	0.0122785	0.085664	-2.79364
Rnps1	-0.198058	6.86772	-2.77329	0.011202	0.0839946	-2.79532
Gt(ROSA)26Sor	0.329189	4.82942	2.73179	0.0122972	0.085664	-2.7961
Ldlrad4	0.18253	4.13324	2.71581	0.0127453	0.0877247	-2.798
Nol12	0.136225	6.19054	2.76269	0.0114725	0.0843553	-2.79857
Myl9	-0.479592	4.00156	-2.71546	0.0127553	0.0877247	-2.79879
Trappc13	-0.13455	6.82813	-2.77128	0.0112527	0.0840048	-2.79882
Dda1	0.14486	7.82074	2.77477	0.0111646	0.0838673	-2.79932
Psme2	0.137365	6.73688	2.76879	0.011316	0.0840048	-2.80287
Gmpr	-0.2532	7.03366	-2.7701	0.0112827	0.0840048	-2.80365
Slc12a6	0.217365	4.25539	2.71206	0.0128528	0.0878598	-2.80534
Htatsf1	-0.179572	6.93544	-2.76893	0.0113126	0.0840048	-2.80577
Med8	0.139544	5.72474	2.74794	0.0118594	0.0849629	-2.80677
Mrpl3	-0.19147	6.56618	-2.76328	0.0114573	0.0843553	-2.80689
Ankrd40	0.392354	7.20223	2.77008	0.0112833	0.0840048	-2.80862
Xrcc5	0.191341	5.5942	2.74245	0.0120066	0.0850719	-2.80947
Zfp386	0.270735	5.61729	2.74361	0.0119753	0.0850719	-2.80953
2610002M06Rik	-0.229793	5.92353	-2.75066	0.0117871	0.0847408	-2.81
Prpf19	-0.306643	6.56755	-2.75944	0.0115567	0.0844233	-2.8107
Lhfpl3	0.212454	5.55501	2.73698	0.0121549	0.0855114	-2.81102
Mapk6	0.212536	6.52494	2.76052	0.0115286	0.0844233	-2.81106
Mysm1	0.259628	3.99295	2.70668	0.0130082	0.0882836	-2.81327
Fam19a5	0.244273	6.94424	2.76544	0.0114017	0.0842596	-2.81382
Pik3r2	-0.137435	7.47259	-2.76805	0.011335	0.0840403	-2.81384
Mettl10	0.188442	6.15899	2.75507	0.0116708	0.0844233	-2.81402
Adssl1	-0.275041	4.89511	-2.72039	0.0126154	0.0874021	-2.81479
Ddx5	-0.25991	7.66956	-2.76695	0.011363	0.0840896	-2.81515
Meis2	0.226689	8.10968	2.7649	0.0114156	0.0842862	-2.81643
Etnk1	-0.211887	6.54721	-2.75843	0.011583	0.0844233	-2.81787
Ptbp2	-0.239787	5.69586	-2.74149	0.0120323	0.0850719	-2.81801
Dhdds	-0.168926	5.92275	-2.74544	0.0119262	0.0850719	-2.81839
Wdr35	-0.256024	5.33952	-2.73262	0.0122742	0.085664	-2.81872
Smim13	0.250429	8.28033	2.76175	0.0114969	0.0843553	-2.82062
Eif4a3	-0.2169	6.57247	-2.75674	0.0116271	0.0844233	-2.82082
Ist1	-0.188276	6.41954	-2.75375	0.0117055	0.0844233	-2.82157
Gpm6b	0.345389	8.85417	2.75679	0.0116257	0.0844233	-2.82259
Slc25a19	0.140524	6.59879	2.75602	0.011646	0.0844233	-2.82373
Ei24	0.248746	6.55465	2.75576	0.0116528	0.0844233	-2.82408
Dap3	-0.145462	6.74823	-2.7574	0.0116099	0.0844233	-2.82508
Fhl1	-0.290648	7.32223	-2.76203	0.0114896	0.0843553	-2.82543
Aspscr1	-0.177313	5.53006	-2.73294	0.0122656	0.085664	-2.82563
Cul1	-0.140852	6.98857	-2.75921	0.0115626	0.0844233	-2.82719
Hnrnpab	-0.258574	7.16332	-2.75844	0.0115828	0.0844233	-2.82918
2810428I15Rik	0.127531	7.04633	2.75753	0.0116065	0.0844233	-2.83151
Asl	-0.18968	4.19334	-2.69834	0.0132529	0.0885043	-2.8327
Ptov1	-0.236958	8.39781	-2.75499	0.011673	0.0844233	-2.83299
Sucla2	-0.110005	8.45731	-2.75411	0.0116961	0.0844233	-2.83384
Gsto1	-0.220793	6.3591	-2.74665	0.0118937	0.0850601	-2.8339
Pik3c3	-0.188722	5.13285	-2.71406	0.0127954	0.0877247	-2.83518
Traf3	0.451085	5.02592	2.71386	0.012801	0.0877247	-2.83661
Arf2	-0.144902	6.8592	-2.75188	0.0117549	0.0845837	-2.83787
Mettl23	0.163507	6.01793	2.73962	0.012083	0.0852093	-2.83797
Rbm48	0.143607	4.1627	2.69369	0.0133914	0.0885545	-2.83835
Pfdn5	0.224344	7.75362	2.7544	0.0116886	0.0844233	-2.83914
Csnk1g2	0.335179	7.79204	2.7535	0.011712	0.0844233	-2.84082
Gspt2	-0.256125	4.53488	-2.69489	0.0133555	0.0885043	-2.84295
Purb	0.460922	7.66144	2.74911	0.0118283	0.0848884	-2.84973
Lonrf2	-0.19659	6.62259	-2.74153	0.0120314	0.0850719	-2.85264
Pacsin2	-0.191704	6.57244	-2.7398	0.0120781	0.0852093	-2.85392
Lypla2	-0.140461	6.89123	-2.74349	0.0119785	0.0850719	-2.85423
Ptch1	0.243287	3.73138	2.67964	0.0138176	0.0901606	-2.85463
Vps39	-0.138922	6.16893	-2.73242	0.0122799	0.085664	-2.85591
Rps15	0.198206	7.8995	2.7451	0.0119352	0.0850719	-2.85634
Cdkl3	0.304433	4.46571	2.69122	0.0134655	0.088886	-2.85706
Gm14326	0.246502	4.97491	2.70112	0.0131709	0.0884398	-2.85718
Hipk2	0.511059	5.07831	2.7061	0.0130251	0.0883013	-2.85752
Ppp2r2c	0.242344	8.04184	2.74403	0.0119641	0.0850719	-2.85761
Upp2	0.4813	5.04212	2.70804	0.0129687	0.0881378	-2.85839
Tcp11l2	-0.359214	4.7966	-2.695	0.0133521	0.0885043	-2.85848
Vat1l	-0.40046	7.50821	-2.74411	0.0119618	0.0850719	-2.85921
Zfp866	0.29088	4.07273	2.67915	0.0138326	0.0901606	-2.86102
E130307A14Rik	0.33247	5.12114	2.70415	0.0130821	0.0883232	-2.86276
Ldhb	-0.338864	9.7846	-2.73223	0.012285	0.085664	-2.86299
Ube2d-ps	0.295858	5.72446	2.71943	0.0126425	0.087442	-2.864
Rab10os	0.232382	5.97086	2.72701	0.0124296	0.0863338	-2.86614
Cope	-0.186781	8.12598	-2.73932	0.0120911	0.0852093	-2.86625
Cyc1	-0.112276	9.02258	-2.73394	0.012238	0.085664	-2.86734
Haghl	-0.293238	6.70271	-2.73287	0.0122675	0.085664	-2.87092
Rbsn	-0.148123	5.87097	-2.71752	0.0126967	0.0876327	-2.87134
Dnttip1	-0.185431	4.84691	-2.68785	0.0135671	0.0893896	-2.87164
Serbp1	-0.266885	7.26145	-2.737	0.0121542	0.0855114	-2.87257
Nlk	0.179365	4.78469	2.68619	0.0136174	0.0894343	-2.87508
Pitpnb	0.299551	6.98379	2.73325	0.012257	0.085664	-2.87847
Eif3g	-0.218611	7.35693	-2.73388	0.0122397	0.085664	-2.88026
Csnk1a1	-0.218267	8.05062	-2.73162	0.0123019	0.085664	-2.88243
Rnf149	0.249478	5.24548	2.69461	0.0133638	0.0885043	-2.88462
B3gat3	0.256284	6.61699	2.72549	0.0124719	0.0865544	-2.88523
Clpx	-0.191728	5.63711	-2.70488	0.0130608	0.0883232	-2.8861
Numbl	-0.203141	5.761	-2.70435	0.0130764	0.0883232	-2.89017
Pygo2	-0.143503	6.05483	-2.71102	0.0128826	0.087917	-2.89095
Vkorc1l1	0.21249	5.35292	2.6911	0.0134689	0.088886	-2.8933
Dctn4	-0.136082	5.70973	-2.69987	0.0132077	0.0885043	-2.89591
Ets2	-0.248404	6.08456	-2.70884	0.0129455	0.0881263	-2.89642
Eif4g1	-0.280976	4.92713	-2.67426	0.0139843	0.0904162	-2.89762
Srrm2	-0.29202	6.36219	-2.71422	0.0127909	0.0877247	-2.89813
Topors	-0.171593	5.06098	-2.67889	0.0138407	0.0901606	-2.90075
Aes	0.282338	9.36307	2.71441	0.0127853	0.0877247	-2.90113
Rgs12	-0.185768	4.81442	-2.6696	0.0141298	0.0908363	-2.90136
Zfp346	-0.176295	5.08397	-2.67741	0.0138863	0.0902609	-2.90225
Rexo4	-0.242507	6.10575	-2.70656	0.0130117	0.0882836	-2.90243
3110002H16Rik	-0.15823	5.08914	-2.67827	0.0138599	0.0901606	-2.90326
Nosip	-0.206908	5.9308	-2.703	0.0131157	0.0884218	-2.9037
Vcpip1	-0.103571	5.75204	-2.69647	0.0133083	0.0885043	-2.90523
Galk1	-0.293806	5.16019	-2.67651	0.0139141	0.0903703	-2.90733
Rps6	0.200975	8.12076	2.71716	0.012707	0.0876327	-2.90896
Eif2b3	-0.216461	4.79058	-2.66713	0.0142079	0.0911237	-2.91023
Aida	0.231381	5.19671	2.6802	0.0138003	0.0901606	-2.91036
Snapin	0.217599	7.59268	2.71875	0.0126618	0.087502	-2.91061
Trappc5	-0.129815	5.95414	-2.69751	0.0132774	0.0885043	-2.91061
Exosc9	-0.200217	5.65453	-2.6898	0.013508	0.0890721	-2.91118
Nrsn1	0.619566	9.05333	2.70967	0.0129215	0.0881091	-2.91146
Fahd2a	-0.308921	5.01857	-2.67212	0.0140509	0.0906128	-2.91227
Fth1	0.666305	11.5131	2.69555	0.0133357	0.0885043	-2.9128
Rpl8	0.14502	8.06056	2.71469	0.0127774	0.0877247	-2.91454
Abhd17c	0.263269	6.51064	2.70834	0.0129602	0.0881378	-2.9158
D6Wsu163e	-0.18643	4.89846	-2.66609	0.0142407	0.0912627	-2.91606
Dpf2	-0.105477	5.95052	-2.69447	0.0133679	0.0885043	-2.91694
Usp10	-0.338433	6.09561	-2.69717	0.0132876	0.0885043	-2.91769
Rbfa	-0.181757	6.26627	-2.70099	0.0131749	0.0884398	-2.91804
Idh2	-0.341753	6.30278	-2.70147	0.0131607	0.0884398	-2.91975
Arl5a	0.316934	7.13852	2.71215	0.0128501	0.0878598	-2.92071
Pld5	0.186159	3.99199	2.6447	0.0149337	0.0937278	-2.92152
Psmd6	-0.249011	7.46111	-2.7126	0.0128372	0.0878598	-2.92258
Cmc1	0.113967	5.27051	2.67469	0.0139709	0.0904162	-2.92322
Prps1	-0.28476	7.57272	-2.71122	0.0128769	0.087917	-2.92551
Sh3glb1	0.252599	5.99217	2.6935	0.0133971	0.0885545	-2.9267
Txnl1	-0.298465	7.19394	-2.70893	0.012943	0.0881263	-2.92777
Kifc2	0.394034	8.82382	2.70255	0.0131291	0.0884218	-2.92995
Bcar1	-0.148341	5.28082	-2.6691	0.0141457	0.0908672	-2.93132
Cript	0.208432	8.10902	2.70525	0.0130499	0.0883232	-2.93294
Syn2	-0.175864	9.14908	-2.6985	0.0132482	0.0885043	-2.93478
Kxd1	0.125781	6.32787	2.69533	0.0133424	0.0885043	-2.93578
Ube2k	0.1323	7.57879	2.70469	0.0130664	0.0883232	-2.93857
Gmppa	-0.275342	5.06361	-2.65843	0.0144854	0.0923258	-2.9399
Ndufa10	-0.138287	8.52912	-2.69916	0.0132287	0.0885043	-2.94007
Abhd12	0.183561	8.82743	2.69757	0.0132757	0.0885043	-2.94026
Paics	-0.178508	7.19494	-2.70259	0.0131276	0.0884218	-2.94041
Orai2	0.257467	6.63564	2.69604	0.0133211	0.0885043	-2.94199
Leng1	-0.178922	3.62222	-2.62953	0.0154443	0.0947668	-2.94334
Ncaph2	0.166458	7.81971	2.70106	0.0131728	0.0884398	-2.94404
Nsun4	-0.139591	4.52629	-2.63598	0.0152252	0.0943294	-2.94532
Baz1b	-0.222716	5.1765	-2.65886	0.0144715	0.0923208	-2.94565
Pef1	-0.251073	7.44062	-2.69953	0.0132179	0.0885043	-2.94675
Gtf3c3	-0.247019	3.8345	-2.62881	0.0154691	0.0947668	-2.94678
Vps4b	-0.205497	5.93162	-2.67831	0.0138585	0.0901606	-2.94804
Pou6f1	0.276336	4.90549	2.64912	0.014788	0.0934498	-2.9513
Smap1	-0.133846	5.09607	-2.65199	0.0146942	0.0931413	-2.95264
Hspbp1	-0.165911	7.7597	-2.69647	0.0133085	0.0885043	-2.95375
Ubap2l	-0.139304	6.25802	-2.68152	0.0137596	0.0900801	-2.95586
Gm13456	0.32477	3.57025	2.62054	0.0157547	0.0955181	-2.95987
Cend1	-0.183758	8.61747	-2.68749	0.0135779	0.0893896	-2.96258
Lrrtm2	0.200129	5.02068	2.64447	0.0149413	0.0937278	-2.96527
Btbd1	0.1468	8.5576	2.68527	0.0136451	0.0895446	-2.96706
Actg1	-0.18637	9.4195	-2.68016	0.0138016	0.0901606	-2.96801
Zdhhc16	0.225952	4.29429	2.6226	0.015683	0.0952947	-2.96936
CAAA01180111.2	0.220204	4.13498	2.62159	0.0157182	0.0953672	-2.96949
D10Jhu81e	-0.204272	6.25332	-2.67429	0.0139833	0.0904162	-2.96998
Wbp2	-0.22955	9.43987	-2.67864	0.0138484	0.0901606	-2.97076
Gm45441	0.255326	3.31573	2.61049	0.0161086	0.0963816	-2.97148
Pcnp	0.213497	7.73591	2.68691	0.0135955	0.0894174	-2.97191
Tmem164	0.272019	4.7513	2.62936	0.0154502	0.0947668	-2.97254
Ppid	-0.23654	6.89409	-2.68262	0.0137261	0.0899323	-2.97263
Selenop	0.427702	7.40127	2.68663	0.0136039	0.0894174	-2.97272
Fam50a	-0.209792	4.6412	-2.62813	0.0154922	0.0947672	-2.97302
Psip1	-0.389378	7.83719	-2.68456	0.0136667	0.0896145	-2.97476
Acot9	-0.195913	5.0907	-2.63635	0.0152128	0.0943243	-2.97896
Clk1	0.172694	4.58173	2.62648	0.0155489	0.0949818	-2.98021
Pin4	0.142082	6.50844	2.67453	0.0139757	0.0904162	-2.98035
Gm6180	-0.219447	3.5392	-2.60631	0.0162578	0.0965777	-2.98202
Hnrnpa3	-0.194191	6.25936	-2.6676	0.014193	0.0910993	-2.98315
Tada1	-0.1521	4.76802	-2.62453	0.0156161	0.0951291	-2.98384
Med13l	0.285055	4.78008	2.62835	0.0154849	0.0947672	-2.98402
Fbxl16	0.276012	9.48428	2.67107	0.0140837	0.0907294	-2.98417
Hes6	-0.301976	5.20934	-2.63326	0.0153171	0.0945374	-2.98634
Gsn	-0.35811	5.2992	-2.63855	0.0151386	0.0940062	-2.98899
Snrnp200	-0.267329	4.25638	-2.61402	0.0159833	0.0963303	-2.99014
Pias2	0.224685	6.88533	2.67416	0.0139873	0.0904162	-2.99056
Eepd1	-0.190467	4.37296	-2.61253	0.0160361	0.0963329	-2.99073
Rasgef1a	0.245921	8.26896	2.67453	0.0139758	0.0904162	-2.99088
Nop9	-0.165659	4.55652	-2.61338	0.0160061	0.0963303	-2.99127
Unc80	0.229444	5.43007	2.64726	0.0148493	0.093491	-2.99134
Apeh	-0.24375	4.33312	-2.60982	0.0161322	0.096452	-2.99416
Rps15a	0.198725	6.91596	2.67224	0.014047	0.0906128	-2.99419
Dnajc4	0.148602	4.81906	2.62289	0.0156731	0.0952947	-2.99618
Irf2bpl	-0.176882	5.89312	-2.65168	0.0147041	0.0931413	-2.9976
Ptk2b	-0.195416	8.08084	-2.67223	0.0140474	0.0906128	-2.99774
Dnajc14	0.192687	6.01796	2.65562	0.0145762	0.0926886	-2.99837
Zbtb25	0.197905	4.10789	2.60222	0.0164053	0.0966649	-3.00048
Ndufs1	-0.19572	7.1312	-2.67084	0.0140911	0.0907294	-3.00192
Slc48a1	0.218165	7.93249	2.67016	0.0141125	0.0907957	-3.00293
Vps54	0.272758	4.68555	2.61271	0.0160297	0.0963329	-3.00529
Cxcl14	0.235806	5.54237	2.64051	0.0150731	0.0937358	-3.00565
Slbp	-0.324108	5.67591	-2.64115	0.0150516	0.0937358	-3.00656
Ephx2	-0.190385	4.55188	-2.60821	0.0161899	0.0965777	-3.00786
Rnd2	0.417197	8.19419	2.66491	0.0142782	0.0913604	-3.00872
AU019823	0.262565	4.44897	2.60509	0.0163017	0.0965777	-3.00875
Kif5b	0.539083	8.21842	2.66401	0.0143067	0.0914714	-3.01013
Acer3	0.153961	4.64302	2.60386	0.0163459	0.0966456	-3.01142
Atat1	-0.200669	6.24204	-2.65249	0.0146778	0.0931182	-3.01297
Golga7	0.301229	7.83098	2.66514	0.0142708	0.0913604	-3.013
Ttbk2	0.287384	4.87218	2.61198	0.0160556	0.0963329	-3.01708
Parg	-0.185215	5.49261	-2.62911	0.0154588	0.0947668	-3.01754
Eif2s1	-0.233566	6.52082	-2.65413	0.0146245	0.0928597	-3.01918
Prdm4	0.214565	5.62467	2.63124	0.0153861	0.094726	-3.01997
Snx4	-0.183275	6.364	-2.6512	0.0147199	0.0931691	-3.02071
Gde1	0.149841	8.28936	2.65808	0.0144966	0.0923258	-3.02325
Tom1l2	-0.140705	7.18813	-2.6593	0.0144574	0.0923208	-3.024
Cnih1	0.148215	7.19887	2.6588	0.0144733	0.0923208	-3.02483
Nbr1	-0.129498	6.31303	-2.64722	0.0148505	0.093491	-3.02541
Zfp810	0.189809	4.96267	2.60464	0.016318	0.0965777	-3.02625
Ruvbl1	-0.270095	6.13094	-2.64268	0.0150009	0.0937358	-3.02635
Rasl10b	0.469969	6.79997	2.65409	0.0146257	0.0928597	-3.02726
Thoc3	-0.131552	6.43329	-2.64806	0.0148228	0.09346	-3.02907
Ppme1	-0.340908	6.15299	-2.6402	0.0150837	0.0937358	-3.03053
Acat1	-0.163635	7.61848	-2.6564	0.0145507	0.0925982	-3.03224
2310011J03Rik	-0.169137	6.36294	-2.64299	0.0149905	0.0937358	-3.0352
Wsb2	0.337583	9.35229	2.6449	0.0149272	0.0937278	-3.0355
Gnas	-0.265511	4.84187	-2.59806	0.0165563	0.0970084	-3.03552
Alyref	-0.222666	6.77056	-2.64818	0.0148187	0.09346	-3.03781
Arhgef40	0.298072	3.93949	2.58058	0.0172062	0.0987708	-3.03869
Haus3	0.295484	3.15677	2.57138	0.0175578	0.0996155	-3.03878
Mrpl38	-0.131478	6.42821	-2.64199	0.0150239	0.0937358	-3.03889
Stk16	0.164328	7.0575	2.6495	0.0147754	0.0934484	-3.04136
Hars2	-0.257784	4.38599	-2.58423	0.0170685	0.0987097	-3.04368
Lrrc58	0.344552	6.45159	2.64129	0.0150471	0.0937358	-3.04434
Gnpda2	-0.199779	5.18325	-2.60692	0.016236	0.0965777	-3.04448
Ddx6	0.239738	6.09573	2.63304	0.0153247	0.0945374	-3.04499
Lyrm5	0.227623	6.56591	2.64111	0.0150532	0.0937358	-3.04551
Hk1	-0.135677	7.27317	-2.6488	0.0147984	0.0934498	-3.04581
Rab13	0.24954	4.05864	2.57631	0.0173685	0.0992577	-3.04804
Dnajc19	0.222226	6.80922	2.64319	0.0149839	0.0937358	-3.04877
Dclk3	-0.227113	5.98177	-2.62351	0.0156514	0.0952438	-3.04909
Txlna	-0.19836	5.1499	-2.60032	0.0164742	0.0966649	-3.04939
Slc4a1ap	-0.141388	4.39104	-2.57994	0.0172304	0.0987708	-3.05055
Baiap2	-0.300649	7.92912	-2.64541	0.0149102	0.0937278	-3.05085
Ndufs2	-0.143937	8.60197	-2.64144	0.015042	0.0937358	-3.05136
Cacng4	0.243666	5.28251	2.6025	0.0163951	0.0966649	-3.05257
Atp5k	0.153399	8.23772	2.64265	0.0150019	0.0937358	-3.05302
Tpgs2	0.146635	7.86184	2.64435	0.0149453	0.0937278	-3.05381
Aamp	-0.224157	8.55988	-2.64044	0.0150753	0.0937358	-3.05424
Rora	0.257286	5.55372	2.61711	0.0158746	0.0959609	-3.05426
Taf3	0.171664	4.62796	2.58341	0.0170994	0.0987097	-3.05546
Snx32	-0.217194	6.39709	-2.63322	0.0153185	0.0945374	-3.05569
Fut8	0.164837	5.38275	2.6058	0.0162761	0.0965777	-3.056
Wasf3	0.208616	5.40238	2.60523	0.0162965	0.0965777	-3.05721
Bckdhb	-0.142856	6.27528	-2.62947	0.0154464	0.0947668	-3.05921
Lrrc4c	0.17864	6.52733	2.63295	0.0153279	0.0945374	-3.06073
Tmpo	-0.226567	4.82507	-2.58345	0.0170978	0.0987097	-3.06274
Bola2	0.220176	6.94364	2.63798	0.0151578	0.0940538	-3.06334
Elp6	-0.134898	4.2725	-2.56996	0.0176127	0.099846	-3.06403
Mvd	-0.142279	4.52727	-2.57525	0.0174091	0.0993786	-3.0655
Dtx1	-0.143766	6.10108	-2.62181	0.0157106	0.0953672	-3.06616
Pim2	-0.199074	7.00236	-2.63524	0.0152501	0.0944123	-3.06638
Arhgef18	-0.210766	4.83199	-2.58158	0.0171685	0.0987708	-3.06755
Fscn1	-0.390214	4.73992	-2.57644	0.0173638	0.0992577	-3.06917
Pex5	-0.159045	5.0737	-2.58737	0.016951	0.0984482	-3.07029
Arih1	-0.151827	5.45585	-2.60059	0.0164645	0.0966649	-3.07054
Aifm1	-0.307106	5.14657	-2.58082	0.0171972	0.0987708	-3.07376
Samd10	0.260911	6.13066	2.61907	0.0158058	0.0957074	-3.07386
Kctd20	-0.112479	6.59135	-2.62644	0.0155505	0.0949818	-3.07411
Asphd2	0.249074	7.25054	2.63373	0.0153015	0.0945374	-3.07457
Bsn	0.35239	3.65212	2.55721	0.0181126	0.101564	-3.07535
Idh3g	-0.155776	7.96539	-2.63108	0.0153915	0.094726	-3.07818
Epb41l1	0.250533	7.10229	2.62925	0.0154539	0.0947668	-3.07879
Lztr1	-0.122388	7.29414	-2.63103	0.0153931	0.094726	-3.08023
Map3k7	0.259987	5.70756	2.60103	0.0164485	0.0966649	-3.08074
Tmem251	0.119111	5.8624	2.60561	0.0162831	0.0965777	-3.0814
Egln1	0.358986	6.15704	2.61531	0.0159379	0.0961312	-3.08174
Rnh1	-0.257712	6.0202	-2.61105	0.0160887	0.0963329	-3.08194
Cdk16	0.280115	8.35877	2.62488	0.015604	0.0951291	-3.0854
Sez6l	-0.279263	4.38268	-2.55695	0.0181229	0.101564	-3.0858
Rfng	0.238343	6.47833	2.6185	0.015826	0.0957381	-3.08716
R3hcc1	-0.140838	5.19122	-2.58075	0.0171998	0.0987708	-3.08853
Stard10	0.267385	6.07605	2.60849	0.0161797	0.0965777	-3.09057
Pnkd	-0.135184	7.73777	-2.62575	0.0155741	0.0950554	-3.09064
Rgl1	0.152139	7.97449	2.62439	0.015621	0.0951291	-3.09133
Spag6l	-0.338363	4.58003	-2.55986	0.0180076	0.101366	-3.09148
Eif4g3	-0.178419	5.11101	-2.5778	0.0173119	0.0991685	-3.09258
Nelfcd	-0.119411	6.29151	-2.61217	0.0160489	0.0963329	-3.0927
Arl16	0.124943	6.69954	2.61897	0.0158093	0.0957074	-3.09343
Arvcf	-0.157947	5.11898	-2.57691	0.0173457	0.0992577	-3.09345
Gmcl1	0.223932	6.25427	2.61104	0.0160888	0.0963329	-3.09452
Haus1	0.245193	3.92503	2.54778	0.0184907	0.102764	-3.09517
Tlk2	0.258638	5.40074	2.58858	0.0169059	0.0982844	-3.09532
Nop58	-0.131897	5.85952	-2.60103	0.0164485	0.0966649	-3.09626
Gorasp1	-0.136211	5.80685	-2.59757	0.0165743	0.0970443	-3.09721
Dscr3	-0.156649	6.13259	-2.60624	0.0162603	0.0965777	-3.09861
Uba5	-0.164946	6.845	-2.61646	0.0158973	0.0960274	-3.10081
E2f5	0.215451	4.81885	2.56225	0.0179134	0.100992	-3.10095
Ampd2	-0.174246	5.49836	-2.58396	0.0170788	0.0987097	-3.10272
Ssbp4	0.174128	8.11694	2.61607	0.015911	0.0960397	-3.10454
Hat1	-0.182173	5.076	-2.56816	0.0176825	0.100172	-3.10531
Zfp397	0.214772	4.76719	2.55965	0.0180159	0.101366	-3.10674
Sec13	-0.224583	6.82806	-2.61121	0.0160829	0.0963329	-3.10902
Tmem141	0.261355	5.54002	2.58597	0.0170035	0.0986422	-3.10944
Nprl2	-0.276472	5.85944	-2.59226	0.0167694	0.0978696	-3.10951
Cstf2t	-0.166521	6.50661	-2.60488	0.0163091	0.0965777	-3.11108
Cdkn1a	-0.19316	4.24347	-2.54431	0.0186317	0.103057	-3.11235
Stx12	-0.159355	7.62711	-2.61341	0.0160048	0.0963303	-3.11485
Ints12	0.319312	4.14957	2.53729	0.0189199	0.103932	-3.11939
Chd5	-0.240313	4.89712	-2.55645	0.0181425	0.101564	-3.11988
Polr2m	0.21347	9.28438	2.60145	0.0164331	0.0966649	-3.12035
Vps45	-0.151613	5.79513	-2.58467	0.0170523	0.0987097	-3.12047
Tmem243	0.317674	4.38765	2.54401	0.0186439	0.103057	-3.12146
Txn2	0.147089	8.82559	2.60334	0.0163648	0.0966456	-3.12147
1110012L19Rik	-0.240235	4.98275	-2.55606	0.0181582	0.101564	-3.12322
Eefsec	-0.168734	5.11281	-2.55931	0.0180291	0.101366	-3.12333
Palm	0.231012	7.71147	2.60821	0.0161898	0.0965777	-3.12416
Lrrc8b	0.24323	5.01929	2.55455	0.0182183	0.101732	-3.12694
Mrpl52	0.133311	6.2099	2.59211	0.0167749	0.0978696	-3.12712
Snx5	0.257245	7.40629	2.60668	0.0162447	0.0965777	-3.12811
Klhdc2	-0.123119	7.89289	-2.60561	0.0162831	0.0965777	-3.12828
Rmi1	0.246078	4.13935	2.53111	0.0191774	0.104297	-3.12844
Msmo1	0.150787	6.49794	2.59606	0.0166297	0.09723	-3.13087
Apba2	-0.158846	6.22485	-2.59121	0.0168082	0.097994	-3.13134
Snrpb	-0.305732	7.28671	-2.60354	0.0163575	0.0966456	-3.13178
Cacnb1	-0.270924	6.37353	-2.59005	0.0168515	0.0981765	-3.13321
Snip1	-0.181591	4.42713	-2.53415	0.0190503	0.103972	-3.13334
Gid4	0.484828	5.7648	2.58128	0.01718	0.0987708	-3.13398
Dennd5a	0.304447	6.96325	2.60087	0.0164542	0.0966649	-3.13479
Ppm1b	0.202249	7.84591	2.60195	0.0164148	0.0966649	-3.13505
Nfs1	-0.165462	6.35486	-2.58718	0.0169581	0.0984482	-3.13996
Plekha8	0.285431	3.71846	2.51807	0.0197308	0.105588	-3.14276
Wac	0.194689	7.51033	2.59844	0.0165426	0.0969973	-3.14402
Neurl1a	0.270448	7.61074	2.59711	0.0165911	0.0970735	-3.14612
Zfp365	0.341649	8.9798	2.58897	0.0168914	0.0982844	-3.14661
Fam149a	0.297455	5.6187	2.56707	0.017725	0.100274	-3.14675
Tlcd1	0.339487	3.79911	2.51773	0.0197454	0.105588	-3.14748
Glrx5	0.138718	7.89726	2.5952	0.0166611	0.0973442	-3.1476
Zdhhc21	0.326055	3.82908	2.5167	0.0197901	0.105758	-3.1479
Sobp	0.172248	4.46209	2.52716	0.0193436	0.104392	-3.14819
RP23-478A9.6	0.2407	5.13285	2.54633	0.0185493	0.102811	-3.15011
Fut9	0.30353	4.99165	2.5447	0.0186156	0.103039	-3.15012
Ccdc97	-0.143438	5.74033	-2.56398	0.0178453	0.100677	-3.15174
Zfp763	0.21918	4.7113	2.5309	0.0191861	0.104297	-3.15203
Dzip1	0.375855	5.09585	2.54734	0.0185086	0.102794	-3.15239
Phf20	-0.16896	6.28401	-2.58047	0.0172105	0.0987708	-3.15249
Pcbd2	0.136015	5.20566	2.54699	0.0185227	0.102802	-3.15382
Kbtbd3	0.21361	4.46753	2.52303	0.0195186	0.105109	-3.15451
Psmc5	0.306797	9.31276	2.58	0.0172282	0.0987708	-3.15933
Zfp106	0.314018	6.44957	2.58121	0.0171825	0.0987708	-3.16011
Rpl18	0.172271	7.46976	2.58858	0.0169058	0.0982844	-3.16181
Kdm1a	-0.150313	5.84404	-2.56583	0.017773	0.100408	-3.16183
Exoc3	-0.108557	7.00445	-2.5842	0.0170699	0.0987097	-3.16482
Dctpp1	0.166884	5.02294	2.53461	0.0190312	0.103972	-3.16483
Acadm	-0.304312	5.66641	-2.55848	0.0180619	0.101411	-3.16507
Cbr1	-0.272531	7.01932	-2.58357	0.0170934	0.0987097	-3.16579
Pcyt2	-0.144047	6.71219	-2.58047	0.0172103	0.0987708	-3.16599
Drosha	-0.158787	6.05435	-2.56709	0.0177238	0.100274	-3.16771
Scaf11	-0.162017	5.19777	-2.53876	0.0188592	0.103827	-3.16815
Nars2	-0.259316	4.49656	-2.51511	0.0198586	0.105848	-3.17009
Cecr5	0.189285	4.5147	2.51361	0.0199237	0.10592	-3.17107
Supt6	-0.199003	4.91267	-2.52802	0.0193072	0.104343	-3.17362
E130311K13Rik	0.188899	3.73403	2.49933	0.0205527	0.108004	-3.17425
Ccdc130	-0.249938	4.41463	-2.51058	0.0200555	0.106283	-3.1745
Rpap3	-0.16966	5.02088	-2.53036	0.0192088	0.104334	-3.1755
Unc5a	0.207535	5.34719	2.53726	0.0189211	0.103932	-3.17609
Zkscan3	0.175144	5.19027	2.53013	0.0192184	0.104334	-3.17698
D430019H16Rik	0.19257	5.69989	2.55128	0.0183494	0.102186	-3.17722
Ctxn2	0.248804	6.62611	2.57191	0.0175373	0.0996155	-3.17924
Pcbp3	-0.346472	6.82233	-2.5723	0.0175223	0.0996155	-3.17935
Ppp1r14b	0.40187	5.00655	2.53113	0.0191764	0.104297	-3.18115
Kif5c	0.424964	8.73468	2.57132	0.0175599	0.0996155	-3.18255
Sv2b	-0.190523	5.72206	-2.54668	0.0185354	0.102803	-3.18284
Tmod2	0.25419	8.40493	2.57279	0.0175034	0.0996155	-3.18365
Tmem222	0.112406	7.91151	2.57612	0.0173759	0.0992577	-3.18454
Dnajb5	-0.178712	5.30584	-2.52786	0.0193137	0.104343	-3.18637
Ttll1	-0.205906	6.93786	-2.57212	0.0175291	0.0996155	-3.18718
Get4	-0.108921	7.11249	-2.57307	0.0174928	0.0996155	-3.18805
Ccs	-0.206039	5.46336	-2.53498	0.0190158	0.103972	-3.1891
Brcc3	0.313056	6.95262	2.57196	0.0175356	0.0996155	-3.1896
Rcl1	-0.212382	5.26418	-2.52822	0.0192986	0.104343	-3.19098
Gopc	-0.130697	6.11705	-2.55593	0.0181634	0.101564	-3.19286
Rabl6	0.193696	7.59911	2.57245	0.0175166	0.0996155	-3.19336
2610044O15Rik8	0.191513	5.29258	2.52902	0.0192651	0.104343	-3.19347
Ccng1	0.349789	6.71463	2.56669	0.0177394	0.100287	-3.19366
Maged2	-0.150715	6.34462	-2.55949	0.0180221	0.101366	-3.19448
Ifi27	-0.548964	6.0089	-2.54845	0.0184637	0.102714	-3.19509
Prpsap2	-0.235173	5.24458	-2.52251	0.0195405	0.105109	-3.19856
Mcf2l	0.332468	5.74192	2.54066	0.018781	0.103549	-3.20244
Rrm2b	0.176635	5.51444	2.53302	0.0190974	0.10409	-3.20264
Cdip1	-0.220203	9.5857	-2.55471	0.0182121	0.101732	-3.2065
Efna2	0.236722	3.40138	2.47376	0.0217257	0.110907	-3.20731
Numb	-0.266069	4.59114	-2.49239	0.0208654	0.108481	-3.20786
Pgap2	0.239828	4.19336	2.48788	0.0210705	0.108911	-3.20807
Tmeff1	0.192303	7.36488	2.56438	0.0178296	0.100658	-3.20824
Mrpl24	-0.17976	5.08745	-2.512	0.0199938	0.106132	-3.20883
Ftsj1	-0.356406	4.91135	-2.50292	0.0203928	0.107577	-3.21329
Slc25a11	-0.142832	8.41486	-2.55638	0.0181454	0.101564	-3.21621
Ppp2r5c	0.244784	7.03088	2.55855	0.0180591	0.101411	-3.21622
Tbl1xr1	0.209029	5.10034	2.51036	0.0200654	0.106283	-3.21648
Foxn3	0.388454	5.30884	2.52059	0.0196228	0.105305	-3.21665
Hint3	0.186977	3.93111	2.47653	0.0215959	0.110512	-3.21889
Bnip1	-0.153574	4.90569	-2.5005	0.0205006	0.108004	-3.21905
Sptbn1	0.38011	5.69495	2.53543	0.0189971	0.103972	-3.21988
Smim11	0.159379	5.87814	2.53439	0.0190405	0.103972	-3.22008
Lonp1	-0.121973	6.51603	-2.54831	0.0184692	0.102714	-3.22024
Ptn	0.225777	6.73882	2.55231	0.0183081	0.102095	-3.22361
Baiap3	-0.251784	6.28897	-2.5406	0.0187836	0.103549	-3.22456
Adipor1	0.175648	7.37088	2.55386	0.0182459	0.101817	-3.22826
Pold2	-0.158399	4.86301	-2.49076	0.0209391	0.108505	-3.23095
Por	-0.232902	5.67415	-2.52046	0.0196284	0.105305	-3.23106
Nudt19	0.2898	7.44667	2.55181	0.018328	0.102136	-3.23256
Csad	-0.235577	4.57115	-2.47864	0.0214973	0.110214	-3.23309
Mpp6	0.429699	6.69099	2.54542	0.0185866	0.102948	-3.23665
Rasl11b	-0.200298	4.91619	-2.49242	0.0208636	0.108481	-3.23675
Nob1	-0.16028	5.35879	-2.50909	0.0201208	0.106283	-3.23756
Med28	0.21452	8.67097	2.54156	0.0187439	0.10347	-3.24096
Tonsl	-0.198336	8.43184	-2.54296	0.0186866	0.103223	-3.24107
Ap1s1	0.142627	9.82566	2.53358	0.0190742	0.104033	-3.2425
Sept6	-0.202834	5.57545	-2.51439	0.0198898	0.10592	-3.24254
Swsap1	0.166047	5.25494	2.49992	0.0205264	0.108004	-3.24318
Bmt2	0.242114	5.62878	2.51396	0.0199084	0.10592	-3.24338
Ilf2	-0.276484	6.69123	-2.53711	0.0189272	0.103932	-3.24717
Armcx3	-0.119072	5.95099	-2.51805	0.0197316	0.105588	-3.24962
Trio	-0.181649	3.62607	-2.45191	0.0227773	0.11372	-3.24967
Ttc33	0.139334	7.05497	2.53978	0.0188171	0.103664	-3.25118
Cnot6l	0.226836	4.42464	2.46655	0.0220674	0.111809	-3.25322
D17Wsu92e	0.24517	6.73228	2.53586	0.0189793	0.103972	-3.25336
Zfp131	0.205888	4.97662	2.482	0.0213412	0.109616	-3.25606
Rraga	-0.327151	6.86434	-2.53213	0.0191347	0.104224	-3.25692
Dab1	0.336523	6.45713	2.5298	0.0192323	0.10434	-3.25749
Gcdh	-0.169427	5.16059	-2.48915	0.0210124	0.108747	-3.25785
Trip12	-0.180172	5.26045	-2.49276	0.0208485	0.108481	-3.25881
Sox2ot	0.257513	5.45965	2.50386	0.0203514	0.107427	-3.25929
Cwc15	0.106513	7.26218	2.53707	0.0189291	0.103932	-3.25934
Rtn2	0.341865	7.0307	2.53568	0.0189865	0.103972	-3.26011
Alkbh3	-0.208776	3.47326	-2.44426	0.0231563	0.114291	-3.26044
Asf1a	0.133892	5.38744	2.49592	0.0207059	0.108254	-3.26144
Psmg4	0.147566	5.29484	2.49227	0.0208708	0.108481	-3.26189
Arhgap1	-0.168105	6.65497	-2.52825	0.0192976	0.104343	-3.26239
Ppp1r16a	0.293408	7.20724	2.53454	0.0190342	0.103972	-3.2628
Lyrm9	0.240322	6.2609	2.52154	0.019582	0.105202	-3.26341
Eif3h	0.158937	7.25325	2.53501	0.0190144	0.103972	-3.26379
Nmd3	-0.140606	5.48608	-2.49813	0.0206065	0.10801	-3.26496
2810013P06Rik	0.27679	5.30152	2.49461	0.0207646	0.108423	-3.26507
Ctnnbl1	-0.139134	5.86489	-2.50907	0.0201217	0.106283	-3.26547
Igfbp5	0.207339	3.89481	2.44683	0.0230281	0.114139	-3.2657
Klhl12	-0.171521	6.18485	-2.51571	0.0198329	0.105848	-3.26697
Cep83os	0.248162	5.80764	2.50992	0.0200845	0.106283	-3.2671
Sp3	0.222508	5.47752	2.49593	0.0207052	0.108254	-3.26756
Timm8b	0.29528	8.54348	2.52767	0.0193219	0.104343	-3.26832
Rnd1	-0.196277	4.78406	-2.46722	0.0220358	0.111718	-3.27151
Taldo1	-0.142994	7.18191	-2.52936	0.0192507	0.104343	-3.27292
Nmral1	-0.188694	4.49785	-2.45691	0.0225326	0.113049	-3.27363
Dnajc1	0.286507	3.15933	2.4342	0.0236637	0.11575	-3.27385
2900011O08Rik	0.136851	9.66054	2.51788	0.0197393	0.105588	-3.27386
Uri1	0.213242	6.26479	2.51528	0.0198511	0.105848	-3.27437
Mxd4	0.187875	5.57453	2.4982	0.0206035	0.10801	-3.2779
Cebpzos	0.191623	4.70701	2.46019	0.0223733	0.112525	-3.27886
Vps18	-0.15934	5.22072	-2.4799	0.0214384	0.109981	-3.27915
Trim23	-0.213653	5.54952	-2.48819	0.0210562	0.108905	-3.28025
Tmem147	0.169381	7.79375	2.5258	0.0194011	0.104633	-3.28116
Zfp207	-0.324229	6.86561	-2.5198	0.0196568	0.105389	-3.2814
Ildr2	0.21463	5.02802	2.46905	0.0219487	0.111621	-3.28243
Rpl7a	0.190677	7.17308	2.52288	0.0195249	0.105109	-3.28459
Acadvl	-0.33644	5.14203	-2.4699	0.0219079	0.111552	-3.28581
Bpnt1	-0.180773	6.56804	-2.51282	0.019958	0.106033	-3.286
Fxr1	-0.136419	4.96592	-2.46566	0.0221102	0.111869	-3.28649
Bub3	-0.165195	7.12881	-2.52151	0.0195835	0.105202	-3.28691
Rrp7a	-0.153161	7.51191	-2.52275	0.0195306	0.105109	-3.28742
Ccdc25	-0.135106	6.511	-2.5118	0.0200024	0.106132	-3.28806
Foxk2	0.177478	5.82954	2.4956	0.0207203	0.10826	-3.28847
Klhl7	-0.140601	6.59518	-2.51372	0.0199188	0.10592	-3.28851
Rsrc1	-0.141493	5.88362	-2.4994	0.0205495	0.108004	-3.29183
Ankrd42	-0.16799	4.82587	-2.45109	0.0228173	0.113726	-3.29313
Spen	0.25089	4.45653	2.44514	0.0231122	0.114269	-3.29425
Slc5a5	0.150092	4.99919	2.45511	0.0226201	0.11328	-3.29998
Gm5905	0.210858	2.86909	2.41472	0.0246762	0.118073	-3.30034
Tmem191c	0.197423	7.2074	2.51541	0.0198456	0.105848	-3.30062
Ankrd9	-0.161811	4.77755	-2.44912	0.0229146	0.113851	-3.30094
Hnrnpf	-0.186877	5.09769	-2.46042	0.0223622	0.112525	-3.3023
Cbr3	-0.288546	4.96969	-2.45565	0.0225939	0.113274	-3.30309
Gm6277	0.202587	3.42709	2.41881	0.0244602	0.117787	-3.30387
Caskin1	-0.17071	5.00732	-2.45397	0.0226761	0.113491	-3.30469
Adcy1	0.37595	4.83384	2.45542	0.0226051	0.113274	-3.30717
Tmem199	-0.202722	7.14567	-2.5092	0.020116	0.106283	-3.30883
Gpkow	-0.133804	6.1121	-2.49203	0.0208816	0.108481	-3.31086
Mrpl48	0.108497	7.30626	2.50912	0.0201194	0.106283	-3.31277
Uqcc3	0.111296	6.23425	2.4915	0.0209054	0.108505	-3.31961
Cnot8	-0.115682	7.01762	-2.50235	0.020418	0.107641	-3.31992
Necap1	-0.205566	8.95467	-2.49727	0.020645	0.108074	-3.32105
Ppp1r9b	0.353947	5.78618	2.48172	0.021354	0.109616	-3.32164
Faf1	-0.120264	5.58527	-2.46864	0.0219678	0.111649	-3.32225
Ssb	-0.259946	6.90712	-2.4985	0.0205899	0.10801	-3.32309
Mir9-3hg	0.18038	4.92773	2.44099	0.0233202	0.114686	-3.32366
Eif4a-ps4	-0.183673	3.36601	-2.40395	0.0252527	0.118801	-3.32496
Uchl1	-0.191582	9.20317	-2.4934	0.0208194	0.108481	-3.32514
Ptprt	0.271259	4.28153	2.42379	0.0242	0.117468	-3.32539
Kitl	0.190587	3.62606	2.40959	0.0249493	0.118513	-3.32557
Pde4dip	-0.155492	6.15428	-2.48579	0.0211663	0.109093	-3.32634
Ftl1	0.450504	8.04174	2.49757	0.0206315	0.108071	-3.3282
Sox8	-0.117326	5.15085	-2.44754	0.0229931	0.114034	-3.33038
Rcn2	0.137393	7.54487	2.49976	0.0205337	0.108004	-3.33097
Psma4	-0.196746	7.26243	-2.49859	0.0205859	0.10801	-3.33105
Cox15	-0.282112	5.26589	-2.44593	0.0230733	0.114269	-3.33253
Zfp180	0.298382	6.68367	2.49243	0.0208632	0.108481	-3.33283
Isca1	0.139767	8.89282	2.49085	0.020935	0.108505	-3.33366
Borcs7	0.180347	6.32691	2.485	0.0212028	0.109182	-3.33475
Rab6a	-0.195064	9.26037	-2.48758	0.0210841	0.108913	-3.33552
Echs1	-0.123536	6.49502	-2.48724	0.0210998	0.108925	-3.33564
Trim59	0.415426	4.28425	2.41815	0.0244953	0.117787	-3.33645
S100pbp	0.258288	3.46608	2.39846	0.0255517	0.119149	-3.33652
Pdpk1	0.141848	6.82163	2.49118	0.02092	0.108505	-3.33656
Stra13	0.216043	5.18654	2.4449	0.0231243	0.114269	-3.33744
Axl	0.39853	3.73309	2.40342	0.0252817	0.118801	-3.33752
Gtf2a2	0.209644	6.8232	2.4892	0.0210101	0.108747	-3.34004
Ppp1ca	0.126722	9.4222	2.48334	0.021279	0.109437	-3.34052
Dgkb	-0.150773	7.40807	-2.49337	0.020821	0.108481	-3.34207
Zeb1	0.298933	5.27411	2.44862	0.0229396	0.113906	-3.34284
Sdccag3	0.210674	6.13531	2.47494	0.0216704	0.110825	-3.3455
Pdik1l	0.263674	4.49777	2.41724	0.0245428	0.117871	-3.34651
Tlk1	0.134448	5.7191	2.462	0.0222861	0.112224	-3.34731
Tkt	-0.126116	6.90931	-2.48664	0.0211275	0.108999	-3.34786
1600020E01Rik	0.30319	3.81649	2.40241	0.0253365	0.118801	-3.34791
Trim24	0.178777	3.41606	2.38997	0.0260204	0.119958	-3.34907
Pygm	-0.256683	3.79292	-2.39616	0.0256779	0.1192	-3.35174
Slc25a53	0.198164	5.14532	2.43455	0.0236461	0.115733	-3.35206
Rplp0	0.190599	8.2137	2.48445	0.021228	0.109243	-3.35216
Tesk1	0.213536	5.85584	2.45804	0.0224776	0.112952	-3.35649
Rpl5	0.107865	7.56975	2.48566	0.0211724	0.109093	-3.35728
Mafg	0.20095	5.99909	2.46452	0.0221645	0.111887	-3.359
Mrps31	-0.20265	5.0243	-2.42188	0.0242994	0.117598	-3.36087
Pantr1	0.23382	6.03144	2.46564	0.0221111	0.111869	-3.36088
Phgdh	-0.205188	6.14328	-2.46811	0.0219933	0.111652	-3.36091
Fam135a	0.286075	4.13818	2.39684	0.0256403	0.1192	-3.36186
Bccip	0.0811636	7.22639	2.48194	0.0213441	0.109616	-3.36244
Top1	-0.268036	5.94972	-2.4578	0.0224891	0.112952	-3.36336
Ubn2	0.394756	4.09009	2.40108	0.0254089	0.118801	-3.36363
Prkca	-0.218781	4.34653	-2.40222	0.0253466	0.118801	-3.36484
Calb1	-0.344532	8.94049	-2.47376	0.0217259	0.110907	-3.36522
Bre	-0.174356	4.58987	-2.40501	0.0251957	0.118801	-3.36649
Zbtb8os	0.183004	5.32002	2.43737	0.0235026	0.115168	-3.3684
Zmat5	-0.21567	4.76578	-2.41023	0.0249148	0.118479	-3.36957
Fam134b	0.192022	4.50988	2.40151	0.025385	0.118801	-3.36965
Zhx1	0.167063	7.15617	2.47655	0.0215948	0.110512	-3.37062
Rbm39	-0.214307	7.24695	-2.47671	0.0215875	0.110512	-3.37067
Stmn2	-0.128143	8.62012	-2.47234	0.0217928	0.111104	-3.37103
Tex10	-0.222918	4.60272	-2.40437	0.0252303	0.118801	-3.37209
Mrps24	0.134389	6.84209	2.47329	0.0217477	0.110943	-3.37217
Dync1i2	-0.181883	4.94942	-2.41884	0.0244587	0.117787	-3.3722
Prosc	-0.109891	6.77418	-2.47069	0.0218708	0.111433	-3.37286
Nmnat2	-0.21002	5.61316	-2.442	0.0232693	0.114548	-3.37382
Ctso	0.282233	4.93642	2.41752	0.024528	0.117869	-3.37425
Phf10	0.176559	4.99595	2.41875	0.0244634	0.117787	-3.3755
Rnaseh2a	-0.187445	5.26517	-2.42642	0.0240633	0.117072	-3.37636
Ckap4	0.223934	4.24282	2.38989	0.0260244	0.119958	-3.37667
Fyco1	0.503208	4.27414	2.39691	0.0256365	0.1192	-3.37814
Metap1	-0.160271	5.97307	-2.45012	0.0228652	0.113744	-3.37853
Trmt1l	-0.171558	5.12709	-2.41938	0.0244302	0.117787	-3.37873
Pttg1ip	0.170517	5.98477	2.45158	0.0227932	0.113726	-3.3793
Atp5b	-0.101116	11.2432	-2.45038	0.0228526	0.113744	-3.37946
Emc6	0.094087	7.59586	2.47373	0.0217271	0.110907	-3.37982
Akr1b3	-0.204623	5.71353	-2.44183	0.0232782	0.114548	-3.38134
Acox1	-0.11743	6.81468	-2.46745	0.0220244	0.111718	-3.38173
Arhgdig	0.192342	8.17103	2.46912	0.0219454	0.111621	-3.38184
Gnpda1	-0.167812	6.02443	-2.44822	0.0229592	0.113935	-3.38201
Egfl7	0.192211	4.36256	2.39257	0.0258759	0.119812	-3.3827
Usp32	0.21526	5.61379	2.43793	0.0234746	0.115162	-3.38331
Rpa2	-0.189494	4.90956	-2.40202	0.0253576	0.118801	-3.38469
Sh3gl1	-0.123824	5.7851	-2.43907	0.0234171	0.115024	-3.38513
Myh7	0.278494	4.99192	2.41529	0.0246459	0.118073	-3.38549
Rhoa	-0.213744	6.96027	-2.46545	0.0221201	0.111869	-3.38638
Coq3	-0.175496	5.19318	-2.41856	0.0244735	0.117787	-3.38642
Rasgef1c	0.198418	4.59606	2.39466	0.0257601	0.119452	-3.38779
Amn1	0.139988	5.10403	2.41247	0.0247956	0.11823	-3.38889
Alg11	0.168669	4.954	2.40341	0.025282	0.118801	-3.38906
Drg1	-0.152379	7.72228	-2.46806	0.0219957	0.111652	-3.38979
Rpl7	0.0938777	8.16793	2.46484	0.0221493	0.111878	-3.39035
Dzank1	-0.105114	6.96776	-2.4651	0.022137	0.111878	-3.39076
Gpr153	0.267156	4.63071	2.39285	0.0258605	0.119812	-3.39209
Suclg1	-0.212901	8.20958	-2.46321	0.0222274	0.111997	-3.39346
Apopt1	0.13986	6.37635	2.45218	0.022764	0.11372	-3.39508
Gatad1	0.236599	5.45054	2.42663	0.0240524	0.117072	-3.39521
Mea1	0.132361	7.78987	2.46417	0.0221814	0.111903	-3.39569
Anxa5	-0.260783	6.22355	-2.45076	0.0228339	0.113726	-3.39683
Unc79	0.478126	3.42467	2.36639	0.0273632	0.123797	-3.39766
Smarcd3	0.137141	7.56549	2.4638	0.0221992	0.111924	-3.39826
Usf3	0.356219	3.11118	2.3583	0.0278386	0.124244	-3.39853
Tstd3	0.199748	5.30282	2.41535	0.0246428	0.118073	-3.4011
Dpp3	-0.125505	5.27046	-2.41269	0.0247838	0.11823	-3.40311
Sypl	0.147718	5.72801	2.42896	0.0239322	0.116716	-3.40387
Klf7	0.248853	4.44561	2.38477	0.0263109	0.120642	-3.40392
Ddx55	-0.150026	4.45606	-2.37973	0.0265955	0.121475	-3.40503
Atrx	-0.178842	6.00517	-2.43768	0.0234872	0.115162	-3.40571
Papd4	0.189203	4.82075	2.38819	0.0261194	0.120099	-3.40629
Zfp64	-0.178426	4.56374	-2.38366	0.0263733	0.120793	-3.40661
2810474O19Rik	0.297814	3.64462	2.36125	0.0276642	0.123899	-3.40679
Timm50	-0.152237	6.09296	-2.43848	0.0234468	0.115101	-3.40864
Vgf	-0.279005	5.6329	-2.41473	0.0246754	0.118073	-3.40908
Psmd14	-0.200193	7.58464	-2.45759	0.0224995	0.112952	-3.4091
Stmn3	-0.171211	9.97916	-2.44288	0.0232254	0.114474	-3.40945
Acad8	-0.427399	6.567	-2.44463	0.023138	0.114269	-3.41248
Vegfa	0.175066	4.62757	2.38042	0.0265565	0.121429	-3.41291
Slc4a10	-0.29489	5.25398	-2.40359	0.0252722	0.118801	-3.41359
Pitpna	-0.0806264	9.50096	-2.44268	0.0232352	0.114474	-3.41574
Metap2	-0.170958	7.15108	-2.45229	0.0227586	0.11372	-3.41575
Tbc1d9b	0.374668	7.59919	2.45293	0.022727	0.113677	-3.41693
Pccb	-0.18914	4.96971	-2.39246	0.0258816	0.119812	-3.41695
Rxrb	-0.15786	6.66436	-2.44474	0.0231324	0.114269	-3.41721
Acbd3	-0.146839	5.53632	-2.41812	0.0244965	0.117787	-3.41746
Tsfm	-0.13734	5.5478	-2.41138	0.0248537	0.118394	-3.4186
Arhgap26	-0.14616	5.62148	-2.41638	0.0245885	0.117953	-3.41889
Mrpl4	-0.136864	7.30004	-2.45091	0.0228262	0.113726	-3.42055
Cdkl2	0.17918	5.97691	2.42823	0.0239698	0.11683	-3.42338
Cited2	-0.191253	5.06308	-2.38953	0.0260445	0.119958	-3.42411
Yae1d1	0.122803	5.94085	2.42632	0.0240686	0.117072	-3.42431
Map7d2	-0.180101	7.45959	-2.44948	0.022897	0.113833	-3.42442
Kcnv1	0.218441	4.33205	2.36595	0.0273887	0.123797	-3.4283
Rnaseh1	-0.323417	4.23954	-2.36037	0.0277164	0.124036	-3.43002
Mapt	-0.191032	7.77416	-2.44534	0.0231022	0.114269	-3.43039
Psmd10	0.101985	6.33231	2.43086	0.0238344	0.116377	-3.43481
Arl2	-0.154611	7.79575	-2.44326	0.0232062	0.114468	-3.43512
Ypel1	0.283915	4.90295	2.38122	0.0265115	0.12129	-3.4363
Frmd8	-0.173312	4.20938	-2.35644	0.0279491	0.124669	-3.43737
Sec63	0.37033	5.46782	2.40453	0.0252215	0.118801	-3.43787
Lpgat1	0.265583	7.20552	2.44	0.0233699	0.114861	-3.43938
C330006A16Rik	0.273788	6.02286	2.4185	0.0244765	0.117787	-3.44129
Zcchc14	0.13437	4.26623	2.35283	0.0281645	0.125289	-3.44281
Tbc1d20	0.189694	6.32739	2.42349	0.0242154	0.117468	-3.443
Zfr	0.18437	8.76651	2.43171	0.0237913	0.116305	-3.44417
Nkap	-0.240313	4.27355	-2.3513	0.0282557	0.12547	-3.44485
Zfp938	0.148178	6.17967	2.42322	0.0242297	0.117468	-3.44493
Usp29	-0.194099	5.58242	-2.39863	0.0255423	0.119149	-3.44667
Gm15706	0.233125	3.67221	2.3387	0.0290218	0.127581	-3.44843
March2	0.365966	7.28485	2.43649	0.0235475	0.115319	-3.44847
Gm11273	0.17588	4.9338	2.37338	0.0269587	0.122381	-3.44929
Mpi	-0.104767	6.50956	-2.42616	0.0240767	0.117072	-3.45017
Faim	0.199771	6.24846	2.4222	0.024283	0.117598	-3.45037
Rab1a	-0.182399	8.72432	-2.42909	0.0239254	0.116716	-3.45062
Kcnh7	0.186881	3.27594	2.32792	0.0296923	0.128413	-3.45157
Nrep	0.181084	6.47318	2.42192	0.0242976	0.117598	-3.45614
8430429K09Rik	0.218125	4.38429	2.35093	0.028278	0.12547	-3.4566
Ppp4r1l-ps	0.208045	4.20577	2.34305	0.0287556	0.127049	-3.45674
Zranb2	-0.173966	7.22594	-2.43106	0.0238242	0.116377	-3.45683
Ankrd63	-0.273127	6.17811	-2.40854	0.0250056	0.11865	-3.45762
Nrg3	0.183932	3.93053	2.33401	0.0293122	0.128102	-3.45822
Zfp286	0.15361	4.83736	2.36137	0.0276574	0.123899	-3.45879
Ppp2r3a	0.276603	4.37413	2.34993	0.0283384	0.125654	-3.45925
4930430F08Rik	-0.177347	3.57325	-2.32856	0.0296524	0.128413	-3.45982
Trabd	0.187963	5.30499	2.38272	0.0264266	0.12097	-3.46089
Naa10	-0.205053	4.43253	-2.34706	0.0285118	0.12615	-3.4627
Ccdc148	0.312379	5.00765	2.37461	0.0268878	0.122194	-3.46284
Nipsnap1	-0.184047	7.01712	-2.42513	0.0241301	0.117262	-3.46303
Spop	0.55263	8.22814	2.42358	0.0242108	0.117468	-3.46353
Rassf8	0.218704	3.67267	2.32631	0.0297935	0.128562	-3.46373
Uap1	0.199938	6.67744	2.42107	0.0243417	0.117733	-3.46401
Ube2d1	0.107935	6.72544	2.42058	0.0243677	0.117787	-3.46596
Ptpn2	0.1286	4.53532	2.34819	0.0284431	0.12605	-3.46643
Dhodh	-0.150023	5.79827	-2.39591	0.0256912	0.1192	-3.46646
Spr	-0.164789	5.74603	-2.39633	0.0256687	0.1192	-3.4669
Mff	0.177297	9.51528	2.41454	0.0246856	0.118073	-3.4673
Map4	0.214004	9.05288	2.41689	0.0245612	0.117891	-3.46824
1700003E16Rik	0.198598	6.17418	2.40845	0.0250104	0.11865	-3.4684
Sfpq	-0.227876	5.03381	-2.36164	0.0276417	0.123899	-3.46925
Ppp1r12a	-0.163524	4.99435	-2.36531	0.0274265	0.123797	-3.47018
Ngdn	0.118279	5.82005	2.39889	0.0255283	0.119149	-3.47058
Gm15446	0.182182	5.7003	2.3902	0.0260072	0.119958	-3.47072
Rab3gap1	-0.129421	6.34392	-2.41047	0.024902	0.118479	-3.4713
Ccdc64	0.180025	5.08733	2.36467	0.0274635	0.123797	-3.47216
Fiz1	-0.118565	5.10613	-2.36586	0.0273939	0.123797	-3.47297
Ctxn1	0.182252	9.43188	2.41111	0.0248681	0.118394	-3.47434
Csrnp2	-0.113248	4.72853	-2.34359	0.0287227	0.127015	-3.4758
Gpatch2l	-0.18722	4.2916	-2.33041	0.0295362	0.128397	-3.47615
Enpp2	-0.950163	10.0415	-2.40796	0.0250367	0.11865	-3.47659
Ube2o	-0.133179	5.11067	-2.36121	0.0276667	0.123899	-3.47735
Cox7c	0.196758	8.83668	2.41304	0.0247654	0.11823	-3.47813
Ranbp3	-0.106378	6.75343	-2.41279	0.0247788	0.11823	-3.47958
Rhoq	0.28558	5.7365	2.39068	0.0259809	0.119958	-3.48
Rbmx	-0.22008	4.88472	-2.35521	0.0280223	0.12486	-3.48043
Pcbp1	-0.229762	7.50002	-2.4189	0.0244554	0.117787	-3.48056
Fam110b	-0.13384	6.85884	-2.41277	0.0247798	0.11823	-3.4808
Irak1bp1	0.102157	6.05798	2.39785	0.0255852	0.11918	-3.48109
Dact3	0.342507	6.25153	2.40434	0.0252316	0.118801	-3.48116
Smurf2	0.166446	4.36115	2.3332	0.0293621	0.128135	-3.48121
Gabarapl1	-0.142376	10.0797	-2.40307	0.0253006	0.118801	-3.48169
Snrpa1	0.228155	5.57245	2.3869	0.0261915	0.120301	-3.48195
Actb	-0.278052	9.81637	-2.40475	0.0252097	0.118801	-3.48206
Esf1	-0.214764	4.44083	-2.33682	0.0291377	0.127759	-3.48207
Ppp1r16b	0.348821	6.46846	2.40767	0.025052	0.11865	-3.48274
Derl2	0.164609	5.027	2.35534	0.0280147	0.12486	-3.483
Fbrsl1	-0.143382	4.44845	-2.33594	0.0291924	0.127759	-3.48391
Akap11	0.291043	6.13516	2.40093	0.025417	0.118801	-3.48466
A930005H10Rik	0.195751	3.78702	2.31847	0.0302917	0.129806	-3.48548
Scarb1	0.146304	4.62124	2.3381	0.0290589	0.127676	-3.48581
Cry1	-0.221046	5.37109	-2.36879	0.0272238	0.123357	-3.48785
mt-Nd5	1.20578	5.82697	2.3999	0.0254732	0.118996	-3.48974
Zbtb24	-0.192917	4.0002	-2.31682	0.0303979	0.129995	-3.49004
Mef2d	-0.13675	6.46209	-2.40171	0.0253745	0.118801	-3.49046
Arpc3	-0.193883	7.2762	-2.4123	0.0248047	0.11823	-3.49096
Zcchc9	-0.2447	4.40117	-2.3307	0.029518	0.128391	-3.49104
Cct8	-0.126761	8.41352	-2.4079	0.0250399	0.11865	-3.49255
Anks3	-0.185107	5.32096	-2.36114	0.0276707	0.123899	-3.49255
Dync2li1	-0.223349	5.55055	-2.36961	0.0271761	0.123231	-3.4939
Gtpbp1	-0.0980151	5.46465	-2.36402	0.0275018	0.123886	-3.49533
Gm9824	-0.193266	3.39916	-2.30199	0.0313637	0.13266	-3.49578
Stau2	0.295329	7.78097	2.40956	0.0249508	0.118513	-3.49606
Ric8a	-0.10716	6.11004	-2.3918	0.0259184	0.119838	-3.49838
Ctxn3	0.282466	4.38477	2.32726	0.0297341	0.128508	-3.4994
Crym	-0.213191	6.98839	-2.40606	0.0251387	0.118801	-3.50051
Tardbp	-0.312619	5.83379	-2.3773	0.0267338	0.121832	-3.50216
Azi2	0.222352	7.35257	2.40733	0.0250706	0.11867	-3.50257
Larp7	-0.219845	4.76995	-2.33578	0.0292025	0.127759	-3.5038
Zfp9	-0.241952	4.02522	-2.31151	0.0307405	0.13091	-3.50581
Cgref1	0.187297	5.80049	2.37604	0.0268061	0.121958	-3.50612
Slc1a2	0.452845	7.14406	2.40485	0.0252044	0.118801	-3.50618
Gm6563	0.206446	4.7591	2.33313	0.0293665	0.128135	-3.50795
Rab14	-0.17582	8.77968	-2.39749	0.0256049	0.1192	-3.50801
B3galt1	0.192846	5.32852	2.35198	0.0282151	0.125422	-3.50835
Rps6kb1	0.160583	6.11481	2.3848	0.0263092	0.120642	-3.50843
Ubxn2a	0.263027	7.14064	2.40216	0.0253502	0.118801	-3.5091
Deaf1	0.316154	6.60859	2.3965	0.0256592	0.1192	-3.50942
Phf21a	0.204856	4.30428	2.31637	0.0304268	0.129995	-3.51033
Cox4i1	0.165856	10.4809	2.38383	0.0263639	0.120793	-3.51058
Nat14	0.113217	7.66641	2.4026	0.0253259	0.118801	-3.51133
Spred1	0.192973	7.20907	2.40137	0.0253929	0.118801	-3.51161
D3Ertd254e	0.261815	4.49579	2.32249	0.0300353	0.12913	-3.51175
Gtf2b	-0.240084	5.47402	-2.35988	0.0277454	0.124098	-3.51183
Dazap1	-0.183802	3.87462	-2.3032	0.031284	0.132485	-3.51198
Crcp	0.140405	6.44608	2.39157	0.0259311	0.119838	-3.51223
Pitpnm2	0.186156	3.7956	2.29951	0.031528	0.133037	-3.51242
Tmem110	0.21706	4.56719	2.31965	0.0302165	0.129637	-3.51407
Immt	-0.123904	7.13806	-2.39823	0.0255641	0.119149	-3.51609
Eml4	-0.152621	4.35255	-2.31637	0.0304268	0.129995	-3.51818
Herc3	-0.159306	5.6136	-2.36143	0.0276538	0.123899	-3.51833
Wdr44	0.19786	4.01143	2.30429	0.0312121	0.132317	-3.51862
Ankrd26	-0.196145	4.13004	-2.30334	0.0312749	0.132485	-3.51944
Zscan21	-0.150847	5.10454	-2.33988	0.0289493	0.127398	-3.51992
Rnmt	-0.11286	6.14631	-2.37864	0.0266575	0.121594	-3.52031
Nanos1	0.193214	6.66134	2.38953	0.0260448	0.119958	-3.5214
Decr2	0.139168	6.65872	2.38922	0.0260619	0.119969	-3.52164
Dnajb9	0.201975	4.17858	2.30184	0.0313739	0.13266	-3.52184
Tigar	-0.156292	3.66104	-2.29086	0.0321078	0.134515	-3.52186
Ywhaz	-0.201807	10.6902	-2.37611	0.0268018	0.121958	-3.52299
Wbp1	0.301012	6.22347	2.37972	0.0265963	0.121475	-3.52508
4632415L05Rik	0.150083	4.66649	2.32096	0.030133	0.129482	-3.52546
Mtmr7	-0.114684	6.309	-2.37848	0.0266668	0.121594	-3.52586
Bop1	-0.133388	5.829	-2.36503	0.0274425	0.123797	-3.52676
Snx15	-0.170008	6.08386	-2.37266	0.027	0.1225	-3.52739
Cryzl1	0.268481	7.11445	2.39193	0.0259113	0.119838	-3.52957
Aip	0.122478	8.07104	2.38892	0.0260786	0.119979	-3.53125
Hmgb1	-0.245608	8.33501	-2.38688	0.0261925	0.120301	-3.53296
Ica1l	0.150302	6.77547	2.38488	0.0263047	0.120642	-3.53339
2810001G20Rik	0.170476	4.50361	2.30694	0.0310386	0.131785	-3.53508
Slc25a5	-0.22397	9.16223	-2.37885	0.0266455	0.121594	-3.53703
Agfg2	-0.138788	5.99381	-2.36471	0.0274615	0.123797	-3.53885
Dcps	-0.193551	4.71602	-2.31195	0.030712	0.130873	-3.53891
Gga1	-0.152889	5.00739	-2.31985	0.0302036	0.129637	-3.5399
Gm13509	-0.119643	4.15332	-2.292	0.0320306	0.134397	-3.54086
Magi1	-0.148834	4.79562	-2.31254	0.030674	0.130779	-3.54145
mt-Nd2	1.32404	6.15541	2.37661	0.0267732	0.121944	-3.54181
Luzp2	0.238504	5.89115	2.362	0.0276205	0.123899	-3.54261
Cdk13	-0.185355	4.3063	-2.29172	0.0320497	0.134409	-3.5483
Zkscan1	-0.158858	5.20427	-2.32539	0.0298519	0.128678	-3.54916
Pip4k2c	-0.233779	4.17416	-2.28914	0.0322241	0.134612	-3.54958
Nhlrc1	-0.188915	5.42354	-2.33423	0.0292982	0.128102	-3.55011
Tprgl	0.118887	9.48717	2.36861	0.027234	0.123357	-3.55051
Samd12	0.179804	4.77029	2.30669	0.0310545	0.131785	-3.55295
Utp23	-0.212767	3.87078	-2.27779	0.0330013	0.136722	-3.55348
Aftph	0.133904	6.09945	2.35847	0.0278287	0.124244	-3.55508
Kif5a	0.650387	9.62341	2.36329	0.0275443	0.123899	-3.55603
Slc9a3r1	-0.202545	5.65271	-2.3415	0.0288503	0.127236	-3.5597
Vps4a	-0.115089	7.4881	-2.37569	0.0268263	0.121982	-3.56053
Hmg20a	-0.139703	6.31059	-2.35861	0.0278203	0.124244	-3.56072
Camkmt	-0.132068	4.138	-2.28017	0.032837	0.136391	-3.56132
Rapgef4	0.593126	7.4162	2.3741	0.0269172	0.12226	-3.5617
Cnksr2	-0.177014	6.71274	-2.36814	0.0272612	0.123413	-3.56196
Gm1673	0.117248	6.46151	2.36133	0.0276597	0.123899	-3.56431
Gdap2	-0.157221	6.17416	-2.35394	0.0280982	0.125062	-3.56516
Atp6v1d	-0.214964	9.35834	-2.36117	0.0276692	0.123899	-3.56637
Pwp1	-0.146347	5.04014	-2.30733	0.0310127	0.131785	-3.56668
Mpdu1	0.13183	5.96076	2.34768	0.028474	0.126119	-3.56857
Ran	-0.200888	8.9053	-2.36297	0.0275635	0.123899	-3.56875
Prelid1	0.0831601	8.5445	2.36462	0.0274668	0.123797	-3.57028
Atxn2	-0.120428	5.93999	-2.3427	0.0287768	0.127049	-3.57187
Rbm10	-0.122042	5.68582	-2.33357	0.0293395	0.128135	-3.57215
Celf5	0.163235	4.35055	2.27599	0.0331261	0.136932	-3.57744
Trak2	0.488659	6.34373	2.3541	0.0280881	0.125062	-3.57802
Enah	0.205429	5.58163	2.331	0.0294996	0.128391	-3.57834
Mtif3	-0.115001	4.27448	-2.27427	0.0332462	0.13732	-3.57851
Gm10157	0.133602	3.99926	2.26317	0.0340283	0.139428	-3.58055
Mia2	0.266541	4.70701	2.28701	0.0323686	0.134919	-3.58062
Atp6v1e1	-0.236502	9.49375	-2.35182	0.028225	0.125422	-3.58177
Bhlhe40	-0.205968	6.09257	-2.34066	0.0289014	0.127256	-3.58359
B2m	0.173536	5.74989	2.33206	0.0294331	0.128221	-3.58515
Kcnj16	0.337382	3.5903	2.2544	0.0346579	0.140914	-3.58666
Akap7	0.291383	5.7611	2.33227	0.0294203	0.128221	-3.58893
Ipo8	0.270826	5.31338	2.30923	0.0308891	0.131355	-3.59118
Gria1	0.231155	7.40563	2.35835	0.0278357	0.124244	-3.59211
Ywhah	-0.134924	10.8344	-2.33605	0.0291855	0.127759	-3.59219
Golga7b	0.185555	6.03781	2.33705	0.0291239	0.127759	-3.59238
Cst3	0.259957	10.087	2.3407	0.0288989	0.127256	-3.59253
Vezf1	0.192451	5.01891	2.28962	0.0321912	0.134612	-3.59317
Akt3	0.210892	5.14918	2.30509	0.0311596	0.132162	-3.5933
Peli2	0.212701	3.86419	2.2523	0.0348107	0.140985	-3.59517
Mthfsl	0.172404	4.71219	2.28101	0.032779	0.136352	-3.59718
Vipas39	-0.108729	5.87427	-2.32849	0.0296565	0.128413	-3.59761
Zc3h12c	0.251778	3.52133	2.24233	0.0355427	0.14299	-3.59803
Dennd6a	0.156363	5.88034	2.33003	0.02956	0.128413	-3.5985
Eif3e	0.175211	6.6416	2.34736	0.0284937	0.126138	-3.5992
Map3k10	0.341556	4.98417	2.29142	0.0320697	0.134424	-3.60126
Cc2d1a	-0.144142	4.86417	-2.27586	0.0331354	0.136932	-3.60139
Pfdn4	0.167903	5.32418	2.30295	0.0313004	0.132485	-3.60431
Nkiras1	-0.161797	7.2504	-2.35088	0.0282815	0.12547	-3.60431
Ppp1r35	-0.188388	4.2003	-2.25429	0.034666	0.140914	-3.60662
Ndufa2	0.144398	8.94763	2.34119	0.0288689	0.12725	-3.60715
Rnf141	0.272502	6.66377	2.3428	0.0287707	0.127049	-3.60811
Agpat3	0.256051	6.72085	2.34172	0.0288364	0.127236	-3.61022
Clmn	0.260199	4.42648	2.26332	0.0340176	0.139428	-3.61038
Tcf20	0.290755	3.47059	2.23389	0.0361732	0.144605	-3.61211
Nit1	-0.168035	5.32514	-2.28906	0.0322295	0.134612	-3.61518
Nop16	-0.211162	6.25343	-2.32825	0.0296715	0.128413	-3.61537
Dynlrb1	0.139072	9.46968	2.33238	0.0294132	0.128221	-3.61609
Psd	0.212125	8.726	2.33627	0.0291717	0.127759	-3.61911
Pygo1	0.276963	4.96534	2.278	0.0329867	0.136722	-3.62108
1700020I14Rik	0.482549	6.5332	2.33635	0.0291672	0.127759	-3.62114
Mdga2	0.210172	4.74496	2.26223	0.0340954	0.139633	-3.62117
Zbtb4	0.234148	4.88141	2.27346	0.0333024	0.137374	-3.62132
Nkain4	0.298368	4.55276	2.26051	0.0342185	0.139858	-3.62304
Cwc25	-0.133177	4.05093	-2.23628	0.0359936	0.144097	-3.62338
Fam13a	-0.210898	3.83834	-2.23191	0.036322	0.145031	-3.62365
Spag9	0.202748	7.09814	2.33903	0.029002	0.127562	-3.62418
Tle1	-0.170703	6.62598	-2.32883	0.0296356	0.128413	-3.62485
Fam20b	0.264516	6.4375	2.32673	0.0297676	0.128548	-3.62595
Gm8186	0.199193	4.29856	2.24498	0.0353468	0.142481	-3.62881
Armcx1	-0.122786	6.7754	-2.33069	0.0295191	0.128391	-3.63007
Papola	0.11028	7.61518	2.33659	0.0291519	0.127759	-3.63162
Camk2n2	0.233386	6.19932	2.31801	0.0303214	0.129815	-3.63315
Zfp644	0.191649	5.9171	2.31275	0.0306605	0.130779	-3.63322
Necab2	0.149954	8.56567	2.32873	0.0296415	0.128413	-3.63483
Pafah1b2	-0.0995038	8.67862	-2.32826	0.0296711	0.128413	-3.63511
Cib2	0.158875	6.2258	2.31829	0.0303034	0.129806	-3.63614
Rpl12	0.170199	6.78501	2.32786	0.0296964	0.128413	-3.63713
Camk2b	-0.160891	9.07709	-2.32415	0.02993	0.12888	-3.63716
9330151L19Rik	0.136581	4.68359	2.25364	0.0347134	0.140968	-3.63793
Gnl3	-0.243603	5.27331	-2.27668	0.0330782	0.136902	-3.63912
Ndufa9	-0.156681	8.0192	-2.32946	0.0295958	0.128413	-3.64101
Ift43	-0.247083	4.98868	-2.26411	0.0339617	0.139363	-3.64381
Amdhd2	-0.132315	4.97969	-2.2608	0.0341973	0.139858	-3.64473
Unc13a	-0.186834	4.33807	-2.23516	0.0360775	0.144363	-3.64477
Cdk11b	-0.153169	5.82333	-2.298	0.031629	0.133395	-3.64652
Flad1	-0.133074	5.70939	-2.29707	0.0316908	0.13345	-3.64688
Ppil1	0.12585	6.72717	2.31922	0.0302442	0.129688	-3.64871
Chtop	-0.137286	7.5167	-2.32661	0.0297746	0.128548	-3.64947
Nap1l1	-0.114781	7.79348	-2.32577	0.0298278	0.128642	-3.64973
Dffa	-0.138464	5.58409	-2.28376	0.0325902	0.135704	-3.6502
Eif2b5	-0.126488	7.17353	-2.32428	0.0299218	0.12888	-3.65065
Cinp	0.139425	7.19305	2.32283	0.0300143	0.129107	-3.65329
Flrt2	0.222991	3.63084	2.21212	0.0378464	0.148126	-3.65341
Strn3	0.132531	7.31876	2.32389	0.0299469	0.128885	-3.65425
Idh1	-0.218186	6.25594	-2.30684	0.0310447	0.131785	-3.65612
Ppat	-0.151731	4.49303	-2.23128	0.0363698	0.145108	-3.65689
Lrrc61	-0.225366	4.78219	-2.24364	0.0354456	0.142669	-3.6577
mt-Nd4	1.27235	6.22869	2.31327	0.0306267	0.130779	-3.65821
Znrf1	0.162346	6.59757	2.31133	0.0307525	0.13091	-3.65898
Atf4	0.162077	6.63493	2.31261	0.0306692	0.130779	-3.65911
Pkia	0.283897	9.0774	2.311	0.0307737	0.130932	-3.66038
Map7d1	-0.188554	7.39004	-2.32001	0.0301937	0.129637	-3.66077
Sh2d3c	-0.213698	3.90998	-2.21183	0.0378693	0.148126	-3.66131
Cxxc1	-0.182487	6.30722	-2.2998	0.031509	0.133025	-3.66476
Cul5	-0.146071	5.55843	-2.27385	0.0332756	0.137373	-3.66499
Tmem256	0.173191	7.49502	2.31726	0.0303692	0.129952	-3.66601
Cav2	0.265421	4.81471	2.24838	0.0350964	0.141751	-3.66811
Plvap	0.172504	5.44516	2.27051	0.033509	0.13792	-3.66882
Usp31	0.237485	5.93283	2.28928	0.0322146	0.134612	-3.66974
Rnf185	-0.131932	6.06831	-2.29058	0.0321264	0.134524	-3.67149
Fam178a	-0.149298	4.83582	-2.24014	0.0357051	0.143152	-3.6715
Gpr89	0.146323	4.88307	2.23666	0.0359653	0.144054	-3.67251
Kcnb1	0.224195	4.89843	2.24418	0.0354055	0.142578	-3.67289
Pex16	0.163552	5.49085	2.27336	0.0333094	0.137374	-3.6729
Aldh9a1	-0.14344	5.27289	-2.25763	0.0344247	0.14063	-3.6732
Atg4b	-0.107414	6.30062	-2.29768	0.0316503	0.133416	-3.67406
Lcorl	0.325857	5.09658	2.25169	0.0348552	0.140985	-3.67426
Pgrmc2	0.240881	6.36492	2.29732	0.0316743	0.133448	-3.67725
Morf4l2	-0.270858	9.27651	-2.30037	0.0314715	0.133004	-3.67756
Cndp2	-0.173889	5.94623	-2.28112	0.0327715	0.136352	-3.67834
Ost4	0.172343	5.63611	2.27265	0.033359	0.13744	-3.68131
Bicd1	0.206556	5.19147	2.25292	0.0347654	0.140969	-3.682
[truncated: 6,204 more rows]

## Sheet: C.male_EX_fc
GeneSymbol	logFC	AveExpr	t	P.Value	adj.P.Val	B
Khdrbs3	-0.906681	6.85547	-5.8815	1.44036e-05	0.118153	0.763187
Rab3b	-0.65668	6.80399	-4.45996	0.000302879	0.36835	-0.737535
Epb41l1	0.91871	7.0131	4.21133	0.00052528	0.36835	-1.03736
Myl9	-1.78538	4.19359	-5.03755	8.57091e-05	0.351536	-1.15707
Pomgnt1	0.77464	7.11579	3.98858	0.000862091	0.36835	-1.30269
Adipor1	0.597551	7.32484	3.82556	0.00123961	0.36835	-1.50823
Fam122a	0.497528	6.09299	3.79258	0.00133412	0.36835	-1.67088
Cntn1	0.453063	6.67003	3.71579	0.00158301	0.36835	-1.69376
Rgs5	-1.18331	4.28525	-4.33298	0.000401074	0.36835	-1.69807
Endod1	0.511527	6.33838	3.71518	0.00158516	0.36835	-1.72788
Tuba1a	-0.516226	10.2574	-3.72129	0.00156373	0.36835	-1.73732
Mgat4b	0.60504	5.95747	3.6907	0.00167396	0.36835	-1.80599
Rsrp1	-0.975374	6.9681	-3.5845	0.00212021	0.36835	-1.84235
Oat	-0.826643	6.45177	-3.60531	0.00202433	0.36835	-1.87169
Nemf	-0.516634	5.68839	-3.70021	0.00163891	0.36835	-1.8746
Mtf1	0.593348	5.02083	3.85913	0.00115027	0.36835	-1.8941
Slc5a3	0.752716	3.60118	4.28904	0.000442089	0.36835	-1.9128
C330006A16Rik	0.834506	5.99652	3.59291	0.00208092	0.36835	-1.94143
Clptm1	0.447611	7.34631	3.49762	0.00257161	0.36835	-1.94804
Gfap	-1.13304	7.14388	-3.48859	0.00262367	0.36835	-1.9645
Mapk6	0.69989	6.48081	3.50668	0.00252043	0.36835	-1.98932
Fam49a	-0.476573	7.3405	-3.46702	0.00275233	0.36835	-1.99063
Stard10	0.858244	6.02185	3.53974	0.00234198	0.36835	-1.993
Hspa4l	-0.441864	7.01425	-3.44184	0.00291038	0.36835	-2.02997
Amfr	0.44299	7.16767	3.43147	0.00297805	0.36835	-2.03935
Cux1	0.606466	6.62714	3.43885	0.00292971	0.36835	-2.05601
Tmem147	0.428334	7.8055	3.41165	0.00311173	0.36835	-2.0598
Ptdss2	0.436935	5.95905	3.49332	0.00259628	0.36835	-2.06889
Junb	-0.643386	5.90847	-3.49161	0.00260613	0.36835	-2.07099
Dcaf7	-0.709298	6.75878	-3.42374	0.00302949	0.36835	-2.07693
Tmem242	0.57245	7.46298	3.38808	0.00327845	0.36835	-2.0931
Fhl1	-0.740774	7.31433	-3.37733	0.00335736	0.36835	-2.10909
Cox6a1	0.623987	9.98492	3.41422	0.00309409	0.36835	-2.1228
Hars	-0.504827	7.44449	-3.35049	0.00356271	0.36835	-2.14226
Aph1a	0.780439	3.33564	4.14887	0.000603475	0.36835	-2.15061
Adk	-0.36791	6.58089	-3.34045	0.00364266	0.36835	-2.19136
AW551984	-1.06068	5.67302	-3.43132	0.00297904	0.36835	-2.22721
Ahcy	-0.947304	4.16129	-3.76896	0.00140621	0.36835	-2.23524
Phf6	-0.690692	4.8709	-3.62352	0.00194397	0.36835	-2.25317
Cnp	-0.561999	8.07666	-3.27602	0.0041995	0.36835	-2.25494
Tex2	0.680638	6.06275	3.30546	0.00393539	0.36835	-2.27402
Pycr2	-0.468633	6.08573	-3.31046	0.00389221	0.36835	-2.27569
Thumpd1	-0.580455	6.83722	-3.27151	0.00424144	0.36835	-2.27737
Nop58	-0.470078	5.89959	-3.33824	0.00366054	0.36835	-2.28462
Klhdc2	-0.417456	7.92417	-3.24308	0.00451561	0.36835	-2.28851
Fam81a	0.966777	7.52528	3.23724	0.00457411	0.36835	-2.29447
Cul3	-0.367624	6.97405	-3.24827	0.00446432	0.36835	-2.29878
Dnaja1	-0.762396	8.67152	-3.22377	0.00471172	0.36835	-2.33217
Lpgat1	0.786164	7.17285	3.20863	0.00487122	0.36835	-2.33754
Synj1	-0.441115	6.70094	-3.2084	0.00487376	0.36835	-2.35674
Atp6v1b2	-0.53433	9.78816	-3.2138	0.00481624	0.36835	-2.37661
Hipk3	0.596088	5.94243	3.22303	0.00471935	0.36835	-2.3981
Asns	-0.581831	6.92979	-3.17033	0.00529891	0.36835	-2.39859
Snx13	0.633031	6.48332	3.17997	0.00518791	0.36835	-2.41369
Kat2b	0.904586	3.91731	3.63552	0.00189272	0.36835	-2.42049
Slc25a39	0.721981	8.69353	3.15824	0.00544132	0.36835	-2.42595
Spred2	0.610918	4.48946	3.46948	0.00273736	0.36835	-2.44469
Flrt3	0.635746	5.06841	3.35288	0.00354399	0.36835	-2.4506
Lxn	-0.517661	5.41809	-3.25666	0.00438256	0.36835	-2.45326
Snx4	-0.554931	6.38686	-3.15092	0.00552932	0.36835	-2.46142
Kif21a	-0.650783	6.79369	-3.12971	0.00579253	0.36835	-2.46442
Dnlz	0.585937	6.84877	3.10814	0.00607254	0.36835	-2.48216
Cartpt	-0.665047	6.64514	-3.14	0.00566329	0.36835	-2.50387
Hdac2	-0.486046	7.4029	-3.07984	0.00646021	0.36835	-2.50824
Smyd3	-0.599086	5.39747	-3.23509	0.00459582	0.36835	-2.5135
Snn	0.800338	6.40497	3.09104	0.00630391	0.36835	-2.53707
Kif1bp	-0.373437	7.41892	-3.05599	0.0068054	0.36835	-2.53986
Cd24a	-0.853056	4.95929	-3.35832	0.00350158	0.36835	-2.54246
Ndn	-0.765873	9.47106	-3.07622	0.00651141	0.36835	-2.54337
Dnaja2	-0.684306	7.84847	-3.05095	0.00688073	0.36835	-2.54554
Cep83	0.616692	5.44649	3.17123	0.00528839	0.36835	-2.55196
Fam185a	-0.653493	4.65283	-3.31178	0.00388086	0.36835	-2.56772
Golph3l	-0.834398	4.72384	-3.33361	0.00369819	0.36835	-2.57514
Sppl2a	0.716458	4.24083	3.42387	0.00302865	0.36835	-2.5968
Hnrnph1	-0.570015	6.62693	-3.03059	0.00719299	0.36835	-2.60846
Copa	-0.5481	6.0208	-3.05089	0.00688158	0.36835	-2.61138
Ndrg1	-0.630434	4.9904	-3.16563	0.00535379	0.36835	-2.61649
Ube2m	0.552122	8.0018	2.99913	0.00770258	0.36835	-2.62003
Elp2	-0.489061	6.27216	-3.02744	0.00724241	0.36835	-2.62104
Gstm7	-0.543803	4.83983	-3.21781	0.00477393	0.36835	-2.62533
Vkorc1l1	0.605469	5.32844	3.11911	0.00592848	0.36835	-2.63075
Plagl1	-1.25066	4.36103	-3.34769	0.00358482	0.36835	-2.63218
Nfe2l1	0.620586	7.4712	2.98518	0.0079398	0.36835	-2.63388
Gpx4	0.697594	9.96427	3.01885	0.00737924	0.36835	-2.63627
Hs6st2	0.413872	6.35634	3.01841	0.00738629	0.36835	-2.63698
Gtf2i	-0.644559	6.17432	-3.04243	0.00700964	0.36835	-2.63811
Atp6v1h	-0.574597	7.79444	-2.9788	0.00805049	0.36835	-2.64296
Cdkn1a	-0.55423	4.24962	-3.33417	0.0036936	0.36835	-2.65163
Sybu	-0.540671	6.60019	-2.99331	0.00780071	0.36835	-2.65982
Mat2a	-0.351254	7.48738	-2.96464	0.00830179	0.36835	-2.66108
Ubac2	0.700454	6.03995	3.00882	0.00754207	0.36835	-2.66306
Phyhipl	-0.603722	7.31418	-2.95786	0.00842481	0.36835	-2.67317
Mapk4	0.618638	6.89155	2.95986	0.0083883	0.36835	-2.68297
Txnl4b	0.768222	3.67179	3.39361	0.00323859	0.36835	-2.68825
Ssrp1	-0.610499	6.06324	-2.99896	0.00770548	0.36835	-2.69431
Copb2	-0.674819	6.07643	-2.98866	0.00787988	0.36835	-2.69481
Ptp4a3	0.365518	6.40985	2.96584	0.00828014	0.36835	-2.69875
Slc29a4	1.20725	5.07436	3.04982	0.00689763	0.36835	-2.69921
Tufm	-0.527712	6.08468	-2.98054	0.00802008	0.36835	-2.69949
D6Wsu163e	-0.602256	4.93143	-3.15872	0.00543556	0.36835	-2.69954
Api5	-0.484354	6.51466	-2.95975	0.00839031	0.36835	-2.70242
Poldip2	0.350851	7.84189	2.93188	0.00891257	0.36835	-2.70846
Ctxn1	0.417847	9.4627	2.94362	0.00868885	0.36835	-2.71953
R3hdm4	0.513021	8.51427	2.92311	0.00908313	0.36835	-2.72969
Pim3	-0.42524	5.82845	-2.97331	0.00814712	0.36835	-2.73715
Aup1	0.393231	6.29746	2.93389	0.00887378	0.36835	-2.74895
Nudt10	-0.631863	5.22809	-3.10545	0.00610835	0.36835	-2.74998
Ybx1	0.867382	6.57718	2.91364	0.00927116	0.36835	-2.7527
Pdha1	-0.467738	7.61721	-2.89406	0.00967164	0.36835	-2.75603
Smu1	-0.600309	6.5836	-2.90803	0.00938425	0.36835	-2.76357
Nudt11	-0.544118	6.18856	-2.94845	0.00859838	0.36835	-2.76422
Taf6	0.619525	5.98777	2.94277	0.00870471	0.36835	-2.76576
Snx1	-0.377976	6.78213	-2.89775	0.00959503	0.36835	-2.76662
Lsm12	0.458957	6.03225	2.9312	0.00892558	0.36835	-2.76896
Ubc	-0.661173	5.78479	-2.94922	0.00858396	0.36835	-2.77896
Elp3	-0.620848	6.31752	-2.9091	0.00936252	0.36835	-2.78017
Cds2	0.451999	6.74056	2.89071	0.00974194	0.36835	-2.78049
Gmds	-0.564363	4.00569	-3.26164	0.00433472	0.36835	-2.7821
Wwp1	0.630696	5.71476	2.94032	0.00875106	0.36835	-2.78347
Wdr77	-0.696915	5.50843	-2.98239	0.00798791	0.36835	-2.78881
Lancl2	-0.4018	6.37356	-2.90335	0.00947959	0.36835	-2.78924
Acbd3	-0.418721	5.54121	-2.96222	0.00834543	0.36835	-2.79212
Tm2d1	0.452668	7.04169	2.87047	0.0101764	0.36835	-2.79565
Arl4a	0.53066	6.92123	2.87	0.0101867	0.36835	-2.79582
Impdh2	-0.447759	5.79733	-2.93098	0.00892977	0.36835	-2.7977
Zadh2	0.558187	4.17776	3.19588	0.00500967	0.36835	-2.80336
Cct3	-0.554084	7.41127	-2.85885	0.0104344	0.36835	-2.80342
Acly	-0.427005	6.58879	-2.86761	0.0102394	0.36835	-2.81218
Rps4l	-0.859829	5.6293	-2.96617	0.00827422	0.36835	-2.81233
Klhl32	0.403924	5.02511	3.01209	0.00748853	0.36835	-2.82169
Prps1	-0.718247	7.55928	-2.84189	0.0108222	0.36835	-2.82559
Stk39	0.67586	6.78276	2.84496	0.0107508	0.36835	-2.82894
Pgm3	-0.788073	3.64973	-3.23239	0.00462316	0.36835	-2.83423
Foxo6	-0.567755	4.17608	-3.19709	0.00499639	0.36835	-2.8365
Nhsl2	0.538466	4.47301	3.10828	0.00607065	0.36835	-2.83655
Tmco3	0.507663	5.14852	2.98053	0.00802038	0.36835	-2.83809
Inafm2	0.565316	6.17047	2.86887	0.0102116	0.36835	-2.83962
Arpp21	0.756362	10.4443	2.86608	0.0102732	0.36835	-2.84052
Phactr2	0.584974	5.60189	2.90272	0.00949242	0.36835	-2.84365
Hras	0.411602	9.15965	2.84419	0.0107687	0.36835	-2.84542
Mamld1	0.65387	4.95041	3.01848	0.0073851	0.36835	-2.84562
Wdr1	-0.464164	7.82978	-2.82718	0.0111696	0.36835	-2.84755
Brd9	-0.746673	5.68197	-2.90703	0.00940462	0.36835	-2.84765
Fbxo25	-0.662806	6.22325	-2.86433	0.010312	0.36835	-2.84931
Brd1	-0.556215	4.39096	-3.13824	0.00568517	0.36835	-2.8528
Nob1	-0.450364	5.35653	-2.93928	0.00877088	0.36835	-2.85373
Mmd	0.771851	7.47029	2.82057	0.0113292	0.36835	-2.85425
Hspd1	-0.395038	7.79458	-2.82085	0.0113225	0.36835	-2.85454
Gde1	0.351234	8.31251	2.82382	0.0112504	0.36835	-2.85778
Lrp6	0.740576	5.07102	2.96189	0.00835138	0.36835	-2.86266
Slc30a4	0.699579	4.77446	3.04796	0.00692574	0.36835	-2.86611
Elp6	-0.459593	4.30845	-3.12927	0.0057981	0.36835	-2.86786
Sec23b	-0.417883	5.41726	-2.92057	0.00913325	0.36835	-2.86801
Arcn1	-0.458317	6.99776	-2.81216	0.0115355	0.36835	-2.87322
Ppp1r1a	0.598351	7.6786	2.80552	0.0117009	0.36835	-2.8741
Cdc34	0.468204	6.5945	2.8197	0.0113503	0.36835	-2.87598
Aldh3a2	-0.587687	5.41157	-2.91946	0.00915514	0.36835	-2.87624
Ptms	0.343965	6.26279	2.83597	0.0109607	0.36835	-2.87711
Pex11a	0.539865	4.67329	3.01761	0.00739913	0.36835	-2.87731
Uba2	-0.482106	6.76044	-2.80919	0.0116093	0.36835	-2.88731
Ppp2r2c	0.608224	8.06207	2.79354	0.0120052	0.36835	-2.89496
Rab2a	-0.513162	10.1468	-2.81791	0.011394	0.36835	-2.89617
Nkiras1	-0.474712	7.25957	-2.79181	0.0120495	0.36835	-2.8962
Tubb2b	-0.773632	5.43964	-2.89714	0.00960764	0.36835	-2.89933
Rragd	0.60821	7.64289	2.7844	0.0122423	0.36835	-2.90301
Ebf1	0.615386	4.28376	3.09687	0.00622408	0.36835	-2.90672
Zfp710	0.594573	4.11711	3.09344	0.00627101	0.36835	-2.90795
Ptov1	-0.551567	8.3662	-2.78043	0.0123466	0.36835	-2.91506
Cdr2	0.951834	5.07122	2.87944	0.00998151	0.36835	-2.91614
Mfsd5	0.292171	6.03772	2.8174	0.0114065	0.36835	-2.91649
Pde4a	0.548873	6.74786	2.78335	0.0122698	0.36835	-2.918
Anxa5	-0.705806	6.2264	-2.79659	0.0119269	0.36835	-2.91957
Tmem164	0.909784	4.67318	2.98281	0.00798078	0.36835	-2.92032
Gprasp2	-0.611528	6.57667	-2.78956	0.0121079	0.36835	-2.92104
Smim12	0.34054	6.93287	2.77643	0.0124528	0.36835	-2.92221
Matr3	-0.3782	7.72891	-2.76768	0.0126879	0.36835	-2.92462
Kifap3	-0.670346	6.77008	-2.78003	0.0123574	0.36835	-2.92726
Srsf7	-0.551344	7.55239	-2.76529	0.0127529	0.36835	-2.9276
Sf3b1	-0.516961	6.22187	-2.79888	0.0118685	0.36835	-2.92934
Ssfa2	1.09523	4.46701	2.90572	0.00943115	0.36835	-2.92993
Nefh	0.663671	5.55086	2.83001	0.0111018	0.36835	-2.93159
Selenow	0.984344	9.80239	2.784	0.0122527	0.36835	-2.93578
Sbds	-0.652661	6.67646	-2.76993	0.0126271	0.36835	-2.94202
Slc45a4	0.516025	4.6255	2.96549	0.00828652	0.36835	-2.94212
Mvb12b	0.578683	4.6986	2.96122	0.00836358	0.36835	-2.94383
Kpna3	-0.601042	6.54614	-2.77242	0.0125601	0.36835	-2.947
Ifngr2	0.505524	6.30402	2.77578	0.0124701	0.36835	-2.94793
E2f1	0.777601	4.30812	3.02713	0.0072473	0.36835	-2.94996
Tbcel	0.51186	4.44213	2.97999	0.00802979	0.36835	-2.95109
Lgalsl	0.520203	6.06999	2.78914	0.0121187	0.36835	-2.95247
Pls3	-0.618105	6.5596	-2.76037	0.0128874	0.36835	-2.95421
Rbbp7	-0.320652	8.12662	-2.74719	0.0132552	0.36835	-2.95721
Usp32	0.549598	5.63321	2.80811	0.0116362	0.36835	-2.96112
Srebf2	0.616291	6.50618	2.75954	0.0129103	0.36835	-2.96438
Cnst	0.647612	5.36883	2.82624	0.0111922	0.36835	-2.96513
Thoc3	-0.361038	6.43522	-2.76028	0.0128901	0.36835	-2.9663
Jak1	-0.576975	6.00723	-2.77628	0.0124567	0.36835	-2.96705
Irak1	0.667794	6.75256	2.74399	0.013346	0.36835	-2.96881
Rragb	-0.646226	7.59004	-2.72682	0.0138431	0.36835	-2.97854
Parp2	-0.387937	5.17994	-2.87489	0.01008	0.36835	-2.98341
Zranb2	-0.487433	7.22883	-2.72645	0.013854	0.36835	-2.9835
Lin7a	0.569184	7.22405	2.72582	0.0138727	0.36835	-2.9836
Zfp667	-0.410802	5.53693	-2.81488	0.0114683	0.36835	-2.98374
Ahi1	-1.07358	8.30562	-2.72546	0.0138834	0.36835	-2.98624
Prdm4	0.576377	5.62012	2.79797	0.0118917	0.36835	-2.9865
Mrpl42	0.674194	8.40748	2.72721	0.0138318	0.36835	-2.9885
Tceal3	-0.434463	7.87147	-2.71873	0.0140836	0.36835	-2.98965
Mia2	0.683716	4.72253	2.89847	0.0095801	0.36835	-2.99015
Fam134b	0.452721	4.52484	2.95782	0.00842544	0.36835	-2.99036
Rab6a	-0.543921	9.26835	-2.73321	0.0136559	0.36835	-2.99049
Nek1	-0.508552	4.21773	-2.99637	0.00774905	0.36835	-2.99091
Kdm1a	-0.414139	5.84921	-2.77021	0.0126195	0.36835	-2.99099
Rbm25	-0.633442	5.76318	-2.78651	0.012187	0.36835	-2.99118
Gdi1	-0.570365	9.69877	-2.7392	0.0134829	0.36835	-2.99133
Arc	-0.536788	5.60105	-2.76447	0.0127751	0.36835	-2.99219
Stx12	-0.428359	7.62524	-2.71494	0.0141975	0.36835	-2.99401
Snap47	-0.635979	8.86529	-2.72575	0.0138747	0.36835	-2.99605
Ndufaf4	0.470271	6.60729	2.72578	0.0138737	0.36835	-3.00147
Rab27b	0.461492	6.9158	2.71846	0.0140915	0.36835	-3.00338
Ldha	-0.715303	9.1379	-2.72267	0.0139661	0.36835	-3.00372
Vps4b	-0.548879	5.93452	-2.7622	0.0128373	0.36835	-3.00741
Mtif3	-0.428562	4.31881	-2.98161	0.00800155	0.36835	-3.00824
Kif3a	-0.712337	7.14781	-2.70917	0.0143726	0.36835	-3.00869
Enoph1	-0.459288	6.79188	-2.71548	0.0141812	0.36835	-3.01084
Rundc3b	-0.64518	5.98351	-2.76468	0.0127694	0.36835	-3.01187
Hnrnph2	-0.833572	7.10145	-2.70354	0.0145458	0.36835	-3.01632
Hnrnpll	-0.498914	5.85039	-2.75329	0.0130837	0.36835	-3.01718
Dld	-0.385489	6.97614	-2.70117	0.0146192	0.36835	-3.0192
2410002F23Rik	-0.465346	6.73429	-2.71337	0.0142451	0.36835	-3.01946
A730017C20Rik	-0.64608	6.85213	-2.71127	0.0143088	0.36835	-3.01987
Nom1	-0.529112	5.21393	-2.83228	0.011048	0.36835	-3.02053
Eif4h	-0.448166	8.92328	-2.70605	0.0144684	0.36835	-3.02154
Atp1b3	0.4153	7.47974	2.69038	0.0149576	0.36835	-3.02711
Gm11744	1.257	4.27878	2.89561	0.0096393	0.36835	-3.02763
Nras	0.662777	5.57781	2.75597	0.0130092	0.36835	-3.03162
Cox8a	0.593043	10.5918	2.71163	0.0142978	0.36835	-3.04245
Ankrd46	-0.491909	8.38858	-2.68407	0.0151594	0.36835	-3.04252
Acbd4	0.394556	5.75447	2.72374	0.0139342	0.36835	-3.05161
Atxn7l3	0.810173	5.75476	2.72171	0.0139946	0.36835	-3.05266
Meis2	0.578167	8.11958	2.67023	0.0156105	0.36835	-3.05755
Psat1	-0.370731	5.96574	-2.69799	0.0147181	0.36835	-3.05796
Cox4i1	0.508076	10.4541	2.69701	0.0147489	0.36835	-3.05821
Rdx	-0.46244	5.6175	-2.72847	0.0137946	0.36835	-3.06087
Aacs	-0.679606	4.95083	-2.8091	0.0116114	0.36835	-3.06104
Atxn10	-0.400754	8.36705	-2.67075	0.0155932	0.36835	-3.06107
Pja2	-0.366112	8.69563	-2.66945	0.0156362	0.36835	-3.06712
Dnm3	-0.645908	6.12437	-2.69066	0.0149489	0.36835	-3.06816
Sccpdh	-0.33562	7.36385	-2.65902	0.0159852	0.36835	-3.06902
Xpr1	0.574705	5.57831	2.73783	0.0135223	0.36835	-3.06993
Usp14	-0.491466	7.46315	-2.65771	0.0160295	0.36835	-3.07082
Atp6v1a	-0.648645	8.28537	-2.66314	0.0158466	0.36835	-3.07106
Reep5	0.293392	7.80735	2.65633	0.0160762	0.36835	-3.07174
Sh2b1	0.421818	6.49246	2.67392	0.0154888	0.36835	-3.07175
Ndufaf8	0.682224	6.61393	2.66674	0.0157263	0.36835	-3.07445
Stard7	-0.312966	8.06122	-2.65531	0.0161111	0.36835	-3.07609
Gstm1	-0.493534	8.67227	-2.66231	0.0158743	0.36835	-3.07621
Gpc1	0.463313	5.18334	2.76771	0.0126871	0.36835	-3.08094
Stxbp2	0.746045	4.61051	2.81009	0.0115868	0.36835	-3.08125
Ncbp2	-0.389368	7.189	-2.65298	0.0161906	0.36835	-3.0816
Slc25a19	0.381223	6.59589	2.66285	0.0158562	0.36835	-3.08224
Coro1a	-0.744385	6.29414	-2.67823	0.0153482	0.36835	-3.08282
Gm17018	0.576938	7.91828	2.65133	0.0162471	0.36835	-3.08311
Mblac2	-0.381517	5.65679	-2.72618	0.0138621	0.36835	-3.08471
Dtnbp1	0.708987	7.65388	2.64722	0.0163888	0.36835	-3.08494
Nav3	0.787804	4.29318	2.85737	0.0104677	0.36835	-3.08637
Mfsd12	0.649565	3.73303	2.9921	0.00782123	0.36835	-3.08764
Ttll5	0.791484	5.26566	2.72007	0.0140433	0.36835	-3.09017
Cwc27	-0.469444	4.0518	-2.90188	0.00950981	0.36835	-3.09157
Pja1	-0.755417	8.32976	-2.64475	0.0164747	0.36835	-3.09358
Hmgcs1	-0.399104	7.06385	-2.64107	0.0166032	0.36835	-3.09648
Stum	0.425676	5.56347	2.73007	0.0137477	0.36835	-3.09799
Wrb	0.461982	8.08386	2.6326	0.0169027	0.36835	-3.10593
Zbtb11	-0.624184	5.19524	-2.76066	0.0128794	0.36835	-3.10615
Strap	-0.29673	7.80241	-2.62734	0.017091	0.36835	-3.11024
Tppp3	-0.565807	7.43777	-2.62765	0.01708	0.36835	-3.11142
Terf2ip	-0.661236	6.68274	-2.63929	0.0166656	0.36835	-3.11355
Cdc14b	0.684163	3.98676	2.90868	0.0093711	0.36835	-3.11411
Mettl9	0.507434	7.23734	2.62496	0.0171769	0.36835	-3.11524
Amph	-0.398083	6.26864	-2.64332	0.0165245	0.36835	-3.11865
Gart	-0.407453	4.73201	-2.7972	0.0119113	0.36835	-3.12201
Cacng4	0.633824	5.28181	2.73202	0.0136906	0.36835	-3.12312
Ecsit	0.338597	6.79458	2.62186	0.0172897	0.36835	-3.12753
Eif4a3	-0.527471	6.54667	-2.63241	0.0169092	0.36835	-3.12794
Abcc5	-0.3482	5.44587	-2.70016	0.0146504	0.36835	-3.12802
1810030O07Rik	-0.389585	5.79317	-2.67716	0.0153831	0.36835	-3.13039
Xrcc5	0.449277	5.62005	2.68113	0.0152541	0.36835	-3.13143
Pitpnm2	0.676935	3.7437	2.93926	0.0087712	0.36835	-3.13274
Slc9a3r2	-0.524526	5.86639	-2.65227	0.016215	0.36835	-3.13406
Ninj1	0.601863	6.22919	2.62843	0.017052	0.36835	-3.13765
Pex3	-0.454012	5.19548	-2.74431	0.0133369	0.36835	-3.13877
Ccdc64	0.532573	5.06351	2.72435	0.0139162	0.36835	-3.14249
Acot7	-0.675613	8.76967	-2.60795	0.0178033	0.36835	-3.14725
Ubb	-0.908818	10.3525	-2.62455	0.017192	0.36835	-3.14764
Ddx24	-0.407274	7.77826	-2.59824	0.0181707	0.36835	-3.14897
Scrn3	-0.36599	5.31155	-2.70546	0.0144866	0.36835	-3.15058
Ctr9	-0.474743	4.95729	-2.72016	0.0140408	0.36835	-3.1549
Zmiz2	0.532668	6.90259	2.59778	0.0181884	0.36835	-3.15757
Alyref	-0.500799	6.72323	-2.60198	0.0180284	0.36835	-3.15811
Thap11	-0.562374	5.81839	-2.64859	0.0163415	0.36835	-3.15859
Prkci	-0.444554	5.5117	-2.66844	0.0156698	0.36835	-3.15865
Phax	-0.450348	6.88618	-2.59781	0.018187	0.36835	-3.16018
AW209491	-0.391632	6.27896	-2.61347	0.0175977	0.36835	-3.16035
Dgkg	-0.676328	6.5447	-2.60334	0.017977	0.36835	-3.1606
Pias2	0.533277	6.91429	2.59381	0.0183406	0.36835	-3.16105
Wdr43	-0.358056	5.22479	-2.68189	0.0152294	0.36835	-3.16876
Hnrnpa2b1	-0.871045	8.60621	-2.5863	0.0186322	0.36835	-3.17177
Vegfb	0.859518	7.21908	2.5806	0.0188565	0.36835	-3.17385
Ndufa3	0.552334	9.00637	2.58947	0.0185084	0.36835	-3.17449
Drg1	-0.41538	7.72266	-2.57785	0.0189653	0.36835	-3.17464
D10Jhu81e	-0.454243	6.20872	-2.60728	0.0178284	0.36835	-3.17493
Fos	-0.547196	4.16085	-2.78937	0.0121128	0.36835	-3.17553
Prkaa2	0.641595	4.71922	2.72494	0.0138988	0.36835	-3.17889
Serf2	0.493287	5.5707	2.63313	0.0168837	0.36835	-3.17991
Tubb3	-0.680053	7.95376	-2.57313	0.0191538	0.36835	-3.18328
Rerg	-0.753797	6.22113	-2.60658	0.0178547	0.36835	-3.18331
Gsk3b	0.361561	6.71985	2.58108	0.0188374	0.36835	-3.18577
Arhgef9	0.322045	7.58808	2.56583	0.0194491	0.36835	-3.19054
Zfp277	-0.421546	5.24069	-2.67633	0.01541	0.36835	-3.19086
Ric8a	-0.29139	6.11437	-2.59259	0.0183878	0.36835	-3.19088
BC030336	0.860844	5.14258	2.6677	0.0156944	0.36835	-3.19277
Adprh	-0.615133	6.47681	-2.57879	0.018928	0.36835	-3.1975
Capn2	-0.437248	4.925	-2.67805	0.015354	0.36835	-3.19928
Wdr6	-0.643309	7.69469	-2.56004	0.0196863	0.36835	-3.19945
Eml4	-0.480119	4.37823	-2.74536	0.0133071	0.36835	-3.20086
Cct8	-0.348334	8.41737	-2.56195	0.019608	0.36835	-3.20282
Myrip	0.809314	4.25295	2.75517	0.0130315	0.36835	-3.20303
Aph1b	0.481623	4.53879	2.74383	0.0133506	0.36835	-3.20638
Nif3l1	-0.42929	4.92034	-2.68436	0.01515	0.36835	-3.20734
Ntmt1	-0.439561	5.86922	-2.59899	0.0181422	0.36835	-3.20784
Dtd1	-0.467032	7.69529	-2.5489	0.0201503	0.36835	-3.21237
Mtfr1l	0.37197	8.01742	2.5517	0.020033	0.36835	-3.21261
Zdhhc2	0.629359	7.10154	2.55141	0.0200451	0.36835	-3.21359
Ddx5	-0.630323	7.65176	-2.54765	0.0202031	0.36835	-3.21449
Hmgb1	-0.652505	8.33448	-2.55009	0.0201004	0.36835	-3.21558
Gnpda2	-0.522043	5.17975	-2.6563	0.0160775	0.36835	-3.2166
Rab10	-0.348422	7.76015	-2.54534	0.0203012	0.36835	-3.21711
Zfp330	-0.402103	5.71363	-2.60702	0.0178383	0.36835	-3.21858
Tbc1d9	0.955885	4.66744	2.66596	0.0157521	0.36835	-3.2248
Tbrg1	-0.850398	5.58099	-2.61217	0.0176461	0.36835	-3.22648
Kalrn	0.653878	4.7169	2.68593	0.0150996	0.36835	-3.22695
Slc25a27	-0.382162	4.85448	-2.7165	0.0141505	0.36835	-3.22739
Ifitm3	-1.03817	3.95769	-2.78506	0.0122251	0.36835	-3.22926
Scn1b	0.513833	7.32712	2.53474	0.0207555	0.36835	-3.23131
Ids	0.754087	8.01187	2.53584	0.0207077	0.36835	-3.23307
Trp53inp2	0.696285	6.37561	2.5437	0.0203708	0.36835	-3.23583
B3gat3	0.603321	6.64685	2.53753	0.0206347	0.36835	-3.24021
Eif4a1	-0.399907	8.36609	-2.53075	0.0209288	0.36835	-3.24167
Tars	-0.440188	5.02129	-2.63707	0.016744	0.36835	-3.24234
Iqsec2	0.438466	4.63969	2.68486	0.0151339	0.36835	-3.24432
Mir124-2hg	0.704826	4.60106	2.69576	0.014788	0.36835	-3.24523
Tcea2	-0.503956	5.26207	-2.62182	0.017291	0.36835	-3.24732
Eid2	-0.556962	6.82197	-2.53152	0.0208952	0.36835	-3.24903
Hnrnpa3	-0.531443	6.26536	-2.54822	0.0201792	0.36835	-3.24923
Tbcc	-0.496442	5.88936	-2.56167	0.0196192	0.36835	-3.24971
RP23-269H21.1	0.586331	5.36068	2.59309	0.0183685	0.36835	-3.25044
Hsp90aa1	-0.722474	9.15334	-2.53005	0.0209596	0.36835	-3.25172
Megf9	0.66104	5.16874	2.6206	0.0173356	0.36835	-3.25366
Npc2	0.565213	6.59382	2.5258	0.021146	0.36835	-3.25417
Tomm34	-0.411843	7.67025	-2.51657	0.0215566	0.36835	-3.25467
Larp6	-0.591851	5.43242	-2.59438	0.0183186	0.36835	-3.25511
Lancl1	-0.466372	7.95302	-2.51645	0.0215619	0.36835	-3.25622
Dnajb6	-0.577261	7.33204	-2.51309	0.0217132	0.36835	-3.26042
Mfap1b	-0.626615	4.2163	-2.74604	0.0132878	0.36835	-3.26358
Tubb5	-0.446571	8.48593	-2.51445	0.021652	0.36835	-3.26434
Cnih4	0.50041	5.4892	2.57486	0.0190845	0.36835	-3.26607
Kpna1	-0.519016	6.58896	-2.51954	0.0214238	0.36835	-3.2675
9230110C19Rik	0.49209	5.33206	2.59702	0.0182174	0.36835	-3.2686
Snrnp40	-0.395655	6.03044	-2.54414	0.020352	0.36835	-3.26943
Tmpo	-0.626182	4.82913	-2.67654	0.0154032	0.36835	-3.27001
Hnrnpf	-0.462402	5.0985	-2.61883	0.0174003	0.36835	-3.27129
Sap30l	0.599971	5.25284	2.57848	0.0189404	0.36835	-3.27326
Ubxn2a	0.644563	7.15845	2.50052	0.0222886	0.36835	-3.27664
Vegfa	0.468153	4.62912	2.66207	0.0158823	0.36835	-3.27712
Wbp1	0.78748	6.22234	2.51474	0.0216387	0.36835	-3.27791
Bola3	0.73687	6.78304	2.50375	0.0221396	0.36835	-3.27859
Hnrnpm	-0.464197	6.58016	-2.50917	0.0218913	0.36835	-3.2803
Ppp6r2	0.489953	4.39419	2.71305	0.0142548	0.36835	-3.28061
Actr8	-0.335334	6.60432	-2.50757	0.0219641	0.36835	-3.28087
Vgll4	0.4985	4.16929	2.69447	0.0148285	0.36835	-3.28413
Psd	0.575797	8.71348	2.50015	0.0223057	0.36835	-3.28561
Pet100	0.509454	5.82406	2.5333	0.0208177	0.36835	-3.28599
Rps15	0.508207	7.90231	2.49425	0.0225809	0.36835	-3.28603
Ywhah	-0.388855	10.8463	-2.51883	0.0214554	0.36835	-3.2866
Pum2	0.708547	5.61355	2.54222	0.0204337	0.36835	-3.29065
Ubap1	0.446828	6.76174	2.49506	0.022543	0.36835	-3.29106
Eef1b2	0.469485	8.12507	2.49059	0.0227533	0.36835	-3.29109
G3bp2	-0.556954	7.26548	-2.49067	0.0227496	0.36835	-3.29131
Slc25a23	0.846333	7.73614	2.48874	0.0228405	0.36835	-3.29144
Ndufb9	0.548553	9.73797	2.5036	0.0221464	0.36835	-3.29276
Ppp1r16b	0.885345	6.4841	2.50017	0.0223046	0.36835	-3.29285
Fam102b	0.588491	6.86876	2.48959	0.0228006	0.36835	-3.29773
Psmf1	-0.598714	5.54906	-2.54002	0.020528	0.36835	-3.29917
Klhl7	-0.364618	6.59037	-2.49394	0.0225954	0.36835	-3.29933
Ppp1r12a	-0.479704	5.00416	-2.60064	0.0180792	0.36835	-3.29962
Prkrip1	-0.339587	5.4502	-2.55965	0.0197025	0.36835	-3.30009
Rrs1	-0.516382	5.21714	-2.58322	0.0187531	0.36835	-3.30269
Trim27	-0.414605	5.85893	-2.51871	0.0214608	0.36835	-3.30326
Inpp5f	0.421493	7.54801	2.47793	0.0233587	0.36835	-3.30435
Fam210b	0.389288	6.33694	2.494	0.0225925	0.36835	-3.30646
Tex261	0.376489	5.92063	2.5094	0.0218808	0.36835	-3.3079
Khdrbs1	-0.608776	6.57389	-2.49145	0.0227127	0.36835	-3.30909
Mgat1	0.401825	5.10845	2.58806	0.0185634	0.36835	-3.31147
Top2b	-0.432137	5.42615	-2.54497	0.0203165	0.36835	-3.31284
Zdhhc3	0.622741	6.90982	2.47595	0.0234545	0.36835	-3.31305
Fam20b	0.724139	6.42984	2.48505	0.0230162	0.36835	-3.31305
Dusp18	0.535219	4.84089	2.59048	0.0184693	0.36835	-3.31589
Rpa1	-0.442734	5.54351	-2.52582	0.021145	0.36835	-3.3161
Dhx36	-0.520712	5.89714	-2.50322	0.0221637	0.36835	-3.32062
Anapc13	0.608027	6.15071	2.48253	0.0231369	0.36835	-3.32148
Fam43b	-0.764651	5.03211	-2.58338	0.0187466	0.36835	-3.32179
Nap1l3	-0.437381	5.77396	-2.50684	0.0219978	0.36835	-3.3224
Tra2b	-0.435083	7.06217	-2.46798	0.0238451	0.36835	-3.32281
Hnrnpc	-0.714872	8.01111	-2.46465	0.0240101	0.36835	-3.3236
Bhlhb9	-0.344824	6.68438	-2.4741	0.0235448	0.36835	-3.32442
Ecel1	-0.581352	6.5815	-2.48042	0.0232386	0.36835	-3.32476
Acer3	0.448777	4.62259	2.62586	0.0171445	0.36835	-3.32535
Napg	-0.43065	7.52019	-2.46147	0.0241685	0.36835	-3.32575
Rfc1	-0.699659	4.58337	-2.61283	0.0176215	0.36835	-3.32619
Uba5	-0.413382	6.82947	-2.468	0.0238439	0.36835	-3.32641
Aldoc	-0.46518	9.85698	-2.47706	0.0234006	0.36835	-3.32821
Efemp2	0.906292	4.354	2.61146	0.0176723	0.36835	-3.32824
Mboat2	0.614	4.93276	2.56485	0.0194892	0.36835	-3.33038
Rbm39	-0.544604	7.23293	-2.45881	0.0243016	0.36835	-3.33332
Hsp90ab1	-0.558159	10.0373	-2.47328	0.0235849	0.36835	-3.33376
Pgm2	-0.387725	6.48609	-2.46701	0.0238931	0.36835	-3.33598
Tmem94	0.557082	4.52239	2.6241	0.017208	0.36835	-3.33627
Sesn1	-0.372039	6.10097	-2.48007	0.0232554	0.36835	-3.3363
Psmd13	-0.485381	6.63084	-2.46233	0.0241256	0.36835	-3.33866
Prpf18	-0.467233	5.7854	-2.48957	0.0228012	0.36835	-3.34045
Dmap1	-0.747263	5.36464	-2.5232	0.0212611	0.36835	-3.34113
Kazn	0.510363	7.53605	2.44962	0.0247676	0.36835	-3.34157
Frg1	-0.521491	5.93121	-2.48233	0.0231464	0.36835	-3.34269
Impact	-0.558727	8.67383	-2.45328	0.0245814	0.36835	-3.3439
Ccni	0.691994	7.90755	2.44912	0.0247931	0.36835	-3.34396
Qtrt1	-0.538596	4.24637	-2.64214	0.0165656	0.36835	-3.34753
2410016O06Rik	-0.662337	4.10271	-2.66303	0.0158501	0.36835	-3.34784
Mroh1	0.664821	4.48163	2.59828	0.0181692	0.36835	-3.34885
Ddx6	0.618757	6.10945	2.46812	0.0238381	0.36835	-3.34906
Ak5	-0.688644	6.95848	-2.44809	0.024846	0.36835	-3.34935
Tmem218	0.531973	5.1974	2.52695	0.0210953	0.36835	-3.35189
Ccdc137	-0.692215	5.67007	-2.49286	0.0226459	0.36835	-3.35269
Strip2	0.775574	5.37251	2.49707	0.0224489	0.36835	-3.35348
Dlg4	0.525877	5.51013	2.51816	0.0214855	0.36835	-3.3537
Plxna4	0.647965	4.27688	2.65741	0.0160396	0.36835	-3.35416
Psma4	-0.498887	7.24878	-2.43994	0.0252675	0.36835	-3.35625
Smad2	-0.402265	5.28641	-2.52215	0.0213076	0.36835	-3.3563
Car11	0.660979	6.93892	2.44168	0.0251771	0.36835	-3.35664
Zc3h12c	0.700833	3.511	2.72101	0.0140154	0.36835	-3.35715
Ntan1	0.602745	7.08304	2.43907	0.0253133	0.36835	-3.35801
Tmem161b	0.654321	4.04079	2.67161	0.0155648	0.36835	-3.35872
Wdr41	-0.322839	5.93109	-2.46893	0.0237982	0.36835	-3.35951
Bola2	0.506877	6.96501	2.43713	0.0254143	0.36835	-3.36034
Hnrnpk	-0.715023	8.80764	-2.44027	0.0252504	0.36835	-3.36207
Tmem183a	0.584227	8.08675	2.43539	0.0255061	0.36835	-3.36251
Cul1	-0.328399	6.9713	-2.43651	0.0254473	0.36835	-3.36267
Cep104	0.448522	5.14453	2.51808	0.0214891	0.36835	-3.36386
Gabra5	0.360396	6.8209	2.43665	0.02544	0.36835	-3.36485
Eif2b3	-0.520486	4.76321	-2.55866	0.0197434	0.36835	-3.36652
Acsbg1	-0.637509	6.03304	-2.44974	0.0247617	0.36835	-3.36816
Sde2	-0.340207	5.64143	-2.47821	0.023345	0.36835	-3.37024
Arhgap32	0.62829	5.2392	2.50087	0.0222724	0.36835	-3.37529
Unc13c	0.90254	6.11627	2.44686	0.0249093	0.36835	-3.37537
D430019H16Rik	0.364125	5.76709	2.47516	0.023493	0.36835	-3.37582
Dync1li1	-0.377256	6.70645	-2.43233	0.0256671	0.36835	-3.37624
Brix1	-0.379986	6.28119	-2.44279	0.0251197	0.36835	-3.37723
Gatad1	0.511253	5.49733	2.47802	0.0233542	0.36835	-3.37991
Snx10	-0.252026	8.03359	-2.42036	0.0263081	0.36835	-3.38039
Zc3h13	-0.591429	5.64895	-2.46831	0.0238287	0.36835	-3.3827
Slc12a2	0.797477	4.61037	2.53494	0.0207465	0.36835	-3.38297
Rnf166	0.30435	6.85086	2.42023	0.026315	0.36835	-3.38713
Spns2	0.554153	4.68223	2.55269	0.0199914	0.36835	-3.38716
Zdhhc4	0.552168	5.78678	2.44853	0.0248234	0.36835	-3.38846
Tcp11l2	-0.819461	4.75026	-2.53559	0.0207185	0.36835	-3.38932
Ola1	-0.394585	7.20406	-2.41394	0.0266577	0.36835	-3.39027
Trerf1	0.555398	3.83102	2.64389	0.0165047	0.36835	-3.39283
Pdgfa	0.518015	5.59928	2.45501	0.0244932	0.36835	-3.39374
Tbc1d15	-0.393066	5.34094	-2.47149	0.0236725	0.36835	-3.39384
Wdr75	-0.339096	5.39279	-2.48191	0.0231666	0.36835	-3.39395
Metap1	-0.417126	5.96527	-2.4434	0.0250879	0.36835	-3.39462
Tdrd3	0.722662	4.82848	2.51755	0.0215125	0.36835	-3.39503
Gm20604	-0.322265	5.05657	-2.50459	0.0221006	0.36835	-3.40264
Ppid	-0.549004	6.86121	-2.40803	0.0269833	0.36835	-3.40287
Fzr1	-0.598816	6.95153	-2.40709	0.0270355	0.36835	-3.40298
Tmem234	0.301031	7.40707	2.40123	0.0273627	0.36835	-3.40364
Mgat3	0.438222	5.87316	2.43857	0.0253393	0.36835	-3.40414
Cfap20	-0.451214	6.97026	-2.40521	0.02714	0.36835	-3.40453
Necab1	-0.488441	7.02881	-2.40332	0.0272455	0.36835	-3.40671
Polr2l	0.520584	6.58582	2.41006	0.026871	0.36835	-3.4074
Jun	-0.525184	5.13096	-2.46756	0.0238659	0.36835	-3.408
Fkbp5	-0.440897	5.77118	-2.44328	0.0250943	0.36835	-3.40876
Zcchc18	-0.890454	9.01383	-2.40265	0.0272832	0.36835	-3.41069
Zfp346	-0.43612	5.0694	-2.49835	0.0223892	0.36835	-3.41081
Map4k2	0.568765	4.93956	2.49065	0.0227505	0.36835	-3.41131
Got1	-0.5226	8.44118	-2.399	0.0274884	0.36835	-3.41186
Wwc1	0.520426	6.95517	2.39737	0.0275803	0.36835	-3.41192
Cdk17	-0.516563	7.7134	-2.39439	0.0277493	0.36835	-3.41197
Ckb	-0.61271	10.6617	-2.41447	0.0266287	0.36835	-3.41328
2610507B11Rik	0.605284	6.96466	2.39621	0.0276463	0.36835	-3.41337
9530082P21Rik	-0.666607	7.16453	-2.3962	0.0276468	0.36835	-3.41417
Tpgs1	-0.392795	6.67562	-2.40042	0.0274086	0.36835	-3.41475
St6galnac6	0.883235	7.44121	2.39092	0.0279474	0.36835	-3.41693
Coil	-0.635902	4.22771	-2.5886	0.0185425	0.36835	-3.41738
Pigs	0.355363	5.81697	2.42448	0.0260858	0.36835	-3.41847
Lhfpl3	0.433037	5.58842	2.44877	0.0248114	0.36835	-3.41897
Atp5k	0.49555	8.19508	2.39121	0.0279311	0.36835	-3.41952
Trpm7	0.394425	4.50217	2.53466	0.0207587	0.36835	-3.42193
Med20	-0.45268	5.0603	-2.48949	0.0228052	0.36835	-3.42219
Rnf114	0.4705	8.00771	2.38619	0.0282199	0.36835	-3.42389
Smg7	0.486677	5.89514	2.41267	0.0267274	0.36835	-3.42395
Bcl2l2	0.673165	4.72069	2.51822	0.0214825	0.36835	-3.42505
Asphd2	0.586458	7.27177	2.38261	0.0284275	0.36835	-3.4284
Ahcyl2	0.696664	6.69702	2.38427	0.0283309	0.36835	-3.43045
Tubb2a	-0.876006	9.46569	-2.39017	0.0279904	0.36835	-3.43153
Mcf2l	0.830027	5.76124	2.41189	0.02677	0.36835	-3.43179
Lrrc28	0.324076	5.59752	2.42355	0.0261357	0.36835	-3.43344
Zfp365	0.845602	9.01238	2.38512	0.0282815	0.36835	-3.43443
Suds3	0.440121	6.7955	2.38103	0.0285197	0.36835	-3.43501
Slain2	0.629114	4.59647	2.51505	0.0216249	0.36835	-3.43558
Sbf2	0.652657	5.07006	2.46498	0.0239937	0.36835	-3.4366
Ap2s1	-0.343795	8.48616	-2.37906	0.0286346	0.36835	-3.43664
Gm2a	0.565521	5.77772	2.40279	0.0272752	0.36835	-3.43678
Rxrg	0.441291	7.67677	2.37435	0.0289118	0.36835	-3.43755
Cstf1	-0.445012	4.47695	-2.52637	0.0211211	0.36835	-3.43844
Drap1	0.534174	7.54649	2.37308	0.0289874	0.36835	-3.43903
Sh3bp5	-0.438306	5.93067	-2.40027	0.027417	0.36835	-3.44037
Entpd5	0.58674	4.59053	2.49026	0.0227686	0.36835	-3.44192
Dctn2	-0.460404	7.70976	-2.37097	0.0291129	0.36835	-3.44192
Vps45	-0.361662	5.77436	-2.40957	0.0268983	0.36835	-3.44306
2610035D17Rik	-0.4472	5.77641	-2.41125	0.0268054	0.36835	-3.44307
Dnajc14	0.524159	6.01666	2.39362	0.0277931	0.36835	-3.44316
B3gat1	0.558891	4.06909	2.57484	0.0190853	0.36835	-3.44468
Rgs10	0.41372	6.83657	2.37341	0.0289676	0.36835	-3.44529
Ppie	-0.416667	4.44365	-2.51695	0.0215396	0.36835	-3.44611
Bclaf1	-0.4943	6.69829	-2.376	0.0288147	0.36835	-3.44656
Btbd10	-0.680932	6.35429	-2.38255	0.0284313	0.36835	-3.44703
Psmd9	-0.457848	5.93644	-2.39391	0.0277771	0.36835	-3.44854
Akr1b10	-0.452656	4.53061	-2.5123	0.0217492	0.36835	-3.44939
Szrd1	0.708607	4.02404	2.55395	0.019939	0.36835	-3.45052
Eif3c	-0.756605	6.35275	-2.37686	0.0287638	0.36835	-3.45145
Traf3	0.996259	5.09297	2.4317	0.0257005	0.36835	-3.45383
Aldoa	-0.715707	11.1608	-2.3849	0.0282946	0.36835	-3.45501
Nt5dc2	0.782797	3.92033	2.51981	0.0214117	0.36835	-3.45614
Kpna2	-0.774629	4.51999	-2.5047	0.0220958	0.36835	-3.45671
Cmbl	-0.828363	4.99654	-2.49449	0.0225695	0.36835	-3.45795
Gopc	-0.352608	6.11955	-2.37749	0.0287268	0.36835	-3.4603
Lmna	-0.665201	4.91605	-2.45282	0.0246048	0.36835	-3.46044
Skiv2l2	-0.35889	5.55006	-2.40362	0.0272291	0.36835	-3.46062
Nap1l1	-0.290103	7.78213	-2.35619	0.0300044	0.36835	-3.46073
Il18	-0.330786	4.9807	-2.45312	0.0245896	0.36835	-3.46088
Usp7	-0.387913	5.81049	-2.39286	0.0278367	0.36835	-3.46177
Ubtd2	0.668474	3.83719	2.57351	0.0191388	0.36835	-3.46244
Rfwd3	0.507058	4.90177	2.45812	0.0243365	0.36835	-3.46356
Fyco1	1.2497	4.30397	2.48275	0.0231263	0.36835	-3.46466
Ddx46	-0.691835	4.93222	-2.48112	0.0232045	0.36835	-3.46494
Sbf1	0.546985	5.96557	2.3786	0.0286617	0.36835	-3.46502
H3f3b	-0.49203	9.49457	-2.36193	0.029655	0.36835	-3.46597
Hspa9	-0.412816	7.19058	-2.35398	0.0301405	0.36835	-3.46598
Prpf6	-0.670593	5.37379	-2.40826	0.0269706	0.36835	-3.46659
Clmn	0.599242	4.46709	2.48157	0.0231827	0.36835	-3.46744
Polr3c	0.397017	5.17284	2.43066	0.0257556	0.36835	-3.46762
Slc1a3	-0.439935	6.89965	-2.35373	0.0301555	0.36835	-3.46837
Ckmt1	-0.511384	7.33715	-2.34944	0.0304205	0.36835	-3.46952
Cables2	0.650861	5.80812	2.37633	0.028795	0.36835	-3.46971
Hnrnpdl	-0.529813	6.27129	-2.36992	0.0291752	0.36835	-3.47016
Nmral1	-0.456685	4.47045	-2.49998	0.0223135	0.36835	-3.47041
Gng7	0.642441	9.54657	2.35829	0.0298762	0.36835	-3.47146
Fbxo3	-0.247594	6.96621	-2.34882	0.030459	0.36835	-3.47471
Ccl25	0.635366	4.49023	2.48396	0.0230682	0.36835	-3.4768
Mpdu1	0.35989	5.95929	2.36601	0.0294093	0.36835	-3.47731
9330132A10Rik	0.742827	4.03434	2.51569	0.021596	0.36835	-3.47756
Htatsf1	-0.442423	6.91901	-2.34752	0.0305399	0.36835	-3.47806
Hnrnph3	-0.350532	6.26738	-2.35925	0.0298179	0.36835	-3.4781
Yipf2	-0.624016	3.61164	-2.59424	0.0183239	0.36835	-3.47832
Chd3os	0.520466	9.82177	2.35364	0.0301612	0.36835	-3.47939
Rars	-0.288555	6.15779	-2.36226	0.0296351	0.36835	-3.47967
Nop16	-0.535711	6.23751	-2.35939	0.0298096	0.36835	-3.4803
Dnajc9	-0.439649	6.39258	-2.353	0.0302003	0.36835	-3.48141
Bex2	-0.587506	10.3397	-2.35439	0.0301152	0.36835	-3.48175
Ccl27a	0.259896	6.807	2.34524	0.0306822	0.36835	-3.48208
Eid1	-0.298907	8.40898	-2.3404	0.0309856	0.36835	-3.4845
Eif2s1	-0.528856	6.48015	-2.34871	0.0304659	0.36835	-3.48477
D17Wsu92e	0.578181	6.7688	2.34035	0.0309892	0.36835	-3.48638
Cds1	0.474601	5.58669	2.37376	0.0289471	0.36835	-3.48881
Rab1a	-0.461486	8.70901	-2.33771	0.0311562	0.36835	-3.49017
Prpf4b	-0.670327	4.87485	-2.44989	0.0247541	0.36835	-3.49029
Map3k7	0.551856	5.76179	2.36828	0.0292734	0.36835	-3.49064
Clpx	-0.385207	5.58728	-2.37122	0.029098	0.36835	-3.49251
Gsto1	-0.478813	6.31052	-2.34709	0.0305667	0.36835	-3.49279
Ppa1	-0.617228	7.13513	-2.33194	0.031524	0.36835	-3.49363
Sucla2	-0.239929	8.43528	-2.33346	0.0314264	0.36835	-3.4944
Nol11	-0.474886	4.64144	-2.45147	0.0246733	0.36835	-3.49516
Rpl41	0.829112	9.43263	2.33829	0.031119	0.36835	-3.49554
Zfp9	-0.702222	4.03663	-2.5239	0.0212298	0.36835	-3.49613
Ubash3b	-0.437561	5.22527	-2.38838	0.0280936	0.36835	-3.49716
Cox5b	0.457299	9.83904	2.33932	0.0310539	0.36835	-3.49744
Lrrfip1	-0.513169	5.18269	-2.39528	0.0276988	0.36835	-3.49789
Elk1	0.656105	5.85726	2.36352	0.0295591	0.36835	-3.4979
Pfkl	-0.448591	7.63373	-2.32714	0.031833	0.36835	-3.49797
Arl8b	-0.297987	8.5517	-2.3299	0.0316548	0.36835	-3.49849
Orai2	0.605366	6.66758	2.33236	0.031497	0.36835	-3.49884
2810428I15Rik	0.349077	7.03504	2.32776	0.0317929	0.36835	-3.49911
Reps1	-0.304254	5.2675	-2.39487	0.0277224	0.36835	-3.49998
Ppp1r16a	0.674474	7.25051	2.32558	0.0319335	0.36835	-3.5001
Crat	0.468014	5.97053	2.34832	0.03049	0.36835	-3.50056
Aebp2	0.388435	5.88355	2.3489	0.0304538	0.36835	-3.5029
Mxra7	0.443406	4.78033	2.42515	0.0260497	0.36835	-3.50342
Cpne6	-0.643793	7.53421	-2.3211	0.0322255	0.36835	-3.50557
Basp1	-0.354912	8.90251	-2.32514	0.0319624	0.36835	-3.50694
Mrs2	0.384712	4.67232	2.43385	0.0255868	0.36835	-3.50791
Pkig	0.653639	8.00153	2.32009	0.0322919	0.36835	-3.50813
Tmtc1	0.533037	5.06574	2.4028	0.0272746	0.36835	-3.50889
Mrpl3	-0.426659	6.53362	-2.33017	0.0316375	0.36835	-3.50889
Armcx1	-0.33448	6.77855	-2.32401	0.0320358	0.36835	-3.50911
Uhrf2	-0.487732	5.10932	-2.39751	0.0275724	0.36835	-3.51046
Serbp1	-0.60096	7.21971	-2.319	0.0323632	0.36835	-3.51068
Rhbdd2	0.379027	7.90114	2.31652	0.0325265	0.36835	-3.51152
G6pdx	-0.356524	4.93377	-2.40609	0.0270913	0.36835	-3.51183
Zfp385a	0.555742	3.78855	2.50259	0.0221927	0.36835	-3.51188
Man2a2	0.503036	5.87989	2.34153	0.0309148	0.36835	-3.51267
Pgrmc2	0.54299	6.39985	2.32548	0.03194	0.36835	-3.51281
Casd1	0.341134	6.26736	2.3333	0.0314367	0.36835	-3.51294
Selenot	0.529495	5.58502	2.35853	0.0298617	0.36835	-3.51345
Uhrf1bp1l	0.457635	6.18597	2.32944	0.0316846	0.36835	-3.51367
Ran	-0.497619	8.88939	-2.31963	0.0323217	0.36835	-3.51421
Ndufa12	0.346604	8.76097	2.31923	0.0323479	0.36835	-3.51485
Ptch1	0.571748	3.7597	2.52599	0.0211377	0.36835	-3.51546
Rnaseh1	-0.88345	4.23332	-2.46893	0.0237981	0.36835	-3.51726
Srrm2	-0.606964	6.30068	-2.32512	0.0319636	0.36835	-3.51886
Akr1b3	-0.502123	5.68931	-2.35424	0.0301241	0.36835	-3.51887
Fgfr2	0.629319	4.44995	2.4269	0.0259561	0.36835	-3.51979
Tubb4a	-0.620047	8.90778	-2.31442	0.0326653	0.36835	-3.52206
4833439L19Rik	0.562287	9.34156	2.3155	0.0325938	0.36835	-3.52358
Txnl1	-0.65283	7.13127	-2.30645	0.0331973	0.36835	-3.52613
Hspa2	-0.565021	4.79734	-2.40172	0.0273354	0.36835	-3.52672
Usp31	0.612723	5.94552	2.3251	0.0319651	0.36835	-3.52834
Fyttd1	-0.610823	7.17018	-2.30446	0.0333311	0.36835	-3.52936
Nipsnap1	-0.457052	7.0062	-2.30434	0.0333398	0.36835	-3.53203
Drg2	-0.575802	6.0596	-2.32262	0.0321264	0.36835	-3.53247
Stmn2	-0.325815	8.61392	-2.30338	0.0334041	0.36835	-3.5327
Rcl1	-0.486498	5.22091	-2.37011	0.029164	0.36835	-3.53348
Dctpp1	0.42015	5.02182	2.38609	0.0282255	0.36835	-3.53354
Snx15	-0.418886	6.06356	-2.31835	0.0324058	0.36835	-3.53498
Tshz2	1.09153	4.13209	2.45291	0.0245998	0.36835	-3.53539
Ruvbl2	-0.441814	5.40475	-2.34969	0.0304053	0.36835	-3.53565
Gtf2ird1	0.48926	4.03194	2.46457	0.0240139	0.36835	-3.53606
Gm12892	-0.63978	4.07234	-2.47109	0.023692	0.36835	-3.53675
Lamtor1	0.551971	7.85361	2.29618	0.0338947	0.36835	-3.53723
Ppil4	-0.351489	6.27789	-2.30935	0.0330028	0.36835	-3.53888
Scmh1	0.497793	5.2758	2.35591	0.0300221	0.36835	-3.5408
Abt1	-0.495011	5.51471	-2.343	0.0308225	0.36835	-3.54105
Rab14	-0.434659	8.76518	-2.29448	0.0340117	0.36835	-3.54451
Cpne7	-0.549029	6.45271	-2.29804	0.0337676	0.36835	-3.54458
Rab3a	-0.516626	9.82341	-2.29818	0.0337576	0.36835	-3.54747
Rnf8	-0.433489	3.95599	-2.47881	0.0233162	0.36835	-3.55167
Rbmx2	-0.578775	3.98887	-2.47703	0.0234023	0.36835	-3.55193
Msantd4	-0.582886	6.34771	-2.29523	0.0339597	0.36835	-3.55275
Rpl37a	0.723877	8.22982	2.28577	0.0346151	0.36835	-3.55282
Mat2b	-0.339438	8.03687	-2.28404	0.0347366	0.36835	-3.55298
Oxct1	-0.301233	7.96607	-2.28361	0.0347663	0.36835	-3.55342
C130071C03Rik	0.436276	4.48473	2.42157	0.0262425	0.36835	-3.55395
Ddx3x	-0.620137	6.04648	-2.29944	0.0336716	0.36835	-3.55527
Dnttip1	-0.418968	4.80473	-2.38207	0.0284588	0.36835	-3.5585
Mmadhc	-0.303943	6.65499	-2.28582	0.034612	0.36835	-3.55868
Psip1	-0.838656	7.75956	-2.27883	0.0351034	0.36835	-3.55869
Tmem184c	0.321926	6.84769	2.28184	0.0348911	0.36835	-3.55916
Tbc1d17	-0.428352	5.43669	-2.31993	0.0323021	0.36835	-3.55922
Gmcl1	0.482589	6.29727	2.28892	0.0343955	0.36835	-3.55956
Irf2bp1	-0.573209	5.78808	-2.30582	0.0332397	0.36835	-3.56013
Stx4a	0.70346	5.83893	2.2998	0.0336472	0.36835	-3.56019
Stac2	0.554131	4.29943	2.42828	0.0258826	0.36835	-3.56297
Wasf3	0.423056	5.45044	2.32582	0.0319184	0.36835	-3.56393
Zc3h15	-0.586822	7.13391	-2.27686	0.0352432	0.36835	-3.56398
Arfgap1	-0.636481	6.03749	-2.2983	0.0337499	0.36835	-3.56399
Rhoq	0.625486	5.78353	2.29619	0.0338942	0.36835	-3.56502
Rasl10b	1.00979	6.88268	2.27684	0.035245	0.36835	-3.56506
Bub3	-0.376318	7.0973	-2.27308	0.0355128	0.36835	-3.56733
Ascc1	-0.48476	5.58058	-2.31051	0.0329251	0.36835	-3.56776
Fam96a	0.443234	6.65646	2.27704	0.0352306	0.36835	-3.56864
Mrm2	-0.537225	4.68748	-2.38809	0.0281099	0.36835	-3.56947
Arpc1b	0.997838	4.7689	2.33224	0.0315048	0.36835	-3.57048
Pcnx	0.551696	4.00606	2.43418	0.0255695	0.36835	-3.57055
Fam222b	0.331079	5.5396	2.30469	0.0333157	0.36835	-3.57076
Arhgef17	0.371037	6.51111	2.27689	0.0352411	0.36835	-3.57087
Cdc5l	-0.679704	5.138	-2.34681	0.0305841	0.36835	-3.57139
Trpm3	1.27715	4.96887	2.31285	0.0327693	0.36835	-3.57199
Rsrc2	-0.382901	6.62339	-2.275	0.0353756	0.36835	-3.57338
Inpp5k	-0.343998	5.32752	-2.31833	0.0324072	0.36835	-3.57389
Abca2	0.560516	4.51086	2.37133	0.029091	0.36835	-3.57559
Tlk1	0.301495	5.74282	2.29525	0.0339586	0.36835	-3.57594
Hdac8	-0.467209	4.08604	-2.43131	0.0257216	0.36835	-3.576
Ilf2	-0.602655	6.636	-2.27208	0.0355844	0.36835	-3.57609
Nars	-0.272361	7.95922	-2.26547	0.0360619	0.36835	-3.57634
Mdga2	0.57175	4.73782	2.37583	0.0288246	0.36835	-3.57667
Ints12	0.758937	4.18003	2.40441	0.027185	0.36835	-3.57725
Zdhhc1	0.44868	5.32957	2.32099	0.0322326	0.36835	-3.57732
Bag2	-0.626212	5.15718	-2.33116	0.0315737	0.36835	-3.57745
Snx24	0.367521	5.07475	2.32894	0.0317166	0.36835	-3.5777
Eps8	-0.421099	4.90336	-2.35052	0.0303534	0.36835	-3.57881
Cct6a	-0.376576	8.01787	-2.26294	0.0362454	0.36835	-3.57931
Uqcr10	0.502708	9.09138	2.26755	0.0359112	0.36835	-3.58073
Trub1	-0.487847	5.08413	-2.33777	0.0311521	0.36835	-3.581
Timm8b	0.62398	8.59975	2.26368	0.0361918	0.36835	-3.58182
Gprasp1	-0.487431	7.56996	-2.26008	0.0364551	0.36835	-3.58184
Psmd14	-0.45615	7.55029	-2.25989	0.036469	0.36835	-3.58186
Csnk1a1	-0.469721	8.00697	-2.2606	0.0364165	0.36835	-3.58209
Ppm1f	0.463911	6.20784	2.27126	0.0356433	0.36835	-3.5832
Snrnp200	-0.63982	4.23436	-2.3967	0.0276186	0.36835	-3.58333
Trim23	-0.402268	5.48403	-2.30976	0.0329757	0.36835	-3.58411
Slc48a1	0.457091	7.9824	2.25862	0.036562	0.36835	-3.58522
Ywhab	-0.566257	9.74495	-2.26514	0.0360854	0.36835	-3.58714
A430005L14Rik	-0.349024	6.08636	-2.27435	0.0354219	0.36835	-3.58784
Ak4	-0.438496	5.73947	-2.29076	0.0342682	0.36835	-3.58786
Cecr5	0.473837	4.53369	2.37977	0.0285932	0.36835	-3.58819
Dennd5a	0.625692	7.0374	2.25625	0.0367369	0.36835	-3.58823
Ciao1	-0.41922	5.70996	-2.28791	0.0344662	0.36835	-3.58827
Camkmt	-0.388797	4.15149	-2.41188	0.0267705	0.36835	-3.58868
Nadk	0.42285	7.30667	2.25483	0.0368419	0.36835	-3.58871
Tceal5	-0.66456	5.90457	-2.28493	0.0346742	0.36835	-3.58994
Hspa8	-0.395358	10.2997	-2.26614	0.0360132	0.36835	-3.59104
Bag1	0.301233	9.14491	2.25921	0.0365187	0.36835	-3.59145
Gtf2f1	-0.382643	6.26455	-2.26358	0.0361988	0.36835	-3.59237
Cdk16	0.628758	8.40692	2.25443	0.0368713	0.36835	-3.5925
Sf3b3	-0.566139	5.17953	-2.3139	0.0326999	0.36835	-3.59331
Zcrb1	0.320602	7.38166	2.25062	0.0371543	0.36835	-3.59365
Nono	-0.503422	6.78099	-2.25534	0.036804	0.36835	-3.59507
Uqcc2	0.487298	8.25984	2.25084	0.0371385	0.36835	-3.59582
Gnptg	0.277568	6.83462	2.25313	0.0369678	0.36835	-3.59586
Anxa7	-0.676395	5.75667	-2.27462	0.0354026	0.36835	-3.59757
E2f5	0.48944	4.84821	2.33327	0.0314389	0.36835	-3.59801
Zfp652	0.674755	3.66615	2.43299	0.0256326	0.36835	-3.59802
Commd7	-0.22207	6.49356	-2.25626	0.0367356	0.36835	-3.59868
Glrx5	0.31769	7.91246	2.2471	0.037418	0.36835	-3.59898
Ddx1	-0.27196	7.47627	-2.24516	0.0375641	0.36835	-3.60019
Snx17	-0.493864	7.07325	-2.2463	0.0374786	0.36835	-3.60106
Scrn1	-0.520345	7.71119	-2.24447	0.0376163	0.36835	-3.60129
Metap2	-0.417451	7.13782	-2.24513	0.0375665	0.36835	-3.60261
Rabl6	0.451246	7.6271	2.24298	0.0377286	0.36835	-3.60289
Fkbp2	0.421334	7.92552	2.24387	0.0376616	0.36835	-3.60313
Znrf1	0.430752	6.59926	2.25016	0.0371892	0.36835	-3.60315
Pum3	-0.321689	5.57701	-2.27735	0.0352087	0.36835	-3.6043
Wdr5	-0.469711	5.02798	-2.32829	0.0317586	0.36835	-3.60438
Abcf1	-0.663644	5.85264	-2.26994	0.0357385	0.36835	-3.6049
S100pbp	0.626339	3.49858	2.4682	0.0238342	0.36835	-3.60526
Cog2	0.41919	4.5026	2.34451	0.0307276	0.36835	-3.60642
Rxra	0.468667	5.18327	2.3049	0.0333017	0.36835	-3.60651
Rnd1	-0.551971	4.78228	-2.34203	0.0308831	0.36835	-3.60814
Dusp8	0.473389	6.98268	2.24014	0.0379447	0.36835	-3.61045
Chd5	-0.624406	4.87926	-2.32817	0.0317663	0.36835	-3.61076
Rps29	0.8246	8.50613	2.23939	0.0380013	0.36835	-3.61199
2310009B15Rik	0.745634	4.93618	2.31086	0.0329018	0.36835	-3.612
Exosc2	-0.425561	5.48736	-2.28785	0.0344701	0.36835	-3.612
Zfp106	0.6496	6.52463	2.24049	0.0379178	0.36835	-3.61276
Haghl	-0.566425	6.62087	-2.24202	0.0378019	0.36835	-3.61329
Oxa1l	0.281306	5.54878	2.26962	0.0357615	0.36835	-3.6135
Plrg1	-0.346576	6.15764	-2.24865	0.0373019	0.36835	-3.61491
Tarsl2	-0.449057	4.61286	-2.33853	0.031104	0.36835	-3.6151
Yap1	0.711421	3.35186	2.43846	0.0253449	0.36835	-3.61524
Cdk5rap1	-0.493303	4.09668	-2.41134	0.0268002	0.36835	-3.61542
Ythdf1	-0.325428	5.99439	-2.25274	0.0369969	0.36835	-3.61646
Rbm17	-0.247975	6.64258	-2.23786	0.0381179	0.36835	-3.6174
Rnf2	-0.399301	5.24289	-2.29568	0.0339292	0.36835	-3.61757
Dnpep	-0.401564	6.16418	-2.24398	0.0376532	0.36835	-3.61792
Calb1	-0.744295	8.86808	-2.23463	0.0383655	0.36835	-3.61839
Vps35	-0.352385	7.04012	-2.23292	0.0384978	0.36835	-3.61856
Opa3	0.386427	6.84231	2.23399	0.0384152	0.36835	-3.61863
Osgep	-0.268589	6.12475	-2.24696	0.037429	0.36835	-3.61887
Ergic2	0.311571	5.9112	2.25073	0.0371464	0.36835	-3.61917
6330403K07Rik	-0.591545	10.2343	-2.23989	0.0379636	0.36835	-3.61996
Ube2r2	0.41502	7.44898	2.22854	0.0388369	0.36835	-3.62092
E2f4	0.473328	5.42775	2.2727	0.0355401	0.36835	-3.62113
AI597479	-0.266631	6.2838	-2.23933	0.0380064	0.36835	-3.62293
Yod1	0.63631	4.04331	2.37802	0.0286956	0.36835	-3.62567
Mgll	0.481345	7.1407	2.2247	0.0391362	0.36835	-3.62662
Nudt17	-0.495219	3.14829	-2.47215	0.0236403	0.36835	-3.62845
Ik	-0.51165	6.57293	-2.2289	0.0388088	0.36835	-3.6295
Gnl3	-0.637448	5.26407	-2.28281	0.0348226	0.36835	-3.62988
Camk2n2	0.580924	6.20633	2.23408	0.0384079	0.36835	-3.63071
Tada1	-0.31031	4.73197	-2.31859	0.0323906	0.36835	-3.63086
Pex7	-0.340453	6.14998	-2.2326	0.0385223	0.36835	-3.63278
Maged1	-0.607564	9.01816	-2.22379	0.0392077	0.36835	-3.63326
Kansl3	0.422608	5.91089	2.23655	0.0382188	0.36835	-3.63327
Dda1	0.277071	7.8626	2.21873	0.0396059	0.36835	-3.63369
Rps19	0.767828	8.91346	2.2233	0.0392461	0.36835	-3.6337
Camk2d	-0.514039	7.57828	-2.2184	0.0396325	0.36835	-3.63388
Caap1	-0.676012	4.25293	-2.35574	0.0300325	0.36835	-3.63543
Vcp	-0.552548	7.35755	-2.2168	0.0397589	0.36835	-3.63604
Csgalnact2	0.856687	4.07849	2.36095	0.0297145	0.36835	-3.63629
Tmcc2	0.73503	6.97677	2.21776	0.039683	0.36835	-3.63666
Zfp422	-0.329555	5.77234	-2.24259	0.0377583	0.36835	-3.63708
Vta1	-0.447504	6.48113	-2.22379	0.0392072	0.36835	-3.63756
Rab11fip4	0.603108	6.93662	2.21677	0.0397619	0.36835	-3.63811
Ncs1	0.414857	8.87263	2.21845	0.0396284	0.36835	-3.63923
Gmps	-0.351801	6.33168	-2.22327	0.0392482	0.36835	-3.63961
Peg3	-0.464454	7.30457	-2.21402	0.0399808	0.36835	-3.64013
Cdadc1	0.292154	7.44269	2.21266	0.0400892	0.36835	-3.6408
Prpsap1	-0.332749	6.13375	-2.22635	0.0390073	0.36835	-3.64143
Gapdh	-0.598328	10.7637	-2.22573	0.0390555	0.36835	-3.64225
Palm	0.495009	7.7536	2.21128	0.0402002	0.36835	-3.64262
Atat1	-0.446007	6.21191	-2.22336	0.0392415	0.36835	-3.64378
Rgs4	-0.664903	9.00632	-2.21434	0.0399552	0.36835	-3.6442
Tpi1	-0.431145	10.2452	-2.22063	0.0394558	0.36835	-3.64464
Fkbp4	-0.553836	7.43805	-2.20934	0.0403562	0.36835	-3.64491
Ubr7	-0.362098	5.27691	-2.25668	0.0367048	0.36835	-3.64769
Leo1	-0.414854	4.879	-2.28542	0.0346397	0.36835	-3.64776
Slc25a16	0.463704	6.37155	2.21514	0.0398917	0.36835	-3.64849
Mecp2	0.293977	5.82958	2.23063	0.0386741	0.36835	-3.64868
Panx2	0.916985	3.43318	2.39903	0.0274864	0.36835	-3.64875
Hlf	0.375538	5.88436	2.2267	0.0389801	0.36835	-3.64915
Mak16	-0.419937	4.58861	-2.32401	0.032036	0.36835	-3.64974
Dok5	-0.69617	5.08529	-2.26928	0.0357857	0.36835	-3.65044
F8a	-0.466696	5.06547	-2.27519	0.0353625	0.36835	-3.6511
Psmd6	-0.511897	7.39705	-2.2037	0.0408128	0.36835	-3.65204
Rpl35	0.604987	6.5761	2.20938	0.0403525	0.36835	-3.65335
Abhd12	0.348033	8.87358	2.2059	0.0406338	0.36835	-3.65448
Pigu	0.365264	4.71699	2.30117	0.0335544	0.36835	-3.65475
Rab15	0.685572	8.58431	2.20397	0.0407904	0.36835	-3.65533
Bod1	0.327866	8.5275	2.20371	0.0408114	0.36835	-3.65552
Tagap1	0.45609	6.2761	2.21098	0.0402242	0.36835	-3.65739
2610002M06Rik	-0.495461	5.8685	-2.22131	0.0394028	0.36835	-3.65744
Tspyl2	-0.52321	6.87418	-2.20253	0.0409075	0.36835	-3.65823
Pcdh17	0.369595	5.70176	2.22967	0.0387491	0.36835	-3.65831
Polr2m	0.448758	9.33388	2.20361	0.0408199	0.36835	-3.65978
Snx16	-0.366713	5.33325	-2.2498	0.0372159	0.36835	-3.6604
Stra13	0.531433	5.19799	2.25179	0.0370671	0.36835	-3.66078
Cpne4	-0.697996	4.08299	-2.34727	0.0305555	0.36835	-3.66132
Rps12	0.717117	7.07375	2.19887	0.0412073	0.36835	-3.66137
Pak1ip1	-0.348678	6.27774	-2.20644	0.0405899	0.36835	-3.66248
Socs7	0.572636	4.4035	2.31194	0.0328301	0.36835	-3.66289
Tmem64	0.438247	6.47511	2.20193	0.0409569	0.36835	-3.66296
Dab1	0.750937	6.51578	2.19992	0.0411211	0.36835	-3.66316
Ptpmt1	0.518888	5.8348	2.21323	0.0400437	0.36835	-3.66343
Rab2b	-0.318177	4.02034	-2.34318	0.0308112	0.36835	-3.66368
Anks1b	0.336964	8.18987	2.19498	0.0415275	0.36835	-3.66383
Rragc	-0.217142	7.5926	-2.19316	0.0416788	0.36835	-3.66456
Rab12	-0.273454	7.66501	-2.19206	0.0417697	0.36835	-3.666
Hcn2	0.766266	5.26178	2.23831	0.038084	0.36835	-3.66772
Grwd1	-0.495033	5.29953	-2.23846	0.0380723	0.36835	-3.66782
Ahsa1	-0.326026	7.62323	-2.18843	0.0420726	0.36835	-3.67056
Pgam1	-0.376875	7.92033	-2.18772	0.0421321	0.36835	-3.67218
Txn2	0.289576	8.86652	2.19098	0.0418598	0.36835	-3.67257
Uchl1	-0.410391	9.16023	-2.19173	0.0417974	0.36835	-3.67289
Gm10076	0.815577	7.12461	2.1877	0.0421336	0.36835	-3.67497
Fahd2a	-0.682643	4.95166	-2.25943	0.0365023	0.36835	-3.67641
4930430F08Rik	-0.447278	3.55412	-2.36747	0.0293216	0.36835	-3.67663
Cep126	0.530281	4.53151	2.2803	0.0349999	0.36835	-3.67711
Ppm1a	0.404399	6.88015	2.18406	0.0424399	0.36835	-3.67915
Mrrf	-0.338853	5.24116	-2.23012	0.0387136	0.36835	-3.6804
Hipk2	1.01532	5.19242	2.22012	0.0394966	0.36835	-3.68066
Ncaph2	0.340913	7.86238	2.18013	0.0427719	0.36835	-3.68118
Ppp1r15a	0.445136	4.95345	2.24995	0.037205	0.36835	-3.68184
Rpl36	0.621094	7.80932	2.17757	0.0429902	0.36835	-3.68475
Gnb1	0.35915	8.21661	2.17777	0.0429734	0.36835	-3.68585
Mapk9	0.325324	8.19718	2.17729	0.043014	0.36835	-3.68607
Cbx4	-0.732704	5.16012	-2.24365	0.0376783	0.36835	-3.68637
Tmem60	0.370638	6.15263	2.18837	0.0420773	0.36835	-3.68645
Flot1	-0.404539	6.71903	-2.17957	0.0428198	0.36835	-3.68665
Pex6	-0.356651	6.21473	-2.19064	0.0418884	0.36835	-3.6875
Atp6v1d	-0.50082	9.33009	-2.18029	0.0427587	0.36835	-3.68761
Hpcal1	-0.524267	7.7357	-2.17443	0.0432588	0.36835	-3.68784
Mib2	-0.479455	6.21509	-2.18454	0.0423988	0.36835	-3.69035
Sltm	-0.402105	5.20224	-2.22188	0.0393575	0.36835	-3.69042
Abhd10	-0.286706	5.48787	-2.20845	0.0404277	0.36835	-3.69048
Ibtk	0.481911	4.71342	2.25402	0.0369016	0.36835	-3.69054
Smap1	-0.297592	5.07156	-2.2323	0.038545	0.36835	-3.69163
Psma6	-0.512734	7.90196	-2.1714	0.0435196	0.36835	-3.69189
Nphp1	0.337035	5.67295	2.19347	0.0416524	0.36835	-3.6924
Fitm2	0.366077	4.92415	2.2376	0.0381385	0.36835	-3.69288
Tbc1d22b	0.434921	3.89993	2.32574	0.0319234	0.36835	-3.69296
Vdac3	-0.256318	8.67517	-2.17347	0.0433413	0.36835	-3.69301
Pcsk1n	0.428822	9.49962	2.176	0.0431242	0.36835	-3.69387
Tmem63b	0.341531	4.78424	2.254	0.0369032	0.36835	-3.69447
Vipas39	-0.253464	5.86391	-2.18767	0.0421359	0.36835	-3.69475
Micu1	-0.458258	6.37654	-2.17615	0.0431116	0.36835	-3.69587
Samd10	0.585476	6.17103	2.17983	0.0427975	0.36835	-3.696
Tsnax	-0.436168	8.60823	-2.17012	0.0436303	0.36835	-3.69601
Ruvbl1	-0.560917	6.05929	-2.18313	0.0425179	0.36835	-3.6963
Sidt2	0.424482	5.08428	2.22866	0.0388272	0.36835	-3.6963
Zcchc12	-0.798987	8.12078	-2.168	0.0438143	0.36835	-3.69653
Stag2	-0.390226	4.69739	-2.25359	0.0369336	0.36835	-3.69701
Zfp664	0.259715	6.55419	2.17317	0.0433672	0.36835	-3.69719
Maz	0.625098	4.92199	2.23529	0.0383155	0.36835	-3.69734
9930021J03Rik	0.752338	5.45675	2.20011	0.0411057	0.36835	-3.69737
Plekha3	0.524117	7.14945	2.16737	0.0438693	0.36835	-3.69825
Rnf20	-0.343198	4.99612	-2.23126	0.0386258	0.36835	-3.69876
Ncoa5	-0.483637	5.11299	-2.23134	0.0386192	0.36835	-3.6995
Mark3	-0.443554	6.55534	-2.17016	0.0436269	0.36835	-3.69972
Gmppa	-0.600724	4.99848	-2.2268	0.0389721	0.36835	-3.70004
Bag6	0.388537	4.91066	2.23586	0.0382717	0.36835	-3.70018
Cited2	-0.432507	5.02153	-2.23547	0.038301	0.36835	-3.70061
Pole4	0.413734	7.4104	2.16406	0.0441572	0.36835	-3.70062
Kifc2	0.835454	8.90346	2.16813	0.0438033	0.36835	-3.70086
Poc1a	0.408827	3.82671	2.31521	0.0326134	0.36835	-3.7012
Cnot7	0.430696	8.49564	2.16471	0.0441011	0.36835	-3.70221
Parp6	0.694725	8.09021	2.16376	0.0441838	0.36835	-3.70223
Thap3	-0.297397	4.84572	-2.23552	0.0382976	0.36835	-3.70455
Rhot2	0.474477	4.42932	2.26491	0.036102	0.36835	-3.70492
Rars2	-0.333771	5.3033	-2.20422	0.0407703	0.36835	-3.70533
Fam195a	0.572798	4.75271	2.22513	0.0391024	0.36835	-3.70553
Arhgap33	0.464659	6.7525	2.16387	0.0441744	0.36835	-3.70557
Pycrl	-0.369908	5.6205	-2.18647	0.0422365	0.36835	-3.70581
Caprin1	-0.395131	7.0211	-2.16196	0.0443418	0.36835	-3.70591
Rbmxl1	-0.571086	4.86514	-2.23934	0.0380052	0.36835	-3.70629
Sncg	-0.706742	4.05319	-2.27896	0.0350941	0.36835	-3.70711
Trp53bp1	0.828899	4.66843	2.22123	0.0394086	0.36835	-3.70714
Ttc9	0.393565	6.05507	2.17074	0.0435767	0.36835	-3.70729
B4galt6	0.425696	6.12879	2.17087	0.0435659	0.36835	-3.70735
Rtfdc1	-0.482958	6.77544	-2.16206	0.0443328	0.36835	-3.70802
Snrnp25	0.265735	6.55473	2.16307	0.0442441	0.36835	-3.70835
Zfyve9	0.52246	4.40267	2.2574	0.0366515	0.36835	-3.70865
Shank1	0.616443	5.77896	2.17925	0.042847	0.36835	-3.70866
Ei24	0.496699	6.6174	2.16155	0.0443777	0.36835	-3.70873
Lrrc4b	0.608979	3.6286	2.33906	0.0310705	0.36835	-3.70875
Morf4l2	-0.634457	9.23963	-2.16126	0.0444034	0.36835	-3.7095
Gad1	-0.46953	8.85796	-2.16041	0.0444778	0.36835	-3.7095
Lta4h	-0.388341	5.15645	-2.20615	0.0406133	0.36835	-3.70975
Calb2	-0.740832	5.78923	-2.18026	0.0427614	0.36835	-3.70987
Coro1b	-0.508726	5.95043	-2.17191	0.043476	0.36835	-3.71
Cs	-0.35623	7.7761	-2.15642	0.04483	0.36835	-3.71014
Zfp580	-0.314	5.04202	-2.21581	0.0398379	0.36835	-3.71158
Id4	-0.289657	7.49894	-2.1539	0.0450547	0.36835	-3.71317
Agfg1	-0.341933	5.59516	-2.18211	0.0426044	0.36835	-3.7133
Rnf123	0.355974	5.14571	2.20015	0.041102	0.36835	-3.71442
Neurl1a	0.586139	7.65888	2.15268	0.0451633	0.36835	-3.71443
Gfm2	0.3861	3.8327	2.28992	0.0343265	0.36835	-3.71493
Timp3	0.682293	4.88987	2.21015	0.0402911	0.36835	-3.71507
Vps33b	-0.424598	4.03551	-2.28751	0.0344941	0.36835	-3.71554
Ankrd40	0.765229	7.31031	2.15139	0.0452789	0.36835	-3.71618
Pdhb	-0.269727	8.07929	-2.1513	0.0452868	0.36835	-3.71729
Pfkm	-0.469717	7.2223	-2.15049	0.0453593	0.36835	-3.71772
Gyg	-0.277608	5.77017	-2.16601	0.0439869	0.36835	-3.71882
Kcna6	0.346262	4.8508	2.21468	0.0399278	0.36835	-3.71901
Tmem126a	0.36538	6.75757	2.15216	0.0452096	0.36835	-3.71924
Mrps18a	0.221006	7.70322	2.14803	0.0455805	0.36835	-3.7201
Nnat	-0.454198	9.83896	-2.15498	0.0449586	0.36835	-3.7202
Akirin2	-0.414656	6.72326	-2.15307	0.045128	0.36835	-3.72041
Wdr82	-0.334633	6.37295	-2.15676	0.0448001	0.36835	-3.72051
Gng13	0.826173	4.69554	2.22059	0.0394591	0.36835	-3.72061
Hsp90b1	0.399206	7.21756	2.14795	0.045587	0.36835	-3.7211
Hnrnpul1	0.35312	5.04433	2.2076	0.0404959	0.36835	-3.7215
Anapc7	-0.422865	4.85082	-2.22017	0.0394927	0.36835	-3.72195
Necap1	-0.438984	8.9145	-2.14889	0.0455032	0.36835	-3.72335
Ddx39b	-0.619916	5.94265	-2.16196	0.0443413	0.36835	-3.72344
Fam133b	-0.681423	4.82041	-2.23106	0.038641	0.36835	-3.72348
Fbxw5	0.318741	7.51539	2.14503	0.045851	0.36835	-3.72372
Atl1	-0.440244	6.31566	-2.15406	0.0450402	0.36835	-3.72377
Tma7	0.398434	8.45946	2.14589	0.0457734	0.36835	-3.72549
1700021F05Rik	0.247133	5.93378	2.15823	0.0446702	0.36835	-3.72628
Rpl31	0.665238	8.16097	2.14395	0.0459493	0.36835	-3.72671
Limk2	0.298025	7.44785	2.14224	0.0461039	0.36835	-3.72718
Rplp1	0.654356	8.44137	2.14427	0.0459196	0.36835	-3.72748
Itgb5	0.574409	4.86102	2.20094	0.0410374	0.36835	-3.72768
Lgi2	0.603327	4.6524	2.22279	0.0392861	0.36835	-3.72809
Eno2	-0.736093	9.59588	-2.14689	0.0456825	0.36835	-3.7288
Icmt	0.448918	5.46573	2.17156	0.0435059	0.36835	-3.73154
Dusp28	0.374361	6.5097	2.14521	0.0458343	0.36835	-3.73167
Map3k10	0.83316	5.01375	2.1913	0.0418334	0.36835	-3.73193
Vti1b	0.44992	9.57348	2.14441	0.0459076	0.36835	-3.73233
Scaf8	0.335059	4.1434	2.26683	0.0359629	0.36835	-3.73301
Nt5c	-0.329038	6.10929	-2.15032	0.0453744	0.36835	-3.73344
Hnrnpa1	-0.252806	7.25579	-2.13772	0.0465173	0.36835	-3.73354
Kcnab1	-0.611201	7.37791	-2.13833	0.0464615	0.36835	-3.73358
Usp39	-0.486525	5.28249	-2.18283	0.0425434	0.36835	-3.73373
Rpl37	0.821837	8.10025	2.13786	0.0465043	0.36835	-3.73405
Rnf44	0.348857	5.7898	2.15777	0.0447105	0.36835	-3.73446
Fbxw2	0.435249	8.04702	2.1363	0.0466473	0.36835	-3.73525
Tubb4b	-0.711831	8.06969	-2.13641	0.0466379	0.36835	-3.73562
Mthfsd	0.255504	5.6247	2.15872	0.0446271	0.36835	-3.7364
Galt	0.292834	4.97523	2.19055	0.0418953	0.36835	-3.7364
Flywch1	-0.627625	8.50086	-2.13635	0.0466429	0.36835	-3.73678
Iqsec1	0.378655	5.46795	2.166	0.0439878	0.36835	-3.73768
Snf8	0.433315	7.36076	2.13357	0.0468995	0.36835	-3.73772
Tmem192	0.475494	6.0674	2.1443	0.045917	0.36835	-3.73784
Dph6	-0.586702	5.13442	-2.19215	0.0417625	0.36835	-3.73814
Dnm1	-0.552106	7.67895	-2.13349	0.0469067	0.36835	-3.73817
Ank	0.435076	6.73197	2.13601	0.0466745	0.36835	-3.73863
Bnip3	-0.386356	6.95419	-2.13539	0.0467316	0.36835	-3.73885
Tspyl3	-0.433033	6.0602	-2.1501	0.0453943	0.36835	-3.73889
Mdm2	0.356492	6.42062	2.13684	0.0465977	0.36835	-3.74009
Snx18	0.66301	3.99202	2.24483	0.0375889	0.36835	-3.74025
Tsen34	-0.419805	7.30553	-2.13169	0.0470733	0.36835	-3.74056
Amdhd2	-0.364164	4.98774	-2.19516	0.0415127	0.36835	-3.74115
Hnrnpab	-0.511992	7.09204	-2.13236	0.0470108	0.36835	-3.74136
Rps18	0.678543	7.29352	2.13127	0.0471121	0.36835	-3.7414
Taf10	0.384719	7.09797	2.13128	0.0471114	0.36835	-3.74172
Zhx1	0.379173	7.17867	2.13065	0.0471699	0.36835	-3.74212
Ccng1	0.702625	6.80078	2.1318	0.0470628	0.36835	-3.74276
Med1	0.352665	5.08346	2.1852	0.0423439	0.36835	-3.74324
Mgat5b	0.507548	4.87528	2.20514	0.0406952	0.36835	-3.74576
Wdr17	0.378769	5.38236	2.16272	0.0442753	0.36835	-3.74576
Sdhaf1	0.480229	3.93518	2.27215	0.0355793	0.36835	-3.74591
Mrps24	0.339444	6.84396	2.12816	0.0474018	0.36835	-3.74698
Ankmy2	-0.43979	5.68115	-2.15086	0.0453264	0.36835	-3.74807
Noct	-0.511188	6.14311	-2.13717	0.0465677	0.36835	-3.74961
Zfhx3	0.624725	3.89514	2.26074	0.0364063	0.36835	-3.75015
Pou6f1	0.584716	4.96922	2.18188	0.0426238	0.36835	-3.75022
Sp3os	0.382882	4.99324	2.1841	0.0424366	0.36835	-3.75158
Aff4	-0.445061	6.77018	-2.12557	0.0476441	0.36835	-3.75178
Mrps21	0.426275	7.23214	2.12249	0.047933	0.36835	-3.75185
Atp2b2	0.510342	6.95642	2.12373	0.0478171	0.36835	-3.75247
Slbp	-0.689518	5.5993	-2.14866	0.0455235	0.36835	-3.75348
Rabl2	-0.403469	5.26662	-2.16698	0.0439028	0.36835	-3.75357
Cox6c	0.610046	10.1218	2.12785	0.0474308	0.36835	-3.75422
Capzb	-0.240825	8.51073	-2.12218	0.047963	0.36835	-3.75427
Idh3g	-0.324487	7.92815	-2.11991	0.0481774	0.36835	-3.75481
Ncald	-0.439215	8.53547	-2.12109	0.0480651	0.36835	-3.75496
Ccnh	-0.321411	6.40843	-2.12464	0.047731	0.36835	-3.75641
Vdac2	-0.357725	8.22409	-2.11936	0.0482296	0.36835	-3.75667
Tpp1	0.457956	5.34161	2.14915	0.0454795	0.36835	-3.75725
Tmem134	0.719364	6.1442	2.1242	0.0477726	0.36835	-3.75821
Eif6	-0.326921	6.49591	-2.12138	0.0480382	0.36835	-3.75858
Fbxl16	0.574469	9.54092	2.12085	0.0480885	0.36835	-3.75976
Tceal6	-0.350882	7.09084	-2.11664	0.0484877	0.368882	-3.76029
Ccdc25	-0.299128	6.48734	-2.12115	0.0480599	0.36835	-3.76059
Aes	0.56111	9.4319	2.11736	0.0484195	0.368789	-3.7641
Foxk2	0.427921	5.84804	2.1287	0.0473512	0.36835	-3.76459
Wwp2	-0.507054	5.26525	-2.1473	0.0456461	0.36835	-3.76519
Wsb2	0.705641	9.43209	2.11628	0.0485217	0.368882	-3.76523
Cdk10	0.441363	6.11366	2.11979	0.0481883	0.36835	-3.76666
Magee1	-0.453074	7.23983	-2.10989	0.049135	0.370639	-3.76751
Dapk3	-0.330426	5.95936	-2.12308	0.0478777	0.36835	-3.76768
Cyb5d2	0.336254	4.81585	2.18177	0.042633	0.36835	-3.76837
Cnep1r1	0.401144	6.03763	2.11891	0.0482722	0.36835	-3.76844
Agpat3	0.529433	6.78041	2.11044	0.0490815	0.370639	-3.76868
Mrpl9	-0.278241	6.07553	-2.11895	0.0482687	0.36835	-3.76878
Eri1	-0.330208	4.88767	-2.17698	0.043041	0.36835	-3.76879
Dck	-0.334579	4.48042	-2.20866	0.0404104	0.36835	-3.76889
Prpsap2	-0.521836	5.19567	-2.15504	0.0449527	0.36835	-3.7692
Setd5	0.30733	4.95536	2.16725	0.0438795	0.36835	-3.77008
Ctnnbip1	0.493546	5.52673	2.12659	0.0475483	0.36835	-3.77051
Prps1l3	-0.460996	3.8859	-2.23287	0.0385015	0.36835	-3.77055
Puf60	-0.343139	8.21302	-2.10768	0.0493481	0.370639	-3.77058
Cox7c	0.544893	8.8194	2.10909	0.0492116	0.370639	-3.77092
Rpp25	-0.346597	5.75159	-2.12953	0.0472742	0.36835	-3.77108
Lamp2	0.794993	5.57821	2.12194	0.047985	0.36835	-3.77209
Pcmt1	-0.242816	8.5141	-2.10604	0.0495071	0.370639	-3.77336
Vps16	-0.40526	5.21037	-2.14794	0.0455879	0.36835	-3.77478
Gm7964	-0.65388	4.02429	-2.23126	0.0386256	0.36835	-3.77487
Gm6180	-0.507132	3.49439	-2.27219	0.0355764	0.36835	-3.77495
Papd4	0.405815	4.85234	2.17767	0.0429816	0.36835	-3.77589
Fktn	0.264132	5.91088	2.11395	0.0487447	0.369891	-3.77636
Sars	-0.281671	7.23763	-2.10164	0.0499366	0.370639	-3.77689
Ist1	-0.373375	6.37129	-2.10807	0.04931	0.370639	-3.77738
Actg1	-0.367011	9.37146	-2.10511	0.0495975	0.370639	-3.77755
Ublcp1	-0.4881	6.04248	-2.11205	0.0489268	0.370102	-3.77788
Hp1bp3	-0.467792	7.50078	-2.10045	0.0500521	0.370892	-3.77806
Smdt1	0.356138	8.98066	2.10393	0.0497124	0.370639	-3.77817
Gmppb	-0.670455	4.26319	-2.21201	0.0401416	0.36835	-3.77818
Lars	-0.411622	4.54262	-2.18992	0.0419484	0.36835	-3.7784
Prkar1a	-0.402445	10.2746	-2.1059	0.0495205	0.370639	-3.78036
Ppp1r37	0.600684	5.00835	2.14436	0.0459114	0.36835	-3.78081
Smarca5	-0.263361	6.54913	-2.10197	0.0499042	0.370639	-3.78176
Smarcb1	-0.727003	5.96487	-2.11178	0.048953	0.370102	-3.78266
Fgf13	-0.241389	7.97417	-2.09638	0.0504527	0.371082	-3.78317
Nup93	0.568095	4.44048	2.18101	0.042698	0.36835	-3.78401
Rnf10	0.315146	8.04955	2.09529	0.0505609	0.371082	-3.78491
Gpkow	-0.327929	6.10015	-2.10532	0.0495776	0.370639	-3.78494
Pdpk1	0.315727	6.85148	2.0971	0.0503818	0.371082	-3.78513
Tulp4	0.547207	6.09573	2.10278	0.0498251	0.370639	-3.78529
Rgs3	0.614466	4.03054	2.20533	0.0406802	0.36835	-3.7857
Svip	0.51822	6.97369	2.09469	0.0506207	0.371083	-3.78654
Map2k1	-0.685785	8.95972	-2.09567	0.0505232	0.371082	-3.78711
Chtop	-0.305548	7.48716	-2.09278	0.0508096	0.371803	-3.78718
Zdhhc13	0.455226	4.68543	2.16596	0.0439915	0.36835	-3.78777
Kif13a	0.685504	3.85992	2.20455	0.0407433	0.36835	-3.78807
Rfng	0.535505	6.51918	2.09611	0.0504797	0.371082	-3.78853
Ywhaq	-0.414421	9.46092	-2.09615	0.0504758	0.371082	-3.78858
Nosip	-0.403539	5.87232	-2.10476	0.0496312	0.370639	-3.79
Aktip	0.661256	8.90396	2.09331	0.0507568	0.371749	-3.79071
Ralgapb	0.343625	4.65338	2.1576	0.0447255	0.36835	-3.7911
Gm10736	0.775356	5.40173	2.11972	0.0481949	0.36835	-3.79121
Fbf1	0.360597	5.58771	2.10927	0.0491947	0.370639	-3.79255
Fam160b2	0.574625	5.50555	2.11468	0.0486746	0.369702	-3.79333
Mtrf1l	-0.338369	3.67718	-2.23729	0.0381619	0.36835	-3.79543
Rsrc1	-0.30491	5.8484	-2.09594	0.0504969	0.371082	-3.79706
Larp7	-0.534575	4.74454	-2.15193	0.04523	0.36835	-3.79799
Slc46a1	0.509721	4.18718	2.18359	0.0424796	0.36835	-3.79808
Bms1	-0.481663	3.56528	-2.2264	0.0390031	0.36835	-3.7983
St5	0.694823	3.89797	2.18448	0.0424044	0.36835	-3.7986
Ogdh	0.371159	8.02374	2.08372	0.0517175	0.373678	-3.79911
Hnrnpu	-0.257852	7.5624	-2.08226	0.0518657	0.373678	-3.79979
Clic4	-0.398716	6.13652	-2.08782	0.0513047	0.373678	-3.79985
Rab7	-0.330763	8.87222	-2.08402	0.0516876	0.373678	-3.80089
Oser1	-0.314169	4.46318	-2.16347	0.0442092	0.36835	-3.80207
Tusc2	0.388628	8.53604	2.08169	0.051923	0.373678	-3.80254
Mum1	-0.540962	4.93681	-2.13533	0.0467368	0.36835	-3.8051
Camk2n1	0.799184	7.3518	2.07764	0.0523349	0.373678	-3.806
Rbm28	-0.644442	4.27799	-2.18069	0.0427248	0.36835	-3.80636
Evl	0.428496	6.23668	2.08407	0.0516826	0.373678	-3.80646
Upf3b	-0.551948	4.80054	-2.14502	0.0458522	0.36835	-3.80751
Bap1	0.505554	8.38545	2.07722	0.0523785	0.373678	-3.80772
Crebrf	0.609612	5.81968	2.08978	0.0511086	0.373658	-3.8079
Nkain2	0.569084	3.43089	2.23571	0.0382826	0.36835	-3.80835
Rcor3	0.364686	3.9064	2.19377	0.0416281	0.36835	-3.80864
Tcf20	0.708706	3.49702	2.21278	0.0400793	0.36835	-3.80993
Sympk	0.6957	5.05058	2.11762	0.0483944	0.368789	-3.81
Map4	0.519288	9.06694	2.07665	0.0524364	0.373678	-3.81056
Alkbh6	0.325301	6.63085	2.07395	0.0527133	0.373678	-3.8135
Usp30	0.437423	4.48554	2.14423	0.0459239	0.36835	-3.81358
Rab3ip	0.33983	6.84115	2.07206	0.0529078	0.373678	-3.81373
Eif3a	-0.316308	6.41932	-2.07521	0.0525835	0.373678	-3.81407
Gpn1	-0.226424	6.50905	-2.07447	0.0526603	0.373678	-3.81421
Rhoa	-0.467587	6.92208	-2.07169	0.0529455	0.373678	-3.81501
Rnf19a	0.316719	5.35991	2.09727	0.0503654	0.371082	-3.81593
S100a10	-0.421603	5.94881	-2.08446	0.0516434	0.373678	-3.81611
Ap1m1	-0.285704	6.35674	-2.07419	0.0526882	0.373678	-3.8162
Cacul1	0.2836	5.84552	2.0842	0.0516688	0.373678	-3.81663
Slc6a8	0.4131	4.70931	2.13082	0.0471539	0.36835	-3.81856
Wdr44	0.478431	4.03125	2.17433	0.0432677	0.36835	-3.81866
Sorbs3	0.502734	4.35038	2.14222	0.0461059	0.36835	-3.81904
Xrcc6	-0.395782	4.18548	-2.16462	0.0441083	0.36835	-3.81998
Fbxl20	0.40383	4.02551	2.17054	0.0435939	0.36835	-3.82122
Exd2	0.412881	5.00305	2.11322	0.0488144	0.370078	-3.82172
Wwc2	0.301185	4.89172	2.11198	0.0489331	0.370102	-3.82186
Blmh	-0.217999	6.66052	-2.06684	0.0534488	0.373678	-3.82211
Fam160a2	0.371496	6.75211	2.06568	0.0535699	0.373678	-3.82302
Slc25a18	-0.494428	5.74114	-2.07769	0.0523296	0.373678	-3.82307
Nat9	-0.325855	4.81787	-2.1236	0.047829	0.36835	-3.82343
Dcps	-0.465039	4.68544	-2.13196	0.0470486	0.36835	-3.82419
Ndufb8	0.331231	8.77349	2.06407	0.0537379	0.373678	-3.82453
Kat7	-0.472242	6.55723	-2.0652	0.053619	0.373678	-3.82488
Ncstn	0.428458	5.46283	2.08868	0.051219	0.373678	-3.82521
Ranbp1	-0.242647	7.86677	-2.06073	0.0540875	0.373678	-3.82591
Rit2	-0.254315	8.21607	-2.06118	0.0540401	0.373678	-3.82608
Vps9d1	0.61327	5.52299	2.07805	0.0522938	0.373678	-3.82616
Ramp1	0.378587	7.96006	2.06025	0.0541383	0.373678	-3.82664
Rpl18a	0.594282	9.03805	2.06022	0.0541415	0.373678	-3.82983
Lipa	0.577664	3.67647	2.17991	0.0427912	0.36835	-3.82984
Med13l	0.58146	4.85056	2.10712	0.0494024	0.370639	-3.83078
Tbc1d14	0.355681	6.49319	2.05963	0.0542042	0.373678	-3.83164
Epn1	0.615097	4.61226	2.12163	0.0480149	0.36835	-3.83241
Impad1	0.306553	6.70065	2.05838	0.0543356	0.373678	-3.83243
Coa5	0.639594	7.84358	2.05529	0.0546628	0.373678	-3.83255
Rc3h2	0.493489	5.27548	2.0863	0.0514579	0.373678	-3.83318
Gnb4	-0.379936	5.85075	-2.06902	0.0532224	0.373678	-3.83542
Tbc1d20	0.499218	6.32578	2.05902	0.054268	0.373678	-3.83593
Ephx4	0.350447	6.12383	2.0592	0.0542488	0.373678	-3.83639
St3gal3	0.426246	4.87085	2.10126	0.0499728	0.370639	-3.83644
Lrrcc1	0.610122	4.25323	2.13999	0.0463098	0.36835	-3.83672
Fam69a	0.305207	5.55951	2.07497	0.0526085	0.373678	-3.83724
Nhlrc1	-0.430029	5.38604	-2.07875	0.0522222	0.373678	-3.83815
Rnf6	-0.374659	7.11739	-2.04964	0.0552657	0.373678	-3.84009
Fam178a	-0.308911	4.80421	-2.10371	0.0497342	0.370639	-3.84043
Lyrm5	0.490831	6.60605	2.05136	0.0550819	0.373678	-3.84099
Rtf1	-0.532916	5.73848	-2.06417	0.0537273	0.373678	-3.84151
Lyrm9	0.517926	6.30391	2.05331	0.0548739	0.373678	-3.84153
Slc5a5	0.30433	5.04209	2.09657	0.0504347	0.371082	-3.84177
Marcksl1	-0.402327	6.90322	-2.04917	0.0553166	0.373678	-3.84259
Ndst1	0.554352	4.7804	2.10159	0.0499411	0.370639	-3.84311
Lonrf2	-0.42805	6.58906	-2.04974	0.0552557	0.373678	-3.84342
Idnk	0.467485	5.82824	2.05746	0.0544325	0.373678	-3.8442
Dynlt3	0.335076	9.25361	2.04779	0.0554652	0.373678	-3.84489
Nsmce4a	-0.377666	6.9587	-2.04617	0.0556397	0.373678	-3.84489
Nab1	0.58644	5.30789	2.06828	0.0532993	0.373678	-3.84521
Zfand2a	0.506818	7.2029	2.045	0.0557653	0.373678	-3.84522
Cab39l	0.71182	7.27667	2.04421	0.0558507	0.373678	-3.8456
Samd4b	0.369734	5.56666	2.06183	0.0539726	0.373678	-3.84564
Cdc37	-0.401595	7.1794	-2.04386	0.0558896	0.373678	-3.84643
Gnl2	-0.536118	5.40819	-2.06856	0.0532694	0.373678	-3.84863
Actr2	0.491142	6.76041	2.04272	0.0560133	0.373678	-3.84908
Cebpb	-0.373864	3.45297	-2.18178	0.042632	0.36835	-3.84951
Dnmt1	-0.603204	4.0032	-2.14585	0.0457771	0.36835	-3.84965
Ciapin1	-0.387437	6.12859	-2.04735	0.0555117	0.373678	-3.84966
Rpl23a	0.462922	4.39248	2.12263	0.0479204	0.36835	-3.84972
Rps21	0.526768	7.21569	2.04121	0.0561764	0.373678	-3.8501
Plxdc2	0.360149	4.24514	2.12597	0.0476059	0.36835	-3.85055
Topors	-0.39449	5.02417	-2.07796	0.0523029	0.373678	-3.85102
Cstf2t	-0.326615	6.46644	-2.04424	0.0558481	0.373678	-3.85132
Ywhaz	-0.43169	10.6479	-2.04565	0.0556954	0.373678	-3.85152
Sema6b	0.417084	5.98216	2.04964	0.055266	0.373678	-3.85221
Dnajb1	-0.256134	6.95211	-2.03898	0.0564206	0.373678	-3.85295
Rps28	0.70178	7.04821	2.03922	0.0563944	0.373678	-3.85399
Fubp1	-0.470889	6.09359	-2.04582	0.0556767	0.373678	-3.85447
Hibadh	-0.303296	7.42012	-2.03576	0.0567735	0.373678	-3.85553
Fam131b	0.509506	5.22887	2.06594	0.0535423	0.373678	-3.85702
Braf	0.307453	5.95197	2.04228	0.0560605	0.373678	-3.85706
Pafah1b2	-0.227431	8.6602	-2.03515	0.0568402	0.373678	-3.85806
B3galt1	0.405715	5.36123	2.06511	0.0536292	0.373678	-3.85849
Fis1	0.390556	9.08099	2.03529	0.0568251	0.373678	-3.85922
Mapk8ip1	0.58302	6.89956	2.03344	0.0570281	0.373678	-3.8594
Nudt19	0.531619	7.53077	2.0323	0.057155	0.373678	-3.85977
Ttc9c	0.259665	5.76757	2.04579	0.0556804	0.373678	-3.85994
Bnip1	-0.349519	4.86812	-2.08379	0.051711	0.373678	-3.86011
Khdrbs2	-0.602281	4.65138	-2.09514	0.0505754	0.371082	-3.86042
Ubqln4	0.510073	6.07298	2.03786	0.0565429	0.373678	-3.86074
Rbm5	-0.280619	6.38341	-2.03614	0.0567309	0.373678	-3.86075
Ipo8	0.559839	5.38325	2.05319	0.0548867	0.373678	-3.8612
Zfp882	0.589747	3.9609	2.14182	0.0461422	0.36835	-3.86158
Dgcr14	-0.410532	5.10236	-2.06861	0.053265	0.373678	-3.86198
Twf2	-0.468335	5.54323	-2.05161	0.0550551	0.373678	-3.86264
Rpl9	0.53635	8.49817	2.03016	0.0573911	0.373678	-3.86363
Hagh	-0.413746	8.04906	-2.02814	0.0576165	0.373678	-3.86489
Stmn1	-0.356629	9.71736	-2.03071	0.0573301	0.373678	-3.86591
Rexo4	-0.487681	6.04944	-2.0349	0.0568679	0.373678	-3.86693
B4galt5	0.602316	4.02631	2.13316	0.046937	0.36835	-3.86695
Tmem199	-0.411212	7.09448	-2.02681	0.0577641	0.373678	-3.86714
Tacc2	0.549133	5.16291	2.05387	0.0548141	0.373678	-3.86735
Serp2	0.3902	8.52124	2.0268	0.0577653	0.373678	-3.86753
Ptp4a2	0.366809	7.97014	2.02587	0.05787	0.373678	-3.86771
Hif1a	-0.327217	5.50624	-2.04396	0.0558779	0.373678	-3.86894
Fmr1	-0.327994	5.46591	-2.04354	0.0559241	0.373678	-3.86938
Larp4	0.388262	4.69617	2.072	0.0529135	0.373678	-3.8699
Nme1	-0.353639	8.87349	-2.02496	0.0579714	0.373678	-3.87033
Dph5	-0.329928	4.75242	-2.08176	0.051916	0.373678	-3.87113
Fchsd2	-0.31489	4.73071	-2.08109	0.0519845	0.373678	-3.8714
Tonsl	-0.415711	8.38642	-2.02334	0.0581534	0.373678	-3.8714
Cluap1	-0.335407	4.0833	-2.12575	0.0476268	0.36835	-3.8721
Chpt1	0.877493	6.07718	2.02709	0.0577331	0.373678	-3.87239
Bod1l	-0.394974	5.78233	-2.03545	0.0568071	0.373678	-3.8724
Haus3	0.696274	3.18239	2.16322	0.0442314	0.36835	-3.87251
Zc2hc1a	-0.285234	7.26959	-2.02165	0.0583428	0.373678	-3.87287
Actr1a	-0.381444	7.00114	-2.02169	0.0583381	0.373678	-3.87307
Hspa4	-0.488379	5.41371	-2.04292	0.055991	0.373678	-3.87355
Csnk1g2	0.636191	7.88463	2.02085	0.0584338	0.373678	-3.8736
Map7d2	-0.367053	7.41766	-2.02062	0.0584592	0.373678	-3.87361
Usp29	-0.484075	5.56473	-2.04315	0.0559657	0.373678	-3.87407
Tmem189	0.465955	4.98009	2.05499	0.0546952	0.373678	-3.8755
Psph	-0.280835	4.82067	-2.06611	0.0535242	0.373678	-3.87725
1110051M20Rik	-0.255075	7.63439	-2.01732	0.0588322	0.373678	-3.87734
B4galt2	0.670526	6.65978	2.01924	0.0586146	0.373678	-3.87756
Ttll7	-0.33498	6.4578	-2.02011	0.0585165	0.373678	-3.87788
Isca1	0.279692	8.92718	2.0187	0.0586761	0.373678	-3.87794
Limk1	0.698015	4.714	2.07076	0.0530418	0.373678	-3.87855
Ap3b2	-0.411243	6.04301	-2.02528	0.0579352	0.373678	-3.87953
Nans	-0.388834	4.67716	-2.07079	0.053039	0.373678	-3.88087
Xrcc3	0.38946	4.75621	2.07738	0.0523616	0.373678	-3.88121
Atrx	-0.40698	5.9876	-2.0236	0.0581242	0.373678	-3.88178
Banp	-0.323296	5.3102	-2.0391	0.0564074	0.373678	-3.88187
Ccnt2	0.464783	4.76957	2.06072	0.054089	0.373678	-3.88191
Iqsec3	0.636229	5.17276	2.04233	0.0560552	0.373678	-3.88197
Fam134c	0.492504	3.73898	2.12876	0.0473458	0.36835	-3.88205
AU022252	0.4234	5.36769	2.03594	0.0567532	0.373678	-3.88237
Fam53a	0.298342	6.09444	2.01935	0.0586027	0.373678	-3.88248
Arhgef10l	0.65915	5.0102	2.04716	0.055533	0.373678	-3.88292
Tm7sf3	0.301315	5.67822	2.02588	0.0578684	0.373678	-3.88296
Cuedc1	0.471921	3.76368	2.12118	0.048057	0.36835	-3.88333
Nsf	-0.547416	9.29399	-2.01463	0.0591388	0.373678	-3.88367
Trap1	-0.425471	5.83579	-2.01979	0.0585534	0.373678	-3.88384
Lpcat3	0.441423	3.4118	2.14468	0.0458829	0.36835	-3.88386
Cgrrf1	0.376267	5.60221	2.02752	0.0576849	0.373678	-3.8844
Egr4	-0.379677	5.23667	-2.03825	0.0564995	0.373678	-3.88461
Nus1	0.479693	7.00338	2.01195	0.0594451	0.373678	-3.88464
Plaa	-0.350439	5.63692	-2.02595	0.0578605	0.373678	-3.88474
Pmvk	-0.361905	6.5279	-2.01423	0.0591844	0.373678	-3.88505
Exosc9	-0.403282	5.60274	-2.026	0.0578546	0.373678	-3.88532
Gm1673	0.318096	6.4484	2.01428	0.0591782	0.373678	-3.88538
1110032A03Rik	0.440066	7.54388	2.01034	0.05963	0.373678	-3.88566
Tesk1	0.46925	5.88719	2.02117	0.0583974	0.373678	-3.88571
Ppp2r5c	0.492681	7.09185	2.01003	0.0596659	0.373678	-3.88642
Hspa12a	-0.418116	5.96596	-2.01773	0.0587858	0.373678	-3.88701
Rgs6	0.636738	3.92677	2.10559	0.0495505	0.370639	-3.88715
Rpl30	0.353276	6.97232	2.01039	0.0596241	0.373678	-3.88722
Slc25a51	0.435884	6.81007	2.00999	0.0596696	0.373678	-3.88766
Fig4	-0.389721	5.01132	-2.04702	0.0555476	0.373678	-3.8877
Cope	-0.364442	8.06999	-2.00891	0.0597947	0.373678	-3.88783
Xiap	0.751813	5.26735	2.03209	0.0571775	0.373678	-3.88908
Suox	-0.398485	3.40861	-2.13339	0.0469154	0.36835	-3.88921
Uqcr11	0.532599	9.82395	2.0105	0.0596109	0.373678	-3.88983
Rps20	0.569267	6.9507	2.00746	0.0599616	0.373678	-3.89008
Clcn6	0.478736	4.5835	2.0632	0.0538288	0.373678	-3.89015
Snx32	-0.428451	6.33732	-2.01077	0.05958	0.373678	-3.89018
Spg7	0.463184	5.36386	2.02148	0.0583624	0.373678	-3.89137
Mtmr4	0.41184	5.83895	2.01253	0.0593786	0.373678	-3.89147
Lynx1	0.44065	6.84777	2.00643	0.0600802	0.373678	-3.89151
Rpa2	-0.408851	4.86535	-2.05892	0.0542789	0.373678	-3.89156
Prepl	-0.522598	6.97918	-2.00615	0.0601126	0.373678	-3.8917
Agk	-0.295769	5.77837	-2.01647	0.0589293	0.373678	-3.89195
Fam53c	0.519733	6.65266	2.00551	0.0601871	0.373678	-3.89365
Srp54b	-0.366164	4.28149	-2.07939	0.0521571	0.373678	-3.89412
Tomm40l	0.570382	5.02118	2.03759	0.0565724	0.373678	-3.89428
Gpn3	-0.331053	5.70154	-2.01627	0.0589515	0.373678	-3.89533
Actr10	-0.257335	7.44885	-2.0019	0.0606059	0.373678	-3.89567
Atp5j	0.371381	9.99127	2.00578	0.0601557	0.373678	-3.89573
Uqcrc2	-0.413358	7.80433	-2.00128	0.0606788	0.373678	-3.89646
Lrrc4c	0.37635	6.56344	2.00359	0.0604093	0.373678	-3.89698
Begain	0.44346	6.57595	2.00269	0.0605145	0.373678	-3.89725
Abcb8	0.344745	5.71957	2.01256	0.0593748	0.373678	-3.89726
Rnf11	0.460358	10.0133	2.00381	0.0603846	0.373678	-3.89757
Gtf2b	-0.549785	5.43618	-2.02331	0.0581561	0.373678	-3.89769
Mid1ip1	-0.318177	6.14353	-2.00365	0.0604023	0.373678	-3.89849
Tpgs2	0.295451	7.89431	1.9994	0.0608978	0.373678	-3.89873
Sirt3	0.453527	7.14023	1.99851	0.0610026	0.373678	-3.89994
Celf5	0.411783	4.36712	2.07608	0.0524949	0.373678	-3.90095
Ralyl	-0.334825	7.79886	-1.99731	0.0611433	0.373678	-3.90101
Gpr135	0.380562	3.96191	2.09873	0.0502218	0.371082	-3.90113
Hars2	-0.516664	4.32076	-2.06148	0.0540091	0.373678	-3.90134
9930104L06Rik	-0.438015	3.72431	-2.10163	0.0499369	0.370639	-3.90148
Ndufa10	-0.26128	8.48317	-1.99717	0.0611604	0.373678	-3.90237
Get4	-0.230465	7.08747	-1.99663	0.061224	0.373678	-3.90256
Krit1	-0.298137	5.14718	-2.02855	0.0575707	0.373678	-3.90278
Kti12	-0.335861	4.2315	-2.08537	0.0515513	0.373678	-3.90338
Ppp1r9b	0.651683	5.90035	2.00283	0.0604982	0.373678	-3.90342
Fibp	0.238897	6.2201	1.99906	0.0609377	0.373678	-3.90411
Rmdn3	0.419652	6.55097	1.99628	0.0612642	0.373678	-3.90463
Atf7ip	0.667972	4.35712	2.05298	0.0549086	0.373678	-3.90586
Rtn2	0.689668	7.11175	1.99339	0.0616061	0.374892	-3.90593
Thrsp	-0.6897	4.46401	-2.04988	0.0552404	0.373678	-3.90619
Tcf25	-0.326645	9.77194	-1.99588	0.0613115	0.373678	-3.90623
Ddx47	-0.365895	6.28522	-1.99651	0.0612377	0.373678	-3.90624
Ldlrad4	0.364598	4.18402	2.07496	0.0526098	0.373678	-3.90656
Fam149a	0.583679	5.69043	2.00391	0.0603722	0.373678	-3.90699
Sf3a3	-0.3875	5.61252	-2.00943	0.0597348	0.373678	-3.90713
Fam217b	0.317877	5.03452	2.03277	0.0571021	0.373678	-3.90726
Chmp2b	-0.491983	7.38328	-1.992	0.0617698	0.375054	-3.90755
Rps2	0.847414	7.88024	1.99201	0.0617691	0.375054	-3.90764
Eral1	-0.287765	4.85301	-2.03778	0.0565513	0.373678	-3.90795
Tubgcp4	0.507439	4.32481	2.05918	0.0542514	0.373678	-3.90824
Srsf5	-0.450863	7.07356	-1.99202	0.0617675	0.375054	-3.90855
Ak2	0.276345	5.35717	2.00852	0.0598386	0.373678	-3.90907
Pmm1	-0.222132	8.09606	-1.98976	0.0620361	0.375843	-3.91038
2010204K13Rik	0.506681	7.49086	1.98975	0.0620373	0.375843	-3.91038
Gadd45g	-0.363428	5.4213	-2.00239	0.0605491	0.373678	-3.91054
Dnajc4	0.345001	4.83061	2.02753	0.0576836	0.373678	-3.911
Usp22	-0.552863	7.83647	-1.98685	0.0623834	0.375969	-3.91347
Rab11a	-0.351711	8.16164	-1.9866	0.062414	0.375969	-3.91409
Cdk13	-0.432174	4.26976	-2.06571	0.0535667	0.373678	-3.9141
Ubac1	0.321733	7.05595	1.98663	0.06241	0.375969	-3.91415
1500009L16Rik	0.50595	7.09358	1.98593	0.0624939	0.375969	-3.91509
Ube2z	0.301705	6.36305	1.98848	0.0621894	0.375969	-3.91516
Mast2	0.554119	6.0166	1.99084	0.0619074	0.375611	-3.91526
Rnf139	0.405477	5.51537	2.00164	0.060637	0.373678	-3.91556
Ulk1	0.345183	5.55053	1.99948	0.0608885	0.373678	-3.9164
Nup85	-0.289351	5.43094	-1.99959	0.0608762	0.373678	-3.91645
Rab4a	-0.281084	6.83043	-1.98536	0.0625622	0.375969	-3.91647
Snrnp48	0.290235	4.66043	2.03552	0.0567998	0.373678	-3.91712
Rad1	-0.439114	4.34892	-2.0596	0.0542074	0.373678	-3.91723
Gmpr2	-0.400503	4.65523	-2.03143	0.0572503	0.373678	-3.91862
Ska2	0.394342	4.75967	2.02979	0.0574328	0.373678	-3.91908
Fndc4	0.321484	7.39186	1.98183	0.0629869	0.376626	-3.91921
Stmn4	-0.319334	7.65334	-1.98175	0.062997	0.376626	-3.9193
Zeb1	0.639554	5.33061	2.00089	0.0607245	0.373678	-3.91945
Pspc1	-0.538759	4.73949	-2.03298	0.0570789	0.373678	-3.9201
St3gal2	0.463848	6.07823	1.98577	0.0625125	0.375969	-3.92033
Pcgf3	0.425633	5.52991	1.99694	0.0611867	0.373678	-3.92051
Bcap29	0.279451	6.41065	1.98309	0.0628348	0.376626	-3.92143
Gpr107	0.397933	4.00704	2.06688	0.0534442	0.373678	-3.92258
Gars	-0.366927	6.97284	-1.97907	0.0633209	0.377247	-3.92306
Phkg2	0.262066	4.81003	2.0164	0.0589368	0.373678	-3.92396
Rpl36a	0.466931	6.78406	1.97902	0.0633267	0.377247	-3.92403
Nap1l5	-0.340291	10.6331	-1.98165	0.0630088	0.376626	-3.9243
Miga2	0.372612	5.97094	1.98367	0.0627651	0.376626	-3.92447
Pnck	-0.500924	8.49575	-1.97716	0.0635531	0.378045	-3.92528
Prkcz	0.338969	8.36052	1.97622	0.0636671	0.378045	-3.92649
Gria1	0.526492	7.44776	1.97566	0.0637356	0.378045	-3.92652
Rpap3	-0.339411	4.97032	-2.0087	0.0598181	0.373678	-3.9272
Slc18b1	0.439754	4.87893	2.01984	0.0585472	0.373678	-3.92744
Wdr18	-0.237434	7.39093	-1.97453	0.0638732	0.378045	-3.92784
Syn2	-0.332434	9.10223	-1.97482	0.0638377	0.378045	-3.92919
Zfp180	0.606108	6.75386	1.97404	0.063933	0.378045	-3.92953
Ift20	0.336031	7.05145	1.97342	0.064009	0.378045	-3.92959
Nolc1	-0.397077	5.63064	-1.98853	0.0621829	0.375969	-3.92973
Celf6	-0.289436	6.65439	-1.97408	0.0639287	0.378045	-3.93087
Capn5	-0.51494	4.43175	-2.02792	0.0576408	0.373678	-3.93222
Zfp207	-0.621087	6.76988	-1.97195	0.0641896	0.378045	-3.93256
Rita1	-0.310025	4.75597	-2.0048	0.0602693	0.373678	-3.93363
Hebp2	0.619845	3.78733	2.05185	0.0550293	0.373678	-3.93474
Sdccag3	0.408003	6.1973	1.97188	0.064198	0.378045	-3.93504
Arhgap35	0.25941	6.1358	1.97196	0.0641877	0.378045	-3.93565
1700025G04Rik	0.375821	6.39268	1.9704	0.0643797	0.3783	-3.93595
Rab24	-0.322625	7.79767	-1.96714	0.0647813	0.378768	-3.93645
Pgap2	0.505096	4.24151	2.03432	0.0569318	0.373678	-3.93657
Parp1	-0.432733	4.94437	-2.00188	0.0606088	0.373678	-3.93661
Gpd1	-0.552295	4.77567	-2.01198	0.0594417	0.373678	-3.93776
Dscr3	-0.299378	6.09578	-1.96808	0.0646653	0.378622	-3.93999
Tssc1	-0.359349	6.19843	-1.96701	0.0647979	0.378768	-3.94072
Ap3s1	0.382778	7.47996	1.96254	0.0653537	0.379403	-3.9418
Fam207a	-0.225778	5.27126	-1.98551	0.0625437	0.375969	-3.94206
Adh5	-0.457045	6.34754	-1.96484	0.0650672	0.379351	-3.9421
Mrps5	-0.353992	5.55309	-1.97902	0.0633265	0.377247	-3.9421
Foxn3	0.750233	5.41067	1.97475	0.063846	0.378045	-3.94246
Esf1	-0.466914	4.39448	-2.02443	0.0580313	0.373678	-3.94258
Gas2l1	0.510659	6.47717	1.96297	0.0652999	0.379403	-3.94348
Dpp8	0.381659	5.86561	1.96602	0.0649212	0.378768	-3.94351
Ppp2r1a	-0.294215	9.08788	-1.96143	0.0654925	0.379403	-3.94455
Rps27	0.753328	7.7998	1.95937	0.0657495	0.380355	-3.9458
Mbtps1	0.340656	6.16922	1.96205	0.0654147	0.379403	-3.94659
Bex4	-0.566501	5.91864	-1.96877	0.0645806	0.378621	-3.94661
Smc1a	-0.562652	4.84339	-1.99973	0.0608602	0.373678	-3.94718
5730409E04Rik	-0.390107	4.774	-2.00394	0.0603695	0.373678	-3.94733
St3gal5	0.370994	6.93286	1.95733	0.0660056	0.380541	-3.94855
Apex1	-0.614548	3.85049	-2.04838	0.0554011	0.373678	-3.94918
Tlk2	0.5083	5.46986	1.96617	0.0649023	0.378768	-3.95087
Ghitm	-0.342104	9.75606	-1.95645	0.0661173	0.380871	-3.95139
Ntrk2	0.283258	7.50461	1.95417	0.0664043	0.380955	-3.95156
Mafg	0.400305	6.0511	1.95824	0.0658913	0.380541	-3.95175
Snap25	-0.419323	11.8231	-1.95993	0.0656793	0.380217	-3.95204
Cwc25	-0.330604	4.04104	-2.04	0.0563089	0.373678	-3.95231
Mpi	-0.251263	6.5028	-1.95412	0.0664105	0.380955	-3.95341
Anapc15	0.505527	3.60577	2.05137	0.0550808	0.373678	-3.9535
Tsc2	0.650659	5.26183	1.96846	0.0646189	0.378621	-3.95367
Abhd17a	0.416596	8.82759	1.95304	0.066548	0.381141	-3.95389
Zcchc9	-0.559166	4.36982	-2.00744	0.0599637	0.373678	-3.9548
Serinc5	0.612318	3.63869	2.03521	0.0568332	0.373678	-3.95486
Hat1	-0.403591	5.04195	-1.98657	0.0624176	0.375969	-3.95508
Snd1	-0.490226	5.63125	-1.96186	0.0654379	0.379403	-3.95521
Trappc1	-0.312319	6.6268	-1.95236	0.0666346	0.381141	-3.9554
Rnmtl1	-0.295258	5.27989	-1.97329	0.0640246	0.378045	-3.95561
Slc25a28	0.398155	4.65304	1.99788	0.0610764	0.373678	-3.95594
Ppip5k2	0.505425	4.47852	1.99651	0.0612371	0.373678	-3.95773
Adar	-0.587699	5.17284	-1.97395	0.0639438	0.378045	-3.95849
Chgb	-0.788914	7.00562	-1.94882	0.0670844	0.381196	-3.95862
Parl	0.293273	6.52892	1.94763	0.0672366	0.381196	-3.9606
Acbd5	0.520389	6.7145	1.94679	0.0673443	0.381196	-3.96099
Hacd1	0.582923	4.25553	2.00528	0.0602134	0.373678	-3.96104
1700003E16Rik	0.390817	6.22985	1.94735	0.067272	0.381196	-3.96278
Elavl1	-0.487843	5.7991	-1.95137	0.0667593	0.381196	-3.96299
Phf8	-0.39627	3.75465	-2.043	0.0559821	0.373678	-3.96358
Fance	-0.335174	4.83204	-1.98337	0.0628017	0.376626	-3.96416
Tmem170b	0.602868	5.95869	1.9463	0.0674064	0.381196	-3.96468
Nlgn1	0.335681	4.89268	1.9814	0.0630387	0.376626	-3.96487
Acaa1a	-0.382479	6.00437	-1.94647	0.067385	0.381196	-3.96495
Trak2	1.01463	6.454	1.94336	0.0677844	0.381196	-3.9653
Ccp110	0.585213	5.47765	1.95066	0.0668496	0.381196	-3.96538
Poldip3	-0.508444	6.80555	-1.9427	0.0678696	0.381196	-3.96575
Rnf26	0.490521	3.84273	2.0333	0.0570437	0.373678	-3.96615
Stx1a	-0.395638	6.39163	-1.94277	0.0678604	0.381196	-3.96718
Eif2ak1	0.280018	6.78436	1.94138	0.0680402	0.381196	-3.96729
Psma1	-0.377271	7.71202	-1.94012	0.068203	0.381196	-3.96791
Mrps36	0.360904	6.2224	1.94193	0.0679699	0.381196	-3.96898
Wdr11	-0.368213	4.559	-1.98142	0.0630367	0.376626	-3.96901
Stau2	0.605504	7.84932	1.93892	0.0683585	0.381196	-3.96944
Eif4a-ps4	-0.404073	3.33069	-2.05343	0.0548612	0.373678	-3.9709
Prdm10	-0.317745	4.19645	-2.00939	0.0597392	0.373678	-3.97103
Msl3l2	-0.287604	5.52908	-1.95047	0.0668742	0.381196	-3.97112
Eaf1	0.455647	4.28376	1.9954	0.0613681	0.373721	-3.97186
Mxi1	0.567431	7.0998	1.93646	0.0686798	0.381196	-3.97232
Kbtbd7	-0.30121	5.11358	-1.96144	0.0654903	0.379403	-3.97447
Rpl34	0.47355	7.42858	1.93419	0.0689761	0.381196	-3.97488
Syt16	0.408455	6.6345	1.93467	0.068913	0.381196	-3.97544
Rprm	-0.544481	5.79143	-1.94793	0.0671983	0.381196	-3.97554
Dusp1	-0.351253	4.89291	-1.95287	0.06657	0.381141	-3.97614
B630019K06Rik	-0.265062	7.07221	-1.93296	0.0691375	0.381196	-3.97656
Ppp2ca	-0.198967	9.7994	-1.93383	0.0690232	0.381196	-3.97703
Mtg1	-0.267827	5.68602	-1.9412	0.0680637	0.381196	-3.97723
Ube2j2	-0.22538	6.57944	-1.93248	0.0691998	0.381196	-3.97801
Dbpht2	0.30557	6.91269	1.93192	0.0692738	0.381196	-3.97831
Cep170	-0.345307	4.95453	-1.95727	0.0660136	0.380541	-3.97835
Alg11	0.3433	4.99673	1.96203	0.0654166	0.379403	-3.97857
Mrto4	-0.243821	5.86631	-1.93638	0.0686895	0.381196	-3.9786
Nckipsd	-0.312372	6.42862	-1.93228	0.0692262	0.381196	-3.97885
Tmf1	0.569638	6.08662	1.9329	0.0691447	0.381196	-3.97885
Siva1	0.339982	5.8529	1.93564	0.0687862	0.381196	-3.97896
Med28	0.381142	8.73892	1.93097	0.0693985	0.381196	-3.979
Ing2	-0.269359	5.12685	-1.95496	0.0663043	0.380955	-3.97997
Asna1	0.22705	6.80536	1.92976	0.069558	0.381196	-3.98045
Dlx1	-0.410161	4.88063	-1.96436	0.0651264	0.379403	-3.9816
Rasgef1a	0.473707	8.33845	1.92847	0.069728	0.381196	-3.98164
Ets2	-0.425431	5.98729	-1.93264	0.0691792	0.381196	-3.9824
Zfp384	0.309365	4.05011	1.99585	0.0613154	0.373678	-3.98257
Usmg5	0.627004	9.95359	1.92882	0.0696815	0.381196	-3.98266
Bend6	0.724814	8.82805	1.92776	0.0698224	0.381196	-3.9829
Pcyt2	-0.273518	6.67262	-1.92777	0.0698202	0.381196	-3.98298
Glod4	-0.221539	6.97652	-1.92716	0.0699013	0.381196	-3.98322
Pes1	-0.424824	5.09718	-1.9479	0.0672026	0.381196	-3.9833
Naa60	0.310673	7.15297	1.92682	0.0699467	0.381196	-3.98353
Alkbh8	0.282331	5.95982	1.93095	0.069401	0.381196	-3.98357
Ddn	0.681759	7.39672	1.9265	0.0699892	0.381196	-3.98371
Dynll2	0.441466	7.22181	1.92643	0.0699976	0.381196	-3.9838
Polr1d	0.396928	6.93039	1.92641	0.0700003	0.381196	-3.98414
4933427D14Rik	0.365747	3.58265	2.02201	0.0583028	0.373678	-3.98422
Ddit3	0.43972	5.76637	1.93125	0.0693619	0.381196	-3.98445
Nfyb	0.472478	6.50554	1.92691	0.0699338	0.381196	-3.98463
Zfyve21	-0.321234	5.79092	-1.93013	0.0695084	0.381196	-3.98493
Rps6ka4	0.363544	6.44503	1.92645	0.0699956	0.381196	-3.9851
Tmod2	0.48253	8.4827	1.92557	0.0701123	0.381196	-3.98512
Syn1	-0.410062	7.80443	-1.92517	0.0701653	0.381196	-3.98526
Rnf169	0.50476	4.47095	1.97962	0.0632534	0.377247	-3.98594
Rsl1d1	-0.352995	6.48374	-1.92563	0.0701047	0.381196	-3.98636
Naa10	-0.450031	4.38946	-1.97525	0.0637847	0.378045	-3.98825
Mpnd	0.263057	8.26959	1.92212	0.0705714	0.382546	-3.98897
Kmt5a	0.62247	6.29144	1.92299	0.0704556	0.38224	-3.98919
Mfsd6	0.333544	5.84797	1.92525	0.0701549	0.381196	-3.9903
Ccny	0.376735	6.91728	1.92057	0.0707783	0.382546	-3.99078
Efna2	0.498781	3.44397	2.02268	0.0582275	0.373678	-3.99084
Ctdnep1	0.389312	4.55957	1.96626	0.0648903	0.378768	-3.99157
Ap1g1	-0.341302	4.76077	-1.95452	0.0663601	0.380955	-3.99206
Dap3	-0.276755	6.70402	-1.9192	0.0709625	0.382712	-3.99265
Speg	0.341779	5.8671	1.92126	0.0706865	0.382546	-3.99359
Huwe1	0.383281	5.09742	1.93492	0.0688796	0.381196	-3.99407
Rngtt	-0.24642	5.22622	-1.93297	0.0691351	0.381196	-3.99422
Wdr12	-0.244444	6.30513	-1.91785	0.0711432	0.383435	-3.99503
Ftsj1	-0.703606	4.81132	-1.9542	0.066401	0.380955	-3.99508
Dnajc1	0.72239	3.15612	2.01446	0.0591578	0.373678	-3.99513
Apc	0.729225	6.23559	1.9175	0.0711907	0.383439	-3.99515
Sec63	0.777217	5.5301	1.92172	0.0706252	0.382546	-3.99562
Pgk1	-0.60274	7.82877	-1.9153	0.0714883	0.384536	-3.99663
Pitpnm1	0.492944	7.72234	1.91468	0.0715713	0.38467	-3.99734
Schip1	-0.3921	4.51941	-1.9573	0.0660101	0.380541	-3.99811
Dusp14	-0.428851	6.92406	-1.91407	0.0716538	0.38467	-3.99851
D230025D16Rik	-0.435131	5.40632	-1.92363	0.0703701	0.382029	-3.99927
Extl3	0.371167	4.2799	1.96946	0.0644953	0.378437	-3.99946
Plek	-0.345153	3.8172	-1.98544	0.0625522	0.375969	-3.99956
Pex10	-0.266347	4.71865	-1.9547	0.0663383	0.380955	-4.00051
Tmem256	0.461399	7.48579	1.91158	0.0719916	0.384882	-4.0009
Ppfia1	0.448795	4.60773	1.94186	0.067978	0.381196	-4.001
Fh1	-0.293656	6.64757	-1.91173	0.0719717	0.384882	-4.00112
Orc5	-0.288647	5.15032	-1.92791	0.0698025	0.381196	-4.00119
Zkscan1	-0.337677	5.17024	-1.93042	0.0694702	0.381196	-4.00165
Josd1	0.366184	6.98703	1.91101	0.0720699	0.384889	-4.00171
Cnih2	0.387032	9.32106	1.91136	0.0720217	0.384882	-4.00177
Stmn3	-0.330819	9.92454	-1.91136	0.0720215	0.384882	-4.00228
Zfp131	0.442798	5.01088	1.93385	0.0690204	0.381196	-4.0023
Stx7	-0.228249	8.3366	-1.91008	0.0721966	0.385064	-4.00272
Rnmt	-0.248674	6.12486	-1.91171	0.0719736	0.384882	-4.00325
Trak1	0.49196	6.80241	1.90934	0.072297	0.3851	-4.00369
Elac1	-0.417618	4.91284	-1.93831	0.0684382	0.381196	-4.0045
Usp11	-0.436268	7.44185	-1.90721	0.0725878	0.3851	-4.00593
Ndufv1	-0.369442	8.33883	-1.90715	0.0725959	0.3851	-4.00609
Acat1	-0.304122	7.57465	-1.90693	0.0726259	0.3851	-4.00624
Reep1	0.302992	6.93286	1.90587	0.0727712	0.385372	-4.00762
BC052040	-0.332094	4.11501	-1.96981	0.0644516	0.378437	-4.00812
Coq6	-0.257842	4.69938	-1.9427	0.0678699	0.381196	-4.00835
Ankrd54	-0.293286	5.90965	-1.9079	0.0724942	0.3851	-4.00862
Metrnl	0.406789	4.28084	1.94915	0.0670426	0.381196	-4.00885
Paf1	-0.46606	5.53835	-1.91412	0.0716467	0.38467	-4.00983
Bbs5	-0.531049	4.61482	-1.94521	0.0675464	0.381196	-4.01044
Sub1	-0.255238	9.84925	-1.90356	0.0730897	0.385523	-4.01093
Grb10	-0.597577	4.54416	-1.94642	0.0673918	0.381196	-4.01111
Cnot6	0.459907	6.48384	1.90309	0.0731547	0.385523	-4.01125
Narfl	-0.271309	5.41973	-1.91138	0.0720186	0.384882	-4.01129
Elfn2	0.439155	3.99032	1.97221	0.0641568	0.378045	-4.01138
Eno1	-0.557123	9.49145	-1.90297	0.0731706	0.385523	-4.01145
Snip1	-0.379723	4.38507	-1.95204	0.0666752	0.381141	-4.01176
Crym	-0.364194	6.91347	-1.90207	0.0732948	0.385523	-4.01185
Actr3	0.2547	8.19168	1.90193	0.0733138	0.385523	-4.012
Nacc2	0.535201	6.48336	1.90214	0.0732849	0.385523	-4.01203
Lrrc61	-0.557388	4.76403	-1.942	0.0679606	0.381196	-4.01207
Lonp2	-0.303483	5.96374	-1.90329	0.0731266	0.385523	-4.01234
Fam204a	0.247606	5.54686	1.90855	0.072405	0.3851	-4.01277
Dnajc27	0.608862	7.73764	1.90123	0.0734106	0.385523	-4.01278
Ssb	-0.522336	6.83614	-1.90132	0.0733993	0.385523	-4.01294
Slc25a22	-0.321461	8.25023	-1.90039	0.0735272	0.385832	-4.01375
Cog1	0.409933	4.66568	1.92987	0.0695433	0.381196	-4.01468
Rpl13a	0.610051	4.06504	1.95796	0.0659273	0.380541	-4.01483
Fbxo22	-0.209949	6.27845	-1.90013	0.0735634	0.385832	-4.0153
Sar1a	-0.239541	8.07711	-1.89874	0.0737564	0.386535	-4.01563
Wnk1	0.5023	4.85794	1.92007	0.0708452	0.382546	-4.01579
Tmem215	-0.576781	4.44211	-1.96315	0.0652779	0.379403	-4.01581
Etv1	0.431248	6.55854	1.89839	0.0738055	0.386535	-4.01615
Ccdc109b	-0.523698	3.93219	-1.97125	0.0642753	0.378228	-4.01746
Nr2c2	0.544661	6.33595	1.89781	0.073886	0.386535	-4.01799
Nsmce1	-0.4835	5.39012	-1.91036	0.0721578	0.385064	-4.01832
Mzt1	0.470095	8.477	1.89573	0.0741758	0.38731	-4.01909
BC005537	0.389395	5.98789	1.89798	0.0738619	0.386535	-4.01961
Itpk1	0.323051	6.47865	1.89404	0.0744114	0.3878	-4.02116
Lrrc42	-0.467292	4.67682	-1.93018	0.0695017	0.381196	-4.02244
Gspt2	-0.514369	4.46361	-1.9441	0.06769	0.381196	-4.02307
Cct5	-0.203889	8.23675	-1.89195	0.0747041	0.388092	-4.02337
Sox2	-0.310529	5.36901	-1.9041	0.0730157	0.385523	-4.02383
Lrp1	0.518264	4.35265	1.92969	0.0695673	0.381196	-4.02494
Krr1	-0.27009	5.58566	-1.89721	0.0739692	0.386723	-4.02562
Ddx56	-0.249542	5.88378	-1.89294	0.0745664	0.387868	-4.02591
Zfp654	0.7923	4.29295	1.93169	0.0693029	0.381196	-4.02659
Lurap1	0.539911	3.9729	1.94708	0.0673065	0.381196	-4.0266
DHRSX	0.399611	3.44208	1.97079	0.0643314	0.378287	-4.02794
Fam149b	0.498747	6.16903	1.88828	0.0752226	0.389798	-4.02832
Rbl2	0.35444	5.73988	1.8926	0.0746136	0.387868	-4.02833
Sf3b4	-0.389683	5.81462	-1.89029	0.0749388	0.388819	-4.02869
Rapgef3	-0.394982	3.65079	-1.95256	0.0666083	0.381141	-4.02897
Psmb6	-0.282737	8.96696	-1.8865	0.0754733	0.390017	-4.02962
Cyb5rl	0.598211	3.92314	1.94076	0.0681204	0.381196	-4.02975
Lcmt1	-0.30123	7.44626	-1.88513	0.0756676	0.390203	-4.03119
Atp6v0b	0.260117	8.33508	1.8835	0.0759003	0.390417	-4.03298
Lsm6	0.485143	8.03329	1.88332	0.0759259	0.390417	-4.0332
Scg2	-0.554301	8.68774	-1.88197	0.0761185	0.390417	-4.03468
Slc9a6	0.303052	5.74726	1.886	0.0755446	0.390017	-4.03526
Rps14	0.507114	8.77977	1.88134	0.0762089	0.390417	-4.0354
Ptbp2	-0.43759	5.60368	-1.88596	0.0755501	0.390017	-4.03557
Usp2	0.339011	6.02105	1.88187	0.0761324	0.390417	-4.03577
Fau	0.389534	7.62998	1.88107	0.0762466	0.390417	-4.03583
Spata2	0.383908	6.036	1.88158	0.0761738	0.390417	-4.03626
Shtn1	0.502136	3.8146	1.93991	0.0682307	0.381196	-4.03632
Spag9	0.401136	7.14704	1.88001	0.0763987	0.390417	-4.03699
Dnajb2	-0.25989	6.88492	-1.87964	0.0764526	0.390417	-4.03733
Bri3bp	0.310696	5.43639	1.88702	0.0754006	0.390017	-4.03865
Frs3	0.494315	5.39633	1.88504	0.0756813	0.390203	-4.03917
Atp6v0a2	0.356453	5.24521	1.88658	0.0754623	0.390017	-4.03926
Rps27a	0.567979	8.16511	1.87762	0.076742	0.390417	-4.03964
Prkra	-0.497823	4.66202	-1.90917	0.0723202	0.3851	-4.03988
Tomm5	0.315729	7.35434	1.87751	0.0767585	0.390417	-4.03989
Fastk	0.338297	7.10156	1.87703	0.0768273	0.390417	-4.04035
Cd68	0.280838	4.2956	1.9203	0.0708148	0.382546	-4.04046
Ndufc1	0.397287	8.58961	1.87655	0.0768962	0.390417	-4.04079
Ptges2	-0.21915	6.6254	-1.87635	0.0769247	0.390417	-4.04102
Baz2a	0.501065	3.6326	1.9489	0.0670742	0.381196	-4.04208
Ppm1b	0.378978	7.90956	1.87462	0.0771746	0.390539	-4.04312
Xxylt1	0.328088	5.20555	1.88844	0.075199	0.389798	-4.04312
Rspry1	0.274663	5.83103	1.87619	0.0769483	0.390417	-4.04401
Rbm10	-0.288072	5.67785	-1.8761	0.0769603	0.390417	-4.04576
Pla2g7	-0.381634	5.84132	-1.87351	0.0773359	0.390632	-4.04582
Mettl16	-0.331057	6.29472	-1.87224	0.0775196	0.391319	-4.04597
Vrk1	0.377711	4.96375	1.89262	0.0746112	0.387868	-4.04598
Tex10	-0.419422	4.51905	-1.90528	0.0728531	0.385523	-4.04763
RP23-128C4.4	0.526922	5.88735	1.87154	0.0776213	0.391591	-4.04784
Gm16701	0.527192	3.60818	1.93918	0.0683255	0.381196	-4.04786
Carmil2	0.397045	5.26196	1.87825	0.0766515	0.390417	-4.04824
Edem2	0.297294	4.7717	1.89668	0.0740424	0.386859	-4.04849
Cdk5r2	0.47231	4.21955	1.92021	0.0708264	0.382546	-4.04955
Hscb	0.287844	3.90386	1.92847	0.0697274	0.381196	-4.04957
Rora	0.481994	5.63437	1.87107	0.0776894	0.391694	-4.0497
Ing3	0.469525	4.12711	1.91978	0.0708851	0.382546	-4.05012
Rraga	-0.616016	6.75674	-1.86806	0.0781283	0.392459	-4.05031
Nme7	-0.337518	4.32362	-1.90818	0.0724547	0.3851	-4.05094
Psmc5	0.567022	9.41031	1.86728	0.0782421	0.392541	-4.05121
Arxes1	-0.476062	5.46549	-1.87685	0.0768534	0.390417	-4.05183
Klhdc1	-0.243625	5.40835	-1.87641	0.0769169	0.390417	-4.05231
Cacng2	0.468893	4.44247	1.90656	0.0726767	0.385121	-4.05378
Sh3gl2	-0.252382	8.3484	-1.86505	0.0785687	0.392541	-4.0538
Sptbn1	0.66963	5.83549	1.86557	0.0784929	0.392541	-4.05415
Pcna	-0.423359	5.84261	-1.86621	0.0783985	0.392541	-4.05457
Cryl1	-0.482799	3.8495	-1.92513	0.0701702	0.381196	-4.05506
Cenpb	0.765107	5.07781	1.87463	0.077173	0.390539	-4.05525
Paics	-0.310392	7.1335	-1.86351	0.0787957	0.392541	-4.05567
Zbtb17	0.357117	5.96807	1.86385	0.0787456	0.392541	-4.05609
Lypla2	-0.244163	6.83831	-1.86239	0.0789615	0.392541	-4.05666
Htra1	-0.475676	5.27405	-1.86902	0.0779878	0.392095	-4.05711
Tfdp2	0.422919	4.97905	1.87527	0.0770809	0.390539	-4.05723
Rae1	-0.375877	5.97982	-1.86277	0.0789045	0.392541	-4.05745
Tipin	0.402001	5.41289	1.86981	0.077873	0.392095	-4.05753
Uba3	-0.193025	7.04362	-1.86171	0.0790609	0.392541	-4.05762
Guk1	0.499707	9.16887	1.86106	0.079158	0.392541	-4.05809
Rell2	0.511536	4.7066	1.88113	0.0762392	0.390417	-4.0584
Galk2	-0.308706	5.55777	-1.86628	0.0783889	0.392541	-4.05842
Trnp1	0.453727	6.50477	1.85991	0.0793277	0.392541	-4.05936
Dcun1d1	0.250174	7.04759	1.86004	0.079308	0.392541	-4.05948
Idi1	-0.351626	3.99607	-1.90838	0.0724275	0.3851	-4.05964
Jph3	0.417681	8.10999	1.85982	0.0793415	0.392541	-4.05983
Aamdc	0.315737	6.69811	1.8592	0.0794329	0.392541	-4.0602
Cnppd1	0.289344	4.43878	1.89347	0.0744912	0.387868	-4.0603
Slmo2	0.27797	7.51203	1.85934	0.0794118	0.392541	-4.06056
Mysm1	0.457752	4.08638	1.90178	0.0733357	0.385523	-4.06059
Dzip1	0.652911	5.22111	1.86663	0.0783378	0.392541	-4.06064
Mllt10	0.397172	4.64089	1.88606	0.0755363	0.390017	-4.06088
Frs2	0.516602	4.60077	1.88057	0.0763192	0.390417	-4.06162
Rbmx	-0.438196	4.80255	-1.8826	0.0760281	0.390417	-4.062
Bex1	-0.408885	7.41799	-1.85777	0.0796451	0.392541	-4.06215
Gid4	0.869537	5.91957	1.85673	0.0797995	0.392541	-4.06332
Fam120a	0.342257	5.77534	1.8585	0.0795374	0.392541	-4.06349
Pacs1	-0.476882	5.47877	-1.86082	0.0791931	0.392541	-4.06365
Galnt1	0.404914	5.37711	1.86085	0.0791885	0.392541	-4.0642
Dgcr6	0.272575	7.20738	1.85555	0.0799753	0.392541	-4.06477
Sgsm2	0.457091	5.60938	1.85735	0.0797077	0.392541	-4.06512
Adipor2	0.368774	3.52756	1.91358	0.0717202	0.384775	-4.06547
Mapre2	-0.382734	7.93372	-1.85471	0.0801017	0.392541	-4.0657
Samd12	0.342176	4.82239	1.87525	0.0770836	0.390539	-4.06593
1600012H06Rik	0.502291	4.24516	1.89463	0.074329	0.38767	-4.06596
Dhodh	-0.307242	5.76343	-1.85646	0.0798404	0.392541	-4.06602
Nfx1	-0.552509	6.15211	-1.85235	0.0804543	0.392541	-4.06823
Gns	0.391316	5.67395	1.85334	0.0803064	0.392541	-4.06989
Arl2bp	0.672652	8.65999	1.85029	0.0807639	0.392541	-4.07016
Uqcc1	-0.198064	6.57696	-1.85019	0.0807796	0.392541	-4.07017
Slc25a4	-0.186498	10.5902	-1.85027	0.0807665	0.392541	-4.07021
Dbnl	-0.364596	6.66335	-1.84981	0.080836	0.392541	-4.07059
H1f0	-0.387862	6.83256	-1.84994	0.0808172	0.392541	-4.0706
Diaph2	0.536428	3.75708	1.91559	0.0714479	0.384536	-4.07083
Grm3	0.566765	4.45993	1.87858	0.0766038	0.390417	-4.07119
Derl2	0.342827	5.06236	1.8611	0.0791511	0.392541	-4.07141
Tcaf1	-0.279476	7.24675	-1.84934	0.0809068	0.392541	-4.07172
Ndufa2	0.405978	8.93169	1.84839	0.0810507	0.392541	-4.07224
Zc3h14	0.372363	7.13266	1.84853	0.0810297	0.392541	-4.07253
Chl1	0.354729	4.9981	1.8596	0.0793732	0.392541	-4.0726
Nenf	0.339415	7.36307	1.84849	0.0810358	0.392541	-4.07274
Kif5b	0.959938	8.39909	1.84796	0.0811146	0.392541	-4.07285
Bcat1	-0.276959	6.93402	-1.84807	0.0810983	0.392541	-4.07287
Ddc	-0.407835	5.34245	-1.85634	0.0798586	0.392541	-4.07308
Ethe1	-0.281949	5.70925	-1.84946	0.0808886	0.392541	-4.07339
Tmem110	0.463697	4.60504	1.87371	0.0773062	0.390632	-4.07344
Fry	-0.548627	3.72339	-1.90463	0.0729419	0.385523	-4.07346
Qrich1	0.306547	6.64617	1.84721	0.0812284	0.392541	-4.07349
Gm10419	0.390602	6.13156	1.8464	0.0813512	0.392541	-4.07469
Smarcd3	0.281917	7.59787	1.84668	0.0813088	0.392541	-4.0749
Afdn	-0.450931	4.68989	-1.86702	0.0782811	0.392541	-4.076
Mapk8ip2	0.701658	6.43882	1.84493	0.0815741	0.392541	-4.07606
N4bp3	0.439929	4.24157	1.87781	0.0767147	0.390417	-4.07654
Sec22b	-0.380823	7.65249	-1.84465	0.0816173	0.392541	-4.0772
Acsl6	0.284037	5.82078	1.84372	0.0817575	0.392541	-4.0776
Slc20a1	0.351361	4.70066	1.86138	0.0791099	0.392541	-4.07805
Rpl38	0.46324	7.67765	1.84367	0.0817664	0.392541	-4.07814
Apba1	0.517275	4.92051	1.85722	0.079727	0.392541	-4.07819
Mettl1	-0.347587	4.15856	-1.89097	0.0748425	0.388565	-4.07831
Jmjd6	-0.348368	5.54461	-1.84505	0.0815561	0.392541	-4.07877
Cpne8	-0.353408	4.45281	-1.87645	0.0769102	0.390417	-4.07878
Rnf25	-0.248768	5.85962	-1.84315	0.0818445	0.392541	-4.07941
Pick1	-0.294641	5.89548	-1.84203	0.082015	0.392541	-4.07952
Adcy1	0.777458	4.92554	1.85252	0.0804297	0.392541	-4.08051
Rnpep	-0.290099	4.99209	-1.85186	0.0805276	0.392541	-4.08095
Arl1	-0.212246	8.52758	-1.83992	0.0823383	0.39356	-4.08195
Eif1a	-0.436164	7.7298	-1.84015	0.0823029	0.39356	-4.08225
Ftl1	0.854216	8.17539	1.83957	0.0823914	0.39356	-4.08226
Dync2li1	-0.472306	5.50616	-1.84333	0.0818177	0.392541	-4.08277
Hmces	-0.297622	5.24986	-1.84696	0.0812667	0.392541	-4.08283
Gusb	0.537586	4.28167	1.86888	0.078008	0.392095	-4.08293
Zdhhc24	0.356168	4.41581	1.86901	0.0779889	0.392095	-4.08302
Gfm1	-0.278372	4.87663	-1.85383	0.0802331	0.392541	-4.08322
Fut9	0.585703	5.06099	1.84785	0.0811316	0.392541	-4.08362
Dhdds	-0.318813	5.87111	-1.83868	0.0825284	0.39356	-4.08376
Ndnl2	-0.254573	5.42188	-1.84261	0.0819267	0.392541	-4.08478
Golga2	-0.322181	5.60763	-1.83849	0.0825569	0.39356	-4.08498
Hnrnpr	-0.58227	6.59891	-1.83554	0.083011	0.39356	-4.08619
Whrn	0.454877	4.03901	1.88148	0.0761889	0.390417	-4.0862
Nop56	-0.228637	6.61599	-1.83566	0.0829923	0.39356	-4.08623
Prdx6	-0.313562	9.19683	-1.83476	0.0831316	0.39356	-4.08723
Wdfy1	0.730716	5.1876	1.84754	0.0811793	0.392541	-4.08765
Zfp523	0.63066	7.0022	1.83495	0.0831019	0.39356	-4.08777
Slc36a4	0.481165	5.90856	1.8336	0.0833107	0.39356	-4.0884
Mdh2	-0.429529	9.12973	-1.83355	0.0833182	0.39356	-4.08858
Tsfm	-0.28082	5.51082	-1.83767	0.0826835	0.39356	-4.08882
Cryab	0.548622	7.68155	1.8338	0.0832791	0.39356	-4.08907
Clock	0.290269	5.21849	1.83718	0.0827577	0.39356	-4.08931
Pnmal2	-0.679842	7.7664	-1.83366	0.0833019	0.39356	-4.08936
Slc38a10	0.341782	6.47843	1.83255	0.0834726	0.39356	-4.08944
Srsf6	-0.432309	6.30099	-1.83212	0.0835399	0.39356	-4.08984
Mapt	-0.379365	7.73126	-1.83332	0.0833538	0.39356	-4.0899
Rpl21	0.369093	8.73923	1.83232	0.0835081	0.39356	-4.09019
Sdcbp	-0.281657	9.26616	-1.83188	0.0835768	0.39356	-4.09036
Nkap	-0.492121	4.21516	-1.87027	0.0778057	0.392039	-4.09135
Cinp	0.261455	7.22793	1.83142	0.0836481	0.393669	-4.09165
Rhov	-0.284611	5.61837	-1.83283	0.0834296	0.39356	-4.09191
Flii	-0.407981	4.51084	-1.85501	0.0800563	0.392541	-4.09218
Ptpn4	0.456049	4.68409	1.84768	0.0811576	0.392541	-4.09296
Pfdn2	0.65993	7.69651	1.8301	0.083853	0.394004	-4.09345
Ralb	0.397521	4.75589	1.84324	0.0818307	0.392541	-4.09371
Rps11	0.399671	7.66885	1.82984	0.0838941	0.394004	-4.09379
Pkm	-0.467687	10.0459	-1.82841	0.0841168	0.394004	-4.09389
Cipc	0.308232	6.69022	1.82882	0.0840523	0.394004	-4.09395
Sgtb	-0.213968	6.45467	-1.82839	0.0841196	0.394004	-4.09405
Ccar2	-0.333202	6.31079	-1.82755	0.0842516	0.394004	-4.0948
Stxbp4	0.437878	4.41295	1.85327	0.0803172	0.392541	-4.09525
Ube2n	-0.208846	8.51257	-1.82794	0.0841898	0.394004	-4.09527
Fam120b	-0.294961	5.96452	-1.82655	0.0844073	0.394004	-4.09601
Phf21a	0.444835	4.34927	1.85549	0.0799853	0.392541	-4.09621
Herc3	-0.318916	5.57463	-1.82708	0.0843243	0.394004	-4.09731
Nifk	-0.318085	5.96065	-1.82553	0.0845666	0.394004	-4.09752
Pdhx	-0.242908	6.27819	-1.82467	0.0847024	0.394004	-4.09795
Tia1	-0.285265	4.69825	-1.8458	0.0814416	0.392541	-4.09879
Faf1	-0.233427	5.55222	-1.82599	0.0844943	0.394004	-4.09888
Idh3b	-0.199417	8.62492	-1.82446	0.0847342	0.394004	-4.09898
Med25	0.374429	6.23286	1.82361	0.0848675	0.394004	-4.09907
BC005624	-0.203486	7.95649	-1.825	0.0846506	0.394004	-4.0991
Arf1	-0.271534	9.91148	-1.82348	0.0848892	0.394004	-4.09935
Pnoc	-0.502118	4.99237	-1.84348	0.0817948	0.392541	-4.09976
Limd1	0.531576	4.40704	1.84521	0.0815323	0.392541	-4.10034
Zfand5	-0.329448	8.13321	-1.82371	0.0848521	0.394004	-4.10043
Trmt6	-0.290479	5.09777	-1.83367	0.0832993	0.39356	-4.10092
Pepd	-0.568518	5.69951	-1.82206	0.0851121	0.394004	-4.10109
Ywhae	-0.257423	9.59332	-1.82165	0.0851771	0.39406	-4.10145
Mylip	0.367691	3.22739	1.89456	0.0743392	0.38767	-4.1017
Smarca2	-0.238097	7.66474	-1.82258	0.08503	0.394004	-4.102
Tpst1	0.310336	6.22029	1.82081	0.085309	0.39406	-4.10209
Spast	0.35189	5.31798	1.82231	0.0850727	0.394004	-4.10334
Dip2c	-0.648554	4.06744	-1.85579	0.0799398	0.392541	-4.10342
Ppp1r14b	0.675086	5.14583	1.82319	0.0849342	0.394004	-4.10353
Gas6	0.601846	6.72786	1.81978	0.0854728	0.39406	-4.10437
Cnnm2	0.410935	3.56038	1.87395	0.0772709	0.390632	-4.10439
Etl4	0.399457	3.84203	1.85925	0.0794251	0.392541	-4.10461
Ubn2	0.743044	4.20863	1.84205	0.0820125	0.392541	-4.10568
Seh1l	-0.18279	6.76831	-1.81802	0.0857513	0.39406	-4.10572
Cnbp	-0.464535	9.88805	-1.81741	0.0858475	0.39406	-4.10599
Prkca	-0.423716	4.28283	-1.84729	0.0812162	0.392541	-4.10624
Psmg2	-0.328431	5.65414	-1.81777	0.0857908	0.39406	-4.10689
Pcbd2	0.323601	5.2139	1.82078	0.0853145	0.39406	-4.1072
Clic6	1.02799	6.30672	1.81669	0.0859629	0.39406	-4.10738
Tmem251	0.240557	5.88959	1.81588	0.086091	0.39406	-4.10783
Sart1	-0.46715	5.38226	-1.81789	0.0857708	0.39406	-4.10834
Tmem259	0.408994	4.02612	1.85365	0.0802593	0.392541	-4.10857
Mpv17l	0.238653	7.24339	1.81631	0.0860222	0.39406	-4.10865
Gm5113	0.286487	5.09534	1.82278	0.0849995	0.394004	-4.10877
Sec13	-0.409224	6.75246	-1.81512	0.0862124	0.39406	-4.1091
Emsy	0.425748	5.09763	1.82379	0.0848403	0.394004	-4.10918
Echs1	-0.236384	6.45857	-1.81445	0.0863189	0.39406	-4.10935
Mageh1	-0.385302	5.58165	-1.81744	0.0858424	0.39406	-4.10942
Rps26	0.459762	7.00916	1.81496	0.086237	0.39406	-4.10967
Pon2	0.624842	5.74525	1.81331	0.0865002	0.39406	-4.11007
Rps8	0.368156	7.97164	1.81511	0.086214	0.39406	-4.11007
Tmsb10	0.402516	6.91708	1.81397	0.086396	0.39406	-4.11023
Rpl27a	0.45063	7.07176	1.8143	0.0863424	0.39406	-4.11057
Abl2	0.429994	4.3699	1.83445	0.083179	0.39356	-4.11091
Arxes2	-0.450857	6.88398	-1.81274	0.0865915	0.39406	-4.11133
Kcnh1	0.534329	4.87887	1.82221	0.0850883	0.394004	-4.11175
Arpc3	-0.380445	7.2206	-1.8131	0.0865347	0.39406	-4.11206
Sec11c	0.396659	7.18819	1.81325	0.0865106	0.39406	-4.11211
Nsdhl	-0.35335	4.49682	-1.83275	0.0834427	0.39356	-4.1129
Rps25	0.483253	8.62957	1.81183	0.0867375	0.39406	-4.11302
Arsg	0.95936	4.92712	1.81308	0.0865373	0.39406	-4.11352
Adarb1	0.269102	5.53064	1.81107	0.0868592	0.39406	-4.11366
Sqstm1	-0.459585	9.45752	-1.8104	0.0869669	0.39406	-4.11383
Zbtb14	0.436782	5.22256	1.81483	0.0862583	0.39406	-4.11387
Nicn1	-0.224717	7.62697	-1.81193	0.0867213	0.39406	-4.11392
Rab40b	0.22596	6.48726	1.80991	0.0870461	0.394062	-4.11404
Haus1	0.488631	3.9745	1.84487	0.0815835	0.392541	-4.11434
Snhg12	0.604578	4.29543	1.83662	0.0828444	0.39356	-4.11448
Ablim1	0.343259	5.36862	1.81076	0.0869089	0.39406	-4.11463
Stx8	-0.250569	5.72491	-1.80896	0.0871991	0.39438	-4.11513
Smim13	0.416661	8.37151	1.80887	0.0872127	0.39438	-4.11654
Chchd5	0.397192	4.91542	1.81801	0.0857531	0.39406	-4.11684
Nrd1	0.363245	6.13597	1.80694	0.0875244	0.394513	-4.11722
Kif5a	1.25384	9.81318	1.80625	0.0876358	0.394513	-4.11788
Rybp	0.285511	4.28952	1.83839	0.0825723	0.39356	-4.11818
Rpl3	0.452627	9.2449	1.80599	0.0876778	0.394513	-4.11884
Rps6ka5	-0.326428	4.65076	-1.82482	0.0846782	0.394004	-4.11898
Suclg1	-0.407248	8.14945	-1.80652	0.0875921	0.394513	-4.11945
Rps2-ps10	0.918156	4.75542	1.81459	0.0862972	0.39406	-4.11964
Rnf170	0.56811	5.34336	1.80746	0.0874402	0.394513	-4.11974
Stam	-0.356677	5.98168	-1.80379	0.0880345	0.394916	-4.12018
Gas5	0.840491	7.78571	1.80571	0.0877231	0.394513	-4.12033
Fbxl18	0.446022	4.38479	1.82715	0.0843137	0.394004	-4.12054
Snupn	-0.299686	5.27778	-1.80685	0.0875388	0.394513	-4.12058
Usp8	0.221097	6.043	1.80357	0.0880705	0.394916	-4.12063
Efl1	-0.348008	4.00979	-1.83891	0.0824933	0.39356	-4.12079
Lmbrd1	0.247758	5.93334	1.80308	0.0881495	0.394916	-4.12094
Pfkp	-0.580567	7.65795	-1.80531	0.0877884	0.394591	-4.12111
Mettl5	-0.408576	4.1695	-1.83714	0.0827649	0.39356	-4.12198
Ier5	-0.434544	4.89936	-1.81513	0.0862109	0.39406	-4.12268
Noa1	-0.33225	4.91894	-1.81104	0.0868639	0.39406	-4.1227
Trappc13	-0.248272	6.78009	-1.80246	0.0882498	0.395149	-4.12315
Ttc1	0.244009	7.03019	1.80316	0.0881373	0.394916	-4.12323
Asb6	-0.329246	5.29733	-1.80369	0.0880515	0.394916	-4.12434
B9d2	-0.307437	6.05653	-1.79975	0.0886917	0.395788	-4.12444
Atg101	-0.446691	6.08532	-1.79952	0.0887303	0.395788	-4.12477
Cript	0.372495	8.17239	1.80164	0.0883846	0.395184	-4.12477
Golga7	0.49609	7.95322	1.80125	0.0884469	0.395184	-4.12527
Cmpk2	-0.401825	5.51861	-1.80094	0.0884984	0.395184	-4.12557
Tbc1d9b	0.701623	7.71771	1.80119	0.0884572	0.395184	-4.12566
Tyw3	-0.470474	3.79205	-1.84295	0.081876	0.392541	-4.12745
Uqcrc1	-0.335899	8.95143	-1.79817	0.088951	0.396086	-4.12748
Arl5a	0.535348	7.24891	1.79889	0.0888335	0.396033	-4.128
Slc25a11	-0.250321	8.36099	-1.79793	0.0889902	0.396086	-4.12861
Vldlr	0.250296	5.15876	1.80126	0.0884458	0.395184	-4.12889
Rpsa	0.684182	8.42543	1.79722	0.0891064	0.396303	-4.12912
H2-T22	0.535258	3.7167	1.842	0.0820206	0.392541	-4.12913
Cdkl2	0.333237	6.03184	1.79465	0.0895285	0.397107	-4.12988
Cox7a2l	0.29406	7.92105	1.79704	0.0891356	0.396303	-4.13024
Ap3d1	-0.253947	6.39878	-1.79507	0.0894593	0.397107	-4.13029
Rfxap	-0.279514	7.02433	-1.79498	0.0894743	0.397107	-4.13176
Zdhhc18	0.412091	4.69577	1.80728	0.0874702	0.394513	-4.13186
Fbxo38	-0.245984	5.08078	-1.79581	0.0893383	0.396989	-4.13261
Bbc3	-0.288401	2.96289	-1.86268	0.0789179	0.392541	-4.13352
Dexi	0.206923	6.65659	1.79234	0.0899111	0.39715	-4.13388
Trim37	0.439695	8.38884	1.79248	0.0898878	0.39715	-4.13441
Prkrir	0.761662	6.28923	1.79081	0.0901631	0.39715	-4.13479
Vdac1	-0.296721	9.00188	-1.79143	0.0900601	0.39715	-4.13498
Msi2	0.678825	3.71973	1.83006	0.0838596	0.394004	-4.135
Ddrgk1	0.300378	6.47239	1.79057	0.0902042	0.39715	-4.13529
Mfap3l	0.748917	4.42683	1.80799	0.0873552	0.394513	-4.13551
Nap1l2	-0.293101	6.98264	-1.79134	0.0900758	0.39715	-4.13567
Zfp467	0.233517	5.57788	1.78929	0.0904164	0.39715	-4.13609
Prpf8	-0.318733	4.97589	-1.79854	0.0888903	0.396071	-4.13683
Zbtb25	0.375612	4.16446	1.81865	0.0856504	0.39406	-4.13685
Tspan17	0.45418	5.12277	1.79037	0.090236	0.39715	-4.13714
Map6d1	0.509849	5.98713	1.78784	0.0906567	0.39715	-4.13721
Foxg1	-0.348968	5.23309	-1.79447	0.0895586	0.397107	-4.1373
Klhdc10	-0.252006	6.05774	-1.78729	0.090749	0.39715	-4.13764
Spr	-0.323065	5.70279	-1.7871	0.0907797	0.39715	-4.13785
Glrx3	0.249545	8.14327	1.78931	0.0904129	0.39715	-4.13831
Gpatch11	-0.335204	5.83994	-1.78649	0.0908827	0.39715	-4.13835
Rab5b	0.311817	5.44879	1.78771	0.0906789	0.39715	-4.1388
Rnpepl1	0.389602	4.28103	1.80752	0.0874307	0.394513	-4.13884
Svbp	0.444964	5.42966	1.78671	0.0908456	0.39715	-4.13926
Ccdc174	0.299185	5.22282	1.78809	0.0906157	0.39715	-4.13944
Crebl2	0.45445	5.98267	1.78536	0.0910707	0.39715	-4.13954
Pip5k1a	-0.329046	5.56322	-1.78668	0.0908496	0.39715	-4.13973
Kif5c	0.744283	8.87919	1.78688	0.0908174	0.39715	-4.13991
Cdc16	-0.249733	6.51504	-1.7851	0.0911149	0.39715	-4.1413
Plekhb2	-0.417724	8.87707	-1.7857	0.091014	0.39715	-4.14134
Tmem80	0.429987	5.70815	1.78331	0.0914138	0.39715	-4.14165
Lrsam1	-0.463868	4.07839	-1.81185	0.0867354	0.39406	-4.14208
1110008P14Rik	0.286997	7.32346	1.78583	0.0909919	0.39715	-4.14256
Pgs1	0.4042	7.24452	1.78578	0.0910003	0.39715	-4.14277
Arhgap1	-0.333151	6.61028	-1.78338	0.091403	0.39715	-4.14322
Acat2	-0.232586	5.96918	-1.78188	0.0916552	0.397605	-4.14328
Utp18	-0.546229	5.15924	-1.78813	0.0906092	0.39715	-4.1433
Ipcef1	-0.569725	3.90125	-1.82216	0.0850964	0.394004	-4.14358
Pqbp1	-0.42216	7.115	-1.78425	0.0912566	0.39715	-4.14379
Sv2b	-0.403908	5.68558	-1.78143	0.0917296	0.397605	-4.14442
Zscan22	0.401427	5.01579	1.78487	0.0911523	0.39715	-4.14529
Purb	0.739711	7.84767	1.78306	0.0914564	0.39715	-4.14555
Ago3	0.459211	3.77369	1.82221	0.0850879	0.394004	-4.14589
Gpd1l	-0.379223	6.237	-1.7791	0.0921232	0.397605	-4.14659
Tspyl5	-0.417467	6.50385	-1.77942	0.0920688	0.397605	-4.14667
Rlim	-0.302776	4.93445	-1.78439	0.091234	0.39715	-4.14677
Wrnip1	-0.379587	6.74681	-1.7802	0.091937	0.397605	-4.14721
Ipo9	0.483699	6.92391	1.78093	0.0918148	0.397605	-4.14746
Zfand1	0.27431	5.366	1.78032	0.0919178	0.397605	-4.14763
Raf1	0.329171	5.07677	1.78023	0.0919316	0.397605	-4.14773
Gls	-0.249413	6.80504	-1.78012	0.0919516	0.397605	-4.14789
Polr3d	-0.320627	4.70578	-1.79246	0.0898902	0.39715	-4.14803
Rb1cc1	0.456172	6.30608	1.77841	0.0922398	0.397605	-4.14821
Wbp11	-0.464009	5.99564	-1.77665	0.0925377	0.398008	-4.14879
Acot9	-0.366781	5.018	-1.7848	0.0911645	0.39715	-4.14885
Scaf11	-0.320128	5.16	-1.77975	0.0920135	0.397605	-4.14896
Utp23	-0.467628	3.8261	-1.81377	0.0864281	0.39406	-4.14926
Thop1	-0.37512	5.47027	-1.77642	0.0925758	0.398008	-4.14926
Lmo3	0.226165	8.56887	1.77893	0.0921513	0.397605	-4.1493
Sec14l1	0.320225	6.75933	1.77846	0.0922305	0.397605	-4.14931
Slc35c2	0.238357	6.00589	1.77592	0.0926608	0.398165	-4.14956
BC029214	0.304761	6.7582	1.77768	0.0923636	0.39793	-4.15
Ube2k	0.22262	7.62475	1.77859	0.0922095	0.397605	-4.15091
Bmpr2	0.330179	4.78051	1.78314	0.0914423	0.39715	-4.15154
Insig2	0.245112	7.06306	1.77717	0.0924491	0.397988	-4.1517
Rnf157	0.562095	8.21532	1.77702	0.0924742	0.397988	-4.15174
Nup62	0.259367	4.72231	1.78839	0.0905649	0.39715	-4.15186
Tfg	-0.30509	6.4368	-1.7741	0.0929708	0.398818	-4.15275
Bmt2	0.441901	5.69273	1.77248	0.0932467	0.398818	-4.15287
Cpeb2	0.413855	4.57667	1.78643	0.0908921	0.39715	-4.15305
Acot1	-0.426716	3.87998	-1.80466	0.087893	0.394845	-4.15335
Mphosph8	-0.276805	5.81424	-1.77194	0.0933399	0.398818	-4.15345
S100a6	-0.405506	4.65134	-1.78329	0.0914169	0.39715	-4.15406
Plpp6	0.242174	6.29776	1.7721	0.0933114	0.398818	-4.15412
Ing1	0.509873	6.03672	1.77102	0.0934969	0.398818	-4.15494
Grb14	0.436711	5.58403	1.77027	0.0936247	0.398818	-4.15512
Zfp35	0.291336	6.21621	1.77021	0.0936344	0.398818	-4.15608
Resp18	-0.533096	7.84112	-1.77376	0.0930291	0.398818	-4.15619
Xk	0.549659	3.49532	1.81021	0.0869978	0.39406	-4.15724
Angptl6	-0.341182	4.58823	-1.78684	0.0908243	0.39715	-4.15781
Ip6k2	-0.293313	5.20363	-1.77196	0.0933357	0.398818	-4.15794
Nudt16l1	-0.253014	6.3901	-1.76829	0.0939651	0.398818	-4.15861
Luc7l2	0.390853	3.48401	1.81031	0.0869815	0.39406	-4.15884
Ssbp3	0.392902	6.89817	1.77006	0.0936605	0.398818	-4.15899
Baz1b	-0.423323	5.11446	-1.76979	0.0937073	0.398818	-4.15932
Pwwp2a	0.472065	5.03582	1.77003	0.0936665	0.398818	-4.15941
Hist3h2a	-0.309831	5.30075	-1.76831	0.0939604	0.398818	-4.16004
Tceb3	0.349375	4.94866	1.76932	0.093787	0.398818	-4.16009
Mri1	-0.372454	3.42316	-1.81109	0.0868559	0.39406	-4.16031
Dram2	0.351953	5.42137	1.76587	0.0943815	0.398818	-4.16053
Tab2	0.530065	4.68819	1.77492	0.0928308	0.398686	-4.16069
Rab33a	-0.390049	5.24815	-1.76713	0.0941633	0.398818	-4.16082
Atf6	0.41992	4.34397	1.78407	0.0912871	0.39715	-4.16136
Fam19a5	0.382264	7.04332	1.76789	0.0940328	0.398818	-4.1616
Dcakd	-0.380701	5.50996	-1.76453	0.0946119	0.398818	-4.16161
Odc1	0.23581	7.50733	1.76861	0.0939091	0.398818	-4.16189
Sppl2b	0.390001	4.32373	1.7834	0.0913985	0.39715	-4.16377
Atf2	0.372407	7.80324	1.76633	0.0943018	0.398818	-4.16418
Nedd4	-0.346364	7.61635	-1.76633	0.0943019	0.398818	-4.16427
Krt222	0.387792	5.62169	1.76116	0.0951964	0.398818	-4.1645
Wbp2	-0.416286	9.3711	-1.76345	0.0947997	0.398818	-4.16485
Afg3l2	-0.48377	6.02796	-1.76107	0.095212	0.398818	-4.16509
Mfhas1	0.482351	4.97533	1.76584	0.0943867	0.398818	-4.16512
Gm11273	0.351965	4.96787	1.76679	0.0942225	0.398818	-4.16514
Lrp8	0.442255	4.66474	1.77014	0.0936474	0.398818	-4.16578
Med15	0.372863	5.37823	1.76019	0.0953657	0.398818	-4.16608
Tro	-0.48077	6.02123	-1.75952	0.0954815	0.398818	-4.16638
Marcks	-0.321205	7.31061	-1.76313	0.094855	0.398818	-4.16695
Isca2	0.323277	7.56974	1.76348	0.0947932	0.398818	-4.16753
Pop7	-0.332844	6.01368	-1.75821	0.0957106	0.398818	-4.16786
Paxip1	0.388299	6.23551	1.75892	0.0955855	0.398818	-4.1682
Sf3a1	0.339904	5.95773	1.75796	0.0957545	0.398818	-4.16824
Atp6v1c1	-0.206056	9.23979	-1.76022	0.0953604	0.398818	-4.16841
Gsk3a	0.252229	6.635	1.75967	0.0954562	0.398818	-4.16891
Hn1	-0.379499	7.88556	-1.76153	0.0951319	0.398818	-4.16946
Ctcf	-0.278887	6.07958	-1.75689	0.0959402	0.398818	-4.1696
Ccdc92	0.254287	8.00967	1.76104	0.095217	0.398818	-4.16965
Sec22c	0.301118	4.78988	1.76596	0.094365	0.398818	-4.16972
Gnai1	-0.225041	8.4584	-1.75989	0.0954172	0.398818	-4.17017
Miga1	0.263936	6.37485	1.75738	0.095855	0.398818	-4.17067
Gm10699	0.260032	5.77977	1.75505	0.0962629	0.398818	-4.17067
Soga3	-0.273908	6.62411	-1.75687	0.0959446	0.398818	-4.1721
B230209E15Rik	0.301619	5.81185	1.75359	0.0965196	0.398818	-4.17211
Arglu1	-0.532642	5.06242	-1.75764	0.0958103	0.398818	-4.17249
Rwdd2a	-0.343783	6.44725	-1.75533	0.0962145	0.398818	-4.17264
Glul	-0.234615	7.13902	-1.75812	0.0957252	0.398818	-4.17316
Fam174a	0.283679	7.86609	1.758	0.0957477	0.398818	-4.17341
Asph	-0.283173	6.40861	-1.75412	0.0964274	0.398818	-4.17409
Ate1	-0.225713	6.78546	-1.75524	0.0962307	0.398818	-4.17442
Hdac5	0.46066	7.13634	1.75669	0.0959757	0.398818	-4.17456
Nf2	0.367079	6.1309	1.75279	0.0966601	0.398909	-4.17463
Dctn5	-0.192307	7.91653	-1.75636	0.0960329	0.398818	-4.17509
Rps23	0.366611	8.03816	1.75559	0.0961693	0.398818	-4.17561
Mon1a	0.259593	5.35974	1.75042	0.0970789	0.399061	-4.17573
Srsf3	-0.253667	8.21057	-1.75512	0.0962516	0.398818	-4.17589
Cab39	-0.176285	7.75576	-1.75532	0.0962155	0.398818	-4.17636
Bcl7c	0.606979	4.34228	1.7654	0.0944619	0.398818	-4.17658
Susd4	0.307281	7.06229	1.75385	0.0964733	0.398818	-4.17661
Rbm4b	-0.250726	5.16871	-1.75178	0.0968385	0.399052	-4.17671
Cuedc2	-0.192347	7.82428	-1.75489	0.0962915	0.398818	-4.17672
Zcchc6	0.383212	4.55707	1.75965	0.0954591	0.398818	-4.17695
Rpl14	0.459021	8.53991	1.75338	0.0965565	0.398818	-4.177
Nipa2	0.253948	5.60842	1.74842	0.0974336	0.399308	-4.17734
Fam126b	0.282465	6.98352	1.75341	0.0965514	0.398818	-4.1775
Lrrtm2	0.30998	5.0945	1.75102	0.0969727	0.399061	-4.17751
Rps24	0.488902	7.63436	1.75359	0.0965205	0.398818	-4.17788
Sh3glb1	0.420428	6.08552	1.74895	0.0973386	0.399308	-4.17828
Picalm	-0.378729	4.8296	-1.75631	0.0960433	0.398818	-4.17869
Rad21	-0.303551	5.15806	-1.74899	0.0973326	0.399308	-4.17874
Pacs2	0.611346	5.56449	1.74688	0.097706	0.399605	-4.17894
Tpst2	0.356843	4.95839	1.75006	0.0971421	0.399061	-4.17923
1110012L19Rik	-0.440708	4.90978	-1.75081	0.0970104	0.399061	-4.1803
AI413582	0.504434	7.53166	1.75154	0.0968801	0.399052	-4.1804
Desi1	0.304731	7.40708	1.7514	0.096905	0.399052	-4.18073
Uggt2	0.499058	3.97547	1.77054	0.0935777	0.398818	-4.18102
Vars	-0.380677	4.32339	-1.75756	0.0958241	0.398818	-4.18131
Hsdl2	0.367315	6.07752	1.74617	0.0978319	0.399617	-4.18186
Pstk	0.235525	5.23996	1.74479	0.0980784	0.400068	-4.18194
Wdr20	-0.251886	5.01328	-1.74679	0.0977213	0.399605	-4.18229
Minos1	0.300082	8.64508	1.74821	0.0974708	0.399308	-4.18232
Slc5a6	0.433043	4.6377	1.75257	0.0967001	0.398909	-4.18242
Id3	-0.391909	5.94675	-1.74402	0.0982148	0.400165	-4.18264
Cadm2	0.327655	5.84653	1.74335	0.0983348	0.400165	-4.18271
Kif2a	-0.240049	4.95051	-1.74637	0.0977971	0.399617	-4.18352
Zfp280d	0.374203	4.29246	1.756	0.0960964	0.398818	-4.18371
Stip1	-0.308447	8.16337	-1.74776	0.0975497	0.399308	-4.18384
[truncated: 6,204 more rows]

## Sheet: D.female_FC_TA
GeneSymbol	logFC	AveExpr	t	P.Value	adj.P.Val	B
Sv2b	-0.748561	5.61504	-5.59772	5.25216e-05	0.430835	0.211771
Pon2	0.953733	5.60323	4.32513	0.000612048	0.518961	-0.994235
Fam65b	-0.687196	5.98882	-4.35612	0.000575294	0.518961	-1.02511
Birc2	-0.541531	5.8209	-4.32213	0.000615736	0.518961	-1.0275
Rsrp1	0.70007	7.53109	3.98532	0.00121319	0.518961	-1.30872
Egln1	0.713061	5.92779	3.94198	0.0013246	0.518961	-1.40832
1700020I14Rik	0.595822	6.35145	3.90862	0.00141739	0.518961	-1.40903
Wdr47	-0.655576	6.74422	-3.88214	0.00149571	0.518961	-1.47449
Prepl	-0.720724	7.47699	-3.81946	0.001699	0.518961	-1.51906
Chpt1	0.69117	5.46187	3.86357	0.00155322	0.518961	-1.53971
Cacng2	0.810096	4.14188	4.32961	0.000606584	0.518961	-1.54887
Api5	-0.559416	6.58577	-3.75765	0.00192689	0.518961	-1.63086
Kat7	-0.510664	6.90136	-3.74404	0.00198107	0.518961	-1.63939
Hnrnph2	-0.490196	7.62591	-3.72506	0.00205922	0.518961	-1.64135
Mpp6	0.386331	6.71344	3.71474	0.00210299	0.518961	-1.65245
Adar	-0.615612	5.76382	-3.91863	0.00138886	0.518961	-1.66235
Ftl1	0.525866	7.65996	3.67926	0.00226084	0.518961	-1.71638
Hmgcs1	-0.548233	7.45767	-3.65794	0.00236136	0.518961	-1.7275
Qk	1.02255	6.88685	3.64818	0.00240889	0.518961	-1.73791
Rhog	0.981521	4.98714	3.85875	0.00156852	0.518961	-1.74055
Cand1	-0.482209	5.81588	-3.72025	0.00207952	0.518961	-1.75619
Gpd1l	-0.391427	6.48372	-3.66747	0.00231587	0.518961	-1.7658
Cadps2	-0.770376	5.66788	-3.70931	0.0021264	0.518961	-1.77334
Cstf2t	-0.518389	6.48718	-3.63348	0.00248226	0.518961	-1.80032
Maged1	-0.559485	9.39877	-3.61333	0.0025865	0.518961	-1.81991
Msantd3	0.610686	3.92057	3.99635	0.00118639	0.518961	-1.84374
Synrg	-0.513341	5.22267	-3.75706	0.00192918	0.518961	-1.84668
Znrf2	0.925131	3.8369	3.92374	0.00137454	0.518961	-1.86301
Dst	0.556289	5.32243	3.67212	0.00229401	0.518961	-1.87798
Ctdspl	0.926762	4.70348	3.72291	0.00206825	0.518961	-1.89611
Drap1	0.367143	7.29376	3.45496	0.00357484	0.518961	-1.99203
Acox1	-0.373812	6.84626	-3.46341	0.00351367	0.518961	-1.99244
Pttg1ip	0.725683	5.71077	3.50487	0.00322817	0.518961	-1.99909
Brd1	0.730204	4.73843	3.70831	0.00213077	0.518961	-2.01425
Fmnl2	0.766312	3.9547	3.86423	0.00155113	0.518961	-2.0609
Slc48a1	0.498505	7.88582	3.4074	0.00393988	0.518961	-2.06416
Rps6ka5	-0.657869	4.64496	-3.70104	0.00216258	0.518961	-2.0715
Ctnna2	-0.448819	6.54691	-3.4136	0.00389029	0.518961	-2.07352
Rnf25	-0.450704	5.83936	-3.40751	0.00393903	0.518961	-2.14635
Rbm6	-0.501369	5.95111	-3.42759	0.00378062	0.518961	-2.14858
Mbd2	0.624732	5.8636	3.34552	0.0044711	0.518961	-2.19264
March2	0.415116	7.19849	3.29957	0.00491122	0.518961	-2.19986
Dexi	0.487766	6.62533	3.3052	0.00485506	0.518961	-2.21406
Prpf19	-0.726829	6.43972	-3.32088	0.00470197	0.518961	-2.21802
Utp6	-0.637994	4.65934	-3.56613	0.00284829	0.518961	-2.22684
Cse1l	-0.623788	4.68207	-3.52953	0.00306951	0.518961	-2.24431
Numbl	-0.473337	5.89691	-3.34757	0.00445236	0.518961	-2.24437
Itgb5	0.793848	4.89939	3.47904	0.00340317	0.518961	-2.25128
Pnmal1	-0.455038	7.97315	-3.25841	0.00534191	0.518961	-2.2577
Nek9	0.634207	4.62539	3.48632	0.00335288	0.518961	-2.25823
Scd1	0.931725	4.63372	3.45258	0.00359234	0.518961	-2.25976
Ado	0.54285	5.3539	3.33994	0.00452235	0.518961	-2.27067
Ppp1r14b	0.59129	4.89054	3.36245	0.00431904	0.518961	-2.27457
Gprasp2	-0.690963	7.05592	-3.24699	0.00546799	0.518961	-2.28753
Panx2	0.798698	3.59355	3.70452	0.00214727	0.518961	-2.28971
Stau1	-0.475286	5.75232	-3.29008	0.0050073	0.518961	-2.31059
Zkscan16	-0.646874	3.70502	-3.69225	0.00220172	0.518961	-2.32646
Metrnl	0.57958	4.60474	3.46985	0.00346774	0.518961	-2.33707
Camkk1	-0.423502	6.96497	-3.20489	0.0059586	0.518961	-2.34253
1600012H06Rik	0.704195	4.04711	3.55709	0.00290143	0.518961	-2.34898
Dlg3	-0.547655	6.83047	-3.2133	0.00585712	0.518961	-2.35074
Necab1	-0.63717	6.98433	-3.19065	0.00613423	0.518961	-2.35392
Pacs1	-0.524011	6.0278	-3.25002	0.00543424	0.518961	-2.35842
Tm7sf3	0.575761	5.91552	3.24342	0.00550797	0.518961	-2.36205
Ctnnb1	-0.413824	7.15813	-3.18034	0.00626458	0.518961	-2.36388
Gprin1	-0.545613	6.76135	-3.18651	0.00618617	0.518961	-2.36425
Hexb	0.823969	3.83948	3.51674	0.00315077	0.518961	-2.36946
Slc25a33	0.367729	6.48679	3.1898	0.00614481	0.518961	-2.37195
Ubqln1	-0.464818	7.85956	-3.16103	0.00651615	0.518961	-2.3876
Thop1	-0.402805	6.1005	-3.22162	0.00575853	0.518961	-2.39258
Celsr2	0.682305	4.92719	3.38048	0.00416272	0.518961	-2.3935
Usp22	-0.549977	8.27615	-3.13985	0.00680355	0.518961	-2.42196
Cap2	-0.441526	7.7598	-3.12488	0.0070142	0.518961	-2.43752
Vps26b	-0.393117	6.96872	-3.13126	0.00692366	0.518961	-2.44345
Card19	0.733605	3.77765	3.46361	0.0035122	0.518961	-2.45739
Tspyl4	-0.407193	8.45754	-3.10023	0.00737524	0.518961	-2.47886
Pmepa1	1.17879	5.22007	3.15832	0.00655217	0.518961	-2.49224
Evi5	0.357312	6.42014	3.09228	0.00749562	0.518961	-2.5026
1700019D03Rik	0.723297	3.8374	3.36683	0.00428053	0.518961	-2.50406
Zfp207	-0.405598	7.11104	-3.08442	0.00761655	0.518961	-2.50498
Rnf2	-0.487521	5.16731	-3.19627	0.0060643	0.518961	-2.50714
Macf1	0.548216	4.57977	3.24561	0.00548335	0.518961	-2.50733
Hnrnpll	-0.511658	6.02976	-3.11544	0.00715036	0.518961	-2.50744
Wdr82	-0.428886	6.71346	-3.08691	0.00757797	0.518961	-2.51411
Gm2a	0.670046	5.42603	3.11861	0.00710435	0.518961	-2.52011
Matr3	-0.449494	8.00791	-3.05746	0.00804577	0.518961	-2.53134
Hap1	-0.629392	9.36507	-3.06892	0.0078604	0.518961	-2.53442
Fam213b	0.384092	7.33422	3.05148	0.00814415	0.518961	-2.54115
Crlf3	0.514133	4.33038	3.29636	0.00494352	0.518961	-2.55212
Ap2b1	-0.543562	5.15281	-3.17671	0.00631107	0.518961	-2.55379
Rps6kb1	0.33423	6.04394	3.05985	0.00800687	0.518961	-2.55936
Ntsr2	0.718511	6.62547	3.0389	0.00835518	0.518961	-2.55949
Caprin1	-0.431951	7.30623	-3.03383	0.00844166	0.518961	-2.5633
Mpped1	-0.420007	7.14675	-3.02757	0.0085498	0.518961	-2.56999
Kcnf1	-0.458437	5.9744	-3.07553	0.00775551	0.518961	-2.57607
Camk1d	-0.434471	5.97285	-3.05144	0.00814493	0.518961	-2.57754
Tbc1d30	-0.527192	3.99916	-3.36498	0.00429676	0.518961	-2.58833
Ets2	-0.722378	6.18295	-3.04828	0.00819739	0.518961	-2.59011
Ralb	0.525977	4.70923	3.1869	0.00618133	0.518961	-2.59119
Fam213a	0.456752	7.35558	3.00701	0.00891418	0.518961	-2.59564
Snw1	-0.298882	6.52474	-3.02603	0.0085765	0.518961	-2.59931
A830018L16Rik	-0.580046	4.98801	-3.12225	0.00705195	0.518961	-2.59963
Pex2	0.388052	5.79048	3.03304	0.00845525	0.518961	-2.60547
Pigq	0.441293	6.26776	3.01576	0.00875729	0.518961	-2.60918
Fam234a	0.93292	4.09021	3.29007	0.00500744	0.518961	-2.61021
Vps35	-0.456824	7.28792	-2.99431	0.00914708	0.518961	-2.61575
Fam49a	-0.403561	7.53997	-2.98711	0.00928165	0.518961	-2.62406
Smarcc1	-0.358771	6.02849	-3.03199	0.00847321	0.518961	-2.62617
Gosr1	-0.408761	5.79881	-3.02371	0.00861702	0.518961	-2.63226
Ak5	-0.564864	7.54359	-2.98584	0.0093056	0.518961	-2.63226
Prpf6	-0.648301	6.04866	-3.03866	0.00835928	0.518961	-2.63451
Fam120a	0.640016	5.50602	3.02334	0.00862346	0.518961	-2.63454
Prkar1b	-0.423499	10.3558	-3.00638	0.00892556	0.518961	-2.63493
Kpna1	-0.366555	6.88833	-2.98554	0.00931126	0.518961	-2.64034
Tpbg	-0.462186	4.32142	-3.26033	0.00532102	0.518961	-2.64206
Dcaf5	-0.40474	5.75665	-3.0227	0.00863465	0.518961	-2.65823
Nup88	-0.35407	6.13706	-2.98209	0.00937662	0.518961	-2.67066
Zfp251	-0.448426	5.75524	-3.00382	0.00897216	0.518961	-2.67161
Rapgef1	0.556201	4.1854	3.14966	0.00666891	0.518961	-2.67402
Fam110b	-0.335444	6.74832	-2.95548	0.00989631	0.518961	-2.67969
Ankrd6	-0.352215	6.22197	-2.97251	0.00956051	0.518961	-2.6815
Fam63b	0.353174	6.53152	2.9466	0.0100759	0.518961	-2.68542
Josd2	0.468737	5.70702	2.98063	0.00940444	0.518961	-2.68616
Wbp1	0.483531	5.67685	2.96215	0.00976346	0.518961	-2.68977
Ednrb	0.448257	4.94335	3.05133	0.00814674	0.518961	-2.6899
Hspa8	-0.386145	10.6363	-2.95893	0.00982736	0.518961	-2.70473
Taf13	0.41467	5.92912	2.94382	0.0101329	0.518961	-2.7063
Gadd45g	0.490307	5.95817	2.96765	0.00965517	0.518961	-2.70824
Ptpmt1	0.354302	5.51455	2.96493	0.00970856	0.518961	-2.70897
Cdk17	-0.480189	8.12188	-2.91749	0.0106875	0.518961	-2.71884
Zdhhc24	0.431283	4.5475	3.11987	0.00708615	0.518961	-2.73141
Gltp	0.684407	6.24178	2.91603	0.0107191	0.518961	-2.73648
Gpatch2l	-0.481751	4.19902	-3.1778	0.00629712	0.518961	-2.73674
Cnksr2	-0.431737	7.0169	-2.90838	0.0108863	0.518961	-2.73832
Cit	0.50142	6.1619	2.93122	0.0103946	0.518961	-2.73971
Mpv17l2	0.577013	4.82465	3.016	0.00875297	0.518961	-2.74544
Guk1	0.312495	8.85752	2.91147	0.0108184	0.518961	-2.74624
Zbtb11	-0.47266	5.45088	-3.00072	0.00902886	0.518961	-2.74649
Prkacb	-0.348141	9.62988	-2.91122	0.010824	0.518961	-2.74976
Uba1	-0.411086	7.73971	-2.8884	0.0113348	0.518961	-2.75759
Fam124a	-0.62858	4.07061	-3.12756	0.00697607	0.518961	-2.76302
Med22	-0.36577	6.25035	-2.90553	0.0109492	0.518961	-2.76353
Cdc42ep1	0.894571	4.11625	3.12279	0.00704417	0.518961	-2.76682
Psmc5	0.307644	9.25232	2.89751	0.0111282	0.518961	-2.77018
Clint1	-0.36649	5.7581	-2.91355	0.010773	0.518961	-2.77284
Rgs7bp	0.414265	7.60057	2.87001	0.0117638	0.518961	-2.78138
Cdc5l	-0.447256	5.4196	-2.97884	0.00943858	0.518961	-2.78163
Aig1	0.39324	6.63965	2.87858	0.011562	0.518961	-2.78219
Elac1	-0.505269	5.0179	-3.00218	0.00900212	0.518961	-2.78609
Armc6	-0.408158	5.22343	-2.9893	0.00924052	0.518961	-2.78712
Hnrnph1	-0.461005	6.92618	-2.87441	0.0116597	0.518961	-2.78713
As3mt	0.374031	4.61853	3.01228	0.00881936	0.518961	-2.78863
Pknox2	-0.557518	5.39309	-2.91723	0.010693	0.518961	-2.80195
Zcchc12	-0.658925	8.37971	-2.8552	0.0121208	0.518961	-2.80494
Hk1	-0.358799	7.6245	-2.84975	0.0122546	0.518961	-2.80988
B2m	0.466581	5.47709	2.89296	0.0112309	0.518961	-2.81116
Sirt2	0.395429	7.44961	2.84178	0.0124531	0.518961	-2.81832
Snhg6	0.492199	3.80706	3.04302	0.00828547	0.518961	-2.81916
Dctn2	-0.303096	7.97465	-2.84126	0.0124662	0.518961	-2.82001
Dgkg	-0.527516	6.79554	-2.84314	0.0124191	0.518961	-2.82746
Slc4a4	0.689054	4.40313	3.02051	0.00867326	0.518961	-2.82959
Cdc23	-0.349292	5.79729	-2.86632	0.0118518	0.518961	-2.82978
Isl1	0.709568	4.34158	3.08554	0.00759917	0.518961	-2.83
Wdr48	-0.375323	6.19216	-2.85323	0.0121689	0.518961	-2.8302
Clec16a	0.591452	5.05622	2.94531	0.0101023	0.518961	-2.83041
Dgkb	-0.397301	7.40216	-2.83157	0.012712	0.518961	-2.83228
Copg2	-0.401669	5.89792	-2.86496	0.0118843	0.518961	-2.83717
Xiap	0.478967	4.83572	2.9045	0.0109721	0.518961	-2.84538
Khdrbs1	-0.374359	6.74752	-2.83008	0.0127502	0.518961	-2.85271
Sntg1	-0.531808	4.07806	-3.034	0.00843876	0.518961	-2.86005
Nolc1	-0.352971	5.88085	-2.86001	0.0120037	0.518961	-2.86365
Rims3	-0.473827	6.79603	-2.81529	0.0131358	0.518961	-2.87014
Csnk1d	-0.475648	7.31334	-2.80498	0.0134112	0.518961	-2.8715
Dcxr	0.877499	3.02692	3.14455	0.00673866	0.518961	-2.87226
Arntl	-0.384063	5.21741	-2.91222	0.010802	0.518961	-2.87617
Hgs	-0.388757	6.40828	-2.81401	0.0131696	0.518961	-2.87682
Rab34	0.609707	4.47141	2.98828	0.00925966	0.518961	-2.88009
Khdrbs3	0.889841	6.5317	2.79353	0.0137237	0.518961	-2.89447
Ctr9	-0.583016	5.53948	-2.85698	0.0120773	0.518961	-2.89776
Magee1	-0.480971	7.79722	-2.78035	0.014092	0.518961	-2.90409
Tcerg1l	-0.413262	5.50908	-2.83747	0.0125618	0.518961	-2.90549
Trim35	-0.287376	8.20161	-2.77876	0.014137	0.518961	-2.90773
Npc2	0.585643	6.22482	2.78589	0.0139359	0.518961	-2.90777
Asic2	-0.445151	6.03341	-2.81002	0.0132758	0.518961	-2.90796
Drc1	-0.446413	5.20361	-2.86589	0.0118621	0.518961	-2.90831
Ncoa5	-0.405671	5.80253	-2.85384	0.0121539	0.518961	-2.91078
Ptbp2	-0.578572	5.63553	-2.83076	0.0127329	0.518961	-2.91107
Fth1	0.616781	10.8924	2.81063	0.0132596	0.518961	-2.91564
Pcnx	0.571383	4.3058	2.94748	0.0100579	0.518961	-2.92737
Shank1	0.457898	5.62307	2.7876	0.0138881	0.518961	-2.92916
Zswim1	-0.364513	5.36112	-2.82766	0.0128127	0.518961	-2.93
Tmbim1	0.864322	5.02012	2.86001	0.0120036	0.518961	-2.93249
Arcn1	-0.369287	7.44309	-2.7586	0.0147213	0.518961	-2.93279
Mapk14	-0.363066	6.87802	-2.76124	0.0146434	0.518961	-2.93514
Ctxn3	0.769267	3.77805	2.96055	0.00979506	0.518961	-2.93718
Ptk2b	-0.411838	8.31512	-2.75743	0.0147558	0.518961	-2.93766
Anapc7	-0.430992	5.19367	-2.85236	0.0121902	0.518961	-2.93809
Ccdc64	0.397129	5.06512	2.83635	0.0125903	0.518961	-2.93845
Bola3	0.437385	6.02463	2.76144	0.0146375	0.518961	-2.9412
Jak1	-0.474217	6.66956	-2.7677	0.0144547	0.518961	-2.94251
2810403A07Rik	-0.438651	4.90828	-2.87309	0.0116909	0.518961	-2.94351
Snapin	0.394537	7.09747	2.75017	0.0149722	0.518961	-2.94354
Bre	-0.419022	4.6202	-2.88769	0.0113511	0.518961	-2.95116
Glyr1	-0.306678	8.03636	-2.7447	0.0151373	0.518961	-2.95131
Mark1	0.469839	6.09423	2.7668	0.014481	0.518961	-2.95429
Cryab	0.780196	7.3177	2.7416	0.0152316	0.518961	-2.95627
Nol4	-0.501901	6.70667	-2.74342	0.0151762	0.518961	-2.95724
Parp1	-0.408515	5.23444	-2.82451	0.0128941	0.518961	-2.95992
Nol11	-0.450141	4.82689	-2.86782	0.0118159	0.518961	-2.96281
Gprasp1	-0.566478	8.24941	-2.73729	0.0153639	0.518961	-2.96385
Hspa12a	-0.386728	6.43127	-2.74897	0.0150084	0.518961	-2.97135
Doc2a	-0.619565	4.0919	-2.95813	0.00984335	0.518961	-2.98168
Slc6a8	0.629178	4.45749	2.8591	0.0120257	0.518961	-2.9922
Nsf	-0.405008	9.78689	-2.72455	0.0157612	0.518961	-2.99604
Dmtf1	-0.346449	6.53765	-2.71925	0.0159293	0.518961	-2.99669
Copb1	-0.492324	5.17667	-2.79201	0.0137657	0.518961	-2.997
Ube2r2	0.276779	7.2626	2.70695	0.0163263	0.518961	-3.00008
Orc5	-0.330742	5.28099	-2.78436	0.013979	0.518961	-3.00016
Sparc	0.724701	7.49169	2.70725	0.0163163	0.518961	-3.00114
Zfp277	-0.402102	5.19105	-2.78825	0.0138701	0.518961	-3.00355
Hnrnpa2b1	-0.415417	8.89834	-2.70542	0.0163761	0.518961	-3.01181
Phf6	-0.475761	4.98431	-2.83183	0.0127054	0.518961	-3.01247
Slc7a10	0.889007	4.263	2.86517	0.0118792	0.518961	-3.01269
Ralgps1	-0.652626	4.3479	-2.86619	0.0118549	0.518961	-3.01451
Gss	0.389719	4.49823	2.83799	0.0125488	0.518961	-3.02222
Cbx4	-0.375514	5.68043	-2.74976	0.0149847	0.518961	-3.03264
Grk3	-0.388957	5.06966	-2.72967	0.0156004	0.518961	-3.0352
Ears2	-0.449048	3.91927	-2.90721	0.0109121	0.518961	-3.03805
Map2k3	0.513794	4.45061	2.84959	0.0122587	0.518961	-3.04772
Dgcr6	0.298663	7.15433	2.67106	0.0175397	0.518961	-3.04822
Hipk1	0.344015	5.36288	2.71258	0.0161432	0.518961	-3.05215
Tulp4	0.434106	5.92501	2.68143	0.0171804	0.518961	-3.05539
Bcl2l2	0.566671	4.31078	2.79936	0.0135637	0.518961	-3.05573
Rida	0.395109	6.80174	2.66553	0.0177343	0.518961	-3.05723
Clec2l	0.451891	6.72185	2.6705	0.0175594	0.518961	-3.05973
Reep3	0.738381	3.68297	2.89595	0.0111632	0.518961	-3.06464
Prodh	0.839307	3.5186	2.85578	0.0121066	0.518961	-3.0734
Tmem242	0.45385	6.65354	2.65514	0.0181056	0.518961	-3.07467
Eif3c	-0.437262	7.20651	-2.65751	0.0180202	0.518961	-3.07735
Cacnb1	-0.38667	6.58119	-2.66342	0.0178091	0.518961	-3.07833
Inpp4a	-0.452689	6.019	-2.68472	0.017068	0.518961	-3.07845
Oard1	0.380829	5.25272	2.6945	0.0167376	0.518961	-3.07971
Usp33	-0.504553	5.97227	-2.67465	0.0174147	0.518961	-3.08147
Tspyl2	-0.475013	7.36001	-2.64799	0.0183657	0.518961	-3.08324
Clk1	0.524406	4.60311	2.77081	0.0143646	0.518961	-3.08492
H2afv	0.308604	7.21073	2.64326	0.0185394	0.518961	-3.08514
Ppib	0.468702	4.53985	2.7839	0.0139918	0.518961	-3.0881
Zcchc18	-0.399169	9.70177	-2.65136	0.0182426	0.518961	-3.0889
Rbmxl1	-0.563389	5.095	-2.7427	0.0151981	0.518961	-3.096
Yif1a	0.55412	5.16137	2.68633	0.0170132	0.518961	-3.09835
Fam57b	0.79353	2.89318	2.96492	0.00970882	0.518961	-3.0985
Nfic	0.667069	4.66591	2.71543	0.0160515	0.518961	-3.09913
Ube3c	-0.357982	6.10596	-2.64294	0.0185512	0.518961	-3.10643
Trim23	-0.453629	5.49376	-2.68635	0.0170125	0.518961	-3.10775
Vcp	-0.411674	8.04524	-2.62757	0.0191277	0.518961	-3.10975
Tbce	-0.42963	4.3504	-2.76385	0.0145669	0.518961	-3.11478
Hnrnpu	-0.381061	7.88106	-2.61847	0.0194767	0.518961	-3.12057
D17Wsu92e	0.343003	6.74965	2.61909	0.0194529	0.518961	-3.12061
Klhl23	-0.368406	6.27274	-2.63016	0.019029	0.518961	-3.12065
Fuca1	0.572049	6.51567	2.62405	0.0192618	0.518961	-3.12361
Dcaf12l1	-0.358802	6.66074	-2.62206	0.0193383	0.518961	-3.1288
Kpna3	-0.448	6.64363	-2.61862	0.0194709	0.518961	-3.12906
Ptp4a2	0.259727	7.68756	2.61217	0.0197223	0.518961	-3.13032
Cptp	0.360919	6.15701	2.62634	0.0191743	0.518961	-3.13041
Iscu	0.375643	9.23309	2.6158	0.0195805	0.518961	-3.13501
Ajap1	0.553992	6.21807	2.62239	0.0193254	0.518961	-3.13643
Dcp2	0.42567	4.23969	2.76244	0.0146081	0.518961	-3.13774
Zfp239	-0.28957	6.68486	-2.61204	0.0197271	0.518961	-3.13957
Gna12	0.520832	6.7931	2.6041	0.0200408	0.518961	-3.14034
Gtdc1	-0.611158	3.47297	-2.79299	0.0137385	0.518961	-3.14237
Snap91	-0.418751	7.91754	-2.60142	0.020148	0.518961	-3.14241
6330403K07Rik	-0.476128	10.0972	-2.61301	0.0196893	0.518961	-3.14567
Ginm1	0.54443	4.69808	2.68631	0.017014	0.518961	-3.14748
Abce1	-0.362078	6.40244	-2.60509	0.0200017	0.518961	-3.14774
Tspyl5	-0.419197	6.47679	-2.60856	0.019864	0.518961	-3.14879
Pcbd2	0.409028	4.96088	2.65823	0.0179944	0.518961	-3.14886
Bmpr1a	0.370584	4.84796	2.65764	0.0180158	0.518961	-3.15818
Mcph1	-0.62386	3.56299	-2.81157	0.0132344	0.518961	-3.1588
Fam185a	-0.383091	4.83727	-2.69419	0.016748	0.518961	-3.15912
Sesn2	-0.454348	3.68301	-2.83325	0.012669	0.518961	-3.15994
Zfp280d	-0.54128	4.11469	-2.74377	0.0151657	0.518961	-3.16576
Klhl7	-0.357559	6.82718	-2.58717	0.0207257	0.518961	-3.16803
Sf1	-0.300913	6.56506	-2.59337	0.0204725	0.518961	-3.16965
Sgsm1	-0.595473	6.29193	-2.60262	0.0201	0.518961	-3.16998
Tmem189	0.541195	4.99315	2.64852	0.0183461	0.518961	-3.17073
Grhl1	-0.734555	4.47121	-2.71834	0.0159582	0.518961	-3.17112
Ostf1	0.763193	4.68354	2.67673	0.0173423	0.518961	-3.17148
Hace1	-0.467822	5.67365	-2.60606	0.019963	0.518961	-3.18225
Herc3	-0.400805	5.77317	-2.59911	0.0202403	0.518961	-3.18631
Tmem134	0.29742	5.58129	2.57852	0.0210843	0.518961	-3.18944
Cnot11	-0.328217	5.18402	-2.65061	0.0182698	0.518961	-3.19383
Rerg	-0.306789	6.4568	-2.57585	0.0211962	0.518961	-3.19688
Usp19	-0.456348	5.56923	-2.61561	0.0195877	0.518961	-3.19755
Rnaset2a	0.754223	3.70221	2.76173	0.0146289	0.518961	-3.19838
Pygo2	-0.310278	6.03198	-2.57661	0.0211641	0.518961	-3.19966
Ccl25	0.47159	3.78854	2.70062	0.0165342	0.518961	-3.20048
Car2	0.626121	8.07532	2.56088	0.0218336	0.518961	-3.20129
Prkab2	-0.549442	4.34484	-2.68796	0.0169579	0.518961	-3.20958
Lage3	0.481916	4.64217	2.62205	0.0193386	0.518961	-3.21019
Usp27x	-0.464502	3.78625	-2.72769	0.0156623	0.518961	-3.21054
Trim3	-0.321532	7.08771	-2.55129	0.022252	0.518961	-3.21181
Isca2	0.383881	7.19717	2.54547	0.0225096	0.518961	-3.21654
Wdr7	-0.461809	6.00337	-2.56527	0.021645	0.518961	-3.21803
Nxn	0.766995	3.65645	2.73927	0.0153031	0.518961	-3.22081
Aldh3b2	-0.750715	3.8406	-2.71204	0.0161608	0.518961	-3.22684
Pcdh8	-0.634906	5.93019	-2.56808	0.0215246	0.518961	-3.2287
D230025D16Rik	-0.390163	5.86483	-2.56551	0.0216345	0.518961	-3.23529
Adora1	0.355164	6.38222	2.5375	0.0228664	0.518961	-3.23616
Nfx1	-0.349967	6.35538	-2.54478	0.0225401	0.518961	-3.23666
Bcas1	0.962933	4.61857	2.61299	0.0196903	0.518961	-3.23782
Hadh	0.55047	4.33143	2.63578	0.0188177	0.518961	-3.23844
Mydgf	0.339881	6.35001	2.53649	0.0229121	0.518961	-3.23902
Plcb1	-0.442235	7.46663	-2.52992	0.0232114	0.518961	-3.23927
Nlk	0.475237	4.9375	2.613	0.0196897	0.518961	-3.23953
Supt6	-0.395227	5.42379	-2.57849	0.0210852	0.518961	-3.23953
Cstf2	-0.366961	5.8488	-2.56466	0.0216711	0.518961	-3.24018
Lmo3	-0.29551	8.26528	-2.52971	0.0232211	0.518961	-3.24224
Usp34	0.347667	4.7522	2.6039	0.020049	0.518961	-3.24518
Pls3	-0.443142	7.0729	-2.52705	0.0233434	0.518961	-3.24622
Gramd1a	-0.406553	6.42808	-2.5333	0.0230569	0.518961	-3.24752
Golga3	-0.337888	5.53635	-2.56595	0.0216157	0.518961	-3.24978
Tspan17	0.478254	4.96781	2.57417	0.0212666	0.518961	-3.25014
Aacs	-0.418043	5.48984	-2.57094	0.021403	0.518961	-3.2508
Kifap3	-0.437931	7.29863	-2.52232	0.023562	0.518961	-3.25095
Aars	-0.339843	6.6836	-2.52794	0.0233023	0.518961	-3.2539
Eps8	-0.464267	5.21261	-2.58828	0.0206801	0.518961	-3.25432
Ywhaz	-0.3156	10.8351	-2.53318	0.0230627	0.518961	-3.25575
Dnlz	0.320904	6.44319	2.51556	0.0238783	0.518961	-3.25975
Mapre2	-0.280734	8.31272	-2.51354	0.0239736	0.518961	-3.26109
Edem2	0.390134	4.71903	2.61207	0.019726	0.518961	-3.26148
Fis1	0.280001	8.63285	2.51796	0.0237657	0.518961	-3.26175
Selenof	0.383141	8.6271	2.5168	0.0238198	0.518961	-3.2628
Terf2ip	-0.286596	7.04699	-2.51215	0.0240392	0.518961	-3.26674
Dcaf7	-0.424234	7.18146	-2.50894	0.0241918	0.518961	-3.26811
Pstk	0.305671	5.07126	2.56043	0.0218533	0.518961	-3.26976
Snd1	-0.394101	6.1175	-2.52747	0.023324	0.518961	-3.26981
Gng4	-0.380636	7.95903	-2.50433	0.0244126	0.518961	-3.27212
Il17d	0.634377	3.76717	2.67752	0.017315	0.518961	-3.273
Jtb	0.311976	6.56819	2.50675	0.0242964	0.518961	-3.27325
Smim12	0.270307	6.61088	2.50298	0.0244773	0.518961	-3.27679
Ier5l	0.645473	3.97171	2.67733	0.0173218	0.518961	-3.2789
Armc8	-0.301184	6.85852	-2.50007	0.0246182	0.518961	-3.28086
Tada2b	0.665888	4.23031	2.60097	0.0201658	0.518961	-3.28194
Syn1	-0.444832	8.23959	-2.49423	0.0249026	0.518961	-3.28631
Med15	-0.378267	5.09254	-2.53766	0.0228593	0.518961	-3.28708
Bcl2	0.576462	4.646	2.57273	0.0213276	0.518961	-3.28731
Snrk	-0.262101	6.92673	-2.49447	0.0248908	0.518961	-3.28854
2010300C02Rik	-0.332361	7.20606	-2.49068	0.0250772	0.518961	-3.28877
Slc12a6	0.430539	4.27441	2.63156	0.0189763	0.518961	-3.2903
Rnf41	-0.288015	7.60754	-2.48918	0.0251512	0.518961	-3.29033
Vti1a	-0.304295	5.94862	-2.51317	0.0239913	0.518961	-3.29117
Txlng	-0.425115	5.16749	-2.55233	0.0222061	0.518961	-3.29263
Arhgef7	-0.296031	6.59708	-2.49162	0.025031	0.518961	-3.29547
Kif13a	0.587969	4.13014	2.61861	0.0194713	0.518961	-3.2982
Fbxw7	-0.33219	7.12073	-2.48195	0.0255116	0.518961	-3.30139
Zfp148	-0.291191	6.18566	-2.48709	0.0252551	0.518961	-3.30331
Cds2	0.320366	6.92199	2.47939	0.0256401	0.518961	-3.3069
Maged2	-0.360584	6.25554	-2.48559	0.0253294	0.518961	-3.31029
Pum2	0.367381	5.21855	2.50249	0.0245011	0.518961	-3.31087
Trim59	0.933109	4.07363	2.59598	0.0203665	0.518961	-3.31184
Ints8	-0.494694	5.2845	-2.5229	0.0235353	0.518961	-3.31345
Ddit3	0.39891	5.23435	2.50361	0.0244472	0.518961	-3.31382
Crmp1	-0.411326	7.66976	-2.47156	0.0260377	0.518961	-3.31586
Vegfb	0.40068	6.35865	2.47144	0.0260438	0.518961	-3.32037
Aven	0.435397	4.51252	2.58732	0.0207194	0.518961	-3.32195
Adgrl1	0.426321	5.64212	2.4957	0.0248309	0.518961	-3.32248
Ccsap	-0.333182	6.6684	-2.47051	0.026091	0.518961	-3.32288
Ccnl2	0.299179	5.59269	2.48665	0.0252767	0.518961	-3.32288
Abhd3	0.640939	4.95844	2.50074	0.0245857	0.518961	-3.32295
Mast4	0.437226	4.08838	2.60178	0.0201333	0.518961	-3.32354
Ak4	-0.555372	5.46394	-2.49956	0.0246431	0.518961	-3.32368
Exosc5	0.388976	4.9888	2.53155	0.0231368	0.518961	-3.32461
Anks1b	-0.267553	7.92287	-2.46389	0.0264326	0.518961	-3.32621
Cdkl4	-0.42638	5.00221	-2.50912	0.0241835	0.518961	-3.32785
Mfge8	0.504954	6.45097	2.46253	0.0265028	0.518961	-3.32943
Hdac2	-0.334442	7.69501	-2.45901	0.0266865	0.518961	-3.33119
D8Ertd738e	0.342693	7.152	2.45582	0.0268542	0.518961	-3.33502
Tspan15	0.727009	4.96743	2.52409	0.02348	0.518961	-3.33514
Mtmr12	-0.484634	4.70382	-2.52772	0.0233123	0.518961	-3.33681
Zcchc14	0.557529	4.10434	2.57018	0.0214353	0.518961	-3.34059
Amph	-0.289713	6.60724	-2.45649	0.0268188	0.518961	-3.34194
Smdt1	0.310094	8.83512	2.45678	0.0268038	0.518961	-3.342
Fam53c	-0.257376	6.58401	-2.45353	0.0269749	0.518961	-3.34258
Hspd1	-0.296324	8.21167	-2.45028	0.0271473	0.518961	-3.34402
Taf10	0.270493	6.59205	2.45017	0.0271533	0.518961	-3.34555
Baiap3	-0.792424	6.60774	-2.45248	0.0270308	0.518961	-3.35079
Usf3	0.695401	3.12696	2.65001	0.0182917	0.518961	-3.35208
Fbxw11	-0.266509	7.57393	-2.44207	0.0275876	0.518961	-3.35285
Ap2a2	-0.32957	7.22184	-2.44092	0.0276494	0.518961	-3.35526
Smim19	0.311842	6.20594	2.4509	0.0271142	0.518961	-3.35554
Ntan1	0.302568	6.36865	2.44253	0.0275628	0.518961	-3.35688
Sybu	-0.331071	7.01463	-2.44275	0.0275506	0.518961	-3.35807
E2f6	0.293082	6.86303	2.43855	0.0277783	0.518961	-3.36089
Fubp1	-0.364491	6.29587	-2.4453	0.0274133	0.518961	-3.36398
Wdr6	-0.586072	8.24471	-2.43405	0.0280241	0.518961	-3.36491
Trim46	-0.311704	5.55047	-2.47208	0.026011	0.518961	-3.36561
Abr	-0.287076	7.94766	-2.43141	0.0281689	0.518961	-3.36869
Fgf12	-0.274513	7.1801	-2.429	0.0283019	0.518961	-3.37013
Zfp236	0.633405	3.97579	2.54724	0.0224309	0.518961	-3.37627
Trp53i11	-0.339519	7.601	-2.42193	0.0286956	0.518961	-3.37889
Top2b	-0.383723	5.86986	-2.44788	0.0272751	0.518961	-3.37928
Noc2l	-0.305995	6.58464	-2.42652	0.0284394	0.518961	-3.38497
Drd2	0.654234	4.8532	2.49454	0.0248875	0.518961	-3.38544
Zfp704	0.491843	4.72694	2.47582	0.0258207	0.518961	-3.38874
Fam173b	0.552056	3.33939	2.61671	0.0195452	0.518961	-3.39176
Trappc11	-0.526636	5.132	-2.48715	0.0252518	0.518961	-3.39348
Ttyh1	0.377595	7.04441	2.41073	0.0293303	0.518961	-3.39371
Fbxo2	0.432954	5.83705	2.4228	0.028647	0.518961	-3.39569
Gnl3l	-0.464361	7.46073	-2.40981	0.0293834	0.518961	-3.39637
Mapk1ip1	-0.337134	5.40006	-2.44918	0.0272059	0.518961	-3.39738
Capn5	-0.526015	4.77437	-2.50467	0.0243962	0.518961	-3.3986
Nop58	-0.327288	6.07478	-2.4184	0.0288947	0.518961	-3.40127
Frmd8	0.645969	4.52401	2.51307	0.0239956	0.518961	-3.40171
Mgst3	0.336097	7.39919	2.4021	0.0298282	0.518961	-3.4055
Ubxn2a	0.411844	7.33456	2.40079	0.0299047	0.518961	-3.40704
Adipor2	0.557314	3.76757	2.56197	0.0217867	0.518961	-3.40747
Auh	0.306728	7.47259	2.39926	0.0299943	0.518961	-3.40878
Jkamp	0.274784	6.5191	2.40229	0.0298173	0.518961	-3.40903
Cox6a1	0.358143	9.29627	2.40779	0.0294994	0.518961	-3.40908
Dclk2	-0.340969	5.68952	-2.43143	0.0281681	0.518961	-3.40929
Fgf9	0.355016	5.20657	2.4421	0.0275857	0.518961	-3.41199
Slc25a1	0.399567	6.31493	2.40318	0.0297656	0.518961	-3.41213
Lrrc41	-0.366487	4.92598	-2.45946	0.0266633	0.518961	-3.4139
Pttg1	0.549135	5.56895	2.41819	0.0289066	0.518961	-3.41523
Ints4	-0.440813	4.57684	-2.48278	0.0254698	0.518961	-3.41909
Pspc1	-0.430551	4.98128	-2.46594	0.0263262	0.518961	-3.41993
Elovl5	0.539272	5.61149	2.41724	0.0289598	0.518961	-3.41998
Rab28	0.234531	7.91395	2.39143	0.0304554	0.518961	-3.42135
Abca2	0.517084	4.7727	2.4501	0.0271568	0.518961	-3.42179
Poldip3	-0.29804	7.21678	-2.38891	0.0306051	0.518961	-3.42478
4931428F04Rik	-0.377384	4.91799	-2.45824	0.0267268	0.518961	-3.42498
Slc27a1	0.322819	5.79786	2.3979	0.0300739	0.518961	-3.4275
Elavl1	-0.350981	5.80898	-2.40211	0.0298281	0.518961	-3.42876
Rangap1	-0.318315	8.21194	-2.38463	0.030861	0.518961	-3.42941
Pdcl3	0.257173	5.96109	2.38858	0.0306247	0.518961	-3.43212
Celf1	-0.350171	7.26547	-2.37916	0.0311912	0.518961	-3.43573
Rora	0.345007	5.46933	2.39615	0.0301766	0.518961	-3.43627
Pja1	-0.359611	9.01666	-2.38047	0.0311121	0.518961	-3.43767
Zcrb1	0.256331	7.05207	2.37673	0.0313393	0.518961	-3.43818
Lrrc40	-0.369277	5.38557	-2.40629	0.0295856	0.518961	-3.43927
Tfg	-0.276823	6.4928	-2.38205	0.0310168	0.518961	-3.43981
H2-T22	0.867506	3.60933	2.54002	0.0227529	0.518961	-3.44096
Nr2c2	-0.475326	5.71446	-2.38832	0.0306404	0.518961	-3.44126
Dip2b	0.360691	4.33	2.48434	0.0253921	0.518961	-3.44139
Fndc3b	-0.480539	3.98901	-2.51359	0.0239711	0.518961	-3.443
Poc5	-0.336524	4.95951	-2.43925	0.0277404	0.518961	-3.4434
Mapk9	-0.288014	8.06344	-2.37453	0.0314734	0.518961	-3.44364
Ptgr2	0.401062	5.56287	2.38762	0.0306821	0.518961	-3.44628
Meg3	0.730396	5.34401	2.38947	0.0305717	0.518961	-3.44737
Sez6l	-0.57423	4.76522	-2.44751	0.027295	0.518961	-3.44952
Vamp3	0.462354	5.20538	2.39748	0.0300985	0.518961	-3.44982
Cbl	-0.598481	3.70262	-2.50547	0.024358	0.518961	-3.45074
Atp6v0e	0.641131	6.26574	2.36886	0.0318222	0.518961	-3.45303
Ddit4l	0.750209	3.96552	2.48771	0.0252241	0.518961	-3.45426
Zfp941	-0.560213	5.6085	-2.38936	0.0305782	0.518961	-3.45477
Ttbk2	0.398972	4.9388	2.41005	0.0293691	0.518961	-3.4548
Add3	-0.273935	5.8217	-2.37382	0.0315173	0.518961	-3.45735
Fbxl14	0.55107	3.612	2.50928	0.0241758	0.518961	-3.4574
Aldh3a2	-0.336831	5.72457	-2.38879	0.0306126	0.518961	-3.45771
Klhdc10	-0.269716	6.31717	-2.37094	0.031694	0.518961	-3.45771
Vcpip1	-0.358114	6.05821	-2.37758	0.0312875	0.518961	-3.45775
Fam214a	-0.392792	4.64977	-2.41504	0.0290848	0.518961	-3.45827
Tex261	0.421562	5.73881	2.37221	0.0316162	0.518961	-3.46071
Foxo6	0.608504	4.12428	2.47863	0.0256784	0.518961	-3.46316
Pex5l	-0.549182	5.446	-2.37806	0.0312585	0.518961	-3.46401
Tspyl1	-0.263581	8.82793	-2.35962	0.0323989	0.522505	-3.46503
Pias1	-0.40042	6.11928	-2.36472	0.0320795	0.520056	-3.46511
Tnfrsf19	0.420078	4.3665	2.46876	0.0261811	0.518961	-3.46622
Setd7	0.519932	4.00527	2.47297	0.0259655	0.518961	-3.46973
Unc79	0.405336	3.3495	2.48702	0.0252585	0.518961	-3.47075
Abhd5	0.494566	3.87712	2.44436	0.0274642	0.518961	-3.47091
Rc3h1	0.4287	3.95887	2.47269	0.02598	0.518961	-3.47173
Hmgn3	0.420573	5.73874	2.35926	0.0324217	0.522505	-3.47352
Cbln4	-0.429998	5.32343	-2.40936	0.0294091	0.518961	-3.47362
Ap1g1	-0.426692	5.18553	-2.39985	0.0299599	0.518961	-3.47394
Rbbp5	-0.434849	6.00425	-2.37036	0.0317297	0.518961	-3.47398
Hnrnpk	-0.326737	9.11778	-2.35285	0.0328269	0.523889	-3.47466
Spin1	-0.251449	8.07614	-2.34989	0.0330165	0.524513	-3.47536
Gopc	-0.322678	6.42671	-2.35532	0.0326701	0.523889	-3.47567
Lamtor5	0.299341	7.72123	2.34827	0.0331204	0.524513	-3.47671
Litaf	0.723967	5.0072	2.40672	0.029561	0.518961	-3.47893
Glce	-0.473398	5.0279	-2.401	0.0298926	0.518961	-3.47916
Kpna2	-0.363409	4.84527	-2.41919	0.0288502	0.518961	-3.47917
Chid1	0.377371	5.92586	2.35409	0.0327484	0.523889	-3.48103
2310069G16Rik	0.507327	3.15223	2.55873	0.0219268	0.518961	-3.48145
Pbdc1	0.277774	5.99098	2.35149	0.0329139	0.524258	-3.48161
Tfdp2	0.342502	5.09436	2.38363	0.0309217	0.518961	-3.48721
Gm7964	-0.395846	4.26545	-2.45916	0.0266787	0.518961	-3.48815
Krt77	-0.543667	4.51668	-2.43812	0.0278014	0.518961	-3.48829
Man1a2	0.393984	5.95792	2.35295	0.0328205	0.523889	-3.48849
Casc3	-0.321193	5.27313	-2.39361	0.030326	0.518961	-3.48963
Slc35a4	0.3235	6.70553	2.33579	0.0339305	0.530571	-3.49403
Thrb	-0.470159	4.63421	-2.38969	0.0305589	0.518961	-3.49417
Ctif	0.564062	3.70655	2.4711	0.0260609	0.518961	-3.49488
Nptx1	-0.391265	4.75687	-2.39809	0.0300627	0.518961	-3.4954
G3bp1	-0.278362	6.9389	-2.33286	0.0341238	0.530571	-3.49881
Ccni	0.296377	7.18499	2.32989	0.0343203	0.530571	-3.50028
Mettl9	0.236008	6.82395	2.32798	0.0344476	0.530571	-3.50198
Oplah	0.525321	4.27395	2.42291	0.0286409	0.518961	-3.50346
Smim1	0.52195	4.16161	2.41488	0.0290939	0.518961	-3.50417
Srd5a3	0.376562	5.05415	2.38854	0.0306271	0.518961	-3.50564
Ndufb8	0.287302	8.34936	2.32723	0.0344975	0.530571	-3.50661
Fah	0.379415	3.74875	2.46304	0.0264768	0.518961	-3.50809
Sox6	0.529373	3.44649	2.47896	0.0256618	0.518961	-3.50811
Pvalb	1.29566	5.95171	2.33428	0.03403	0.530571	-3.50817
Mical2	-0.490751	4.93682	-2.36954	0.0317803	0.518961	-3.50843
Krcc1	0.678972	3.90075	2.41099	0.0293157	0.518961	-3.50868
Zmynd11	-0.265881	7.78542	-2.32315	0.0347708	0.530571	-3.50887
Atraid	0.350034	6.39708	2.32555	0.03461	0.530571	-3.50902
Tmem234	0.330909	6.93184	2.32224	0.0348321	0.530571	-3.50966
Diaph1	0.506736	4.27329	2.41137	0.029294	0.518961	-3.51102
Pja2	-0.353308	8.98139	-2.32394	0.0347177	0.530571	-3.51159
Thap11	-0.290598	6.01153	-2.33245	0.0341509	0.530571	-3.51459
Rbm22	-0.335399	4.34465	-2.41505	0.029084	0.518961	-3.51738
Npepl1	0.652329	3.71709	2.44045	0.027675	0.518961	-3.51785
Napg	-0.274958	7.68106	-2.314	0.0353908	0.530868	-3.51987
Gpkow	-0.340621	6.11801	-2.32382	0.0347261	0.530571	-3.51987
Sin3b	-0.28787	6.7977	-2.31647	0.0352222	0.530571	-3.52073
Dhx29	-0.448692	4.79817	-2.37937	0.0311788	0.518961	-3.52213
Dennd5a	0.308	6.81919	2.31196	0.0355309	0.530868	-3.52319
Acy1	0.402806	4.19267	2.41519	0.0290763	0.518961	-3.52441
Spop	0.31173	7.94135	2.31328	0.0354406	0.530868	-3.52464
Noct	-0.336831	6.59235	-2.31715	0.0351765	0.530571	-3.52536
Tmeff1	0.347153	7.76859	2.3101	0.0356587	0.530868	-3.5257
Acss1	0.428902	4.54202	2.36475	0.0320776	0.520056	-3.52775
Plin3	0.707359	4.84087	2.34725	0.0331857	0.524513	-3.52903
Smad1	-0.325766	5.80983	-2.32024	0.034967	0.530571	-3.52995
Pten	-0.249836	7.09374	-2.30601	0.035941	0.532422	-3.53028
Mrps21	0.333432	6.56769	2.30731	0.0358509	0.532422	-3.53049
Dctn4	-0.3461	5.85522	-2.31992	0.0349885	0.530571	-3.53195
Ppp1r14a	0.743154	3.49417	2.43723	0.0278503	0.518961	-3.53829
Glra2	-0.735977	4.73774	-2.38431	0.0308803	0.518961	-3.53924
Usp11	-0.529806	7.80792	-2.2986	0.0364582	0.533096	-3.54033
Ccm2	0.265916	7.5951	2.29703	0.0365688	0.533665	-3.54243
Sys1	0.265593	6.0258	2.30146	0.036258	0.532422	-3.54448
Cog1	-0.405511	4.87125	-2.34473	0.0333484	0.526071	-3.54603
Kat2b	0.781026	3.89222	2.41785	0.0289256	0.518961	-3.54933
Pnpla2	0.459977	4.43694	2.34818	0.0331258	0.524513	-3.55037
Hibadh	0.249617	7.74337	2.29066	0.0370203	0.533665	-3.55067
Plk2	-0.390413	8.13854	-2.29113	0.0369874	0.533665	-3.55095
Rims2	-0.308074	5.69908	-2.30111	0.0362823	0.532422	-3.55151
Usp2	0.491964	5.90859	2.29571	0.0366622	0.533665	-3.55155
Hdgfrp2	-0.391863	6.62094	-2.29436	0.0367579	0.533665	-3.55219
Rap1gds1	-0.356003	8.10605	-2.28893	0.0371441	0.533665	-3.55341
Prkci	-0.420533	5.95807	-2.30194	0.0362246	0.532422	-3.55535
Palmd	-0.549866	3.26045	-2.42668	0.028431	0.518961	-3.55951
Opalin	0.910501	4.55198	2.33036	0.0342894	0.530571	-3.56287
Cd63	0.790996	7.37184	2.28078	0.0377316	0.533665	-3.56332
Purb	0.272963	7.54701	2.28141	0.037686	0.533665	-3.56339
Dnajc6	-0.338639	5.64981	-2.29299	0.0368551	0.533665	-3.56603
Gpr88	0.491124	7.72583	2.27794	0.037938	0.533665	-3.56678
Ankrd40	0.356796	6.99585	2.27772	0.0379545	0.533665	-3.56683
Stxbp1	-0.382429	9.35912	-2.27885	0.0378717	0.533665	-3.56939
Cldn10	0.762098	4.49828	2.31789	0.0351263	0.530571	-3.56954
Gspt2	-0.466764	4.55554	-2.3607	0.0323306	0.522505	-3.57108
Aatf	-0.390602	4.41693	-2.35506	0.032687	0.523889	-3.57246
Atg16l1	-0.314335	6.23743	-2.27794	0.0379385	0.533665	-3.57649
Ldoc1l	-0.324063	6.253	-2.27302	0.0382989	0.533665	-3.57921
Cpsf3	-0.294706	6.33671	-2.26899	0.0385963	0.533665	-3.58427
Fbxo8	0.330128	4.88793	2.29881	0.0364439	0.533096	-3.58465
Cntln	0.386952	3.99492	2.37388	0.0315132	0.518961	-3.58531
Camkv	-0.291577	10.0779	-2.26862	0.0386236	0.533665	-3.58571
Sec11c	0.414598	6.84452	2.26328	0.0390222	0.533665	-3.58575
Ubc	-0.504094	6.16437	-2.27159	0.0384044	0.533665	-3.58698
Pole4	0.356347	7.04825	2.26107	0.039188	0.533665	-3.58881
Lmnb2	-0.493639	4.6613	-2.33845	0.0337564	0.530571	-3.58979
Mgst1	0.660023	3.67701	2.36608	0.0319948	0.520056	-3.58982
Arfgap1	-0.402715	6.38028	-2.26681	0.0387588	0.533665	-3.58993
Snx24	0.285727	4.97435	2.28991	0.0370739	0.533665	-3.59118
Plxnb1	0.678881	3.36517	2.37809	0.0312562	0.518961	-3.59182
Atp1a2	0.467653	6.30762	2.25749	0.0394581	0.533665	-3.59511
Cttn	-0.260763	7.61062	-2.25615	0.0395597	0.533665	-3.59559
Dync1li1	-0.306796	6.87018	-2.25694	0.0394998	0.533665	-3.59586
Appbp2	-0.350242	6.71602	-2.25541	0.0396155	0.533665	-3.59798
Dnajc19	0.33883	6.0405	2.25701	0.0394943	0.533665	-3.59811
Dbpht2	-0.358978	6.21808	-2.25497	0.039649	0.533665	-3.59952
Acyp2	0.432098	5.57539	2.26611	0.0388104	0.533665	-3.6002
Bzrap1	0.354576	4.66011	2.304	0.036081	0.532422	-3.60052
Edc3	-0.345898	6.1551	-2.26149	0.0391563	0.533665	-3.60102
Spats2l	-0.332227	5.73829	-2.27353	0.0382615	0.533665	-3.60147
Rbpj	0.41077	3.21061	2.40423	0.0297046	0.518961	-3.60166
Mrpl18	0.286087	6.8935	2.25073	0.0399728	0.533665	-3.60211
Dync1i1	-0.329669	7.83765	-2.25043	0.0399961	0.533665	-3.60217
Srp54b	-0.483598	4.39509	-2.3329	0.0341212	0.530571	-3.60336
C77370	-0.566426	4.70687	-2.29086	0.0370061	0.533665	-3.60397
Camk2b	-0.355965	9.30442	-2.24972	0.0400507	0.533665	-3.60666
[truncated: 7,617 more rows]

## Sheet: E.female_EX_TA
GeneSymbol	logFC	AveExpr	t	P.Value	adj.P.Val	B
[truncated: 8,203 more rows]

[truncated: 4 more sheets: F.female_EX_fc, G.all_FC_TA, H.all_EX_TA, I.all_EX_fc]
