# Supplementary material for: Genome-wide translational profiling of amygdala Crh-expressing neurons reveals role for CREB in fear extinction learning
Source: Nat Commun. 2020 Oct 14;11:5180. doi: 10.1038/s41467-020-18985-6 (PMC7560654; doi:10.1038/s41467-020-18985-6)
Supplement: Supplementary file 5 — Supplementary Data 2 [file 41467_2020_18985_MOESM5_ESM.xlsx]

## Sheet: Sheet2
Column1	Colors	kTotal	kWithin	kOut	kDiff	MM.bisque4	MM.blue	MM.cyan	MM.darkgreen	MM.darkgrey	MM.darkmagenta	MM.darkorange	MM.darkorange2	MM.darkred	MM.darkturquoise	MM.floralwhite	MM.greenyellow	MM.grey	MM.midnightblue	MM.purple	MM.skyblue3	MM.steelblue	MM.thistle2	MM.turquoise	MM.white	Mp.bisque4	Mp.blue	Mp.cyan	Mp.darkgreen	Mp.darkgrey	Mp.darkmagenta	Mp.darkorange	Mp.darkorange2	Mp.darkred	Mp.darkturquoise	Mp.floralwhite	Mp.greenyellow	Mp.grey	Mp.midnightblue	Mp.purple	Mp.skyblue3	Mp.steelblue	Mp.thistle2	Mp.turquoise	Mp.white
0610007P14Rik	grey	109.025	27.1358	81.8887	-54.753	-0.32744	0.711429	-0.430299	-0.175241	0.258007	-0.0175008	0.332768	-0.133758	-0.467283	-0.845633	-0.0948002	0.690986	0.401045	0.18415	0.182385	0.309349	0.00743087	-0.123383	0.268587	0.0208051	0.0300322	6.19828e-08	0.00355166	0.25521	0.0908523	0.910226	0.0273062	0.386706	0.00138405	5.07468e-13	0.540464	2.08216e-07	0.00697712	0.231456	0.236039	0.0410188	0.961818	0.424913	0.0779234	0.893366
0610009B22Rik	blue	283.185	165.201	117.985	47.2161	-0.626568	0.899831	-0.744747	-0.121333	0.243992	-0.0434691	0.456227	-0.196245	-0.463672	-0.892509	-0.21555	0.783573	0.589006	0.203981	0.417717	0.0845305	-0.0197459	-0.0252938	0.43379	-0.107351	5.36741e-06	9.99306e-17	6.77438e-09	0.432706	0.110467	0.779345	0.00185472	0.201701	0.00152455	4.08584e-16	0.159957	3.20845e-10	2.59905e-05	0.184139	0.00478283	0.585377	0.898765	0.870538	0.00326359	0.487938
0610009L18Rik	grey	112.374	28.3735	84.0005	-55.627	-0.710894	0.741208	-0.538145	0.347645	0.298877	-0.276375	-0.0105007	-0.482581	0.0313025	-0.451246	-0.248362	0.280139	0.709909	0.223974	0.26903	-0.310034	-0.230772	0.349788	0.694728	-0.391731	6.40641e-08	8.70655e-09	0.000164732	0.0207629	0.0487517	0.0693635	0.946064	0.000908112	0.840144	0.00210957	0.104033	0.0655035	6.80655e-08	0.143865	0.0774151	0.0405503	0.131778	0.0199388	1.68041e-07	0.0085469
0610010F05Rik	grey	64.0672	29.464	34.6031	-5.13909	-0.31228	-0.0328336	0.201372	0.514528	-0.185817	-0.271085	-0.652754	-0.569355	0.681225	0.280671	0.35723	-0.546984	0.401839	0.368361	-0.282104	-0.437278	-0.237739	0.426718	0.526923	-0.108984	0.0390441	0.832435	0.189935	0.000352722	0.227186	0.0750916	1.57145e-06	5.49975e-05	3.5891e-07	0.0649718	0.0172883	0.000122069	0.00685569	0.0138827	0.0635565	0.00299652	0.120195	0.00387001	0.000238192	0.481302
0610012G03Rik	blue	310.903	193.699	117.204	76.4953	-0.76798	0.933541	-0.667697	-0.0375774	0.0998759	0.0394428	0.381135	-0.458766	-0.165133	-0.770153	-0.0356381	0.596875	0.773004	0.218092	0.54823	-0.0568255	0.0794547	0.310083	0.636133	-0.0473608	1.17165e-09	2.53016e-20	7.38403e-07	0.808649	0.518898	0.79934	0.0106942	0.00173565	0.284075	9.8413e-10	0.818353	1.89849e-05	7.80598e-10	0.15497	0.000116941	0.714079	0.608174	0.0405167	3.47258e-06	0.760151
0610037L13Rik	grey	102.641	29.0784	73.5626	-44.4842	-0.353164	0.666018	-0.559618	-0.0656724	0.210953	0.20371	0.497534	-0.0537544	-0.44684	-0.820179	-0.222549	0.712026	0.37916	0.0651323	0.290476	0.179338	0.036293	-0.235277	0.242066	-0.231086	0.0186968	8.05492e-07	7.83642e-05	0.671903	0.169272	0.184736	0.000590047	0.728928	0.0023603	9.62028e-12	0.1465	5.9734e-08	0.0111417	0.67445	0.0557738	0.244092	0.815073	0.124198	0.113397	0.131238
1110004E09Rik	darkorange	67.7386	15.4684	52.2702	-36.8018	0.189724	0.0759352	-0.225638	-0.57586	-0.0885946	0.531578	0.934266	0.408347	-0.590951	-0.35295	-0.220511	0.482093	-0.243066	-0.398876	0.738157	0.568489	0.155501	-0.447896	-0.422586	-0.0585139	0.21739	0.624201	0.140834	4.31415e-05	0.567404	0.000204726	2.0243e-20	0.00592729	2.40672e-05	0.0187735	0.150329	0.000920697	0.111868	0.00731849	1.07746e-08	5.67835e-05	0.313488	0.0022979	0.00426816	0.70596
1110004F10Rik	greenyellow	169.522	90.3255	79.1964	11.1291	-0.13664	0.497329	-0.719546	-0.340183	0.632143	-0.0360306	0.576248	0.454095	-0.85918	-0.692775	-0.644839	0.941838	-0.0348385	-0.304601	0.131817	0.128681	-0.00114925	-0.411843	-0.166068	-0.195575	0.376461	0.000593611	3.72131e-08	0.0238577	4.17179e-06	0.816387	4.25149e-05	0.00196028	8.47018e-14	1.88012e-07	2.306e-06	1.66865e-21	0.822362	0.0443907	0.393694	0.405143	0.994093	0.00547508	0.281319	0.203273
1110008F13Rik	darkorange	32.5832	2.87587	29.7073	-26.8315	0.0188098	0.319766	-0.176477	-0.367137	-0.101508	0.534519	0.58572	0.0860845	-0.442048	-0.651978	0.106564	0.51043	0.0678949	0.0857325	0.328228	0.458981	0.154151	-0.364289	-0.0950644	0.16121	0.903542	0.0343506	0.251822	0.0142268	0.512056	0.000185839	2.95613e-05	0.578474	0.00266241	1.6324e-06	0.491151	0.000400299	0.661455	0.580035	0.0296153	0.00172586	0.317758	0.0150556	0.539331	0.295828
1110008P14Rik	blue	333.755	218.159	115.596	102.563	-0.81936	0.955428	-0.684212	0.0466879	0.118036	-0.115599	0.269572	-0.479106	-0.151006	-0.746235	0.00362436	0.589235	0.804209	0.332087	0.458227	-0.127533	0.025188	0.371555	0.681454	0.0276428	1.04935e-11	7.12949e-24	3.04504e-07	0.763459	0.445406	0.454921	0.0767972	0.00100107	0.327851	6.08882e-09	0.981372	2.57564e-05	4.86162e-11	0.0276427	0.00176036	0.409383	0.871075	0.0130178	3.54437e-07	0.858631
1110012L19Rik	greenyellow	159.831	83.0728	76.7582	6.31456	-0.166303	0.499739	-0.743206	-0.260126	0.585151	-0.0674566	0.708463	0.449251	-0.886726	-0.657009	-0.606174	0.926432	-0.0189567	-0.209398	0.365763	0.229348	-0.100682	-0.388482	-0.17264	-0.308615	0.280629	0.000552759	7.56025e-09	0.0881375	3.02227e-05	0.663511	7.43681e-08	0.00222001	1.15853e-15	1.27273e-06	1.29575e-05	1.99349e-19	0.902792	0.172511	0.0146218	0.134246	0.515513	0.00916187	0.262442	0.0415259
1110017D15Rik	purple	53.2358	13.9784	39.2574	-25.279	-0.322466	0.473297	-0.567659	-0.0106941	0.275014	0.0548891	0.649924	0.0482544	-0.436044	-0.460587	-0.426241	0.524654	0.230169	-0.112118	0.715941	0.138375	-0.0868335	-0.0766001	0.107822	-0.46084	0.0327764	0.00117549	5.85443e-05	0.945072	0.0708035	0.72343	1.80466e-06	0.755763	0.00308877	0.00165446	0.00391423	0.000256226	0.132819	0.468706	4.6776e-08	0.370375	0.575161	0.62116	0.486018	0.00164344
1110032A03Rik	grey	170.824	49.9211	120.903	-70.9819	-0.778426	0.768468	-0.452474	0.15316	-0.109997	0.0316802	0.259334	-0.681752	0.135309	-0.56519	0.118521	0.238663	0.850132	0.329403	0.683375	-0.0239939	-0.0582094	0.437277	0.745507	-0.186279	4.97693e-10	1.12684e-09	0.00204405	0.320917	0.477214	0.838241	0.0891453	3.48703e-07	0.381172	6.40777e-05	0.443525	0.118718	2.85561e-13	0.0290025	3.18923e-07	0.877138	0.707422	0.00299661	6.41574e-09	0.226014
1110037F02Rik	grey	11.8163	5.8921	5.92417	-0.0320722	-0.0875084	-0.147616	0.0530533	0.348876	0.133972	-0.394741	-0.48468	-0.0928985	0.321139	0.379	-0.093639	-0.294978	0.0284885	0.0017806	-0.361586	-0.406415	-0.172232	0.281144	0.155005	-0.0753087	0.572183	0.338953	0.732332	0.0202862	0.385941	0.0080093	0.000855794	0.548654	0.0335423	0.0111786	0.545458	0.0519165	0.854352	0.990848	0.0158799	0.0061907	0.263591	0.0645023	0.315053	0.627073
1110038F14Rik	darkorange2	45.6737	15.3028	30.371	-15.0682	0.294282	0.11501	-0.117001	-0.48342	-0.0334497	0.609307	0.626889	0.367511	-0.525525	-0.527179	-0.219675	0.495382	-0.230746	-0.369201	0.200612	0.468198	0.281788	-0.63407	-0.362074	0.11314	0.0524978	0.457238	0.449435	0.000886863	0.829336	1.13621e-05	5.29079e-06	0.014121	0.000249166	0.000236224	0.151921	0.000628577	0.131823	0.0136506	0.191648	0.00135034	0.0638663	3.81922e-06	0.0157283	0.464637
1110051M20Rik	greenyellow	64.2145	25.1712	39.0433	-13.8721	-0.302065	0.403928	-0.738811	0.0609123	0.768812	-0.392824	0.198456	0.318674	-0.54452	-0.299713	-0.669714	0.697733	0.0450694	-0.238414	-0.0584338	-0.344377	-0.11197	0.0118373	0.0140545	-0.292975	0.0462822	0.00654478	1.02959e-08	0.694482	1.09621e-09	0.00834825	0.196565	0.0350046	0.00013282	0.0480938	6.64659e-07	1.41139e-07	0.771435	0.119114	0.706345	0.0220739	0.469295	0.939211	0.927852	0.0536045
1110059E24Rik	grey	143.004	42.2607	100.743	-58.4827	-0.59169	0.77864	-0.660343	0.0543081	0.459629	-0.290577	0.0805089	-0.199512	-0.355459	-0.708125	-0.220159	0.65342	0.545648	0.251985	-0.00406372	-0.158468	-0.195518	0.113718	0.474777	-0.141408	2.33714e-05	4.88802e-10	1.07644e-06	0.726244	0.00169675	0.0556843	0.603408	0.194145	0.0178905	7.59154e-08	0.150998	1.52072e-06	0.000127798	0.0989206	0.979114	0.304228	0.203408	0.462343	0.00112865	0.359873
1110059G10Rik	blue	237.12	128.285	108.835	19.4493	-0.578242	0.850691	-0.796351	-0.0891931	0.498043	-0.306042	0.318942	-0.0359458	-0.560161	-0.773618	-0.408334	0.827542	0.456459	0.108228	0.214948	-0.0639131	-0.0230558	0.0122916	0.343739	-0.0669247	3.94202e-05	2.65506e-13	1.02293e-10	0.564779	0.000581245	0.0433441	0.0348433	0.816811	7.68542e-05	7.42265e-10	0.00592896	4.31613e-12	0.00184357	0.484368	0.161155	0.680216	0.881907	0.936882	0.022338	0.666008
1110065P20Rik	turquoise	126.789	38.3239	88.4647	-50.1408	-0.736203	0.667229	-0.286584	0.297791	-0.163054	-0.0194533	-0.127325	-0.750275	0.384966	-0.386316	0.20826	0.0121098	0.833564	0.395954	0.264552	-0.300396	0.0477335	0.471472	0.817145	-0.0312852	1.23319e-08	7.56561e-07	0.059291	0.0496169	0.290267	0.900258	0.410155	4.5402e-09	0.00986986	0.00959268	0.174909	0.937814	2.17756e-12	0.00780097	0.0826717	0.0475619	0.758319	0.0012356	1.32453e-11	0.840232
1190002N15Rik	grey	23.2503	7.33458	15.9158	-8.58118	0.533493	-0.466943	0.573111	-0.165361	-0.308279	0.256755	-0.0499432	0.137443	0.07014	0.219374	0.380943	-0.317357	-0.355622	0.0181231	-0.159872	0.423011	-0.206003	-0.274309	-0.342431	0.0808025	0.000192242	0.00139678	4.78341e-05	0.2834	0.0417599	0.0924869	0.747491	0.373636	0.650966	0.152497	0.0107369	0.0358072	0.0178343	0.907048	0.29991	0.00422558	0.179735	0.0715587	0.0228871	0.602083
1190007I07Rik	blue	288.282	174.211	114.071	60.1406	-0.660983	0.907764	-0.80595	-0.0606316	0.386918	-0.21115	0.453841	-0.155891	-0.497844	-0.801434	-0.367839	0.782621	0.567613	0.13586	0.493821	0.0150754	-0.0797748	0.0659044	0.431609	-0.175727	1.04215e-06	1.91245e-17	4.10425e-11	0.695822	0.00947113	0.168865	0.00197318	0.312259	0.000584675	6.34602e-11	0.0140286	3.48278e-10	5.86423e-05	0.379219	0.000657923	0.922627	0.606725	0.670809	0.00344106	0.253874
1300002E11Rik	blue	216.248	134.491	81.7568	52.7339	-0.792991	0.876795	-0.583011	0.231714	0.0753414	-0.179125	0.173712	-0.542828	-0.051	-0.685028	-0.0060616	0.420598	0.810452	0.439104	0.462605	-0.10685	-0.0464704	0.289329	0.722742	-0.110618	1.39223e-10	6.12164e-15	3.28364e-05	0.130166	0.626922	0.244661	0.259447	0.000140691	0.742329	2.91025e-07	0.96885	0.00447213	2.62785e-11	0.00286452	0.00156841	0.48998	0.76453	0.0567927	3.02908e-08	0.474715
1500004A13Rik	grey	217.051	58.1147	158.937	-100.822	-0.780684	0.865001	-0.736091	0.132563	0.407315	-0.372626	0.103561	-0.340747	-0.203991	-0.566647	-0.142165	0.595723	0.69083	0.269961	0.216044	-0.328537	-0.155462	0.47141	0.619967	-0.0855323	4.11089e-10	3.70362e-14	1.24269e-08	0.391002	0.0060667	0.0127384	0.503512	0.023611	0.184117	6.07567e-05	0.357284	1.98888e-05	2.10074e-07	0.0763553	0.158978	0.029453	0.31361	0.00123771	7.18789e-06	0.580923
1500009C09Rik	grey	92.0249	24.1244	67.9005	-43.7761	-0.673869	0.735662	-0.514144	0.190842	0.274894	-0.251173	0.00694121	-0.44826	-0.0589925	-0.580161	-0.0564929	0.392675	0.672733	0.338542	0.172768	-0.178893	0.0439081	0.293394	0.616837	-0.240294	5.33769e-07	1.27984e-08	0.000356958	0.214642	0.0709317	0.100049	0.964332	0.00227674	0.703664	3.66383e-05	0.715683	0.00837506	5.66957e-07	0.0245876	0.262084	0.245282	0.777173	0.0532478	8.23666e-06	0.116144
1500009L16Rik	turquoise	191.983	67.9293	124.054	-56.1248	-0.852891	0.699234	-0.385294	0.400402	0.156817	-0.40282	-0.365028	-0.78322	0.420096	-0.227707	0.0691283	0.023528	0.884115	0.336874	0.0774726	-0.546557	-0.139669	0.785506	0.919476	-0.130353	1.98825e-13	1.29253e-07	0.00980193	0.00707683	0.30936	0.00670814	0.0148367	3.30773e-10	0.00452496	0.13713	0.655685	0.879507	1.82104e-15	0.0253486	0.617178	0.000123874	0.365873	2.7124e-10	1.24072e-18	0.399017
1500011B03Rik	turquoise	229.92	53.1934	176.726	-123.533	-0.840087	0.822607	-0.519122	0.377946	0.294669	-0.324333	-0.230238	-0.684338	0.205436	-0.489881	-0.0417988	0.273143	0.874155	0.343307	0.0494479	-0.439939	-0.117555	0.587823	0.868003	-0.177025	1.00592e-12	7.41549e-12	0.000305493	0.0114247	0.0521737	0.0317232	0.1327	3.02386e-07	0.180961	0.000737539	0.787623	0.0728207	9.30351e-15	0.0225181	0.749914	0.00280586	0.447275	2.72272e-05	2.38131e-14	0.250329
1500011K16Rik	blue	347.69	229.958	117.732	112.226	-0.886719	0.95767	-0.679605	0.26255	0.287963	-0.328693	0.00991116	-0.575097	-0.0132517	-0.638876	-0.143122	0.458333	0.871769	0.345102	0.276048	-0.316655	-0.102223	0.452175	0.817284	-0.185608	1.15998e-15	2.46523e-24	3.92078e-07	0.0851107	0.0580253	0.0293715	0.949088	4.44001e-05	0.931963	3.05656e-06	0.354021	0.00175544	1.34716e-14	0.0217772	0.0697073	0.0362413	0.509071	0.00205983	1.30547e-11	0.22772
1600012H06Rik	grey	25.1237	11.6057	13.518	-1.91225	-0.215754	0.268213	0.153915	0.14319	-0.472084	0.207148	0.122501	-0.533655	0.246532	-0.299315	0.401171	-0.1444	0.458368	0.467515	0.459243	0.418831	-0.0949668	0.0749137	0.4012	-0.0418556	0.159552	0.078354	0.318511	0.35379	0.00121515	0.177274	0.428258	0.000191215	0.106692	0.0484061	0.00695771	0.349694	0.00175387	0.00137544	0.00171405	0.00466059	0.53975	0.628886	0.00695333	0.787342
1600014C10Rik	grey	50.4979	19.726	30.7719	-11.0458	-0.594606	0.592723	-0.560966	-0.0559937	0.314847	-0.252296	0.206036	-0.251591	-0.178163	-0.389241	-0.0913877	0.452404	0.479445	0.0830912	0.350062	-0.184425	-0.017282	0.406909	0.388667	-0.0218253	2.08019e-05	2.24299e-05	7.46634e-05	0.718091	0.0373789	0.0984911	0.179663	0.0994671	0.247247	0.00901494	0.555202	0.00204772	0.000991637	0.591802	0.0198355	0.23075	0.911344	0.00612237	0.0091259	0.888169
1600020E01Rik	turquoise	130.033	45.7808	84.2519	-38.471	-0.795145	0.623676	-0.372288	0.547803	0.183181	-0.484732	-0.405817	-0.702545	0.390427	-0.197056	-0.0586554	-0.030256	0.800107	0.393412	0.0544095	-0.51339	-0.171115	0.600155	0.857977	-0.238104	1.14336e-10	6.10498e-06	0.0128261	0.000118677	0.233963	0.000854516	0.00627424	1.06257e-07	0.00878938	0.199806	0.705281	0.845422	7.19793e-11	0.00824301	0.725752	0.000365391	0.266747	1.66148e-05	1.00031e-13	0.119609
1700001L19Rik	darkgrey	18.5163	3.70861	14.8077	-11.0991	-0.175815	0.165822	-0.386416	0.331954	0.755106	-0.427096	-0.170026	0.112826	-0.149387	0.0341567	-0.667453	0.200191	0.051852	-0.276547	-0.253746	-0.433128	-0.346333	0.104583	0.135416	-0.69284	0.253632	0.282041	0.00957232	0.0277088	3.17307e-09	0.00383528	0.269848	0.465884	0.333126	0.825784	7.47819e-07	0.192601	0.738175	0.0691834	0.096506	0.00331658	0.0212811	0.499288	0.380795	1.87312e-07
1700003E16Rik	grey	62.3196	24.4148	37.9048	-13.49	-0.531538	0.234591	-0.113751	0.459154	0.168225	-0.255402	-0.402047	-0.610642	0.58292	0.218838	-0.0412694	-0.30926	0.544932	0.0672757	0.0570876	-0.579864	-0.193143	0.731131	0.639151	-0.385883	0.000204995	0.12533	0.462214	0.00171806	0.275028	0.0942774	0.00682417	1.07384e-05	3.29518e-05	0.153528	0.790252	0.0410803	0.000130963	0.66436	0.712817	3.70564e-05	0.209062	1.74095e-08	3.01756e-06	0.00968085
1700007K13Rik	purple	50.0277	13.3217	36.7059	-23.3842	-0.296179	0.440188	-0.58049	-0.0211454	0.327181	0.0200714	0.655355	0.10342	-0.466163	-0.422854	-0.463606	0.537621	0.180064	-0.171535	0.704509	0.125341	-0.0970659	-0.0788582	0.0601835	-0.473818	0.0509244	0.00278859	3.6179e-05	0.891632	0.03017	0.897105	1.38198e-06	0.504099	0.00142636	0.00424126	0.00152723	0.000167639	0.242157	0.265557	9.44774e-08	0.417545	0.530784	0.610878	0.697963	0.00115879
1700019D03Rik	turquoise	138.98	43.6932	95.2868	-51.5936	-0.651963	0.483983	-0.0173702	0.461444	-0.367091	-0.0894005	-0.37773	-0.883436	0.612074	-0.229606	0.579587	-0.233109	0.830965	0.681204	0.0812131	-0.275343	0.0244284	0.583433	0.847294	0.117736	1.63364e-06	0.000872862	0.910893	0.0016174	0.0142399	0.563871	0.0114756	2.04464e-15	1.0105e-05	0.133796	3.74509e-05	0.127804	2.93511e-12	3.59326e-07	0.600233	0.0704533	0.874931	3.23056e-05	4.11298e-13	0.446574
1700020I14Rik	darkred	196.227	75.1686	121.059	-45.89	-0.535386	0.219031	0.162579	0.699632	-0.345136	-0.243126	-0.649791	-0.858308	0.835312	0.152144	0.513012	-0.548799	0.692502	0.648015	-0.089122	-0.440283	-0.120999	0.679265	0.798493	0.0262624	0.00018058	0.153157	0.291692	1.26258e-07	0.0217635	0.111779	1.81638e-06	9.55706e-14	1.77622e-12	0.324178	0.0003697	0.000114666	1.90975e-07	1.97971e-06	0.565091	0.00278199	0.433983	3.99396e-07	8.37885e-11	0.865624
1700021F05Rik	grey	68.8054	27.9922	40.8132	-12.8211	-0.442554	0.616915	-0.239863	-0.0838271	-0.234782	0.383918	0.247032	-0.459472	0.0522252	-0.6285	0.324762	0.329939	0.59522	0.298085	0.297199	0.0914312	0.181423	0.151475	0.486984	0.107833	0.00262902	8.20904e-06	0.116821	0.588513	0.125013	0.0100898	0.105961	0.00170376	0.736359	4.92127e-06	0.0314851	0.0287266	2.02953e-05	0.0493815	0.0500937	0.555013	0.238562	0.326336	0.000801465	0.485973
1700025G04Rik	grey	111.193	37.1153	74.0773	-36.962	-0.565781	0.335851	-0.0112852	0.563937	0.00354446	-0.338437	-0.638364	-0.756549	0.677298	0.0531035	0.186918	-0.354194	0.67296	0.303336	-0.211395	-0.554946	-0.114898	0.644734	0.783114	-0.194601	6.27129e-05	0.0258253	0.942041	6.70665e-05	0.981782	0.0246351	3.13054e-06	2.84653e-09	4.44237e-07	0.732088	0.224396	0.0183314	5.60169e-07	0.0453258	0.168359	9.25119e-05	0.457681	2.31756e-06	3.33818e-10	0.205579
1700037H04Rik	grey	29.4589	11.9465	17.5124	-5.56596	0.156363	0.120991	-0.151578	-0.644468	0.025298	0.522082	0.430275	0.26926	-0.361593	-0.301383	-0.0862035	0.459999	-0.160116	-0.452226	0.0541964	0.121657	0.358148	-0.13871	-0.268252	0.381198	0.310779	0.434013	0.326003	2.34722e-06	0.870516	0.00027816	0.00355368	0.0771522	0.0158775	0.0468014	0.577948	0.00168031	0.299163	0.00205713	0.726785	0.431472	0.016983	0.369206	0.0783087	0.0106801
1700066M21Rik	turquoise	93.0738	33.0734	60.0004	-26.9269	-0.744009	0.499916	-0.262456	0.501903	0.171605	-0.593546	-0.459858	-0.687539	0.391998	-0.0732456	0.141459	-0.130002	0.735842	0.529443	0.0557385	-0.451226	-0.319678	0.691799	0.792169	-0.163155	7.14086e-09	0.000549867	0.085226	0.000518257	0.265359	2.17047e-05	0.00168653	2.52959e-07	0.00849796	0.636566	0.359701	0.400298	1.26412e-08	0.00021951	0.719323	0.00211065	0.0344033	1.98794e-07	1.50005e-10	0.289963
1700086L19Rik	grey	154.492	38.3665	116.126	-77.7595	-0.509588	0.751681	-0.782051	-0.0482034	0.587094	-0.259982	0.24684	0.00990034	-0.519596	-0.731055	-0.57663	0.791021	0.380141	-0.102242	0.0769685	-0.151172	0.0267533	-0.060044	0.296987	-0.165051	0.000410769	4.09412e-09	3.65757e-10	0.756013	2.80167e-05	0.0883199	0.106241	0.949144	0.000300961	1.74993e-08	4.19045e-05	1.66377e-10	0.0109175	0.508992	0.619478	0.327313	0.863136	0.69863	0.0502653	0.284318
1700123O20Rik	blue	267.007	160.019	106.987	53.032	-0.779541	0.906199	-0.717413	0.159773	0.282902	-0.147106	0.326956	-0.422921	-0.225787	-0.769871	-0.111867	0.624188	0.756924	0.307377	0.4825	-0.0751776	-0.0967217	0.276926	0.630962	-0.231928	4.52991e-10	2.681e-17	4.26232e-08	0.300213	0.0627792	0.340643	0.0302906	0.00423463	0.140565	1.00676e-09	0.469708	5.96798e-06	2.76691e-09	0.0423927	0.0009102	0.627674	0.532249	0.0687883	4.40229e-06	0.129801
1810013L24Rik	grey	22.5729	9.91706	12.6558	-2.73878	-0.550624	0.453543	-0.337133	0.0576736	0.0277749	-0.309395	-0.0413539	-0.359837	0.0578658	-0.198465	0.157212	0.155285	0.492821	0.246134	0.180918	-0.248678	-0.217728	0.457611	0.443351	0.148534	0.000107632	0.00198846	0.0252292	0.709997	0.857962	0.0409876	0.789833	0.0164332	0.709073	0.196543	0.308126	0.314168	0.000677363	0.107277	0.239891	0.10358	0.155677	0.00178896	0.00257707	0.335925
1810022K09Rik	blue	355.496	243.612	111.884	131.729	-0.838017	0.972398	-0.791324	0.153931	0.418346	-0.408055	0.164692	-0.387868	-0.252854	-0.694749	-0.272316	0.628909	0.761796	0.300981	0.347467	-0.2154	-0.144536	0.340713	0.679213	-0.23102	1.28999e-12	3.58178e-28	1.61893e-10	0.318459	0.00471341	0.00596639	0.285381	0.00928229	0.0977238	1.6784e-07	0.0737266	4.8313e-06	1.9055e-09	0.0471101	0.0208323	0.160254	0.349238	0.0236258	4.00517e-07	0.131353
1810026B05Rik	grey	31.7581	14.661	17.0971	-2.43607	-0.234239	0.200707	0.157628	0.424123	-0.251645	0.115605	-0.359244	-0.569451	0.437565	-0.20449	0.283909	-0.265301	0.464404	0.421791	-0.172	-0.0872824	-0.186054	0.0867702	0.507848	-0.108504	0.125914	0.191433	0.306832	0.00411602	0.0993927	0.4549	0.0166245	5.48032e-05	0.00297542	0.183023	0.0618093	0.0817737	0.00149509	0.00434872	0.264242	0.573179	0.226584	0.575441	0.000433171	0.483246
1810026J23Rik	grey	53.0567	18.8618	34.1949	-15.3331	0.104164	0.0193626	-0.410047	-0.28137	0.62756	-0.104745	0.283026	0.552263	-0.554148	-0.0204499	-0.539575	0.527078	-0.332344	-0.48613	-0.100299	-0.171904	0.0176794	-0.0630143	-0.362514	-0.0672657	0.501017	0.900721	0.00570348	0.0642785	5.13374e-06	0.498618	0.0626591	0.000101652	9.51507e-05	0.895176	0.000157026	0.000236999	0.0275152	0.000821228	0.517118	0.264512	0.909314	0.684478	0.0155926	0.664407
1810030O07Rik	grey	111.664	36.361	75.303	-38.9419	-0.565196	0.662626	-0.839537	0.077058	0.741522	-0.469478	0.120085	0.0576972	-0.470667	-0.501378	-0.61444	0.724686	0.34128	-0.0862658	-0.0228044	-0.389907	-0.101703	0.122053	0.296745	-0.235014	6.40652e-05	9.58644e-07	1.07501e-12	0.619069	8.51644e-09	0.00130439	0.437489	0.709884	0.00126299	0.000526436	9.13286e-06	2.66901e-08	0.02338	0.577671	0.883186	0.00888764	0.51124	0.42996	0.0504621	0.12463
1810037I17Rik	blue	392.192	264.469	127.723	136.747	-0.850985	0.98866	-0.751308	0.188061	0.242973	-0.235246	0.244732	-0.468062	-0.200092	-0.783483	-0.131024	0.614039	0.823108	0.388319	0.444995	-0.135477	-0.0678912	0.313649	0.713201	-0.148061	2.55499e-13	3.23174e-36	4.2084e-09	0.221524	0.112011	0.124249	0.109357	0.00135531	0.192824	3.23359e-10	0.396571	9.29136e-06	7.02462e-12	0.00919369	0.00247284	0.380577	0.661473	0.0381488	5.55304e-08	0.337482
1810041L15Rik	grey	17.9344	7.96739	9.96705	-1.99967	-0.327416	0.149784	0.0165315	0.518187	0.192443	-0.419848	-0.525891	-0.43881	0.359938	0.0575528	0.148162	-0.245265	0.374352	0.40618	-0.255343	-0.317153	-0.0936578	0.387604	0.462262	-0.231945	0.0300447	0.331827	0.915179	0.000314614	0.210748	0.00455123	0.000246244	0.00288543	0.0164008	0.710578	0.337149	0.108563	0.0122987	0.00622347	0.0943568	0.0359332	0.545377	0.00933442	0.00158276	0.129772
1810043G02Rik	grey	8.43708	5.4209	3.01618	2.40472	-0.169291	0.0844577	-0.233308	-0.0526853	0.333505	-0.080295	0.0396541	0.0102707	0.0407997	0.211389	-0.336551	0.0639406	0.0449186	-0.440072	0.117815	-0.389773	0.017615	0.380955	0.0754783	-0.164188	0.271954	0.585701	0.127468	0.73412	0.026946	0.604374	0.798288	0.947244	0.792587	0.168372	0.0254984	0.680086	0.77218	0.00279666	0.446264	0.0089132	0.909642	0.0107342	0.626295	0.286878
1810055G02Rik	grey	10.2546	5.21108	5.04355	0.167522	-0.143149	0.0863584	0.138006	0.198726	-0.286725	0.133767	0.0358625	-0.388378	0.295516	-0.00504761	0.393665	-0.164539	0.284592	0.210352	0.267955	0.0706922	-0.0227525	0.366204	0.250086	0.102733	0.353929	0.577262	0.371665	0.195944	0.05916	0.386672	0.817229	0.00918217	0.0514699	0.974059	0.00819797	0.285835	0.0611589	0.17052	0.078652	0.648397	0.88345	0.0144939	0.101576	0.506949
1810058I24Rik	grey	277.209	67.0657	210.144	-143.078	-0.800349	0.902447	-0.66799	0.102653	0.0882434	-0.0461953	0.413011	-0.497111	-0.132952	-0.727212	-0.0723599	0.528152	0.79637	0.280666	0.693224	-0.00872321	0.00174306	0.305173	0.661704	-0.202455	7.03515e-11	5.88408e-17	7.27223e-07	0.507284	0.568947	0.765885	0.00533095	0.000597444	0.389601	2.26074e-08	0.64066	0.000228908	1.02111e-10	0.0649768	1.83231e-07	0.955184	0.991041	0.0439731	1.00467e-06	0.187513
2010107E04Rik	blue	358.884	238.445	120.439	118.006	-0.773192	0.966308	-0.771322	-0.00636304	0.269668	-0.228308	0.381901	-0.329988	-0.349717	-0.778845	-0.174658	0.700774	0.712776	0.284412	0.531644	-0.0257468	-0.078688	0.257315	0.576789	-0.10586	7.68636e-10	2.22194e-26	8.95314e-10	0.967302	0.0766878	0.136068	0.0105248	0.0287016	0.0199657	4.80426e-10	0.256819	1.18033e-07	5.70197e-08	0.0613295	0.000204281	0.868239	0.61165	0.0917533	4.16535e-05	0.494035
2010107G23Rik	grey	161.292	38.6855	122.607	-83.9211	-0.506643	0.749796	-0.788955	-0.0287764	0.678365	-0.348576	0.267347	0.0563859	-0.563535	-0.631765	-0.489122	0.807082	0.353999	-0.0270707	0.0906591	-0.190883	-0.142766	0.0708505	0.271226	-0.200071	0.000449324	4.7025e-09	2.00135e-10	0.852896	4.19352e-07	0.0204012	0.0793586	0.716199	6.80513e-05	4.24428e-06	0.000753833	3.67326e-11	0.0184	0.861528	0.558373	0.214541	0.355232	0.647661	0.0749347	0.192872
2010111I01Rik	grey	130.61	37.395	93.2149	-55.8199	-0.658498	0.759593	-0.569246	-0.00442549	0.0190638	0.0405595	0.439494	-0.388632	-0.175556	-0.69167	-0.00181466	0.514898	0.647479	0.234267	0.645158	0.0730786	0.13462	0.234802	0.500214	-0.0301487	1.18131e-06	2.25809e-09	5.52193e-05	0.977255	0.902245	0.793781	0.00283702	0.0091326	0.254343	2.00259e-07	0.990672	0.000348683	2.03155e-06	0.125868	2.27111e-06	0.637337	0.383624	0.12498	0.000545012	0.845964
2010204K13Rik	blue	283.889	181.413	102.476	78.9371	-0.882138	0.916698	-0.713487	0.242611	0.432731	-0.465801	-0.0128354	-0.519427	-0.0502734	-0.547697	-0.281836	0.454892	0.817009	0.239022	0.281141	-0.360951	-0.134404	0.515469	0.778471	-0.261329	2.54676e-15	2.46034e-18	5.45512e-08	0.112563	0.00334879	0.00144026	0.934096	0.000302563	0.745877	0.000119112	0.0638199	0.0019202	1.34353e-11	0.118148	0.0645051	0.0160788	0.384397	0.000342544	4.9578e-10	0.0866256
2010300C02Rik	darkturquoise	38.1717	8.30894	29.8627	-21.5538	-0.235456	-0.0746117	0.0857943	0.159738	-0.108222	-0.34725	-0.440046	-0.271943	0.495163	0.536073	0.14154	-0.387335	0.146341	-0.0746016	-0.123478	-0.56932	0.0176643	0.705788	0.24328	0.408891	0.123902	0.630273	0.579761	0.30032	0.484391	0.0209176	0.00279843	0.0741379	0.000632627	0.00017651	0.359423	0.00938787	0.343187	0.63032	0.424554	5.50686e-05	0.90939	8.7479e-08	0.111545	0.00585481
2010315B03Rik	grey	108.41	31.5582	76.8517	-45.2935	-0.788627	0.743494	-0.617513	-0.0144944	0.256913	-0.2908	0.134467	-0.441858	-0.0654989	-0.448496	-0.112608	0.371097	0.703298	0.190745	0.428777	-0.223634	-0.21492	0.447527	0.632228	-0.241616	2.06057e-10	7.40721e-09	7.99909e-06	0.9256	0.0922789	0.0554888	0.384172	0.00267512	0.672721	0.0022631	0.466754	0.013139	1.01588e-07	0.214878	0.00368408	0.144491	0.161211	0.00231955	4.15562e-06	0.11409
2010320M18Rik	grey	91.0251	31.1094	59.9157	-28.8063	-0.554983	0.675772	-0.371888	0.160766	-0.192661	0.203519	0.386905	-0.462268	-0.0239201	-0.649694	0.172141	0.326739	0.657031	0.359967	0.608182	0.144528	-0.0169487	0.103393	0.534417	-0.108655	9.23912e-05	4.82208e-07	0.0129304	0.297178	0.210221	0.185156	0.00947384	0.00158249	0.877513	1.82495e-06	0.263846	0.030407	1.27136e-06	0.0163915	1.19131e-05	0.349263	0.913047	0.504209	0.000186469	0.482637
2210013O21Rik	greenyellow	63.6296	25.957	37.6727	-11.7157	0.00143487	0.384736	-0.485825	-0.386755	0.491276	0.104224	0.4917	0.357567	-0.709058	-0.600735	-0.576621	0.722717	-0.0621126	-0.350349	0.108988	0.232934	-0.0207815	-0.447072	-0.170512	-0.261449	0.992625	0.00991771	0.000828395	0.00950386	0.00070842	0.500771	0.000699781	0.0171758	7.17131e-08	1.62253e-05	4.1919e-05	3.03397e-08	0.688763	0.0197276	0.481285	0.128097	0.893486	0.00234646	0.268461	0.0864754
2210016F16Rik	bisque4	82.7166	24.993	57.7236	-32.7305	0.762104	-0.57733	0.41578	-0.445203	-0.330532	0.682844	0.440767	0.548105	-0.264546	0.0782746	-0.0125075	-0.0697575	-0.684126	-0.387557	0.0705119	0.597811	0.175224	-0.787144	-0.739272	0.0694179	1.8605e-09	4.08092e-05	0.00500214	0.0024599	0.028424	3.28382e-07	0.00274877	0.000117448	0.0826795	0.613528	0.935776	0.652749	3.05946e-07	0.00934376	0.649235	1.82789e-05	0.255256	2.34936e-10	9.97085e-09	0.654333
2210016L21Rik	greenyellow	116.998	48.9972	68.0008	-19.0036	0.0710699	0.253448	-0.55463	-0.395008	0.541222	0.0903689	0.585689	0.584727	-0.769345	-0.40485	-0.553115	0.815316	-0.256665	-0.448848	0.0885179	0.0750456	0.174385	-0.309652	-0.370721	-0.0576042	0.646641	0.0969112	9.35474e-05	0.00796303	0.000148551	0.559639	2.95963e-05	3.07255e-05	1.05029e-09	0.00641156	9.86632e-05	1.60165e-11	0.0926045	0.00224294	0.567741	0.62828	0.257575	0.0408111	0.0132393	0.710331
2210408F21Rik	turquoise	123.809	36.4451	87.3639	-50.9188	-0.621633	0.425558	-0.0253321	0.477374	-0.306485	-0.0485243	-0.417139	-0.836088	0.655174	-0.158427	0.355242	-0.304035	0.7665	0.520468	0.0634892	-0.350747	0.0483097	0.503254	0.808997	-0.00778987	6.6815e-06	0.00397837	0.870343	0.00105048	0.0430271	0.754439	0.00484741	1.62151e-12	1.39446e-06	0.304357	0.0179653	0.0448072	1.31807e-09	0.000292772	0.682225	0.0195792	0.755491	0.000497695	3.03927e-11	0.959975
2310009A05Rik	blue	278.06	171.831	106.229	65.6019	-0.647364	0.907955	-0.743851	-0.0765566	0.221955	-0.0731242	0.455087	-0.213772	-0.429988	-0.846163	-0.260277	0.737651	0.598718	0.17052	0.49159	0.0530254	-0.0262232	0.0306932	0.452274	-0.0473582	2.0429e-06	1.83437e-17	7.22161e-09	0.621359	0.147608	0.637127	0.00191051	0.163515	0.00357836	4.74686e-13	0.0879473	1.1159e-08	1.76175e-05	0.268438	0.000702015	0.732467	0.865823	0.843217	0.00205457	0.760163
2310009B15Rik	turquoise	235.038	71.0303	164.008	-92.9775	-0.829492	0.781082	-0.315329	0.387089	-0.133896	-0.204121	-0.171234	-0.841287	0.360549	-0.453256	0.286215	0.0501938	0.950954	0.606496	0.302106	-0.217208	-0.120438	0.565259	0.926903	-0.0642668	3.46823e-12	3.97363e-10	0.0370729	0.00943699	0.386211	0.183832	0.266408	8.69384e-13	0.016206	0.00200326	0.0596338	0.746266	5.08675e-23	1.2785e-05	0.0462506	0.15669	0.436135	6.39182e-05	1.75025e-19	0.678542
2310011J03Rik	bisque4	119.841	29.8682	89.9729	-60.1047	0.77359	-0.511058	0.258099	-0.465013	-0.111953	0.613812	0.449761	0.726707	-0.450484	0.0608481	-0.124168	0.157886	-0.764574	-0.430275	-0.0956693	0.457731	0.18834	-0.711181	-0.82471	0.176844	7.43965e-10	0.000392653	0.090733	0.00147099	0.469363	9.38219e-06	0.00219132	2.33747e-08	0.00215118	0.694789	0.42195	0.306032	1.5343e-09	0.00355374	0.536741	0.00178335	0.220827	6.2938e-08	5.90039e-12	0.25082
2310022A10Rik	grey	86.7178	20.6169	66.101	-45.4841	0.446455	-0.172926	-0.129929	-0.61184	0.247508	0.261555	0.490277	0.721166	-0.648277	-0.0875375	-0.284189	0.480507	-0.586451	-0.434677	-0.0337214	0.235033	0.420734	-0.432016	-0.671589	0.187371	0.00238338	0.261641	0.400564	1.0206e-05	0.105267	0.0863435	0.000729166	3.35379e-08	1.95476e-06	0.572055	0.0615418	0.000962614	2.87299e-05	0.00319381	0.827971	0.124599	0.00445796	0.00340733	6.02302e-07	0.223254
2310022B05Rik	darkgreen	32.5065	3.67208	28.8344	-25.1623	-0.522791	0.346989	-0.307632	0.740517	0.219343	-0.45953	-0.319724	-0.363966	0.255371	-0.0279827	-0.0511268	-0.0432244	0.471684	0.460687	-0.0262985	-0.506143	0.0159256	0.397956	0.543332	-0.384141	0.000271949	0.0210204	0.0422132	9.13946e-09	0.152556	0.00170116	0.0343756	0.0151522	0.0943187	0.856911	0.74171	0.780556	0.00122849	0.00165009	0.865441	0.00045618	0.918277	0.00746758	0.000138304	0.0100426
2310035C23Rik	grey	22.9465	9.31299	13.6335	-4.32051	0.168615	-0.419295	0.126385	0.120992	0.111464	-0.395053	-0.303374	0.254448	0.114453	0.553121	-0.098358	-0.283385	-0.330935	-0.108525	-0.276053	-0.257966	-0.111618	0.0639426	-0.225515	0.00900125	0.2739	0.00461044	0.413644	0.434011	0.471321	0.00795521	0.0452975	0.0955571	0.459437	9.86446e-05	0.525302	0.062313	0.0282198	0.483164	0.0697029	0.0909061	0.470703	0.680076	0.141057	0.953757
2310036O22Rik	grey	52.3622	14.2254	38.1368	-23.9114	0.0986319	0.278014	-0.255302	-0.41875	0.0414463	0.593511	0.699181	0.224549	-0.532394	-0.666563	-0.234237	0.577689	-0.0430911	-0.240274	0.356034	0.484079	0.218748	-0.565069	-0.203883	-0.128684	0.524143	0.0676617	0.0944108	0.00466937	0.789374	2.17346e-05	1.29653e-07	0.142812	0.000199321	7.8313e-07	0.125918	4.02572e-05	0.781216	0.116176	0.0176928	0.000870499	0.1537	6.43612e-05	0.184354	0.405132
2310039H08Rik	blue	222.084	122.3	99.7834	22.517	-0.659429	0.855727	-0.69546	-0.0176952	0.172873	-0.0333405	0.538494	-0.278155	-0.356977	-0.795201	-0.20792	0.651831	0.628263	0.176779	0.67561	0.122668	-0.0308449	0.051827	0.476944	-0.258811	1.12729e-06	1.35995e-13	1.61075e-07	0.909233	0.261789	0.829885	0.00016282	0.0675166	0.0173733	1.13747e-10	0.175629	1.64421e-06	4.97396e-06	0.250999	4.8641e-07	0.427622	0.842451	0.738297	0.00106308	0.0898155
2310057M21Rik	grey	15.2711	5.41931	9.85176	-4.43245	0.446914	-0.305958	0.16408	-0.518972	-0.0288689	0.349043	0.122964	0.419079	-0.209452	0.104963	-0.0856269	0.0697211	-0.450868	-0.40265	-0.234476	0.138108	0.0934829	-0.326959	-0.456306	0.250778	0.00235583	0.0434045	0.287199	0.00030694	0.852429	0.0202221	0.426502	0.00463366	0.172398	0.497722	0.580503	0.652919	0.00213009	0.00673342	0.125521	0.371307	0.546131	0.0302889	0.00185093	0.100603
2310061I04Rik	darkmagenta	12.5389	0.715467	11.8235	-11.108	0.25034	-0.0990855	0.0484878	-0.295172	-0.11349	0.537861	0.449867	0.228282	-0.200228	-0.108193	0.129382	0.196429	-0.204592	-0.170503	0.226994	0.294098	0.233171	-0.197169	-0.290013	-0.101257	0.101218	0.522228	0.754618	0.0517546	0.463249	0.000166306	0.00218538	0.136115	0.192516	0.48451	0.402569	0.201269	0.182799	0.268485	0.138399	0.0526526	0.127699	0.199543	0.0561826	0.513105
2310069G16Rik	grey	8.44994	3.9142	4.53573	-0.621529	0.074062	-0.0119991	0.205046	0.0432202	-0.428681	0.478278	-0.00264665	-0.181305	0.140039	-0.277971	0.384043	-0.0655562	0.0846999	0.30282	-0.0937327	0.168891	0.235655	-0.232402	0.0345275	0.361535	0.632803	0.938381	0.181809	0.780577	0.00369254	0.00102441	0.986396	0.238872	0.36459	0.0677058	0.0100634	0.67245	0.584623	0.0457125	0.545054	0.273105	0.123576	0.128997	0.823923	0.0158958
2410002F23Rik	darkorange2	183.287	125.395	57.8922	67.5027	0.626485	-0.513864	-0.0300122	-0.338622	0.475414	-0.00945967	0.2407	0.903782	-0.590715	0.264887	-0.580549	0.242211	-0.830058	-0.677944	-0.292079	0.0866208	-0.0802857	-0.55812	-0.818716	-0.154896	5.38731e-06	0.000360072	0.846653	0.0245515	0.001109	0.951404	0.115511	4.46468e-17	2.42933e-05	0.0822697	3.60982e-05	0.113175	3.25353e-12	4.29009e-07	0.0543745	0.576101	0.604415	8.26697e-05	1.12325e-11	0.315396
2410004B18Rik	grey	142.152	42.4511	99.7005	-57.2494	-0.594982	0.790603	-0.501129	0.0752815	0.17491	0.0914925	0.152261	-0.429635	-0.115031	-0.736885	0.0454955	0.513731	0.676594	0.34978	0.172624	-0.0904659	-0.0302037	0.195378	0.584571	-0.131917	2.04904e-05	1.72743e-10	0.000530367	0.627197	0.256123	0.554747	0.323802	0.00360888	0.457157	1.17659e-08	0.769333	0.000361559	4.61409e-07	0.0199419	0.262488	0.559216	0.845686	0.203739	3.0912e-05	0.393334
2410015M20Rik	blue	326.806	198.406	128.4	70.0059	-0.685023	0.930276	-0.722481	-0.0888337	0.153442	0.00827125	0.497252	-0.288522	-0.354936	-0.83643	-0.123296	0.73989	0.654643	0.195577	0.558752	0.0457541	0.105066	0.163735	0.493533	-0.00350552	2.91104e-07	6.70942e-20	3.08085e-08	0.566355	0.320016	0.957504	0.000594971	0.0575176	0.0180717	1.55741e-12	0.425243	9.54962e-09	1.43159e-06	0.203269	8.08269e-05	0.768058	0.497297	0.28823	0.000663475	0.981982
2410016O06Rik	darkorange2	159.456	84.3924	75.0635	9.32884	0.797649	-0.688397	0.273812	-0.352873	0.0827867	0.277593	0.163403	0.820453	-0.369434	0.357083	-0.247688	0.0121319	-0.892782	-0.549461	-0.378802	0.182181	0.10792	-0.588889	-0.871867	0.176108	9.06679e-11	2.41054e-07	0.072094	0.0188014	0.593166	0.0680955	0.289221	9.34322e-12	0.0135869	0.0173376	0.105007	0.937701	3.88367e-16	0.000112065	0.0112245	0.236572	0.485621	2.611e-05	1.32692e-14	0.25283
2410131K14Rik	grey	30.1219	9.80556	20.3164	-10.5108	0.415351	-0.0705979	0.104294	-0.412842	-0.229402	0.461744	0.478356	0.396816	-0.43364	-0.246456	0.177209	0.337553	-0.346974	-0.0721409	0.0948825	0.521421	0.326438	-0.399538	-0.461519	0.401864	0.0050519	0.648835	0.500479	0.00535157	0.134151	0.00160462	0.00102221	0.00765585	0.00327558	0.106803	0.249829	0.0250365	0.0210263	0.641674	0.540111	0.000284069	0.0305689	0.00721273	0.0016142	0.00685185
2500004C02Rik	blue	195.848	113.15	82.6977	30.4525	-0.849022	0.843676	-0.598397	0.219414	0.232212	-0.286661	-0.0500478	-0.596718	0.0738233	-0.5519	-0.103966	0.345513	0.828549	0.237731	0.233197	-0.382572	-0.0228449	0.502515	0.783694	-0.0277856	3.29631e-13	6.47977e-13	1.78491e-05	0.152421	0.129318	0.0592194	0.74698	1.91062e-05	0.633902	0.00010295	0.501835	0.0216104	3.8566e-12	0.120208	0.127655	0.0103783	0.88298	0.000508852	3.17512e-10	0.857908
2510002D24Rik	grey	167.132	50.9828	116.149	-65.166	-0.732748	0.802547	-0.554708	0.194784	0.20846	-0.0622157	0.0501172	-0.531376	0.0117024	-0.659895	-0.0170739	0.456771	0.7656	0.244964	0.159585	-0.269983	-0.00506457	0.348683	0.694998	-0.0752928	1.56106e-08	5.70567e-11	9.32934e-05	0.205145	0.174485	0.688273	0.74664	0.000206088	0.939902	1.10106e-06	0.912407	0.00182864	1.41529e-09	0.109011	0.30079	0.0763309	0.973972	0.02036	1.65443e-07	0.627145
2510009E07Rik	grey	64.5525	26.5672	37.9853	-11.4181	-0.476121	0.159178	0.120593	0.172968	-0.370758	-0.128523	-0.35545	-0.68943	0.624996	0.160402	0.55737	-0.407271	0.545867	0.379895	0.142429	-0.30869	-0.0466865	0.701321	0.570854	0.265686	0.00108756	0.302039	0.435539	0.261524	0.0132294	0.405728	0.0178935	2.2742e-07	5.75754e-06	0.298289	8.49056e-05	0.00607281	0.000126842	0.0109733	0.356381	0.0414739	0.763466	1.1427e-07	5.20293e-05	0.0813147
2510039O18Rik	cyan	76.4954	26.7624	49.733	-22.9705	0.678237	-0.61929	0.835878	-0.0832452	-0.517215	0.375722	-0.132915	0.0505264	0.26163	0.360016	0.484988	-0.554184	-0.412859	0.050094	-0.165097	0.553455	-0.135932	-0.286037	-0.372024	0.150683	4.2227e-07	7.40396e-06	1.66215e-12	0.591113	0.000324355	0.0119591	0.389732	0.744641	0.0862496	0.0163759	0.000848346	9.50277e-05	0.00534955	0.746754	0.284183	9.74956e-05	0.378965	0.0597988	0.012895	0.328898
2610001J05Rik	blue	336.065	219.902	116.164	103.738	-0.776776	0.958093	-0.761943	0.119151	0.321278	-0.230847	0.265958	-0.360919	-0.30707	-0.82747	-0.190313	0.684538	0.73656	0.312653	0.355111	-0.101888	-0.0856871	0.180137	0.620926	-0.175521	5.71493e-10	2.00449e-24	1.884e-09	0.441089	0.0334615	0.131649	0.0809925	0.0160891	0.0426102	4.35075e-12	0.21594	2.99048e-07	1.20324e-08	0.0387983	0.0180108	0.510468	0.580236	0.241963	6.8923e-06	0.25444
2610002M06Rik	greenyellow	102.799	31.2871	71.5118	-40.2247	0.105778	0.170659	-0.514974	-0.31237	0.642215	-0.277506	0.372806	0.671934	-0.849341	-0.306954	-0.622664	0.7115	-0.336848	-0.289202	-0.0826845	0.0878628	-0.141545	-0.453317	-0.403947	-0.13841	0.494373	0.268042	0.00034786	0.0389845	2.61238e-06	0.0681858	0.012692	5.91436e-07	3.16345e-13	0.0426924	6.38459e-06	6.17128e-08	0.0253608	0.0569057	0.593623	0.570622	0.359403	0.00200006	0.00654197	0.370254
2610021A01Rik	grey	4.56142	2.81866	1.74276	1.07589	-0.132978	0.118115	-0.15987	-0.158204	0.183013	-0.22112	-0.164782	0.0392557	-0.125609	-0.10064	-0.070376	0.137	0.0451963	0.0900642	-0.251714	-0.126432	-0.0772358	-0.0462899	0.0590929	0.116911	0.389506	0.445101	0.299915	0.305045	0.234402	0.149177	0.285114	0.800273	0.416544	0.515688	0.649867	0.375196	0.770809	0.560969	0.099296	0.413469	0.618258	0.765419	0.703183	0.449785
2610035D17Rik	greenyellow	99.6761	36.3682	63.3079	-26.9396	-0.435689	0.610777	-0.786481	0.0492909	0.669196	-0.218335	0.333537	0.126916	-0.556254	-0.616409	-0.62086	0.777309	0.262476	-0.115347	0.117577	-0.162896	-0.107259	-0.110272	0.176265	-0.367559	0.00311572	1.06774e-05	2.49055e-10	0.750683	6.8291e-07	0.154498	0.0269305	0.411671	8.83322e-05	8.39057e-06	6.91216e-06	5.46607e-10	0.0852022	0.455915	0.44719	0.290741	0.488312	0.476103	0.2524	0.0141073
2610044O15Rik8	turquoise	99.451	36.6919	62.7591	-26.0672	-0.670209	0.557231	-0.204413	0.411985	0.0274587	-0.360521	-0.471682	-0.716319	0.435881	-0.196278	0.165615	-0.0846602	0.762334	0.462326	-0.0955146	-0.408945	-0.255435	0.56353	0.820071	-0.0919165	6.47638e-07	8.53241e-05	0.183192	0.00545741	0.859563	0.0162148	0.00122855	4.56756e-08	0.00310111	0.201622	0.282652	0.584799	1.82757e-09	0.00158006	0.537403	0.0058477	0.0942342	6.80633e-05	9.73157e-12	0.552906
2610301B20Rik	darkgrey	91.1686	5.334	85.8346	-80.5006	-0.508671	0.60286	-0.824899	0.106164	0.847537	-0.549457	0.161139	0.109038	-0.504257	-0.406697	-0.751676	0.675947	0.287811	-0.170572	0.0759711	-0.311804	-0.389645	0.0878465	0.259171	-0.56761	0.00042244	1.48681e-05	5.77966e-12	0.492786	3.98751e-13	0.000112083	0.296047	0.481085	0.000482909	0.00615169	4.09573e-09	4.77702e-07	0.0581636	0.26829	0.624037	0.0393595	0.00893747	0.570693	0.0893534	5.865e-05
2610507B11Rik	floralwhite	123.682	10.6302	113.052	-102.422	-0.0600679	-0.21299	0.624232	0.254865	-0.711582	0.131156	-0.427237	-0.655948	0.826043	0.388872	0.82445	-0.764709	0.288305	0.499144	0.0813257	0.0188701	0.171516	0.509152	0.350971	0.289707	0.698516	0.165097	5.95642e-06	0.0949963	6.13997e-08	0.396095	0.00382241	1.34183e-06	5.09609e-12	0.00908605	6.07033e-12	1.51824e-09	0.0577141	0.000562614	0.599726	0.903234	0.265609	0.000416279	0.0194958	0.0564553
2610524H06Rik	blue	169.912	105.536	64.3762	41.1594	-0.656202	0.843204	-0.530745	0.151402	0.236825	-0.166287	0.096717	-0.446949	-0.10982	-0.702387	-0.0979016	0.503188	0.705588	0.282028	0.227405	-0.0692974	0.0322155	0.254082	0.637398	-0.113656	1.32501e-06	6.86985e-13	0.000210384	0.326571	0.121669	0.280677	0.532269	0.00235376	0.477927	1.07259e-07	0.527235	0.000498689	8.85418e-08	0.0636307	0.137667	0.654896	0.835545	0.0960506	3.27457e-06	0.462589
2700060E02Rik	grey	55.0257	17.1757	37.85	-20.6743	-0.475509	0.62488	-0.608979	0.0829178	0.425868	-0.313469	0.169079	-0.0813834	-0.353091	-0.553202	-0.480827	0.49364	0.387327	0.102339	0.211161	-0.041406	-0.125449	-0.113597	0.339566	-0.419096	0.0011061	5.78729e-06	1.152e-05	0.592578	0.00394919	0.0382654	0.272563	0.599466	0.0187231	9.83641e-05	0.000954028	0.000661408	0.00938941	0.50859	0.168842	0.789574	0.417141	0.462824	0.0241302	0.0046319
2700062C07Rik	grey	144.144	35.6805	108.464	-72.7832	-0.493835	0.744107	-0.697654	-0.209304	0.450589	-0.0882923	0.373846	-0.0438995	-0.503848	-0.754262	-0.324244	0.782948	0.40293	-0.0588298	0.213403	-0.0665452	0.129629	0.0278946	0.277473	-0.00545018	0.000657657	7.09101e-09	1.41788e-07	0.172708	0.00214541	0.568732	0.0124262	0.777216	0.000488889	3.38007e-09	0.0317725	3.38626e-10	0.00669173	0.704445	0.16426	0.667793	0.401663	0.857357	0.0682198	0.971991
2700097O09Rik	grey	77.0308	20.8309	56.1998	-35.3689	-0.624127	0.702082	-0.721232	0.204095	0.502202	-0.4103	0.0957125	-0.138211	-0.235827	-0.387515	-0.461267	0.527928	0.481561	-0.0253593	0.169205	-0.382388	-0.285885	0.26411	0.458122	-0.286617	5.98431e-06	1.09227e-07	3.33966e-08	0.183888	0.000513637	0.00567088	0.536556	0.370948	0.123295	0.00935209	0.00162502	0.000230576	0.000934579	0.870205	0.272201	0.0104183	0.0599413	0.0832054	0.00176521	0.05926
2810001G20Rik	blue	256.102	168.721	87.3803	81.3411	-0.759305	0.912164	-0.734971	0.241528	0.433321	-0.353441	0.0957363	-0.351699	-0.234482	-0.693129	-0.289158	0.595811	0.706053	0.34425	0.208186	-0.233086	-0.0935199	0.2374	0.644434	-0.276367	2.30837e-09	7.1591e-18	1.34184e-08	0.114226	0.0033011	0.0185978	0.536454	0.0192277	0.125511	1.8423e-07	0.0569453	1.98181e-05	8.60912e-08	0.0221263	0.175066	0.127842	0.545971	0.120739	2.351e-06	0.069372
2810004N23Rik	grey	42.7213	14.9334	27.7879	-12.8545	-0.442878	0.542257	-0.381067	-0.234185	0.0309137	0.217566	0.459643	-0.294337	-0.0863482	-0.385203	-0.0606799	0.347656	0.453971	-0.155386	0.625773	0.0399924	0.0280051	0.315812	0.336322	-0.177884	0.00260778	0.000143442	0.0107093	0.126003	0.842104	0.155991	0.00169613	0.052452	0.577307	0.00982071	0.695591	0.0207583	0.00196659	0.313849	5.56137e-06	0.796603	0.856797	0.0367678	0.025605	0.248
2810006K23Rik	greenyellow	112.842	33.1964	79.646	-46.4495	-0.458106	0.691946	-0.646907	-0.103934	0.218252	0.012888	0.488425	-0.0474739	-0.459363	-0.715175	-0.175134	0.743029	0.387115	0.0404133	0.366227	0.040842	0.0438947	0.0256289	0.237555	0.125204	0.00176591	1.97131e-07	2.08832e-06	0.501968	0.154659	0.933826	0.000769068	0.759595	0.00170864	4.90852e-08	0.255506	7.65595e-09	0.00943174	0.794509	0.0144872	0.792376	0.777239	0.868837	0.12049	0.418058
2810013P06Rik	grey	91.9951	32.7348	59.2603	-26.5254	-0.55536	0.334309	-0.0973111	0.681999	0.0204953	-0.221305	-0.550163	-0.686289	0.588122	-0.0824781	0.109968	-0.251444	0.652124	0.378068	-0.220832	-0.521613	-0.0802614	0.429688	0.74884	-0.271598	9.11708e-05	0.0265573	0.529741	3.44012e-07	0.894944	0.148828	0.00010937	2.71299e-07	2.69097e-05	0.594549	0.47733	0.0996722	1.62077e-06	0.0113959	0.149721	0.00028234	0.604525	0.0036043	5.04221e-09	0.0745206
2810025M15Rik	grey	45.3585	14.6987	30.6598	-15.9611	-0.336407	0.528012	-0.424649	-0.138581	0.053653	0.087842	0.539277	-0.10811	-0.368558	-0.618686	-0.177073	0.447898	0.337421	0.163626	0.611124	0.352819	-0.0468444	-0.22473	0.19684	-0.322996	0.0255652	0.000229949	0.00406508	0.369657	0.72942	0.570713	0.000158603	0.484846	0.013828	7.60155e-06	0.250197	0.00229779	0.0250972	0.288552	1.05212e-05	0.0188206	0.76269	0.142482	0.20031	0.0324746
2810403A07Rik	grey	16.921	8.1284	8.79263	-0.664227	0.128816	-0.231494	-0.0221031	0.0519938	0.408357	-0.557675	-0.27782	0.301037	-0.149343	0.362953	-0.297342	-0.0690441	-0.289268	-0.0902623	-0.305339	-0.203032	-0.394195	0.0431119	-0.207052	-0.0363256	0.404649	0.130541	0.886755	0.737485	0.00592587	8.39882e-05	0.0678614	0.0470673	0.333267	0.0154582	0.0499787	0.656078	0.056847	0.560104	0.0438525	0.186233	0.00810467	0.781114	0.17748	0.814909
2810428I15Rik	grey	215.999	51.3156	164.684	-113.368	-0.760457	0.843163	-0.416165	0.110207	-0.170706	0.0728481	0.145857	-0.68315	0.145085	-0.639665	0.215798	0.284016	0.861416	0.430961	0.46564	-0.0825126	0.103365	0.395003	0.767387	0.0570217	2.11312e-09	6.90514e-13	0.00495786	0.476365	0.267908	0.638402	0.344802	3.22897e-07	0.34739	2.94572e-06	0.159465	0.0617072	6.19238e-14	0.00349535	0.0014465	0.594394	0.504326	0.007964	1.22838e-09	0.713134
2810459M11Rik	darkgreen	29.4124	5.32748	24.085	-18.7575	-0.33925	0.105174	-0.0939024	0.787818	0.304496	-0.526208	-0.467536	-0.334586	0.346162	0.229356	-0.0586089	-0.241873	0.319678	0.260687	-0.194999	-0.543428	-0.394304	0.472744	0.437182	-0.406244	0.0242703	0.496853	0.544323	2.21368e-10	0.0444675	0.00024375	0.00137467	0.0264246	0.0213494	0.134231	0.705504	0.113694	0.0344032	0.0874301	0.204635	0.000137854	0.00808554	0.0011934	0.0030036	0.00621456
2810468N07Rik	grey	112.665	26.5469	86.118	-59.5711	-0.676025	0.752417	-0.38485	0.232073	-0.0419307	-0.200837	-0.0189274	-0.544411	0.038058	-0.562843	0.274145	0.304643	0.727835	0.706126	0.2332	-0.101332	0.0412734	0.374642	0.658548	0.196104	4.75717e-07	3.87712e-09	0.00989397	0.129554	0.786969	0.19114	0.902941	0.000133314	0.806248	6.97767e-05	0.0717354	0.0443602	2.16938e-08	8.57083e-08	0.127651	0.512792	0.790233	0.0122262	1.17835e-06	0.202031
2810474O19Rik	grey	127.99	57.2514	70.7384	-13.487	-0.334678	-0.0332443	0.264931	0.61655	-0.195952	-0.330822	-0.742019	-0.668074	0.805683	0.355342	0.253233	-0.675736	0.435505	0.373972	-0.225491	-0.449161	-0.0877516	0.50728	0.588227	-0.110506	0.0263806	0.830369	0.0822164	8.33944e-06	0.202387	0.028277	8.22331e-09	7.24078e-07	4.21305e-11	0.0179309	0.0972052	4.83137e-07	0.0031298	0.0123945	0.141099	0.0022251	0.571111	0.000440724	2.67984e-05	0.475163
2900011O08Rik	turquoise	91.15	25.1373	66.0127	-40.8754	-0.673004	0.601371	-0.315472	0.176565	0.12671	-0.196462	-0.248289	-0.623018	0.301854	-0.224468	0.177284	0.115825	0.713366	0.244575	0.0168988	-0.445384	-0.0928516	0.751772	0.714864	0.0677156	5.58862e-07	1.58074e-05	0.0369824	0.251582	0.412436	0.201191	0.104139	6.28547e-06	0.0464421	0.142961	0.249626	0.454037	5.49659e-08	0.109592	0.913302	0.00244871	0.548857	4.06672e-09	5.0051e-08	0.662296
2900052N01Rik	turquoise	173.375	60.3361	113.039	-52.7026	-0.7438	0.495377	-0.183805	0.746032	0.0619991	-0.491075	-0.599532	-0.809428	0.610501	-0.0295255	0.148557	-0.25006	0.807519	0.521339	-0.093352	-0.585996	-0.253651	0.73504	0.903373	-0.1926	7.24792e-09	0.00062868	0.232348	6.17837e-09	0.689303	0.000712545	1.7043e-05	2.91132e-11	1.0803e-05	0.849111	0.335849	0.101613	3.51852e-11	0.000284805	0.546695	2.92448e-05	0.0966352	1.33553e-08	4.86139e-17	0.21037
2900097C17Rik	grey	161.362	64.5711	96.7912	-32.2201	-0.506916	0.109355	0.149124	0.567009	-0.229754	-0.422045	-0.663193	-0.735699	0.801468	0.404796	0.388592	-0.617605	0.563329	0.458874	-0.0534913	-0.549857	-0.235955	0.808177	0.690904	0.0272335	0.000445617	0.479803	0.333987	5.99565e-05	0.133539	0.00432285	9.31282e-07	1.27661e-08	6.32571e-11	0.00641926	0.00914035	7.96727e-06	6.85597e-05	0.00173075	0.730204	0.000110537	0.123085	3.29673e-11	2.09193e-07	0.860704
3110002H16Rik	darkorange2	114.185	63.7623	50.4229	13.3394	0.647063	-0.655422	0.236339	-0.231057	0.0680069	0.00708153	0.0895692	0.73043	-0.290427	0.477013	-0.257351	-0.120444	-0.78264	-0.335929	-0.223799	0.168192	-0.157789	-0.528343	-0.731409	-0.0509481	2.07268e-06	1.37739e-06	0.122458	0.13129	0.660931	0.963612	0.563132	1.82487e-08	0.0558168	0.00106103	0.0917055	0.43611	3.4773e-10	0.0257885	0.144186	0.275124	0.306332	0.000227491	1.70876e-08	0.742582
3110035E14Rik	grey	19.0008	11.3996	7.60121	3.79839	-0.411486	0.229008	-0.444857	0.569039	0.520986	-0.568749	-0.143539	-0.086638	0.00439115	0.0248577	-0.436746	0.116855	0.245535	-0.0366231	0.0253856	-0.457175	-0.29328	0.280083	0.299575	-0.476683	0.00551991	0.134839	0.00248141	5.56441e-05	0.000288013	5.62416e-05	0.352607	0.576025	0.977432	0.872751	0.00303595	0.450003	0.108163	0.813421	0.870071	0.00180944	0.0533449	0.0655596	0.0482024	0.00107079
3110040N11Rik	greenyellow	183.154	66.0968	117.057	-50.9603	-0.45239	0.745534	-0.772019	-0.145039	0.46672	-0.038951	0.491879	0.0654445	-0.608917	-0.818578	-0.479104	0.872026	0.337466	-0.0958435	0.273975	0.00709548	0.0889133	-0.157517	0.197258	-0.11542	0.00204843	6.40324e-09	8.45955e-10	0.347546	0.00140519	0.801792	0.000696141	0.672977	1.15501e-05	1.1397e-11	0.00100111	1.29486e-14	0.0250765	0.535996	0.0719187	0.96354	0.566006	0.307177	0.199336	0.455625
3110043O21Rik	grey	27.0958	11.5348	15.5611	-4.02631	-0.27148	0.0573749	0.153072	0.222368	-0.167176	-0.226228	-0.549006	-0.455776	0.506126	0.266603	0.364018	-0.365521	0.341435	0.311223	-0.294796	-0.369388	-0.316275	0.534769	0.437144	0.181301	0.0746512	0.711434	0.321199	0.146837	0.278076	0.139771	0.000113845	0.00187664	0.000456423	0.0802305	0.0151365	0.0146923	0.0233132	0.0397469	0.0520677	0.0135996	0.0364781	0.000184308	0.00300646	0.238881
3110082I17Rik	grey	47.2999	19.8528	27.4471	-7.59426	-0.419434	0.545588	-0.599019	0.209758	0.663809	-0.290096	0.0998924	-0.0769663	-0.272596	-0.450221	-0.592058	0.505487	0.346742	-0.184128	0.0342968	-0.254674	-0.122894	0.0891767	0.331983	-0.505591	0.00459551	0.00012806	1.74032e-05	0.171758	9.02401e-07	0.0561098	0.518828	0.619488	0.0734186	0.00216568	2.30318e-05	0.000465332	0.0211185	0.231514	0.825081	0.0952527	0.426767	0.564851	0.0276944	0.000463862
3830406C13Rik	blue	292.168	168.913	123.255	45.6581	-0.918152	0.903959	-0.627399	0.308351	0.171143	-0.325272	-0.0254937	-0.650329	0.084277	-0.576065	0.0046281	0.363838	0.915722	0.430829	0.306389	-0.31249	-0.229615	0.528174	0.861828	-0.156448	1.72476e-18	4.30284e-17	5.17101e-06	0.0417094	0.266665	0.031204	0.869523	1.76945e-06	0.586506	4.28082e-05	0.976214	0.0151905	3.11244e-18	0.00350652	0.0430953	0.0389054	0.133779	0.000228744	5.84133e-14	0.310514
4632415L05Rik	turquoise	101.737	30.0155	71.7214	-41.7059	-0.704772	0.645354	-0.290992	0.345404	-0.0801564	-0.0809157	-0.183044	-0.726159	0.362717	-0.38499	0.25017	0.067924	0.804755	0.392879	0.152103	-0.335802	0.0663287	0.585125	0.783211	0.0574824	9.30013e-08	2.24988e-06	0.0553203	0.0216546	0.605	0.601573	0.234319	2.42333e-08	0.0155302	0.00986484	0.101457	0.661319	4.61096e-11	0.0083384	0.324309	0.0258481	0.668811	3.02535e-05	3.31022e-10	0.710917
4833420G17Rik	grey	11.3288	6.72482	4.60401	2.12082	0.161651	-0.239237	0.190905	0.177904	0.0172599	-0.246525	-0.374954	0.085947	0.106706	0.26937	-0.0996942	-0.28513	-0.1606	0.0134635	-0.373783	-0.140812	-0.423144	-0.151592	-0.0532272	-0.0192397	0.294493	0.117807	0.214487	0.247945	0.911456	0.106702	0.0121485	0.579084	0.49057	0.0770271	0.519662	0.0606498	0.297684	0.930878	0.0124422	0.361923	0.00421241	0.325955	0.731487	0.901348
4833439L19Rik	turquoise	227.429	64.394	163.035	-98.6409	-0.918346	0.78445	-0.493002	0.394231	0.109918	-0.32849	-0.109133	-0.771025	0.29858	-0.356182	0.10732	0.150328	0.930075	0.438606	0.371341	-0.398757	-0.125911	0.769906	0.90382	-0.160493	1.64418e-18	2.97354e-10	0.000673817	0.00809833	0.477529	0.0294777	0.480701	9.17097e-10	0.0489871	0.0176424	0.488063	0.330055	7.11322e-20	0.00290001	0.0130744	0.00733757	0.415413	1.00399e-09	4.42948e-17	0.29801
4921524J17Rik	darkmagenta	7.01604	0.465396	6.55065	-6.08525	0.10567	0.0577392	0.0374979	-0.324814	-0.221817	0.49377	0.225	-0.00567104	-0.107145	-0.377849	0.0863526	0.16953	0.00697152	-0.220233	0.00769783	0.234252	0.100106	-0.318589	-0.0741997	0.24213	0.494814	0.709682	0.809046	0.0314559	0.147866	0.000658901	0.141991	0.970856	0.488777	0.0114476	0.577287	0.271266	0.964177	0.150857	0.960447	0.125892	0.517929	0.0350565	0.632169	0.113299
4930402H24Rik	grey	35.03	14.9064	20.1236	-5.21724	-0.221375	-0.103263	0.180486	0.612667	-0.141965	-0.359422	-0.614917	-0.396742	0.564807	0.384987	0.294049	-0.493357	0.245024	0.537637	-0.300752	-0.411805	-0.174314	0.432034	0.371118	0.0262651	0.148697	0.504748	0.241037	9.85298e-06	0.357967	0.016567	8.94764e-06	0.00766821	6.49785e-05	0.00986555	0.0526939	0.000666884	0.108921	0.000167554	0.0472862	0.00547985	0.257773	0.00340587	0.0131334	0.865611
4930430F08Rik	grey	51.1186	12.5402	38.5784	-26.0382	0.173522	-0.0782481	-0.372004	-0.188374	0.425661	-0.140908	0.189639	0.661283	-0.580848	-0.0907622	-0.556936	0.452548	-0.420494	-0.329246	-0.285224	-0.120884	0.0821446	-0.49865	-0.427755	-0.119294	0.259975	0.613649	0.0129	0.220741	0.00396859	0.361594	0.217601	1.02641e-06	3.56868e-05	0.557924	8.62241e-05	0.00204015	0.00448299	0.0290841	0.0605609	0.434424	0.596045	0.000570902	0.00377535	0.440538
4930452B06Rik	grey	24.5245	10.256	14.2685	-4.01251	-0.157872	0.0238741	0.287031	-0.178902	-0.489615	0.188821	-0.248923	-0.450732	0.454982	0.114392	0.625974	-0.32901	0.277447	0.291114	-0.0163862	-0.0790598	0.051921	0.41268	0.285019	0.565528	0.306074	0.877747	0.0588784	0.24526	0.000743217	0.219629	0.103229	0.00213757	0.00191573	0.459675	5.51175e-06	0.0292066	0.0682461	0.0552136	0.915922	0.609963	0.73784	0.00537148	0.0607539	6.32935e-05
4930453N24Rik	turquoise	145.103	53.811	91.2921	-37.4811	-0.780353	0.613984	-0.282793	0.47919	0.0304307	-0.337829	-0.404822	-0.783597	0.471858	-0.237916	0.126452	-0.0800417	0.841439	0.459292	0.0722662	-0.446739	-0.143956	0.585893	0.887694	-0.151408	4.22817e-10	9.31347e-06	0.0628854	0.000998719	0.844541	0.0249108	0.00641555	3.20165e-10	0.00122267	0.11991	0.413396	0.605518	8.53365e-13	0.00171184	0.641094	0.00236633	0.351194	2.93624e-05	9.77029e-16	0.32655
4931428F04Rik	grey	5.36563	3.21709	2.14854	1.06855	0.00802512	-0.0250185	0.0817514	0.0227933	0.247337	-0.143263	-0.254558	-0.0469584	0.0730318	0.13189	0.0987556	-0.0635292	0.00934867	0.0864692	-0.309233	-0.19134	-0.108953	0.201574	0.0567095	-0.161288	0.958767	0.871934	0.597811	0.883243	0.105517	0.353542	0.0954085	0.762129	0.637554	0.393432	0.523621	0.682035	0.951974	0.576772	0.0410987	0.213424	0.481429	0.189481	0.714639	0.295593
4932438A13Rik	darkred	78.7968	29.6966	49.1002	-19.4036	0.228567	-0.480761	0.666713	0.339583	-0.502716	0.00870445	-0.571651	-0.31103	0.707849	0.548636	0.445069	-0.800813	-0.0554335	0.181925	-0.2866	-0.060292	-0.0530131	0.133115	0.0803583	0.167669	0.135612	0.000955787	7.77082e-07	0.0241224	0.00050579	0.95528	5.05103e-05	0.0398765	7.72031e-08	0.000115313	0.00246824	6.73213e-11	0.720797	0.237243	0.0592762	0.697444	0.732527	0.389013	0.604088	0.27664
4933404O12Rik	grey	36.4386	18.6394	17.7992	0.840151	-0.613135	0.454943	-0.53093	0.258605	0.55142	-0.50967	-0.154845	-0.276467	0.0244675	-0.0992315	-0.277864	0.222373	0.453346	-0.00435632	0.0571161	-0.572535	-0.139508	0.59944	0.466338	-0.228563	9.65786e-06	0.00191769	0.000209112	0.0900804	0.000104689	0.000409739	0.315559	0.0692673	0.874732	0.521612	0.0678159	0.146827	0.00199861	0.97761	0.71268	4.88736e-05	0.366429	1.71072e-05	0.00141968	0.13562
4933421O10Rik	darkred	90.9108	34.6575	56.2533	-21.5958	-0.379779	0.133631	0.23987	0.447377	-0.284652	-0.121023	-0.559606	-0.756661	0.732911	0.112171	0.37664	-0.529958	0.558262	0.324745	-0.0916808	-0.290351	-0.109785	0.479308	0.658546	-0.015048	0.0109997	0.38716	0.11681	0.00232838	0.0611017	0.433892	7.83956e-05	2.82247e-09	1.5439e-08	0.468496	0.011736	0.000215855	8.22518e-05	0.0314945	0.553929	0.0558842	0.478066	0.000995446	1.17846e-06	0.922767
4933427D14Rik	cyan	31.548	6.57099	24.977	-18.406	0.463319	-0.55266	0.604945	-0.170024	-0.252492	0.215291	-0.359645	0.021058	0.399565	0.499359	0.123365	-0.554084	-0.344427	-0.31724	-0.373007	0.0170263	0.091788	-0.0597819	-0.239813	0.180859	0.00153896	0.000100249	1.36378e-05	0.269853	0.0982215	0.160472	0.0164948	0.892077	0.0072085	0.000559034	0.424981	9.5365e-05	0.0220534	0.0358793	0.0126403	0.91265	0.553464	0.699884	0.116899	0.240048
4933431E20Rik	blue	229.254	138.043	91.2107	46.8325	-0.860545	0.878867	-0.721536	0.346648	0.321108	-0.414756	0.00834263	-0.461257	-0.0674725	-0.566769	-0.106005	0.494446	0.7818	0.422937	0.213003	-0.386716	-0.0444312	0.478713	0.726797	-0.12335	6.99996e-14	4.37785e-15	3.2749e-08	0.0211558	0.0335603	0.00512162	0.957137	0.00162542	0.663436	6.04869e-05	0.493441	0.000646029	3.73706e-10	0.00423298	0.165071	0.00951177	0.774587	0.00101209	2.32353e-08	0.425038
4933434E20Rik	turquoise	56.4858	15.5626	40.9232	-25.3606	-0.594221	0.510118	-0.265898	0.520371	-0.0464159	-0.10822	-0.00902642	-0.599567	0.277218	-0.295893	0.0409527	-0.00909069	0.675245	0.370709	0.406852	-0.187348	-0.0559282	0.369137	0.666051	-0.336766	2.11262e-05	0.000404146	0.0810632	0.000293678	0.764798	0.484399	0.953628	1.70186e-05	0.0684841	0.0511591	0.791826	0.953298	4.96014e-07	0.0132424	0.00613025	0.223313	0.718407	0.0136683	8.04129e-07	0.0253987
5031425E22Rik	turquoise	44.7985	11.4605	33.338	-21.8775	-0.582564	0.538898	-0.318477	0.476216	0.06144	-0.247802	-0.0989183	-0.50452	0.17623	-0.342494	-0.00750045	0.0718791	0.631266	0.318755	0.184032	-0.235624	-0.225685	0.239935	0.631905	-0.260672	3.34071e-05	0.000160629	0.035124	0.00108472	0.691966	0.104841	0.522933	0.00047911	0.252496	0.0228606	0.961461	0.642887	4.34182e-06	0.0349559	0.231762	0.123626	0.140749	0.116707	4.21721e-06	0.0874484
5031439G07Rik	grey	86.8881	28.2654	58.6227	-30.3573	-0.0495311	-0.190267	0.552727	0.494879	-0.511558	0.0359242	-0.616323	-0.58273	0.769923	0.347804	0.726638	-0.702892	0.265658	0.6671	-0.258218	-0.190663	0.00975684	0.420647	0.368023	0.24545	0.749507	0.216053	0.000100015	0.000637903	0.000386662	0.81692	8.42188e-06	3.31948e-05	1.00259e-09	0.0207007	2.34806e-08	1.04081e-07	0.0813486	7.61661e-07	0.0905788	0.21508	0.94988	0.00446697	0.0139769	0.108288
5330434G04Rik	turquoise	56.5109	17.1361	39.3748	-22.2387	-0.655169	0.538371	-0.411712	0.458368	0.317319	-0.462998	-0.397856	-0.479143	0.236515	-0.188881	-0.130249	0.0745152	0.625706	0.259385	-0.137566	-0.549594	-0.245873	0.439306	0.688134	-0.295438	1.39476e-06	0.000163489	0.00549154	0.00175386	0.0358308	0.00155212	0.00748392	0.00100003	0.122172	0.219479	0.399398	0.630717	5.57814e-06	0.0890797	0.373206	0.000111551	0.107663	0.00285026	2.44651e-07	0.0515344
5530601H04Rik	blue	270.273	174.674	95.5982	79.0762	-0.837961	0.919502	-0.714282	0.184682	0.30447	-0.311047	0.0508877	-0.462401	-0.117457	-0.682482	-0.174999	0.535197	0.790372	0.331914	0.224476	-0.281952	-0.0687304	0.350349	0.723903	-0.112662	1.29859e-12	1.23271e-18	5.19087e-08	0.230087	0.0444866	0.039865	0.742877	0.00157694	0.447659	3.35003e-07	0.255877	0.000181718	1.76364e-10	0.0277289	0.142945	0.0637059	0.657544	0.0197277	2.80906e-08	0.466537
5730409E04Rik	grey	10.6031	4.37204	6.23109	-1.85904	0.0540461	0.145217	-0.245719	0.0089033	0.306258	-0.0469696	0.0569752	0.25085	-0.349304	-0.331977	-0.313344	0.391472	-0.0961899	-0.109935	-0.23997	0.00837834	0.113	-0.297485	-0.108677	0.0981845	0.727513	0.346947	0.10789	0.954259	0.0431893	0.762074	0.713358	0.100501	0.0201225	0.0276974	0.0383464	0.00859453	0.534517	0.477463	0.116652	0.956954	0.465194	0.049863	0.482546	0.526037
5730455P16Rik	grey	9.43895	4.94274	4.4962	0.446539	-0.0592974	-0.0874808	0.0803114	0.370018	0.171048	-0.311609	-0.559753	-0.141211	0.298292	0.302018	0.0534288	-0.224718	0.0710881	0.179474	-0.541249	-0.427614	-0.162259	0.311701	0.199714	-0.066734	0.702204	0.572304	0.604299	0.0134281	0.266936	0.039489	7.79852e-05	0.36055	0.0492167	0.0463178	0.730508	0.142504	0.646556	0.243728	0.000148418	0.00378813	0.292656	0.0394276	0.193686	0.666904
5730480H06Rik	grey	10.9683	5.20584	5.76242	-0.556582	-0.374196	0.245048	-0.150465	0.148655	0.00245954	-0.0420255	-0.205501	-0.377149	0.228797	-0.179528	-0.0588557	-0.0834917	0.402686	0.0551618	-0.0363472	-0.260432	-0.188137	0.142948	0.426593	-0.0991359	0.0123379	0.108886	0.329609	0.335525	0.987358	0.786499	0.180822	0.0116139	0.135209	0.243585	0.704321	0.590011	0.00672818	0.722111	0.814801	0.0877512	0.221333	0.354612	0.00388158	0.522015
6030458C11Rik	darkturquoise	48.6149	20.8783	27.7366	-6.85824	0.247879	-0.507759	0.166343	0.0321611	0.273173	-0.301807	-0.336403	0.271179	0.179633	0.756254	-0.294096	-0.36612	-0.403851	-0.383228	-0.286057	-0.384371	-0.0967191	0.248055	-0.264757	-0.178459	0.104731	0.00043434	0.280513	0.835819	0.0727886	0.0464778	0.0255671	0.0749868	0.243304	2.91057e-09	0.0526542	0.0145183	0.00655611	0.0102368	0.0597807	0.00999414	0.53226	0.104476	0.082425	0.246449
6330403K07Rik	greenyellow	106.015	38.9815	67.0336	-28.0521	0.00985982	0.252297	-0.617436	-0.298928	0.804848	-0.259616	0.336453	0.61166	-0.798664	-0.310757	-0.756556	0.761953	-0.25856	-0.412967	-0.119436	-0.0804196	-0.0968921	-0.303776	-0.312515	-0.22685	0.949351	0.0984891	8.02576e-06	0.0487112	4.56979e-11	0.0887849	0.025544	1.02847e-05	8.24593e-11	0.0400604	2.84485e-09	1.88242e-09	0.0901376	0.00533625	0.439988	0.603811	0.531524	0.0449987	0.0388891	0.138656
6430548M08Rik	grey	77.2513	26.5759	50.6754	-24.0996	0.451065	-0.62192	0.213768	0.158392	0.391006	-0.356667	-0.310274	0.48951	-0.00473247	0.723755	-0.282558	-0.270974	-0.613725	-0.333012	-0.470699	-0.276877	-0.124625	0.0259956	-0.485036	-0.181535	0.00211937	6.5975e-06	0.163523	0.304464	0.00868103	0.0174778	0.0403871	0.000745468	0.975678	2.8363e-08	0.0631135	0.0752156	9.41718e-06	0.0271867	0.00126187	0.068839	0.420233	0.866977	0.000847174	0.238266
8430429K09Rik	grey	151.336	35.9685	115.368	-79.3992	-0.789179	0.778254	-0.429955	0.148983	-0.0145572	-0.227344	0.00471013	-0.645956	0.161966	-0.425822	0.169007	0.222099	0.824001	0.357718	0.373982	-0.226485	-0.136472	0.58753	0.76947	0.00579792	1.96198e-10	5.0495e-10	0.00358121	0.33445	0.925278	0.137775	0.975793	2.186e-06	0.29354	0.00395348	0.27277	0.147339	6.37517e-12	0.0171254	0.0123919	0.139308	0.377054	2.75417e-05	1.03985e-09	0.970204
9030624J02Rik	darkturquoise	68.1979	34.2269	33.971	0.255917	0.162846	-0.551407	0.372515	0.380493	-0.035165	-0.298356	-0.484316	-0.0161505	0.49441	0.844719	0.0423313	-0.689545	-0.229609	0.0342587	-0.196072	-0.342012	-0.272736	0.311289	-0.0660482	-0.201259	0.290889	0.000104736	0.0127672	0.010838	0.820725	0.0491651	0.000864662	0.917128	0.000646704	5.69059e-13	0.784982	2.25938e-07	0.13379	0.825272	0.202106	0.0230657	0.0732659	0.0397025	0.670131	0.19019
9130401M01Rik	cyan	29.7863	6.97329	22.813	-15.8397	0.467722	-0.41852	0.55075	-0.165435	-0.434901	0.602913	-0.180119	0.00638463	0.282418	0.13087	0.262593	-0.370023	-0.26967	-0.112128	-0.364083	0.157753	0.255885	-0.323163	-0.23432	0.256253	0.00136781	0.00469437	0.00010716	0.283183	0.00317635	1.48354e-05	0.242009	0.967191	0.0632497	0.397133	0.0850582	0.0134267	0.0766856	0.468666	0.0151172	0.306443	0.0936352	0.03238	0.125779	0.0931481
9230110C19Rik	grey	93.2617	28.6754	64.5863	-35.9108	-0.75885	0.692156	-0.611575	0.18122	0.312939	-0.272197	0.190789	-0.46004	0.0120277	-0.367819	-0.293102	0.303879	0.688026	0.00512395	0.560213	-0.246205	-0.205013	0.476049	0.636725	-0.433998	2.39013e-09	1.94784e-07	1.03217e-05	0.239096	0.0386107	0.0738578	0.214771	0.00167848	0.938235	0.014034	0.0534963	0.0449229	2.46137e-07	0.973666	7.67092e-05	0.107173	0.181882	0.00108974	3.37866e-06	0.00324715
9330132A10Rik	grey	123.899	45.0126	78.8869	-33.8743	-0.502333	0.200039	0.124744	0.48451	-0.267128	-0.239257	-0.628881	-0.780081	0.779447	0.198413	0.370256	-0.505285	0.62218	0.391368	-0.12016	-0.457999	-0.130733	0.690681	0.724546	-0.0111745	0.000511626	0.192945	0.419784	0.000859919	0.0796152	0.117777	4.83748e-06	4.32697e-10	4.56589e-10	0.196663	0.0133638	0.00046818	6.5225e-06	0.00861381	0.437202	0.00177091	0.397631	2.11853e-07	2.69365e-08	0.942609
9330151L19Rik	grey	20.3925	8.6111	11.7814	-3.17025	-0.0728495	-0.10936	0.256155	0.371295	-0.00918993	-0.0638499	-0.486093	-0.382894	0.53245	0.2715	0.142208	-0.421912	0.202113	-0.0708149	-0.296681	-0.334446	-0.21738	0.385489	0.309566	-0.133234	0.638396	0.479784	0.0932779	0.0130865	0.952789	0.680515	0.000822099	0.0103087	0.00019895	0.0746295	0.357137	0.00433643	0.188275	0.647826	0.0505138	0.0264917	0.156354	0.00976155	0.0408697	0.388586
9330159F19Rik	grey	24.129	10.585	13.5441	-2.95907	0.268542	-0.443669	0.386679	0.372412	-0.0858389	-0.0253152	-0.536015	-0.00823246	0.38484	0.377786	0.0719467	-0.477048	-0.200258	0.121871	-0.550999	-0.186296	-0.0187834	-0.132377	-0.0611118	-0.180065	0.0779742	0.00255662	0.00951927	0.0127938	0.579563	0.870429	0.000176852	0.957703	0.00989613	0.0114626	0.642573	0.00106002	0.192449	0.430654	0.000106235	0.225968	0.903676	0.391671	0.69353	0.242153
9330162G02Rik	grey	7.71327	4.08438	3.62889	0.455485	0.0293336	0.182951	0.0118675	-0.320108	-0.196108	0.320266	0.0788845	-0.0273789	-0.0689796	-0.278802	0.130286	0.196027	0.0732022	-0.129058	-0.142347	0.0621151	0.0580355	-0.0675726	0.0249532	0.465146	0.85008	0.234563	0.939056	0.0341479	0.202022	0.0340547	0.610758	0.859967	0.65638	0.0668542	0.399261	0.20221	0.636767	0.403756	0.35666	0.688751	0.708258	0.662967	0.872266	0.00146573
9330182L06Rik	cyan	68.1508	17.9621	50.1887	-32.2265	0.419097	-0.625011	0.765497	0.2167	-0.360331	-0.0538259	-0.697373	-0.130542	0.574721	0.587652	0.455014	-0.784131	-0.256664	0.193076	-0.596939	-0.0436191	0.0149435	0.0254845	-0.101079	0.236974	0.00463176	5.75354e-06	1.42686e-09	0.157687	0.0162754	0.728581	1.44132e-07	0.398328	4.50316e-05	2.74105e-05	0.00191416	3.05716e-10	0.092606	0.209223	1.89364e-05	0.778603	0.923302	0.86957	0.513847	0.121427
9430016H08Rik	grey	42.1802	14.8965	27.2837	-12.3873	-0.430732	0.512046	-0.0513743	0.214382	-0.219808	0.0596281	-0.0277956	-0.635247	0.232398	-0.472509	0.233526	0.0102148	0.632485	0.334902	0.250659	0.120692	-0.00260563	0.19792	0.58473	-0.0228692	0.00351476	0.000380895	0.740503	0.162288	0.151668	0.70062	0.857858	3.6177e-06	0.129004	0.00120111	0.127104	0.94753	4.10712e-06	0.0262738	0.100769	0.43516	0.986607	0.197802	3.07217e-05	0.882856
9430020K01Rik	grey	74.8979	28.2005	46.6974	-18.4969	-0.117352	-0.126232	0.431218	0.238313	-0.620392	0.127872	-0.469992	-0.552912	0.740298	0.287512	0.618788	-0.579603	0.271216	0.284452	-0.135099	-0.251872	0.301119	0.49779	0.335697	0.634312	0.448066	0.414217	0.00347378	0.119275	7.05564e-06	0.408129	0.00128634	9.93684e-05	9.2812e-09	0.0584367	7.56757e-06	3.74278e-05	0.0749455	0.0612913	0.381921	0.0990776	0.0470044	0.000585601	0.0258976	3.777e-06
9430038I01Rik	grey	88.3201	27.1441	61.176	-34.0319	-0.585116	0.6768	-0.525748	-0.0268303	-0.0283577	0.134511	0.481269	-0.34831	-0.144866	-0.613265	-0.105147	0.41519	0.590236	0.140388	0.711451	0.117586	-0.0520542	0.110674	0.4622	-0.207041	3.02646e-05	4.56311e-07	0.000247384	0.862746	0.855014	0.384015	0.000942258	0.020504	0.348126	9.60458e-06	0.496963	0.00507069	2.47581e-05	0.363385	6.18984e-08	0.447154	0.737191	0.474489	0.00158536	0.177503
9530068E07Rik	skyblue3	35.798	11.0607	24.7373	-13.6765	0.109155	0.243953	0.0116561	-0.374299	-0.121792	0.290864	0.60021	0.0201817	-0.404654	-0.498891	0.154539	0.357535	0.048008	0.0867789	0.573274	0.805765	-0.0449443	-0.247967	-0.106332	-0.00639396	0.480611	0.110527	0.94014	0.012312	0.430955	0.0554322	1.65778e-05	0.896543	0.00643967	0.000566836	0.316528	0.0171865	0.756972	0.575402	4.75433e-05	4.17919e-11	0.772053	0.104603	0.492098	0.967143
9530082P21Rik	darkorange2	212.12	111.612	100.508	11.1042	0.875825	-0.679122	0.311459	-0.466991	0.0355924	0.376955	0.294631	0.871324	-0.480071	0.25158	-0.167096	0.0867365	-0.932212	-0.474735	-0.297393	0.376416	0.143745	-0.719153	-0.949602	0.119472	7.14657e-15	4.02492e-07	0.0395892	0.00139499	0.818582	0.0116601	0.0522052	1.44227e-14	0.00097444	0.0994819	0.27831	0.57559	3.78558e-20	0.00112996	0.0499374	0.0117902	0.351909	3.81579e-08	8.88602e-23	0.43985
9930021J03Rik	darkred	192.125	81.9716	110.153	-28.1813	-0.4675	0.161468	0.258512	0.563797	-0.341162	-0.194972	-0.662324	-0.880218	0.874137	0.18222	0.486543	-0.604242	0.652425	0.473909	-0.0941478	-0.379365	-0.0186272	0.673776	0.761281	0.0194257	0.001376	0.295046	0.0902	6.7408e-05	0.023431	0.204697	9.73483e-07	3.50692e-15	9.32861e-15	0.236469	0.00081162	1.40418e-05	1.59705e-06	0.00115591	0.543267	0.0110946	0.904473	5.36423e-07	1.98302e-09	0.900399
9930104L06Rik	grey	10.852	5.64934	5.20267	0.44667	0.130717	-0.116471	-0.0933539	-0.0275135	0.169495	-0.132586	0.096372	0.339911	-0.238133	0.171928	-0.0953978	0.113606	-0.256855	-0.0908535	-0.0469162	-0.0944031	-0.117553	-0.0201077	-0.256138	0.0131357	0.397688	0.451506	0.546688	0.859286	0.271367	0.390918	0.53374	0.0239774	0.119564	0.264446	0.537903	0.462788	0.0923552	0.557526	0.762336	0.542169	0.447283	0.89692	0.0932997	0.932557
A230046K03Rik	grey	29.463	16.6127	12.8503	3.76241	-0.256905	-0.0680288	-0.0695647	0.563373	0.218014	-0.640295	-0.497666	-0.142745	0.307231	0.422972	-0.109111	-0.323247	0.143472	0.247684	-0.226099	-0.470476	-0.462088	0.300919	0.288431	-0.417313	0.0922895	0.660828	0.653648	6.84523e-05	0.155121	2.85988e-06	0.000587743	0.355303	0.0424965	0.00422947	0.480791	0.0323323	0.352834	0.105013	0.140003	0.00126955	0.00159007	0.0471581	0.0575998	0.00482792
A230050P20Rik	grey	22.3974	9.78421	12.6132	-2.829	0.430836	-0.312824	0.197372	-0.236304	0.200721	0.0336406	-0.0685681	0.41503	-0.152742	0.307113	-0.0836722	0.000153853	-0.465201	-0.32623	-0.379433	-0.0705876	0.0971329	-0.0686801	-0.418872	0.140322	0.00350591	0.038686	0.199071	0.122515	0.191401	0.828377	0.658303	0.0050894	0.322257	0.0425796	0.589204	0.999209	0.00146361	0.0306815	0.0110789	0.648883	0.530499	0.657779	0.00465606	0.363612
A230072C01Rik	blue	203.99	118.412	85.5782	32.8335	-0.806195	0.855904	-0.677388	0.177286	0.418391	-0.36575	0.00974106	-0.458829	-0.105318	-0.582581	-0.176038	0.483674	0.76104	0.274862	0.196289	-0.32128	-0.230424	0.444844	0.710735	-0.215067	4.00724e-11	1.3277e-13	4.42094e-07	0.24962	0.00470849	0.0146253	0.949961	0.00173279	0.496262	3.33858e-05	0.253021	0.000880521	2.02023e-09	0.0709658	0.201596	0.0334603	0.132377	0.00248227	6.46967e-08	0.160917
A330009N23Rik	grey	126.78	36.1165	90.6639	-54.5474	-0.797536	0.757385	-0.635141	0.320237	0.28091	-0.30784	-0.0334148	-0.478381	0.0680655	-0.435085	-0.18647	0.370977	0.721085	0.13096	0.186581	-0.503014	0.0551576	0.542108	0.688157	-0.0332009	9.16248e-11	2.67196e-09	3.63553e-06	0.0340714	0.0647338	0.0420672	0.829512	0.00102149	0.660656	0.00316213	0.225528	0.013171	3.37132e-08	0.396806	0.225249	0.00050129	0.722131	0.000144167	2.44337e-07	0.830587
A430005L14Rik	greenyellow	81.2328	36.88	44.3528	-7.47282	-0.0626186	0.432286	-0.555527	-0.17381	0.531401	0.075764	0.473153	0.356133	-0.724746	-0.661817	-0.503154	0.784776	-0.0111758	-0.187373	0.0343332	0.157774	-0.11178	-0.455945	-0.119347	-0.298314	0.686357	0.00338509	9.06345e-05	0.259172	0.000205913	0.624985	0.00118011	0.0176591	2.65865e-08	9.98932e-07	0.000499187	2.89062e-10	0.942602	0.223248	0.824898	0.30638	0.470056	0.00186838	0.440334	0.0491991
A430033K04Rik	grey	70.8833	32.6205	38.2628	-5.64223	-0.23633	-0.124394	0.228801	0.507309	0.0376946	-0.502882	-0.789869	-0.454022	0.672187	0.523438	0.119463	-0.611774	0.258853	0.169826	-0.394178	-0.542378	-0.299592	0.556138	0.439165	-0.109111	0.122473	0.421101	0.135202	0.000440332	0.808063	0.000503278	1.84472e-10	0.00196395	5.83565e-07	0.000266393	0.439885	1.02351e-05	0.0897615	0.27042	0.00810753	0.000142855	0.0481891	8.86972e-05	0.00286023	0.480791
A530058N18Rik	darkred	156.014	50.871	105.143	-54.2722	-0.565136	0.317432	0.110005	0.542552	-0.267288	-0.212316	-0.604978	-0.864767	0.743912	0.0194186	0.504169	-0.4447	0.738459	0.642973	-0.102518	-0.378188	-0.176716	0.620812	0.823158	-0.0504338	6.42054e-05	0.0357613	0.47718	0.000142016	0.0794278	0.166471	1.36194e-05	3.8321e-14	7.19047e-09	0.900435	0.000484193	0.00249128	1.05515e-08	2.52023e-06	0.507843	0.0113677	0.251168	6.92672e-06	6.98631e-12	0.745093
A730017C20Rik	greenyellow	77.1505	24.706	52.4445	-27.7384	0.0569857	0.187507	-0.511154	-0.0947237	0.811497	-0.345342	0.178195	0.551361	-0.730906	-0.337513	-0.715972	0.659312	-0.242583	-0.288607	-0.28776	-0.0271204	-0.212841	-0.439096	-0.26577	-0.409768	0.713308	0.222912	0.000391501	0.540792	2.36547e-11	0.0216796	0.24716	0.000104904	1.76754e-08	0.0250549	4.6687e-08	1.13395e-06	0.112606	0.0574414	0.0582102	0.861277	0.165401	0.00286506	0.0812149	0.00573973
A830018L16Rik	grey	87.6622	26.5583	61.104	-34.5457	-0.513146	0.625621	-0.793559	-0.0461395	0.633304	-0.486486	0.286089	0.116199	-0.551813	-0.46828	-0.508365	0.716107	0.287246	-0.104597	0.203482	-0.213906	-0.168106	0.126674	0.208672	-0.212942	0.00036817	5.59938e-06	1.3221e-10	0.766159	3.95593e-06	0.000812942	0.0597504	0.452572	0.000103262	0.00134735	0.000426396	4.62905e-08	0.0586803	0.499231	0.185238	0.163244	0.275373	0.412572	0.174037	0.165196
A930005H10Rik	turquoise	109.62	34.1866	75.4336	-41.247	-0.649768	0.656129	-0.261035	0.516046	-0.0219561	-0.158144	-0.246494	-0.686462	0.324328	-0.386455	0.149109	0.0578014	0.788169	0.479003	0.0537075	-0.276361	-0.23619	0.419807	0.800707	-0.18769	1.81838e-06	1.32981e-06	0.0869924	0.000336429	0.887503	0.305231	0.106748	2.68687e-07	0.0317257	0.00956441	0.334037	0.709383	2.14602e-10	0.00100394	0.729155	0.069379	0.122701	0.00455566	6.8002e-11	0.222453
Aacs	darkorange2	135.841	80.186	55.6545	24.5315	0.536916	-0.596324	0.0494949	-0.0689447	0.325946	-0.144027	0.0681343	0.766883	-0.292766	0.559657	-0.45652	-0.0269683	-0.75971	-0.534352	-0.242388	-0.118926	-0.0461365	-0.318421	-0.688226	-0.206329	0.000171627	1.94128e-05	0.749684	0.656543	0.0308353	0.350954	0.660334	1.27865e-09	0.0537836	7.8253e-05	0.00184062	0.862047	2.23788e-09	0.000186867	0.112904	0.441956	0.766174	0.0351579	2.43388e-07	0.179032
Aaed1	grey	89.5314	25.7759	63.7554	-37.9795	-0.690688	0.687916	-0.357868	0.207853	-0.075618	-0.0956906	0.128904	-0.613772	0.0869786	-0.562266	0.164195	0.209969	0.75242	0.488485	0.509345	0.0246609	0.0282932	0.323877	0.665369	-0.0824661	2.11771e-07	2.47663e-07	0.0170757	0.175772	0.625654	0.53665	0.404325	9.39817e-06	0.57452	7.12469e-05	0.286858	0.171316	3.87632e-09	0.000767748	0.000413829	0.873751	0.85534	0.0319778	8.32919e-07	0.594603
Aagab	grey	23.0518	9.90032	13.1515	-3.25114	0.178364	-0.290394	-0.151416	-0.115569	0.251878	0.00452956	0.263763	0.447734	-0.180382	0.378942	-0.398189	0.0707889	-0.387703	-0.566349	0.155477	-0.182846	-0.11567	-0.00866577	-0.376194	-0.211733	0.246705	0.0558461	0.326525	0.45504	0.0990691	0.97672	0.083626	0.00230737	0.241313	0.0111921	0.00742953	0.647947	0.0093148	6.14224e-05	0.313564	0.234837	0.454643	0.955478	0.0118439	0.167666
Aak1	grey	31.161	13.3699	17.7911	-4.42119	0.483674	-0.584207	0.313087	0.0617689	-0.097785	0.101256	-0.181508	0.364636	0.082572	0.393532	-0.0270147	-0.25772	-0.52384	-0.224647	-0.397723	-0.044572	0.278525	-0.286389	-0.455113	0.117635	0.000880523	3.13518e-05	0.038514	0.690399	0.52773	0.51311	0.238337	0.0149525	0.594128	0.00822158	0.861812	0.0912245	0.000262997	0.142634	0.00750575	0.773892	0.0671378	0.0594713	0.00190923	0.446966
Aamdc	blue	308.844	180.467	128.377	52.0906	-0.870766	0.913149	-0.53346	0.305583	-0.00560542	-0.152337	0.0429716	-0.706539	0.12824	-0.641429	0.116362	0.324532	0.935162	0.516189	0.39131	-0.190981	-0.0869325	0.468705	0.864041	-0.0788855	1.57065e-14	5.70499e-18	0.000192451	0.0436754	0.971193	0.323558	0.781808	8.35962e-08	0.406768	2.71121e-06	0.451931	0.0316121	1.53075e-20	0.000334932	0.00862452	0.214303	0.574723	0.00133199	4.25612e-14	0.610754
Aamp	grey	100.56	23.7751	76.7847	-53.0096	0.507566	-0.208471	-0.0711317	-0.617614	-0.00924783	0.61078	0.762241	0.677565	-0.633474	-0.201546	-0.217929	0.474995	-0.564715	-0.549678	0.246594	0.493002	0.196526	-0.596414	-0.706024	0.10632	0.000436899	0.174461	0.646354	7.9641e-06	0.952491	1.06762e-05	1.84084e-09	4.37895e-07	3.92517e-06	0.189545	0.155285	0.0011219	6.51975e-05	0.000111226	0.106601	0.00067382	0.201043	1.93421e-05	8.62386e-08	0.492151
Aar2	darkorange2	141.64	93.2813	48.3587	44.9226	0.524984	-0.329496	-0.108572	-0.556261	0.147151	0.206457	0.651659	0.855025	-0.693512	0.0730364	-0.384395	0.372482	-0.714354	-0.49209	0.248624	0.384993	0.0793332	-0.57863	-0.7971	0.00166551	0.000253529	0.0289544	0.482972	8.83127e-05	0.340493	0.178756	1.65814e-06	1.4951e-13	1.80232e-07	0.637532	0.00998909	0.0127758	5.16766e-08	0.000691895	0.103658	0.00986414	0.608724	3.88428e-05	9.54215e-11	0.991439
Aars	darkorange2	141.402	82.4448	58.957	23.4878	0.553212	-0.633317	0.141361	-0.247199	0.168659	-0.130175	0.0631961	0.744135	-0.262817	0.614487	-0.309077	-0.111144	-0.774769	-0.422198	-0.187375	-0.0120181	-0.0743043	-0.301476	-0.710851	-0.040049	9.83288e-05	3.95365e-06	0.360038	0.105717	0.273775	0.399665	0.683615	7.07711e-09	0.0847823	9.11465e-06	0.0412065	0.472603	6.75097e-10	0.00430727	0.223243	0.938284	0.631687	0.0467304	6.42347e-08	0.796321
Aars2	darkturquoise	93.7137	43.3734	50.3403	-6.96693	0.353299	-0.687198	0.561588	0.16922	-0.225836	-0.0182397	-0.443986	0.012971	0.575228	0.896994	0.189284	-0.754392	-0.351525	-0.159953	-0.245934	-0.290111	0.0131185	0.292289	-0.203722	0.0103497	0.0186485	2.57854e-07	7.30107e-05	0.272159	0.140477	0.906452	0.00253639	0.933401	4.41817e-05	1.74614e-16	0.21848	3.34722e-09	0.0192916	0.299661	0.107571	0.0560961	0.932646	0.0541936	0.184709	0.946839
Aasdhppt	greenyellow	117.652	54.7468	62.9053	-8.15849	-0.352121	0.58834	-0.795999	-0.289985	0.594814	-0.207255	0.504179	0.301932	-0.74427	-0.61293	-0.602992	0.853179	0.133705	-0.156439	0.252614	0.0147733	-0.141631	-0.227024	0.0168167	-0.224184	0.0190736	2.66797e-05	1.0568e-10	0.056208	2.06295e-05	0.177045	0.000484054	0.0463827	7.00953e-09	9.74289e-06	1.47871e-05	1.91371e-13	0.386894	0.310541	0.0980529	0.924173	0.359111	0.138346	0.913721	0.143481
Aatf	grey	14.0554	5.42284	8.63257	-3.20974	0.136565	-0.104352	-0.218352	-0.196816	0.334735	-0.0922016	0.193084	0.449305	-0.366194	0.084884	-0.458533	0.217454	-0.315772	-0.444824	0.00246677	-0.0466606	-0.151052	-0.253595	-0.314599	-0.231513	0.376727	0.500242	0.154466	0.200364	0.0263535	0.55167	0.209203	0.00221693	0.0144967	0.583803	0.00174627	0.156211	0.0367933	0.00248352	0.987321	0.763594	0.327701	0.096711	0.037537	0.130508
Aatk	darkred	148.794	65.6177	83.1762	-17.5585	-0.0881682	-0.290243	0.540567	0.485752	-0.379873	-0.217461	-0.720748	-0.560705	0.862601	0.635071	0.606704	-0.826727	0.218243	0.457758	-0.236732	-0.346562	0.00462879	0.633048	0.369759	0.0823633	0.569278	0.0559789	0.00015187	0.000830103	0.0109782	0.156196	3.44531e-08	7.53673e-05	5.23319e-14	3.64722e-06	1.2674e-05	4.72517e-12	0.154677	0.0017821	0.121819	0.0211898	0.97621	4.00265e-06	0.0134983	0.595064
Abat	darkorange2	103.559	49.5865	53.9724	-4.38587	0.647952	-0.682869	0.326927	-0.326848	-0.152358	0.0924377	0.109249	0.672652	-0.206925	0.547294	-0.00966917	-0.180676	-0.771245	-0.270639	-0.169128	0.17289	-0.0339095	-0.366875	-0.743984	0.257822	1.98569e-06	3.27942e-07	0.0303059	0.0303481	0.323489	0.550647	0.480233	5.694e-07	0.177752	0.000120776	0.95033	0.240533	9.00873e-10	0.0755917	0.272421	0.261741	0.827026	0.0143015	7.15358e-09	0.091093
Abca2	floralwhite	52.2681	6.15832	46.1098	-39.9515	0.2951	-0.414544	0.721399	0.168126	-0.720491	0.302506	-0.190873	-0.327429	0.550836	0.315196	0.733253	-0.664745	-0.0321615	0.419768	0.0898519	0.391758	0.131901	0.0631526	-0.00441692	0.191521	0.0518146	0.00514666	3.30383e-08	0.275316	3.50264e-08	0.0459482	0.214565	0.0300378	0.00010684	0.0371567	1.50852e-08	8.60089e-07	0.835817	0.00455976	0.561896	0.00854195	0.393391	0.683821	0.977299	0.212984
Abcb10	grey	45.9725	15.9349	30.0376	-14.1027	-0.0654541	-0.150102	0.447466	0.0775061	-0.395591	-0.0905711	-0.485869	-0.457041	0.622331	0.440726	0.584087	-0.590469	0.194451	0.367516	-0.0948888	-0.147734	0.0911056	0.552395	0.279147	0.242135	0.672932	0.330789	0.00232313	0.617026	0.00786289	0.558757	0.000827346	0.0018158	6.47905e-06	0.00275157	3.1498e-05	2.45314e-05	0.205935	0.0141196	0.540084	0.338563	0.556429	0.000101184	0.0665042	0.113292
Abcb7	grey	27.3397	13.4874	13.8522	-0.364803	-0.328352	0.165667	0.142424	0.230129	-0.266314	-0.304266	-0.458091	-0.502118	0.421792	0.0855793	0.386458	-0.341053	0.407888	0.511296	-0.0843227	-0.130076	-0.201446	0.363483	0.464231	0.173923	0.0295501	0.2825	0.356399	0.132888	0.0805705	0.0446367	0.00176664	0.000514934	0.00434865	0.580714	0.00956384	0.0234781	0.00598898	0.000389789	0.586303	0.400027	0.189768	0.0152973	0.00150202	0.258857
Abcb8	cyan	81.9086	14.0049	67.9037	-53.8989	0.192749	-0.408611	0.718102	0.155524	-0.601298	0.198735	-0.384747	-0.42421	0.719912	0.532431	0.718246	-0.747844	0.0327641	0.219334	-0.0575995	0.0793222	-0.0140931	0.396681	0.110987	0.256739	0.21001	0.00589206	4.08009e-08	0.313415	1.58546e-05	0.195923	0.0099155	0.00410757	3.63502e-08	0.000199074	4.04294e-08	5.4209e-09	0.832784	0.152574	0.710353	0.608774	0.927655	0.0076785	0.473233	0.0925068
Abcb9	grey	56.0005	18.1509	37.8496	-19.6987	0.584195	-0.555097	0.716098	-0.239796	-0.720637	0.538639	0.143948	0.0867709	0.204541	0.304354	0.601941	-0.440449	-0.398525	0.0421096	0.143339	0.554276	0.217248	-0.221759	-0.429028	0.487733	3.13661e-05	9.20204e-05	4.63164e-08	0.116926	3.46997e-08	0.000162032	0.351223	0.575438	0.182912	0.0445721	1.54411e-05	0.00277059	0.00737501	0.786081	0.353284	9.47224e-05	0.156613	0.147976	0.00366192	0.000784473
Abcc5	grey	65.9193	15.8442	50.0752	-34.231	0.660283	-0.407869	0.16535	-0.290186	0.125613	0.375699	0.245957	0.668225	-0.440575	0.0105988	-0.177944	0.212964	-0.654749	-0.383394	-0.337413	0.278796	0.0444884	-0.624226	-0.67499	0.0215893	1.07974e-06	0.00599148	0.283434	0.0560301	0.416529	0.0119647	0.107538	7.18384e-07	0.00276194	0.945561	0.247838	0.16515	1.42415e-06	0.0102013	0.0251006	0.0668606	0.774304	5.95807e-06	5.02804e-07	0.889371
Abcd3	grey	12.8198	7.29226	5.52756	1.7647	-0.234225	0.141372	-0.4141	0.192751	0.452577	-0.586999	0.0362374	0.177757	-0.263694	0.0346374	-0.50179	0.205888	0.0135194	-0.0255138	0.157238	-0.134265	-0.390795	0.00932838	0.0355375	-0.340819	0.125937	0.36	0.00519942	0.210006	0.00203864	2.81209e-05	0.815351	0.248342	0.0837109	0.823371	0.000520011	0.179983	0.930592	0.869421	0.308046	0.384892	0.00872032	0.952078	0.818857	0.0235796
Abce1	darkgrey	21.3213	1.78351	19.5378	-17.7543	-0.373689	0.288948	-0.529128	0.0370119	0.565274	-0.703131	-0.0125586	0.123383	-0.299409	0.00384736	-0.512564	0.286651	0.123072	-0.107734	0.0858246	-0.272217	-0.504378	0.151737	0.141728	-0.302951	0.012466	0.0571337	0.000221764	0.811476	6.38821e-05	1.02608e-07	0.935514	0.424915	0.0483326	0.980226	0.000374844	0.0592291	0.426093	0.486378	0.579626	0.0738358	0.00048116	0.325487	0.358777	0.0456143
Abcf1	darkorange2	220.966	134.779	86.1863	48.5931	0.795302	-0.610236	0.178428	-0.500826	0.070081	0.363614	0.432011	0.913424	-0.556654	0.202125	-0.267392	0.187887	-0.913624	-0.528887	-0.137337	0.374065	0.197325	-0.72815	-0.952487	0.0987418	1.12694e-10	1.09247e-05	0.246533	0.000535175	0.651241	0.0152578	0.00340775	5.35239e-18	8.70918e-05	0.188248	0.079307	0.22196	5.10803e-18	0.000223509	0.374009	0.0123709	0.199179	2.12459e-08	2.65053e-23	0.523679
Abcf2	darkorange2	159.989	78.3861	81.6033	-3.21725	0.661108	-0.767651	0.311558	-0.21647	0.0322664	-0.010451	0.00250451	0.711774	-0.140137	0.701926	-0.194889	-0.253674	-0.831535	-0.488416	-0.240101	-0.0186066	0.0127036	-0.283589	-0.751873	0.1133	1.03556e-06	1.20285e-09	0.039523	0.158138	0.835289	0.946319	0.987127	6.06765e-08	0.364253	1.10244e-07	0.204894	0.0966039	2.7502e-12	0.000769275	0.116446	0.904579	0.934771	0.0621161	4.03649e-09	0.464001
Abcf3	darkorange2	138.5	70.5122	67.9879	2.52432	0.620521	-0.724861	0.247447	-0.179181	0.155969	-0.0521138	-0.0609673	0.716219	-0.159942	0.658541	-0.268046	-0.202952	-0.803606	-0.41959	-0.359983	-0.0588602	-0.0821352	-0.348589	-0.714207	-0.0607698	7.01564e-06	2.63862e-08	0.105356	0.244511	0.312015	0.7369	0.69422	4.59654e-08	0.299694	1.17876e-06	0.0785465	0.186409	5.15324e-11	0.00457878	0.0163862	0.704299	0.596087	0.0203963	5.21528e-08	0.695163
Abcg1	grey	45.0768	14.4783	30.5984	-16.1201	0.617951	-0.443984	0.308527	-0.436506	-0.190616	0.209041	0.2022	0.572551	-0.340222	0.123091	0.0212932	0.0233125	-0.648615	-0.116379	-0.120381	0.435594	0.478028	-0.542878	-0.67615	0.420558	7.84833e-06	0.0025365	0.0415874	0.00305394	0.215196	0.173261	0.188082	4.88439e-05	0.0238405	0.426021	0.890879	0.880602	1.92302e-06	0.451865	0.436355	0.003123	0.00103156	0.000140451	4.72545e-07	0.00447635
Abcg4	grey	98.5543	24.9395	73.6147	-48.6752	0.696462	-0.813663	0.651721	-0.0784843	-0.0410742	-0.0545693	-0.328631	0.377813	0.173135	0.764902	0.10114	-0.552682	-0.678495	-0.195803	-0.421717	0.0937114	-0.0223537	-0.130344	-0.552941	-0.00984012	1.5198e-07	1.89828e-11	1.65314e-06	0.612575	0.791222	0.724978	0.0294038	0.0114562	0.261055	1.49529e-09	0.513594	0.000100174	4.16414e-07	0.202737	0.00435634	0.545146	0.885479	0.39905	9.92672e-05	0.949452
Abhd10	grey	10.7429	4.92803	5.81487	-0.88684	0.137175	-0.0441348	-0.09291	-0.197869	-0.00974326	0.315949	0.182649	0.235753	-0.244181	-0.249654	0.0109342	0.282155	-0.165198	-0.0642003	-0.184355	0.0801374	0.303704	-0.326594	-0.227346	0.128482	0.374577	0.776052	0.548604	0.197918	0.949949	0.0366819	0.235349	0.123416	0.110183	0.102188	0.943841	0.0635068	0.283883	0.678856	0.230928	0.605085	0.0450523	0.0304847	0.137771	0.405875
Abhd11	blue	189.195	98.6785	90.5167	8.16177	-0.6057	0.817591	-0.670215	-0.054997	0.129635	0.0780347	0.50629	-0.226715	-0.334045	-0.754925	-0.0622936	0.70154	0.572649	0.178291	0.5076	0.0215093	0.091469	0.149529	0.415188	-0.0196747	1.32165e-05	1.26422e-11	6.47449e-07	0.722908	0.401641	0.614619	0.000454152	0.138897	0.0266845	3.21628e-09	0.687902	1.12798e-07	4.86668e-05	0.246901	0.000436446	0.889778	0.554849	0.332661	0.00507093	0.899128
Abhd12	floralwhite	100.772	9.67899	91.093	-81.414	0.191769	-0.294524	0.791859	0.128842	-0.704067	0.284706	-0.491028	-0.552011	0.750504	0.318327	0.813426	-0.73302	0.140425	0.316294	-0.191868	0.144271	0.0698844	0.32796	0.214662	0.449038	0.212382	0.0522954	1.54273e-10	0.404553	9.70168e-08	0.0610502	0.000713527	0.000102552	4.46443e-09	0.0352151	1.9448e-11	1.5325e-08	0.363259	0.0364663	0.21214	0.350131	0.652157	0.0297564	0.161727	0.00223212
Abhd13	grey	10.8728	5.93327	4.93957	0.9937	-0.150927	0.157524	0.17794	0.11998	-0.242081	-0.204566	-0.22405	-0.349759	0.1674	-0.0969976	0.385802	-0.152468	0.284802	0.338667	-0.00357195	0.129728	-0.235354	0.178708	0.293451	0.310129	0.328109	0.307155	0.247849	0.437896	0.113374	0.182858	0.143726	0.01995	0.277424	0.531075	0.00969745	0.323134	0.0609597	0.0245316	0.981641	0.401302	0.12407	0.245781	0.0531993	0.0404858
Abhd14a	greenyellow	203.277	65.4842	137.792	-72.3082	-0.429949	0.760053	-0.707327	-0.217781	0.294237	0.0455652	0.690014	0.0251049	-0.619555	-0.793303	-0.272018	0.849886	0.363747	0.0281118	0.589969	0.232081	-0.0332472	-0.044508	0.179192	-0.0789565	0.00358173	2.17967e-09	7.96911e-08	0.155573	0.0525354	0.76899	2.20031e-07	0.871496	7.31863e-06	1.35332e-10	0.0740552	2.94816e-13	0.0152179	0.856258	2.50212e-05	0.129541	0.830354	0.774208	0.244483	0.610432
Abhd16a	bisque4	105.309	36.0978	69.2109	-33.1131	0.835988	-0.721941	0.811352	-0.160656	-0.509987	0.465139	-0.00587847	0.291086	0.0844022	0.324115	0.419311	-0.434945	-0.622154	-0.0321724	-0.202792	0.594795	0.177007	-0.492329	-0.597869	0.323076	1.64073e-12	3.19035e-08	2.40055e-11	0.297516	0.000405773	0.00146603	0.96979	0.0552382	0.585948	0.0318443	0.00460867	0.00317297	6.52983e-06	0.835762	0.186765	2.06454e-05	0.250377	0.000687112	1.82361e-05	0.0324289
Abhd17a	darkred	177.737	81.7524	95.9848	-14.2324	-0.451029	0.170958	0.245996	0.468865	-0.3946	0.0303879	-0.569003	-0.877828	0.876933	0.130069	0.529034	-0.544963	0.654927	0.370184	-0.0835853	-0.39886	0.0178498	0.693191	0.73789	0.100463	0.00212134	0.26719	0.107481	0.00132625	0.00803379	0.844757	5.57172e-05	5.18297e-15	5.98792e-15	0.400055	0.000222449	0.000130825	1.41161e-06	0.0133834	0.589593	0.00732108	0.908443	1.83581e-07	1.09762e-08	0.51643
Abhd17b	grey	19.0683	8.38668	10.6816	-2.29494	-0.494447	0.345227	-0.266521	0.353661	0.162282	-0.406306	-0.194807	-0.381517	0.127898	-0.147453	-0.0246538	-0.0176677	0.479678	0.385846	0.104616	-0.207133	-0.320526	0.254675	0.5012	-0.399342	0.000646013	0.0217262	0.0803265	0.0185199	0.292586	0.00620589	0.205089	0.0106095	0.408033	0.339493	0.873786	0.909373	0.000985193	0.0096884	0.49915	0.177307	0.0339015	0.0952506	0.000529249	0.00724389
Abhd17c	grey	128.541	46.0439	82.4972	-36.4533	-0.580663	0.245339	-0.0335945	0.615161	0.0864135	-0.40152	-0.649053	-0.74005	0.716914	0.228351	0.109591	-0.41303	0.637606	0.210001	-0.16042	-0.665684	-0.237617	0.811723	0.768054	-0.201514	3.59401e-05	0.108453	0.828609	8.85444e-06	0.577018	0.00690422	1.88269e-06	9.44324e-09	4.39906e-08	0.135992	0.478847	0.00532859	3.24305e-06	0.171249	0.298235	8.19499e-07	0.120391	2.31228e-11	1.16475e-09	0.189615
Abhd3	midnightblue	56.8053	4.93213	51.8732	-46.941	-0.490132	0.405428	-0.000680083	0.582536	-0.277015	-0.161753	-0.0860464	-0.699316	0.358764	-0.254888	0.463301	-0.152831	0.667539	0.725693	0.391188	0.12606	-0.264035	0.407944	0.638594	-0.145208	0.000732225	0.00632921	0.996504	3.34439e-05	0.0686949	0.294183	0.578643	1.28629e-07	0.0167807	0.0949653	0.00153969	0.321972	7.44499e-07	2.49865e-08	0.00864724	0.414858	0.0832969	0.00598141	3.09713e-06	0.346976
Abhd4	grey	107.15	36.0975	71.052	-34.9546	-0.792828	0.696062	-0.619948	0.556093	0.274041	-0.366115	0.102051	-0.475749	0.0252985	-0.397093	-0.0974592	0.313062	0.72775	0.445502	0.436559	-0.293158	-0.271984	0.460317	0.680599	-0.435065	1.41302e-10	1.55553e-07	7.19401e-06	8.88386e-05	0.0718466	0.0145195	0.509791	0.00109881	0.870513	0.00760981	0.529112	0.0385306	2.18176e-08	0.00244142	0.00304992	0.053449	0.0740926	0.00166626	3.71415e-07	0.00316363
Abhd5	grey	158.151	43.2232	114.928	-71.7049	-0.813479	0.731308	-0.395117	0.31538	-0.190395	-0.12189	0.104982	-0.728334	0.230933	-0.470013	0.258837	0.131351	0.877008	0.572613	0.593389	-0.0777083	-0.158097	0.479132	0.798965	-0.109982	1.93417e-11	1.72042e-08	0.00794423	0.0370407	0.215739	0.430584	0.497642	2.09883e-08	0.131502	0.00128564	0.0897815	0.395385	5.91581e-15	4.87317e-05	2.18414e-05	0.616105	0.305378	0.00100034	8.01632e-11	0.477273
Abhd6	cyan	52.9915	18.2613	34.7302	-16.4689	0.595985	-0.534393	0.772935	-0.156614	-0.586924	0.450095	-0.0540519	-0.00393008	0.278138	0.241335	0.500614	-0.494245	-0.348235	0.0245125	-0.0339868	0.571	0.261043	-0.287176	-0.326125	0.309707	1.96797e-05	0.000186615	7.85015e-10	0.309995	2.8203e-05	0.00217266	0.727485	0.979801	0.0675334	0.114525	0.000538571	0.000649837	0.0205333	0.874504	0.826638	5.17481e-05	0.0869829	0.058745	0.0307384	0.0407733
Abhd8	darkred	117.694	53.5858	64.1083	-10.5225	-0.43596	0.159274	0.180101	0.375251	-0.253591	-0.0104226	-0.512931	-0.770741	0.795955	0.239731	0.450436	-0.484228	0.575507	0.285241	-0.0541203	-0.460609	-0.0162171	0.803586	0.65404	0.0545472	0.00309514	0.301743	0.242057	0.0120749	0.0967166	0.946465	0.000370623	9.385e-10	1.06109e-10	0.117027	0.00215381	0.000866833	4.372e-05	0.060545	0.727154	0.00165347	0.916787	5.16332e-11	1.47493e-06	0.725085
Abi1	grey	38.2894	17.9528	20.3366	-2.38383	-0.59334	0.397697	-0.361073	0.395813	0.410354	-0.662694	-0.511442	-0.384631	0.180442	-0.063394	-0.101524	0.0659335	0.496202	0.232982	-0.337752	-0.645671	-0.22853	0.567067	0.565932	0.00460763	2.18842e-05	0.00751005	0.0160405	0.00782505	0.00566389	9.55334e-07	0.00038804	0.00993972	0.241153	0.682676	0.51199	0.670672	0.000613635	0.128017	0.0249457	2.21606e-06	0.135677	5.98296e-05	6.23677e-05	0.976319
Abi2	grey	97.1234	39.309	57.8144	-18.5054	-0.463738	0.0918396	0.142917	0.369722	-0.104048	-0.458027	-0.718757	-0.680823	0.717019	0.349891	0.310085	-0.525294	0.497357	0.276101	-0.217415	-0.587916	-0.0492206	0.803391	0.616208	0.187099	0.00152186	0.55324	0.354717	0.0135085	0.501498	0.00176959	3.9135e-08	3.66892e-07	4.37017e-08	0.0198999	0.0405157	0.000251017	0.000593137	0.0696522	0.156287	2.71284e-05	0.751027	5.26118e-11	8.46367e-06	0.223939
Abl2	darkred	82.3501	29.3087	53.0414	-23.7327	0.348405	-0.605294	0.691783	0.0193561	-0.585628	0.352093	-0.391365	-0.190938	0.679038	0.59652	0.443984	-0.757639	-0.207491	-0.10071	-0.226034	-0.0904215	0.292774	0.152955	-0.106654	0.358975	0.0204673	1.34417e-05	1.98981e-07	0.900754	2.96673e-05	0.0190838	0.00861441	0.214407	4.04343e-07	1.92597e-05	0.00253648	2.62102e-09	0.176543	0.515395	0.140119	0.559409	0.0537765	0.321573	0.490783	0.0167118
Ablim1	grey	13.0275	7.27957	5.74791	1.53166	-0.186397	0.062023	-0.328105	0.139131	0.426404	-0.433019	0.161767	0.134973	-0.146546	0.233071	-0.433141	0.0885789	-0.00963033	-0.169666	0.365058	-0.188172	-0.230689	0.266434	0.00261502	-0.504151	0.225712	0.689189	0.0296797	0.367741	0.00389906	0.0033254	0.294142	0.382366	0.342503	0.127867	0.00331557	0.567473	0.950529	0.270878	0.0148278	0.221245	0.131921	0.0804294	0.986559	0.000484455
Ablim2	grey	30.9421	12.6644	18.2778	-5.61336	0.0462632	-0.193631	0.309573	-0.148396	-0.30685	0.0876049	-0.334554	-0.178716	0.439289	0.432741	0.342154	-0.358341	-0.0209736	-0.102366	-0.211091	-0.322894	0.213289	0.505	0.0385483	0.675944	0.76555	0.207891	0.0408653	0.336379	0.0427662	0.571757	0.0264401	0.245758	0.00285143	0.00334794	0.023005	0.0169193	0.892507	0.508478	0.168986	0.0325324	0.16449	0.000472216	0.8038	4.77781e-07
Ablim3	grey	23.1091	13.143	9.96607	3.17696	-0.0476166	-0.147889	-0.079441	0.2413	0.589372	-0.564797	-0.398526	0.0887394	0.0880711	0.489566	-0.333016	-0.147574	-0.105276	-0.193326	-0.3279	-0.494206	-0.317722	0.423433	0.0188478	-0.366718	0.758894	0.33805	0.608236	0.114579	2.56174e-05	6.50014e-05	0.0073749	0.566769	0.569705	0.000744258	0.0271844	0.339091	0.496433	0.208623	0.029788	0.000650581	0.0355836	0.00418378	0.903348	0.0143462
Abr	darkturquoise	67.9106	33.0917	34.8189	-1.72719	-0.0712712	-0.327292	0.120682	0.401852	0.2275	-0.523937	-0.543669	-0.0710736	0.470027	0.810883	-0.0948054	-0.519435	-0.0716727	-0.0845027	-0.234928	-0.621598	-0.224585	0.592948	0.0979629	-0.230247	0.645706	0.0301106	0.435198	0.00685372	0.137498	0.00026218	0.000136725	0.646624	0.00128514	2.51648e-11	0.540442	0.000302489	0.643844	0.585501	0.124772	6.69168e-06	0.142748	2.22295e-05	0.526975	0.132684
Abracl	blue	243.687	150.409	93.2785	57.1304	-0.702248	0.88967	-0.701363	-0.164369	0.0848874	-0.0712654	0.432169	-0.300213	-0.329238	-0.778554	-0.0899713	0.666259	0.650993	0.185493	0.53812	0.0180783	0.0108966	0.184011	0.495663	0.114653	1.08154e-07	6.86421e-16	1.13985e-07	0.286341	0.583788	0.645733	0.00339473	0.0477041	0.0290882	4.92349e-10	0.561375	7.95535e-07	1.71302e-06	0.228012	0.000164867	0.907276	0.944034	0.231816	0.000623429	0.458646
Abt1	darkorange2	130.3	77.7459	52.5539	25.192	0.6369	-0.339065	0.0179909	-0.516899	0.132327	0.476797	0.468024	0.786167	-0.647697	-0.144992	-0.297179	0.403057	-0.700373	-0.464253	-0.185063	0.366517	0.179152	-0.764668	-0.776565	0.124219	3.35134e-06	0.024353	0.907723	0.000327582	0.391853	0.00106741	0.00135672	2.55992e-10	2.01028e-06	0.347701	0.05011	0.00667287	1.20866e-07	0.00150113	0.229111	0.0144039	0.244589	1.52306e-09	5.81652e-10	0.42176
Abtb1	grey	23.6098	8.69074	14.9191	-6.22832	0.342961	-0.376614	0.525119	-0.00312889	-0.516625	0.404808	-0.13019	-0.0568573	0.335276	0.256019	0.573582	-0.367015	-0.186151	0.127972	-0.170647	0.0855458	0.234466	0.0526806	-0.165547	0.566718	0.0226635	0.0117423	0.000252435	0.983918	0.000330406	0.00641749	0.39961	0.713927	0.0260963	0.0934575	4.69979e-05	0.0142616	0.226337	0.407759	0.268075	0.580863	0.125536	0.734143	0.282852	6.06006e-05
AC149090.1	grey	6.26956	3.26629	3.00327	0.263017	-0.0274063	-0.0619622	0.12027	0.169352	-0.0914121	-0.101927	-0.379925	-0.0915143	0.248067	0.210227	0.180834	-0.191612	0.0357269	0.149428	-0.389052	-0.368737	-0.00371204	0.228679	0.113134	0.400231	0.859829	0.689479	0.43678	0.27178	0.555096	0.510304	0.0109665	0.554652	0.104459	0.170778	0.240116	0.212763	0.817908	0.332989	0.00905132	0.0137785	0.980921	0.135416	0.46466	0.00710349
Acaa1a	grey	92.4236	21.6771	70.7465	-49.0694	0.46829	-0.319423	-0.121913	-0.381713	0.0519057	0.331449	0.705088	0.754463	-0.612216	-0.0195459	-0.370837	0.340339	-0.629315	-0.447516	0.31365	0.400952	0.112969	-0.672082	-0.727844	-0.122815	0.00134699	0.0345548	0.430493	0.0105661	0.737914	0.027961	9.12455e-08	3.32948e-09	1.00442e-05	0.899785	0.0132081	0.0237893	4.74341e-06	0.00232018	0.0381478	0.00699149	0.465316	5.8683e-07	2.16817e-08	0.427064
Acaa2	purple	60.8695	38.6426	22.2269	16.4156	-0.199959	0.250578	-0.246397	-0.212191	-0.216824	0.263012	0.699746	-0.046278	-0.187006	-0.225094	-0.0516284	0.216091	0.16275	-0.0759872	0.950128	0.360357	0.05055	0.00251002	0.0279905	-0.130925	0.193127	0.100883	0.10689	0.166725	0.157442	0.0845428	1.25415e-07	0.765477	0.224173	0.141821	0.739265	0.158886	0.29118	0.623963	7.16494e-23	0.016267	0.744526	0.987099	0.856871	0.396931
Acad8	purple	71.6372	34.5341	37.1031	-2.56897	-0.152362	0.299746	-0.381858	-0.455194	-0.092746	0.292902	0.844247	0.153882	-0.444874	-0.342814	-0.146245	0.453856	0.056152	-0.190008	0.913123	0.399509	0.0811848	-0.112468	-0.116732	-0.0458636	0.323477	0.0480684	0.0105343	0.00190522	0.549313	0.053667	6.03548e-13	0.318615	0.00248036	0.0227253	0.343507	0.00197241	0.717327	0.216689	5.73959e-18	0.00721736	0.600361	0.467309	0.450483	0.767518
Acad9	darkorange2	143.365	85.7542	57.6106	28.1436	0.6806	-0.640836	0.180905	-0.284385	0.088373	0.0591126	0.208755	0.801175	-0.383679	0.442024	-0.351777	-0.0398631	-0.830126	-0.434623	-0.147846	0.209416	-0.0835109	-0.55417	-0.7971	-0.0305339	3.7139e-07	2.78805e-06	0.239928	0.0613551	0.568378	0.703089	0.173862	6.50483e-11	0.0101405	0.00266404	0.0191989	0.797247	3.22864e-12	0.00319797	0.338191	0.172472	0.589925	9.50755e-05	9.54244e-11	0.84402
Acadl	purple	43.2656	21.3761	21.8895	-0.513392	-0.234463	0.26097	-0.391854	-0.0302758	-0.0446993	0.0743507	0.673714	0.0746288	-0.339396	-0.304512	-0.178839	0.329122	0.122825	0.0544704	0.838444	0.314736	-0.032918	-0.150605	-0.0105911	-0.275251	0.125542	0.087074	0.00852432	0.845323	0.773263	0.631474	5.38191e-07	0.630195	0.0242058	0.0444558	0.245429	0.0291483	0.427026	0.725457	1.22586e-12	0.0374494	0.83201	0.329154	0.9456	0.0705507
Acadm	darkorange	43.0137	7.07132	35.9424	-28.871	0.374972	-0.280158	-0.00132408	-0.351517	-0.194	0.456207	0.708557	0.498963	-0.400469	-0.0152835	-0.207023	0.144439	-0.448856	-0.370141	0.564415	0.491451	0.00131071	-0.572276	-0.553153	-0.133795	0.0121441	0.065484	0.993194	0.0192943	0.20701	0.00185569	7.39397e-08	0.000565635	0.00706636	0.921562	0.177542	0.349563	0.00224247	0.013395	6.59123e-05	0.000704843	0.993263	4.93487e-05	9.85327e-05	0.386573
Acadsb	grey	10.2089	6.81408	3.39484	3.41925	-0.212628	0.0767619	-0.203462	0.118634	0.1182	-0.386109	-0.0207874	0.00549828	-0.0541723	0.128824	-0.200648	-0.0325725	0.0949761	0.147838	0.178553	-0.0306459	-0.516006	0.0264779	0.123889	-0.385134	0.165834	0.620421	0.185282	0.443087	0.444768	0.00963477	0.893456	0.971743	0.726901	0.40462	0.191567	0.833748	0.53971	0.338219	0.246195	0.843455	0.000336851	0.864532	0.423003	0.00983497
Acadvl	darkorange	50.594	10.4266	40.1675	-29.7409	0.141097	-0.0014388	-0.180656	-0.403818	-0.167687	0.343987	0.823415	0.366863	-0.453459	-0.132769	-0.17	0.305361	-0.228941	-0.276135	0.785646	0.505599	-0.0312564	-0.331851	-0.369338	-0.0869292	0.360943	0.992604	0.240586	0.0065609	0.27659	0.022235	6.79438e-12	0.0143048	0.00199279	0.39026	0.26992	0.0438362	0.134956	0.0696159	2.67941e-10	0.000463756	0.840376	0.0277602	0.0136131	0.574738
Acap2	grey	15.1012	7.16938	7.93179	-0.762411	-0.183144	-0.0583564	0.120383	0.416485	-0.194437	-0.198361	-0.418625	-0.269377	0.417106	0.234245	0.376298	-0.298953	0.176144	0.402068	-0.260684	-0.416017	0.161693	0.331047	0.246024	0.254555	0.23406	0.706716	0.436344	0.00492138	0.205967	0.196784	0.004683	0.0770191	0.00485107	0.125905	0.0118186	0.0486916	0.252732	0.00682093	0.0874337	0.00497485	0.294367	0.028163	0.107439	0.0954132
Acap3	darkturquoise	87.3827	40.7959	46.5868	-5.79086	0.152726	-0.547332	0.382433	0.29577	-0.0363731	-0.245522	-0.563028	-0.0658758	0.598462	0.876539	0.0426666	-0.682912	-0.213925	-0.254893	-0.3255	-0.539961	-0.0222965	0.486106	-0.0426048	0.0346232	0.322307	0.000120617	0.0104084	0.0512599	0.814672	0.108181	6.93111e-05	0.670944	1.78024e-05	6.37738e-15	0.78332	3.27157e-07	0.163206	0.0949585	0.0310789	0.000154997	0.88577	0.00082178	0.783626	0.823443
Acat1	grey	59.4457	15.4765	43.9692	-28.4927	0.504937	-0.396791	0.0177786	-0.417257	-0.0450111	0.302114	0.456152	0.685885	-0.449501	0.0854123	-0.280269	0.196704	-0.633424	-0.441712	0.0712118	0.310338	0.0997293	-0.642927	-0.68439	0.0696087	0.000473123	0.00766	0.908807	0.00483419	0.771723	0.0462451	0.00185835	2.77469e-07	0.0022059	0.581456	0.0653729	0.200626	3.93423e-06	0.00268484	0.645982	0.0403434	0.519515	2.52566e-06	3.01515e-07	0.653442
Acat2	grey	10.3901	5.72834	4.66171	1.06663	0.094783	-0.294739	0.0520801	0.193007	0.212158	-0.178205	-0.337902	0.15159	0.140195	0.360664	-0.0077999	-0.131782	-0.206135	-0.0918883	-0.486254	-0.412135	-0.0262254	0.113228	-0.121117	-0.0211335	0.540538	0.0521154	0.737065	0.209388	0.166793	0.247134	0.0248776	0.325962	0.364052	0.0161693	0.959923	0.393824	0.17945	0.553028	0.000818331	0.00543877	0.865812	0.464287	0.433532	0.891692
Acbd3	grey	84.4844	24.1567	60.3277	-36.1709	0.686652	-0.742306	0.378689	-0.141384	0.056951	0.0805118	-0.101833	0.612634	-0.125928	0.497867	-0.161475	-0.271863	-0.757189	-0.324407	-0.420396	0.110559	-0.0603104	-0.527335	-0.675322	-0.153929	2.65854e-07	8.05822e-09	0.0112507	0.359958	0.713475	0.603395	0.510698	9.86664e-06	0.415351	0.000584271	0.295027	0.0742274	2.71194e-09	0.0316816	0.00449329	0.474951	0.697357	0.000235043	4.93968e-07	0.318467
Acbd4	purple	43.7007	13.5062	30.1945	-16.6884	-0.42248	0.441949	-0.21207	-0.232661	-0.302274	0.253731	0.42938	-0.404557	0.0920524	-0.274437	0.196472	0.13464	0.474086	-0.0112387	0.751228	0.139052	0.0676988	0.398308	0.351899	0.112682	0.00427883	0.002669	0.166974	0.128558	0.0461235	0.0965269	0.00363107	0.00645362	0.552317	0.0714204	0.201169	0.383555	0.0011503	0.94228	4.23319e-09	0.368014	0.662375	0.00741019	0.0191543	0.466458
Acbd5	grey	143.006	56.0473	86.9583	-30.911	-0.465843	0.171835	0.266737	0.328881	-0.568884	0.00287348	-0.434038	-0.85998	0.789478	0.104142	0.671539	-0.56273	0.655623	0.568844	0.146385	-0.187654	-0.0920783	0.610548	0.702204	0.160466	0.00143864	0.264709	0.0800729	0.0292735	5.59621e-05	0.985231	0.003244	7.57718e-14	1.91027e-10	0.501111	6.03869e-07	7.00625e-05	1.36371e-06	5.60456e-05	0.343039	0.222544	0.552205	1.07815e-05	1.08434e-07	0.298095
Acbd6	darkorange2	125.654	74.5097	51.1445	23.3652	0.486053	-0.0904755	-0.160115	-0.639032	0.188729	0.463887	0.643677	0.740559	-0.765568	-0.343793	-0.36788	0.59864	-0.562851	-0.521086	0.0201609	0.416218	0.25548	-0.72679	-0.684757	0.0974404	0.000823024	0.559174	0.299167	3.03434e-06	0.219857	0.00151585	2.43728e-06	9.11282e-09	1.41891e-09	0.0223155	0.0140169	1.76735e-05	6.97581e-05	0.000287104	0.896649	0.00495184	0.0941735	2.32465e-08	2.95439e-07	0.529192
Acd	grey	14.1266	9.77006	4.35656	5.4135	-0.113696	0.151295	-0.192524	-0.100651	0.215506	0.232132	0.164971	-0.0370582	-0.00270707	-0.0664484	-0.108965	0.217933	0.0917516	-0.323013	0.0893604	-0.20801	0.192918	0.29489	0.0583584	-0.0274372	0.462429	0.326916	0.210553	0.515641	0.160044	0.129453	0.284555	0.811244	0.986086	0.668248	0.481381	0.155277	0.553622	0.0324645	0.564046	0.175439	0.209603	0.051989	0.706707	0.859672
Acer2	grey	45.6202	13.4368	32.1833	-18.7465	-0.440042	0.599302	-0.532248	-0.162059	0.366927	-0.218032	0.0910409	-0.0884216	-0.325855	-0.537966	-0.278712	0.555179	0.346952	-0.0114586	-0.0021377	-0.158005	-0.015035	0.0964479	0.274963	0.197258	0.0027987	1.72038e-05	0.000200275	0.29326	0.0142865	0.155085	0.55671	0.568164	0.0308852	0.000165721	0.0669463	9.17552e-05	0.0210353	0.941152	0.989012	0.305663	0.922833	0.533416	0.0708575	0.199334
Acer3	turquoise	45.5203	12.0265	33.4938	-21.4673	-0.485023	0.48847	-0.0239906	0.189155	-0.220499	-0.180356	-0.148841	-0.654007	0.285835	-0.283731	0.415758	-0.0623665	0.656684	0.5409	0.239488	0.0762541	-0.178517	0.430272	0.632239	0.0128059	0.000847495	0.000768075	0.877155	0.218798	0.150352	0.241382	0.334914	1.47732e-06	0.0599874	0.0619797	0.00500474	0.687555	1.29358e-06	0.000150173	0.117411	0.622742	0.246292	0.00355395	4.15344e-06	0.934247
Ache	bisque4	133.906	52.8122	81.0941	-28.2819	0.900244	-0.717724	0.724938	-0.401485	-0.398616	0.48085	0.0977174	0.482877	-0.109172	0.297632	0.377381	-0.265452	-0.742792	-0.144944	-0.251205	0.614208	0.145354	-0.548664	-0.74436	0.357111	9.20095e-17	4.17926e-08	2.62536e-08	0.00690951	0.00736033	0.000953419	0.528016	0.00090057	0.480542	0.0497448	0.0115586	0.081593	7.78551e-09	0.347864	0.100005	9.22422e-06	0.346489	0.000115199	6.96464e-09	0.0173282
Acin1	grey	27.2125	11.2674	15.945	-4.67757	0.540631	-0.565195	0.394254	-0.165618	-0.17953	0.316687	0.00556187	0.3535	-0.00291227	0.238833	0.0569467	-0.234534	-0.532407	-0.171988	-0.209855	0.175866	0.488228	-0.480493	-0.50201	0.0354125	0.000151544	6.40674e-05	0.00809431	0.282642	0.243579	0.0362216	0.971417	0.0185769	0.985031	0.118447	0.713495	0.125424	0.000199232	0.264278	0.171555	0.253492	0.000773418	0.000962994	0.000516598	0.819484
Acly	darkorange2	96.5727	56.6083	39.9644	16.6439	0.468001	-0.560966	0.0931082	-0.08506	0.159956	-0.232724	-0.0304361	0.68932	-0.269817	0.520616	-0.22149	-0.079335	-0.679308	-0.218372	-0.285332	-0.0631162	-0.218495	-0.305585	-0.612971	0.0308984	0.00135754	7.46634e-05	0.547748	0.583021	0.299653	0.128453	0.844514	2.28834e-07	0.0765184	0.000291412	0.148481	0.608716	3.98462e-07	0.154426	0.0604594	0.683994	0.154189	0.0436742	9.72604e-06	0.842181
Aco1	grey	16.9914	7.8181	9.17331	-1.35521	0.0523954	-0.338606	0.0753628	0.18243	0.0087403	-0.316319	-0.167028	0.136392	0.170473	0.513713	-0.126558	-0.345608	-0.216369	-0.126397	0.0429853	-0.262473	-0.0499667	0.104704	-0.136671	0.000394696	0.73553	0.0245587	0.626825	0.235922	0.955096	0.0364502	0.278507	0.377339	0.268571	0.000361755	0.413	0.0215722	0.158336	0.413601	0.78174	0.0852059	0.747376	0.498789	0.376354	0.997971
Aco2	darkturquoise	72.715	31.5081	41.2069	-9.69885	0.217243	-0.561201	0.499313	0.34156	-0.221328	-0.31143	-0.530274	-0.0613366	0.541526	0.828205	0.244871	-0.736044	-0.225052	0.152671	-0.221567	-0.212621	-0.220097	0.298428	-0.06821	0.00522364	0.156621	7.40354e-05	0.000559802	0.0232591	0.148786	0.0396087	0.00021364	0.692458	0.000147033	4.0081e-12	0.10915	1.24675e-08	0.141897	0.322483	0.148335	0.165848	0.151117	0.0491082	0.659979	0.973154
Acot1	grey	33.9174	10.1541	23.7633	-13.6092	-0.223046	0.316049	-0.595026	-0.00405206	0.414027	-0.0896147	0.607813	0.261043	-0.545487	-0.371508	-0.528236	0.541929	0.0468383	-0.127142	0.566968	0.115253	-0.106587	-0.226362	-0.0524652	-0.55842	0.145578	0.0366194	2.04545e-05	0.979174	0.00520817	0.562934	1.2099e-05	0.0869829	0.000128502	0.0130303	0.000228282	0.000145042	0.76272	0.410832	6.00469e-05	0.456282	0.491057	0.13953	0.73519	8.1791e-05
Acot11	grey	24.8151	12.4565	12.3586	0.0979843	-0.523458	0.241357	-0.305635	0.543178	0.11608	-0.401082	-0.0695296	-0.323032	0.269489	0.18801	-0.0399334	-0.103884	0.40386	0.220686	0.368586	-0.432054	-0.234815	0.556086	0.436058	-0.343138	0.000266222	0.11449	0.0436377	0.00013903	0.453037	0.00697137	0.653812	0.0324542	0.0768907	0.221652	0.796897	0.502174	0.00655468	0.149998	0.0138201	0.00340415	0.124959	8.88603e-05	0.00308771	0.0225889
Acot13	blue	321.829	214.569	107.26	107.309	-0.744308	0.951745	-0.744712	0.0870187	0.266486	-0.187202	0.345155	-0.328551	-0.312723	-0.785888	-0.179106	0.680824	0.70698	0.297754	0.45704	-0.0439157	-0.0540744	0.185843	0.586841	-0.199263	6.99049e-09	3.64335e-23	6.7914e-09	0.574343	0.0803677	0.22368	0.0217559	0.0294459	0.0387526	2.62337e-10	0.244711	3.66877e-07	8.13893e-08	0.0496466	0.00181583	0.777135	0.727376	0.227121	2.82951e-05	0.194713
Acot7	darkorange2	206.117	142.593	63.5233	79.07	0.678999	-0.421013	-0.0168953	-0.452793	0.2232	0.266811	0.472389	0.924803	-0.708702	0.0157176	-0.349343	0.394935	-0.816287	-0.445958	-0.156764	0.358406	0.118507	-0.750332	-0.876141	-0.00559821	4.05189e-07	0.00442884	0.91332	0.0020273	0.145291	0.0799863	0.00120507	3.1072e-19	7.32885e-08	0.919341	0.0201076	0.00797566	1.4484e-11	0.00241348	0.309526	0.016898	0.44358	4.52131e-09	6.79632e-15	0.97123
Acot9	greenyellow	51.7888	19.4432	32.3456	-12.9024	-0.00311234	0.20961	-0.483511	-0.30112	0.473799	-0.250834	0.370503	0.517876	-0.724122	-0.335205	-0.39632	0.655008	-0.198869	-0.154375	0.00770072	0.104353	-0.177817	-0.363189	-0.279342	-0.0740468	0.984003	0.172067	0.0008846	0.047003	0.00115939	0.100524	0.0132974	0.0003177	2.76916e-08	0.0261297	0.00773914	1.40597e-06	0.195617	0.317049	0.960432	0.500239	0.248181	0.0153866	0.0663058	0.632872
Acox1	darkturquoise	37.2877	7.95271	29.335	-21.3823	0.136986	-0.328408	-0.0508409	-0.0305067	0.165238	-0.393175	0.0644313	0.392213	-0.117517	0.545006	-0.314901	-0.128241	-0.379463	-0.32421	0.155604	-0.136375	-0.195322	0.0876533	-0.335367	-0.0325037	0.375245	0.0295205	0.743105	0.844157	0.283766	0.00828527	0.677763	0.00845886	0.447423	0.000130632	0.0373445	0.406764	0.011072	0.0317912	0.313163	0.377396	0.20387	0.571544	0.0260532	0.834094
Acp1	blue	266.261	143.821	122.44	21.3816	-0.696488	0.877783	-0.837795	0.01846	0.437666	-0.186763	0.370654	-0.173932	-0.421837	-0.765707	-0.30807	0.793695	0.590622	0.126839	0.337857	-0.135157	-0.113639	0.155225	0.470441	-0.181502	1.51752e-07	5.22129e-15	1.32452e-12	0.905327	0.00296806	0.224788	0.0132572	0.258834	0.00434408	1.40344e-09	0.0419058	1.30581e-10	2.4383e-05	0.411957	0.024898	0.381713	0.462656	0.314358	0.00127077	0.238354
Acp2	cyan	51.2065	16.0144	35.1921	-19.1776	0.575042	-0.605448	0.728769	0.0281517	-0.315674	0.0610711	-0.25563	0.0692827	0.249393	0.479378	0.404469	-0.545839	-0.395699	0.115128	-0.217192	0.373748	-0.125709	-0.105118	-0.324882	0.136964	4.44908e-05	1.33555e-05	2.03892e-08	0.856056	0.0368549	0.693724	0.0939738	0.654964	0.102559	0.000993493	0.0064663	0.000126963	0.00784447	0.456777	0.156722	0.0124511	0.416168	0.497084	0.0314187	0.375323
Acp6	darkorange	26.9632	3.09242	23.8708	-20.7784	0.165371	0.153795	-0.17479	-0.46535	-0.128817	0.448445	0.664067	0.334239	-0.492871	-0.416488	-0.0772786	0.48557	-0.15866	-0.242657	0.368753	0.469575	0.133924	-0.430063	-0.302468	0.181898	0.283372	0.318893	0.256456	0.00145777	0.404643	0.00226607	8.90539e-07	0.0265909	0.000676386	0.00492098	0.618063	0.000834435	0.303636	0.112492	0.0137739	0.001301	0.386113	0.00357189	0.0459774	0.237314
Acsbg1	darkgreen	31.2768	9.7485	21.5283	-11.7798	-0.32584	0.0630914	-0.155038	0.899257	0.180086	-0.468754	-0.4642	-0.240084	0.335165	0.214125	-0.0607181	-0.205658	0.267695	0.386364	-0.258705	-0.546718	-0.417557	0.324384	0.38076	-0.319504	0.0308931	0.684112	0.314948	1.1203e-16	0.242097	0.00133021	0.00150326	0.116473	0.026149	0.162804	0.695409	0.180481	0.0789538	0.00958293	0.0899509	0.000123193	0.00480065	0.0316946	0.010778	0.0345064
Acsl1	grey	12.5411	5.78831	6.7528	-0.964488	0.188127	-0.347983	0.147072	0.0853757	0.0555553	-0.343333	-0.087022	0.227461	-0.0483831	0.411556	-0.0220122	-0.212115	-0.310817	0.0750208	-0.00670014	0.0169148	-0.0946172	0.0586509	-0.275162	0.0458906	0.221359	0.020631	0.340755	0.581618	0.720208	0.0225071	0.574328	0.137567	0.755131	0.00551104	0.887218	0.166882	0.0400199	0.628394	0.96557	0.91322	0.541249	0.705303	0.070646	0.767385
Acsl3	grey	38.8258	14.4166	24.4092	-9.99263	0.309836	-0.448997	0.592383	0.451352	-0.129847	-0.315509	-0.648742	-0.122571	0.411128	0.475623	0.247212	-0.632569	-0.169248	0.278188	-0.489015	0.0119883	-0.318382	0.0120249	-0.0128723	0.0219497	0.0406853	0.00223441	2.27357e-05	0.00210384	0.400865	0.0369586	1.91123e-06	0.427991	0.00556503	0.00110262	0.105699	4.09139e-06	0.272076	0.0674828	0.000756152	0.938437	0.0351817	0.938249	0.933907	0.887536
Acsl4	grey	29.0742	10.5837	18.4905	-7.90683	0.399533	-0.306716	0.102974	-0.105669	0.258692	-0.316197	0.00280122	0.501831	-0.375196	0.200591	-0.246716	0.0344221	-0.48808	-0.0930092	-0.166479	0.236908	-0.301873	-0.364707	-0.454771	-0.0171132	0.00721351	0.0428616	0.505948	0.49482	0.0899679	0.036527	0.985602	0.00051937	0.0120886	0.191696	0.106423	0.824452	0.000776716	0.548175	0.280114	0.121535	0.0464279	0.0149313	0.00192626	0.912206
Acsl5	grey	4.35989	2.60045	1.75943	0.841022	0.0971865	-0.0973282	0.0925785	0.13828	0.188219	-0.258059	-0.323678	0.0360678	0.0554081	0.146646	-0.0504269	-0.0526535	-0.0915816	-0.105809	-0.401439	-0.134935	-0.0989481	0.142284	-0.0217939	0.204748	0.530271	0.529669	0.550038	0.370708	0.221129	0.090785	0.0320895	0.8162	0.72092	0.342172	0.745127	0.734275	0.55436	0.494244	0.00691656	0.382504	0.522808	0.356877	0.888329	0.182459
Acsl6	floralwhite	54.4223	5.79454	48.6277	-42.8332	0.219199	-0.394979	0.667346	0.363158	-0.65039	0.132426	-0.275638	-0.342458	0.587233	0.436645	0.717585	-0.700993	0.0138112	0.467854	0.0650525	0.239325	-0.188403	0.20001	0.0749751	0.106613	0.152833	0.00796815	7.51971e-07	0.0153959	1.7642e-06	0.391495	0.0701406	0.0228759	2.78642e-05	0.00304349	4.21612e-08	1.16515e-07	0.929098	0.00136295	0.674827	0.117668	0.220669	0.193011	0.628604	0.490948
Acss1	grey	31.2967	15.9369	15.3598	0.577039	-0.370794	0.0568889	-0.0911587	0.688001	-0.00136478	-0.334177	-0.174274	-0.371251	0.410093	0.297698	0.0010871	-0.316006	0.337277	0.231055	0.291725	-0.320375	-0.426467	0.491966	0.401207	-0.387217	0.0132195	0.713774	0.556198	2.46483e-07	0.992985	0.026621	0.257884	0.0130981	0.00569757	0.0496916	0.994412	0.0366465	0.0251634	0.131291	0.0546811	0.0339902	0.00389323	0.000694393	0.00695216	0.00941132
Acss2	grey	18.911	6.85295	12.058	-5.20507	0.174161	-0.271966	-0.0897876	0.0655174	-0.00383279	-0.0703864	0.326032	0.412411	-0.225546	0.266431	-0.107826	0.0130982	-0.339636	-0.0266357	0.319547	0.0939293	-0.198634	-0.186695	-0.358733	-0.181638	0.258198	0.074113	0.562177	0.672634	0.980301	0.649819	0.0307885	0.00540463	0.140999	0.0804329	0.486002	0.93275	0.024099	0.863732	0.0344811	0.544207	0.196156	0.224958	0.0167907	0.237996
Acta1	grey	71.8396	22.4531	49.3864	-26.9333	-0.603986	0.682998	-0.656441	-0.0878787	0.521252	-0.287861	0.078829	-0.188745	-0.198049	-0.387864	-0.458487	0.493244	0.477874	-0.22303	0.138838	-0.389282	-0.124534	0.348655	0.448541	-0.173402	1.41918e-05	3.25611e-07	1.3093e-06	0.570552	0.000285595	0.0581177	0.61101	0.219816	0.197504	0.00928305	0.00174839	0.000669086	0.00103599	0.145607	0.368761	0.00900701	0.420574	0.0203711	0.00226051	0.260309
Actb	darkorange2	85.257	43.7926	41.4644	2.32824	0.193649	0.122602	-0.424933	-0.458555	0.352322	0.018072	0.581325	0.675641	-0.826385	-0.36137	-0.525563	0.681098	-0.389996	-0.299937	0.166412	0.299124	0.222726	-0.54018	-0.498345	0.0761823	0.207848	0.427874	0.00403778	0.00174527	0.0190004	0.907308	3.50391e-05	4.85615e-07	4.90747e-12	0.0159472	0.000248859	3.61414e-07	0.00887071	0.047919	0.28031	0.0485565	0.14617	0.000153861	0.000576073	0.62307
Actg1	greenyellow	137.81	44.0342	93.7761	-49.7419	0.0127868	0.194652	-0.658087	-0.300194	0.709809	-0.346859	0.432488	0.707328	-0.860008	-0.252795	-0.736903	0.767486	-0.326587	-0.39487	0.0113748	-0.0309296	-0.0907717	-0.33669	-0.397235	-0.159125	0.934345	0.205458	1.20592e-06	0.0477187	6.84856e-08	0.0210717	0.00336858	7.96883e-08	7.54702e-14	0.0978049	1.17508e-08	1.21876e-09	0.0304887	0.00798701	0.941582	0.842024	0.557882	0.0254338	0.00758613	0.302202
Actl6b	darkturquoise	51.4425	13.4879	37.9546	-24.4667	0.519015	-0.633362	0.361613	-0.0725692	0.119695	-0.0364425	-0.405782	0.385053	0.165678	0.649217	-0.242956	-0.364262	-0.583111	-0.595354	-0.638726	-0.320111	0.029771	-0.0609338	-0.441556	0.199724	0.00030652	3.9455e-06	0.0158713	0.639692	0.438991	0.814324	0.00627919	0.0098517	0.282465	1.8678e-06	0.112037	0.0150637	3.27092e-05	2.01863e-05	3.07806e-06	0.0341462	0.847871	0.694379	0.00269528	0.193662
Actn4	darkturquoise	51.8494	21.5721	30.2772	-8.7051	0.021252	-0.430087	0.28475	0.275483	-0.143981	-0.260777	-0.394963	-0.119294	0.521852	0.740083	0.0254301	-0.666497	-0.0986494	-0.00287645	-0.00503773	-0.308928	-0.181816	0.313416	0.037786	-0.176087	0.891089	0.00356987	0.0610083	0.0703044	0.351109	0.0873166	0.00797075	0.440539	0.000280199	9.42149e-09	0.869846	7.85785e-07	0.52407	0.985215	0.974109	0.0413095	0.237529	0.0382999	0.807606	0.252887
Actr10	greenyellow	61.5994	17.683	43.9164	-26.2334	0.0106461	0.167258	-0.556809	-0.27854	0.554715	-0.249801	0.37713	0.582067	-0.735017	-0.323663	-0.71734	0.630854	-0.263258	-0.295806	0.0315784	0.071037	0.0644709	-0.523877	-0.321887	-0.281923	0.945318	0.277837	8.6614e-05	0.0671217	9.32687e-05	0.10198	0.0116183	3.40535e-05	1.3377e-08	0.0320978	4.28218e-08	4.42394e-06	0.0842413	0.0512308	0.838754	0.646794	0.677576	0.000262682	0.033109	0.0637338
Actr1a	darkorange2	191.682	109.38	82.3014	27.079	0.77007	-0.742567	0.290432	-0.330946	0.0298646	0.107957	0.126425	0.830949	-0.329674	0.524524	-0.225202	-0.103587	-0.916509	-0.441331	-0.263196	0.158023	0.130045	-0.506693	-0.879546	0.143913	9.90761e-10	7.91063e-09	0.0558122	0.028214	0.847398	0.485468	0.413498	2.94025e-12	0.028863	0.000257302	0.141623	0.503406	2.57559e-18	0.00271046	0.0843174	0.305606	0.400142	0.000448647	3.91716e-15	0.351339
Actr1b	darkturquoise	37.1252	12.6354	24.4898	-11.8544	0.370685	-0.525324	0.269295	-0.11925	-0.0474175	0.065926	-0.0948795	0.295936	0.141806	0.638267	0.0462007	-0.276844	-0.446035	-0.381917	-0.198847	-0.188023	-0.105902	0.185419	-0.388299	0.156584	0.0132488	0.00025078	0.0771125	0.440708	0.759872	0.670707	0.540124	0.0511238	0.358512	3.14469e-06	0.765858	0.0688732	0.0024088	0.0105212	0.195666	0.221619	0.493862	0.2282	0.00919769	0.310089
Actr2	grey	30.8778	16.2802	14.5975	1.68266	-0.398549	0.124625	0.0498605	0.0392041	-0.327272	-0.210258	-0.298664	-0.466303	0.491197	0.201316	0.311434	-0.342134	0.371271	0.235392	0.121341	-0.338095	0.429409	0.508623	0.410381	0.265209	0.00737116	0.420233	0.747896	0.80053	0.0301216	0.170714	0.0489205	0.00142103	0.000710034	0.19006	0.0396055	0.0230134	0.0130928	0.124008	0.432676	0.0247898	0.00362856	0.000423059	0.00566047	0.0818837
Actr3	darkred	112.069	45.9334	66.1356	-20.2022	0.15057	-0.499066	0.628484	0.176346	-0.479341	0.0322333	-0.593267	-0.34744	0.793483	0.700296	0.364942	-0.886609	-0.0315688	-0.000366525	-0.229334	-0.241995	-0.0242773	0.328126	0.120665	0.129708	0.329266	0.00056391	4.92484e-06	0.25218	0.000994522	0.835455	2.19484e-05	0.0208432	1.33131e-10	1.21412e-07	0.0148621	1.18252e-15	0.838802	0.998116	0.13427	0.113506	0.875699	0.029669	0.435265	0.401373
Actr3b	turquoise	76.9458	25.3562	51.5896	-26.2334	-0.675718	0.472358	-0.291457	0.45575	0.202191	-0.481849	-0.545953	-0.610379	0.422709	-0.0689025	0.00589914	-0.0485975	0.661396	0.204859	-0.250156	-0.680687	-0.0706609	0.716207	0.739675	0.090313	4.83603e-07	0.00120607	0.054914	0.00187791	0.188102	0.000927029	0.00012647	1.08588e-05	0.00425579	0.65674	0.969684	0.75408	1.02052e-06	0.182218	0.101477	3.69632e-07	0.648542	4.6e-08	9.69442e-09	0.559883
Actr6	grey	76.6029	21.4696	55.1332	-33.6636	-0.468986	0.642136	-0.722298	-0.0836054	0.495466	-0.245188	0.280004	0.0531515	-0.507679	-0.608748	-0.482674	0.681188	0.329681	0.0111987	0.174831	-0.064717	-0.212094	-0.103802	0.252094	-0.329994	0.0013219	2.6221e-06	3.11742e-08	0.589503	0.000627036	0.108678	0.0656383	0.731854	0.000435399	1.16328e-05	0.000905737	3.59632e-07	0.028859	0.942484	0.256342	0.676413	0.166925	0.502516	0.0987702	0.0286984
Actr8	bisque4	185.424	47.6155	137.809	-90.1934	0.886171	-0.832521	0.496739	-0.376117	-0.172557	0.366988	0.115886	0.743929	-0.19668	0.511138	-0.0551003	-0.23692	-0.914968	-0.451266	-0.299835	0.301373	0.0415757	-0.616077	-0.874209	0.145039	1.27657e-15	2.45614e-12	0.000604018	0.0118626	0.262676	0.0142692	0.453796	7.18154e-09	0.200683	0.000391687	0.722408	0.121515	3.7247e-18	0.00210852	0.0479989	0.0468091	0.788731	8.51161e-06	9.22409e-15	0.347544
Acvr2a	grey	16.5456	6.7785	9.76713	-2.98863	0.104744	-0.30116	0.372254	0.102049	-0.0842709	-0.247758	-0.383217	-0.155031	0.358987	0.481344	0.10909	-0.507284	-0.0588443	-0.0759684	-0.0926309	-0.0771679	-0.349246	0.242354	0.0456833	-0.0169774	0.498626	0.0469724	0.0128349	0.509796	0.586533	0.104906	0.0102392	0.314971	0.0167081	0.000940269	0.480875	0.000440663	0.704375	0.624049	0.549811	0.618568	0.0201445	0.112956	0.768407	0.9129
Acy1	white	18.5083	4.76784	13.7405	-8.97265	0.190679	0.00557724	0.13531	-0.32481	-0.497751	0.46437	0.274309	0.0932184	-0.139006	-0.290352	0.34985	0.152031	-0.105403	0.0785482	0.0653781	0.315703	0.383581	-0.268978	-0.208376	0.808519	0.21504	0.971338	0.381168	0.0314584	0.00058628	0.00149644	0.0715586	0.547272	0.368175	0.0558834	0.0199155	0.324542	0.495913	0.612285	0.673291	0.0368365	0.0101612	0.0774741	0.174663	3.18692e-11
Acyp1	blue	295.439	176.753	118.686	58.0667	-0.639797	0.907505	-0.724432	-0.0893933	0.184672	-0.0634142	0.51371	-0.215213	-0.442751	-0.828396	-0.129598	0.759411	0.601891	0.25576	0.545757	0.105672	-0.0156919	0.104688	0.439939	-0.0452874	2.92747e-06	2.02312e-17	2.71376e-08	0.563903	0.230115	0.68258	0.000361793	0.160626	0.0026161	3.92308e-12	0.401777	2.28966e-09	1.54735e-05	0.0938013	0.000127319	0.494806	0.919473	0.498854	0.00280586	0.77036
Acyp2	grey	77.9928	29.7356	48.2572	-18.5216	-0.375893	0.616359	-0.228959	-0.216675	-0.393662	0.406569	0.391926	-0.363159	-0.121045	-0.717188	0.439981	0.396094	0.523931	0.461949	0.41635	0.308967	0.136813	-0.00373438	0.364608	0.283663	0.0119173	8.40884e-06	0.134925	0.157735	0.00819853	0.00616941	0.00851123	0.0153957	0.433807	4.32359e-08	0.00280293	0.00777735	0.000262232	0.00159593	0.00493673	0.0412822	0.375852	0.980806	0.0149609	0.0620454
Adal	grey	41.2164	12.6593	28.5571	-15.8978	-0.427018	0.565091	-0.591437	-0.13616	0.379413	-0.23447	0.283471	0.00927946	-0.407129	-0.452846	-0.279769	0.564567	0.313136	0.0824281	0.290538	-0.0130626	-0.264115	0.048388	0.2349	-0.249151	0.00384241	6.431e-05	2.36074e-05	0.378159	0.0110835	0.125531	0.0622298	0.952329	0.00609214	0.00202456	0.0658747	6.55494e-05	0.0384822	0.594773	0.0557188	0.932932	0.0831995	0.755107	0.124819	0.102904
Adam10	cyan	91.8764	22.3875	69.4889	-47.1014	0.314982	-0.55574	0.805154	0.286753	-0.528989	0.0524439	-0.5531	-0.344765	0.697411	0.557236	0.535138	-0.880779	-0.087859	0.261351	-0.224471	0.125619	-0.0541541	0.130996	0.0386335	0.0661878	0.0372927	8.99541e-05	4.43591e-11	0.0591341	0.000222773	0.735294	9.8715e-05	0.0219147	1.4381e-07	8.53113e-05	0.000182069	3.19546e-15	0.570638	0.0865976	0.142956	0.416503	0.72699	0.396676	0.803375	0.669475
Adam11	bisque4	100.805	34.0956	66.7094	-32.6138	0.830339	-0.807156	0.789965	-0.156849	-0.366518	0.409392	-0.119627	0.324013	0.166203	0.493964	0.361124	-0.505592	-0.661889	-0.168708	-0.322275	0.371686	0.130831	-0.352576	-0.601741	0.146532	3.1515e-12	3.64665e-11	1.8291e-10	0.309258	0.0144036	0.00578886	0.439252	0.0319016	0.280922	0.000655196	0.0160244	0.000463853	9.95287e-07	0.273632	0.0328855	0.0129835	0.397276	0.0189084	1.55688e-05	0.342551
Adam15	grey	73.2051	21.2266	51.9784	-30.7518	0.660921	-0.639421	0.79089	-0.0796074	-0.547073	0.42665	-0.0461021	0.0965378	0.26902	0.438414	0.588436	-0.513919	-0.445185	0.0541266	-0.0681006	0.43998	0.129618	-0.112199	-0.415406	0.318346	1.0454e-06	2.97963e-06	1.68347e-10	0.607482	0.000121697	0.00387628	0.766343	0.533033	0.0774257	0.00291382	2.65802e-05	0.000359457	0.00246103	0.727123	0.660492	0.002803	0.401702	0.468385	0.00504553	0.0352034
Adam22	bisque4	118.166	38.4131	79.753	-41.3398	0.802168	-0.777755	0.841774	-0.1355	-0.359341	0.166489	-0.310507	0.272663	0.194464	0.544599	0.34773	-0.570663	-0.639354	-0.0763812	-0.443366	0.349159	0.110072	-0.28338	-0.548527	0.379004	5.91647e-11	5.26551e-10	8.19105e-13	0.380496	0.0165931	0.280085	0.0402294	0.0733458	0.205904	0.000132461	0.0207296	5.23997e-05	2.98898e-06	0.62216	0.00257611	0.0201779	0.476909	0.0623174	0.000115749	0.0111779
Adam23	grey	122.305	40.9682	81.3364	-40.3682	0.864506	-0.679368	0.720269	-0.544185	-0.565645	0.64982	0.175583	0.429173	-0.0658304	0.236136	0.39927	-0.257996	-0.703995	-0.235764	-0.160998	0.601229	0.364117	-0.538016	-0.732542	0.582054	3.97952e-14	3.97171e-07	3.55288e-08	0.000134347	6.30232e-05	1.81379e-06	0.25427	0.00364915	0.671158	0.122789	0.00725533	0.0908664	9.744e-08	0.123397	0.296473	1.58999e-05	0.0151068	0.000165442	1.58298e-08	3.40707e-05
Adam9	cyan	51.8866	15.1888	36.6978	-21.509	0.31119	-0.426976	0.719982	-0.0317867	-0.652407	0.227602	-0.2468	-0.245667	0.482344	0.407025	0.719895	-0.648199	-0.0979759	0.290444	-0.0140802	0.279692	-0.0652272	0.14731	-0.0603123	0.376458	0.0397692	0.00384624	3.61876e-08	0.837704	1.59847e-06	0.137318	0.1063	0.107967	0.0009142	0.00610641	3.63898e-08	1.96215e-06	0.52692	0.055802	0.92772	0.0659522	0.674003	0.339964	0.697347	0.0117798
Adap1	darkred	126.308	41.057	85.2514	-44.1944	0.450326	-0.705891	0.839483	0.152234	-0.567391	0.322894	-0.525155	-0.198158	0.728256	0.684034	0.597233	-0.859127	-0.251217	0.033223	-0.406049	-0.0730415	0.00656084	0.166241	-0.126648	0.282037	0.0021599	8.69353e-08	1.08194e-12	0.323888	5.91235e-05	0.0325322	0.000252143	0.197251	2.10973e-08	3.07506e-07	1.8712e-05	8.53328e-14	0.0999883	0.830476	0.00624173	0.637509	0.966286	0.28081	0.412668	0.0636224
Adar	darkorange2	151.505	106.639	44.866	61.7734	0.475681	-0.385387	-0.121689	-0.437804	0.412473	-0.133053	0.26897	0.864306	-0.610289	0.272795	-0.459453	0.28657	-0.736283	-0.492624	-0.171384	0.0372255	-0.0278969	-0.402573	-0.739484	-0.0114258	0.00110087	0.00978262	0.431349	0.00295794	0.00539688	0.389235	0.0774839	4.09658e-14	1.09002e-05	0.0732014	0.00170462	0.0593039	1.22642e-08	0.000681263	0.265982	0.810407	0.857345	0.00674494	9.82483e-09	0.94132
Adarb1	floralwhite	36.1638	9.39185	26.772	-17.3801	0.0875421	-0.0715622	0.473386	-0.165712	-0.738453	0.496559	-0.0810151	-0.366542	0.41304	-0.0126431	0.844745	-0.306595	0.143812	0.395888	0.00838563	0.218851	0.469298	0.149404	0.103529	0.570742	0.572034	0.644356	0.00117263	0.282366	1.05555e-08	0.000607234	0.601125	0.0143966	0.00532742	0.935081	5.67207e-13	0.0429485	0.351681	0.00781229	0.956916	0.153503	0.00131077	0.33307	0.503645	5.22453e-05
Adck1	darkturquoise	25.2193	9.25599	15.9633	-6.70733	0.303758	-0.421922	0.26836	-0.0110846	-0.0531938	-0.0145263	-0.19716	0.225292	0.179952	0.598708	0.0516789	-0.316898	-0.364683	-0.226599	-0.22928	-0.256409	-0.106887	0.174178	-0.284117	0.234522	0.0450122	0.00433538	0.0781837	0.943069	0.731649	0.925437	0.199563	0.14146	0.242453	1.76251e-05	0.739019	0.0360904	0.0149384	0.139105	0.134365	0.0929423	0.489829	0.25815	0.0616107	0.125445
Adck5	grey	6.60732	2.68564	3.92168	-1.23603	0.28706	-0.344301	0.35397	0.0502517	-0.219369	0.134562	-0.0214339	0.0430778	0.142728	0.235203	0.185388	-0.294907	-0.208631	0.0885789	0.046148	0.270607	-0.0536751	-0.141784	-0.191581	0.0221513	0.0588514	0.0221053	0.0184103	0.745983	0.152508	0.383832	0.890162	0.781282	0.355362	0.124319	0.228279	0.0519755	0.174125	0.567473	0.766118	0.0756267	0.729313	0.358585	0.212838	0.886509
Adcy1	darkred	120.631	56.35	64.2807	-7.93069	-0.0490381	-0.213317	0.603547	0.428139	-0.615914	0.119212	-0.539728	-0.656021	0.851995	0.316242	0.74759	-0.73455	0.291347	0.448932	-0.135214	-0.104864	0.213909	0.425701	0.376011	0.253247	0.75192	0.164434	1.44519e-05	0.00374082	8.57189e-06	0.440852	0.000156216	1.33701e-06	2.23813e-13	0.0364985	5.52151e-09	1.38106e-08	0.0550102	0.00223816	0.38151	0.498129	0.163238	0.0039649	0.0118883	0.0971864
Adcy2	cyan	100.823	23.9787	76.8443	-52.8656	0.343833	-0.563689	0.819555	0.451239	-0.451668	0.0624894	-0.631858	-0.349952	0.726139	0.547226	0.601122	-0.851593	-0.0851254	0.324275	-0.388604	0.0540627	-0.137535	0.159272	0.0564584	0.0406549	0.0222988	6.76713e-05	1.02793e-11	0.00210994	0.00208682	0.686971	4.22628e-06	0.0198771	2.42652e-08	0.000121059	1.59696e-05	2.35962e-13	0.58273	0.0317553	0.00913808	0.727433	0.373315	0.301749	0.715849	0.793307
Adcy5	white	49.7861	6.63961	43.1465	-36.5069	0.448842	-0.400286	0.632442	-0.391906	-0.69329	0.492314	-0.0399244	-0.0202138	0.251065	0.193317	0.613349	-0.351259	-0.27556	-0.00301501	-0.0909098	0.32105	0.468421	-0.0483452	-0.299694	0.890628	0.00224325	0.00709496	4.11509e-06	0.00851489	1.82538e-07	0.000687429	0.796942	0.896379	0.1002	0.208644	9.56995e-06	0.0193896	0.0702235	0.984503	0.557281	0.0335945	0.00134224	0.755317	0.0481089	5.77103e-16
Adcyap1r1	cyan	52.2518	9.84895	42.4028	-32.5539	0.441024	-0.62672	0.611259	0.462659	-0.00831259	-0.230386	-0.63955	0.0201587	0.445733	0.668639	0.170319	-0.652102	-0.344146	0.13546	-0.575359	-0.112044	-0.128456	0.0783989	-0.165789	-0.0885618	0.00273126	5.33094e-06	1.04614e-05	0.00156618	0.957291	0.132444	2.96165e-06	0.89666	0.00242722	7.03077e-07	0.269011	1.62253e-06	0.0221693	0.380636	4.39638e-05	0.469003	0.405972	0.612963	0.282138	0.567548
Add1	darkturquoise	126.304	53.6676	72.6364	-18.9688	0.50041	-0.843637	0.660543	0.152323	-0.279741	-0.035506	-0.527431	0.136082	0.528993	0.938699	0.200899	-0.812384	-0.501842	-0.175714	-0.434564	-0.232557	-0.0496107	0.113928	-0.336153	0.126028	0.000541847	6.51125e-13	1.06562e-06	0.323601	0.0659028	0.819015	0.000234315	0.378433	0.000222739	4.88016e-21	0.190999	2.16233e-11	0.000519204	0.25391	0.00320262	0.128734	0.749117	0.461511	0.0256836	0.414975
Add2	darkturquoise	79.664	24.9962	54.6678	-29.6716	0.536591	-0.768323	0.529625	-0.130574	-0.176603	0.105685	-0.299295	0.28785	0.334657	0.776024	0.0600574	-0.559917	-0.589627	-0.47319	-0.37481	-0.213501	0.370957	0.0194621	-0.473871	0.23493	0.000173497	1.14001e-09	0.000218208	0.398212	0.251476	0.494753	0.0484222	0.0581282	0.0263908	6.08421e-10	0.698566	7.75273e-05	2.53612e-05	0.00117892	0.0121843	0.164062	0.0131762	0.900213	0.00115711	0.124769
Add3	grey	26.231	13.2139	13.0171	0.196797	-0.187775	-0.132569	-0.138808	0.411063	0.193098	-0.525288	-0.136866	0.0267621	0.172091	0.528605	-0.253836	-0.269889	-0.00889842	-0.0250244	0.21521	-0.389186	-0.350514	0.347129	0.0821524	-0.400692	0.222239	0.390979	0.368863	0.00557331	0.209169	0.00025107	0.375665	0.863092	0.263987	0.000225569	0.0963845	0.0764371	0.954284	0.871905	0.160633	0.00902539	0.0196662	0.0209654	0.59601	0.00703166
Adgra1	bisque4	32.9986	9.43691	23.5617	-14.1248	0.603515	-0.358335	0.283956	-0.173901	0.121966	0.266112	0.192026	0.460397	-0.323765	0.011387	0.0586905	0.133355	-0.520415	-0.219669	-0.237393	0.402478	0.0800208	-0.436902	-0.540556	-0.102215	1.44709e-05	0.0169214	0.0617642	0.25892	0.430293	0.0808095	0.211758	0.00166276	0.0320406	0.941519	0.705113	0.388152	0.000293264	0.151933	0.120751	0.0067593	0.605612	0.00302434	0.000151928	0.509104
Adgrb1	cyan	38.3816	11.4013	26.9804	-15.5791	0.383837	-0.381632	0.663668	-0.105785	-0.611413	0.420633	-0.13759	-0.149203	0.384469	0.187933	0.585283	-0.451133	-0.175637	0.133885	-0.0810863	0.286265	0.677954	-0.0563795	-0.161329	0.53727	0.010107	0.0105839	9.08922e-07	0.494341	1.03932e-05	0.00446843	0.37312	0.333727	0.00997353	0.221845	3.0068e-05	0.00211568	0.254122	0.386252	0.600804	0.0595871	4.28795e-07	0.71623	0.295469	0.000169618
Adgrb2	cyan	101.623	30.3973	71.226	-40.8286	0.71516	-0.729668	0.866688	-0.133098	-0.503958	0.459119	-0.223673	0.0727867	0.392303	0.497618	0.457086	-0.605551	-0.497466	-0.160226	-0.296557	0.309428	0.365504	-0.141282	-0.43383	0.386651	4.91316e-08	1.92033e-08	2.89347e-14	0.389076	0.000487286	0.00171964	0.14442	0.638686	0.00844244	0.000588575	0.00181365	1.32984e-05	0.000591223	0.298827	0.0506154	0.0409643	0.0146972	0.360309	0.00326046	0.0095248
Adgrb3	cyan	52.795	9.76129	43.0337	-33.2724	0.611481	-0.680118	0.625096	0.0435518	0.00218581	-0.108372	-0.438193	0.235094	0.211438	0.610529	0.0278436	-0.526037	-0.541669	-0.180588	-0.496373	0.0689023	0.0289117	-0.102193	-0.399748	0.0554497	1.03632e-05	3.81274e-07	5.73199e-06	0.778936	0.988765	0.483782	0.00292974	0.124499	0.168272	1.07902e-05	0.857615	0.000245094	0.000146325	0.240767	0.00061056	0.656741	0.852212	0.509197	0.0071796	0.720719
Adgrl1	cyan	81.7013	22.5214	59.18	-36.6586	0.720178	-0.634098	0.79434	-0.281822	-0.558012	0.594629	-0.0348867	0.126652	0.233007	0.268551	0.464661	-0.438673	-0.491762	-0.130602	-0.197702	0.467527	0.549436	-0.317865	-0.479306	0.432089	3.57362e-08	3.81431e-06	1.23105e-10	0.0638332	8.29863e-05	2.07833e-05	0.82212	0.412651	0.127974	0.0779638	0.00148489	0.00289523	0.000698521	0.398108	0.198306	0.00137502	0.000112165	0.0354962	0.000995499	0.00340126
Adgrl2	grey	60.6953	20.1437	40.5516	-20.4079	0.630995	-0.592764	0.752451	-0.349207	-0.544718	0.36954	-0.140066	0.141611	0.216941	0.37846	0.565815	-0.458275	-0.464363	-0.0244368	-0.2711	0.346828	0.271339	-0.190445	-0.437807	0.579478	4.39569e-06	2.2393e-05	3.8676e-09	0.0201595	0.000131923	0.0135579	0.3645	0.359179	0.157213	0.0113041	6.26337e-05	0.00175811	0.00149672	0.874888	0.0750751	0.021084	0.0748083	0.215614	0.00295776	3.76075e-05
Adh5	darkorange2	132.455	86.2807	46.1747	40.106	0.442697	-0.187325	-0.245241	-0.39371	0.223503	0.19617	0.705739	0.830605	-0.792222	-0.152186	-0.528621	0.495471	-0.619336	-0.430767	0.260664	0.438023	-0.0423248	-0.77632	-0.717647	-0.186056	0.00261961	0.223371	0.108599	0.00819014	0.144733	0.201876	8.77378e-08	3.05787e-12	1.49284e-10	0.324042	0.00022545	0.00062694	7.38892e-06	0.00351178	0.0874592	0.00294206	0.785014	5.93642e-10	4.19948e-08	0.226578
Adhfe1	turquoise	95.9841	29.339	66.6451	-37.3062	-0.756646	0.57462	-0.433652	0.751881	0.186676	-0.396996	-0.181289	-0.603206	0.3073	-0.206953	-0.036761	0.0476743	0.741884	0.432897	0.240418	-0.447357	-0.270902	0.546783	0.768226	-0.412871	2.82576e-09	4.52031e-05	0.00327461	4.03398e-09	0.225006	0.00762584	0.238915	1.46571e-05	0.0424473	0.177692	0.812731	0.75861	8.30218e-09	0.00333529	0.115951	0.00232958	0.0752966	0.000122918	1.14891e-09	0.00534803
Adi1	blue	178.793	91.7024	87.0907	4.61171	-0.567532	0.806016	-0.713266	-0.0623836	0.378944	-0.105177	0.468976	-0.156484	-0.478991	-0.805294	-0.244865	0.75166	0.521361	0.177224	0.430897	0.0931488	-0.0481773	0.0227155	0.377706	-0.261239	5.88175e-05	4.0779e-11	5.53084e-08	0.687474	0.0111915	0.496839	0.00132226	0.310402	0.00100427	4.37578e-11	0.109159	4.10051e-09	0.000284611	0.249787	0.0035008	0.547573	0.756141	0.883638	0.0114813	0.0867376
Adipor1	purple	95.1168	10.4032	84.7137	-74.3105	-0.594323	0.572017	-0.0928399	0.0897703	-0.399083	0.0739389	0.141095	-0.755882	0.321692	-0.359627	0.469572	-0.0335304	0.759205	0.490542	0.675422	0.176955	-0.0195689	0.514781	0.67179	0.0624661	2.10396e-05	4.98278e-05	0.548907	0.562253	0.00728532	0.633369	0.36095	2.99331e-09	0.0332213	0.0165006	0.0013011	0.828931	2.32616e-09	0.000723614	4.91328e-07	0.250519	0.899668	0.000349957	5.95937e-07	0.687082
Adipor2	grey	17.0098	6.25719	10.7526	-4.49541	-0.0378419	0.187908	0.191523	-0.00349093	-0.513752	0.311805	0.175137	-0.304902	0.0855753	-0.372508	0.548728	-0.0173736	0.25348	0.608964	0.317132	0.516821	0.288579	-0.130326	0.169321	0.135491	0.807327	0.221908	0.21298	0.982057	0.000361317	0.0393588	0.255498	0.0441706	0.580732	0.0127689	0.000114945	0.910876	0.0968675	1.15274e-05	0.0359461	0.000328381	0.0574665	0.399115	0.271867	0.380527
Adk	grey	6.04324	2.86309	3.18015	-0.317057	0.0660478	-0.0685084	-0.0127811	0.470406	-0.110897	0.0145993	-0.137989	0.108065	-0.00550088	-0.0629032	0.0439754	-0.00414348	-0.0572181	0.317343	-0.297559	-0.082763	-0.172007	-0.315259	-0.0212913	0.033255	0.670134	0.658583	0.934374	0.00127197	0.473593	0.925063	0.371725	0.48503	0.97173	0.685005	0.77684	0.978704	0.712189	0.0358157	0.0498034	0.593272	0.264223	0.0371171	0.890888	0.830315
Ado	midnightblue	36.4803	4.46537	32.0149	-27.5496	-0.297246	0.272376	0.157662	0.0415101	-0.615863	0.222311	-0.113402	-0.560173	0.358078	-0.280523	0.708283	-0.155953	0.473941	0.70941	0.144091	0.0844086	0.449861	0.221058	0.425319	0.530059	0.0500562	0.0736603	0.306728	0.789057	8.59076e-06	0.146944	0.463597	7.68208e-05	0.017006	0.0651196	7.51876e-08	0.312067	0.00115489	7.01824e-08	0.35074	0.58592	0.00218574	0.149295	0.004001	0.000215145
Adora1	grey	52.8856	20.5666	32.319	-11.7524	-0.336325	0.105565	0.194808	0.493562	-0.454461	-0.0489784	-0.371639	-0.614037	0.63077	0.165456	0.593094	-0.412505	0.455996	0.552046	0.0488971	-0.282459	0.0357718	0.615541	0.497985	0.362623	0.0256036	0.495246	0.205088	0.00066291	0.00194177	0.752213	0.0129957	9.29247e-06	4.44091e-06	0.28312	2.21002e-05	0.00539305	0.00186594	0.000102425	0.752611	0.0632097	0.817683	8.71059e-06	0.000582237	0.0155592
Adora2a	white	25.7632	8.34463	17.4186	-9.07398	0.180689	-0.0963907	0.343125	-0.362672	-0.594054	0.398444	-0.0074104	-0.0876307	0.144932	-0.0577	0.504528	-0.136225	-0.0629316	0.117981	-0.0390215	0.18739	0.528133	-0.0374246	-0.105636	0.933057	0.240497	0.53366	0.0225943	0.015544	2.12674e-05	0.0073882	0.961923	0.571644	0.347905	0.70987	0.000478993	0.377928	0.68487	0.44562	0.80144	0.223206	0.000229044	0.809412	0.494955	2.93296e-20
Adprh	darkorange2	216.836	113.339	103.497	9.84213	0.893471	-0.6804	0.329071	-0.380411	0.0438582	0.307829	0.273828	0.877443	-0.48711	0.246353	-0.199057	0.0741901	-0.941773	-0.461113	-0.292401	0.41408	0.106117	-0.757853	-0.949063	0.120907	3.41515e-16	3.75459e-07	0.0291747	0.0108565	0.77742	0.0420747	0.072077	5.51555e-15	0.00079858	0.106955	0.195185	0.632213	1.70756e-21	0.00163165	0.0540966	0.00520185	0.492982	2.57872e-09	1.10504e-22	0.434338
Adprhl2	bisque4	59.7012	18.0662	41.635	-23.5688	0.715095	-0.669942	0.518606	-0.191074	-0.257766	0.518939	0.0329356	0.421791	0.0473446	0.406579	0.102546	-0.282388	-0.638363	-0.319192	-0.290185	0.193961	0.150044	-0.36568	-0.594927	0.232357	4.93337e-08	6.56783e-07	0.000310499	0.214075	0.0911648	0.00030726	0.831921	0.00434869	0.76023	0.00616792	0.507728	0.0632791	3.13076e-06	0.0346931	0.0560306	0.207101	0.330977	0.0146458	2.0536e-05	0.129072
Adprm	grey	34.7952	10.3499	24.4453	-14.0955	-0.288873	0.525698	-0.460231	-0.146846	0.177987	0.136926	0.395837	-0.0206318	-0.413604	-0.631911	-0.214771	0.551354	0.281151	0.160025	0.281035	0.202502	-0.055199	-0.201073	0.167544	-0.218369	0.0572011	0.000247778	0.00167006	0.341506	0.247721	0.375455	0.00782086	0.894249	0.00525899	4.2162e-06	0.161509	0.00010493	0.064495	0.29944	0.0646097	0.187408	0.721931	0.190608	0.277005	0.154433
Adra2c	darkred	108.054	49.0593	58.9943	-9.93497	-0.0167692	-0.223935	0.628312	0.36967	-0.544299	0.0151896	-0.632768	-0.621454	0.8274	0.386051	0.654605	-0.755382	0.24991	0.317614	-0.252081	-0.161278	0.016565	0.472368	0.358606	0.415058	0.913964	0.143937	4.96313e-06	0.0135227	0.000133824	0.922043	4.05422e-06	6.73425e-06	4.38469e-12	0.00964655	1.4343e-06	3.10786e-09	0.101826	0.0356496	0.0987883	0.295623	0.915008	0.00120576	0.0168322	0.00508619
Adrm1	grey	24.8473	9.52096	15.3264	-5.8054	0.440543	-0.440736	0.265662	-0.289819	-0.259449	0.460469	0.188621	0.335415	0.0614681	0.421411	0.0453749	-0.167124	-0.451352	-0.467503	0.00967702	0.0275103	0.130242	-0.0804548	-0.444615	0.178499	0.00276412	0.00275087	0.081343	0.0563555	0.0889984	0.00165963	0.220125	0.0260307	0.691832	0.00438768	0.769928	0.278229	0.00210383	0.00137589	0.950289	0.859302	0.399421	0.603652	0.00249659	0.246342
Adsl	greenyellow	42.2728	15.1096	27.1633	-12.0537	-0.0396269	0.22194	-0.497081	-0.298358	0.269519	-0.0387525	0.653251	0.446243	-0.6746	-0.331829	-0.368965	0.635879	-0.154837	-0.261572	0.409903	0.209616	0.000362495	-0.2612	-0.286027	0.0347026	0.798423	0.147637	0.000597968	0.0491638	0.0768564	0.802782	1.5335e-06	0.0023962	5.13382e-07	0.0277713	0.0137154	3.51374e-06	0.315585	0.0863221	0.00572218	0.172053	0.998137	0.0867861	0.0598085	0.823044
Adss	grey	29.1866	11.0625	18.124	-7.06148	0.472711	-0.620234	0.334805	-0.135873	-0.13798	0.222002	-0.156354	0.373751	0.0793023	0.403367	-0.0286986	-0.305913	-0.522014	-0.328028	-0.404835	-0.0785064	0.0878744	-0.348547	-0.445989	0.149883	0.00119448	7.1044e-06	0.0263198	0.379173	0.371757	0.147521	0.310807	0.0124505	0.608864	0.00662712	0.85329	0.0434373	0.00027876	0.0297205	0.00641363	0.612475	0.570571	0.0204127	0.00241159	0.331505
Adssl1	darkmagenta	45.2011	1.82163	43.3794	-41.5578	0.552928	-0.319007	0.296511	-0.499502	-0.496872	0.663066	0.544638	0.421429	-0.341624	-0.140649	0.349763	0.104894	-0.462876	0.0624581	0.22592	0.703064	0.221983	-0.640472	-0.583088	0.306172	9.93137e-05	0.0348045	0.0506524	0.00055667	0.000601662	9.3733e-07	0.000132286	0.00438587	0.0232318	0.362484	0.0199484	0.498007	0.00155718	0.68712	0.140325	1.03018e-07	0.147556	2.83613e-06	3.27388e-05	0.0432511
Aebp2	darkred	109.995	37.794	72.2007	-34.4067	0.397561	-0.637136	0.831691	0.00814265	-0.683581	0.376983	-0.401511	-0.268763	0.718939	0.59153	0.564656	-0.877699	-0.182203	0.0527472	-0.154627	0.104368	0.185251	0.0802117	-0.0836966	0.206098	0.00753237	3.3147e-06	2.70157e-12	0.958164	3.15308e-07	0.0116536	0.00690562	0.0777206	3.86833e-08	2.35206e-05	6.53354e-05	5.29226e-15	0.236514	0.733819	0.316249	0.500175	0.228631	0.60475	0.589096	0.17953
Aen	grey	5.01135	2.80764	2.20371	0.603935	-0.0537293	0.0812016	-0.117622	-0.0739293	0.0274972	0.232812	0.257451	0.0218467	-0.0577022	-0.0276805	0.0598191	0.163981	0.0447205	-0.0732015	0.230135	0.0128166	-0.0535407	0.148994	-0.00810838	-0.156738	0.72905	0.600285	0.447015	0.633414	0.859369	0.128304	0.0915757	0.88806	0.70986	0.85844	0.699706	0.287493	0.773158	0.63677	0.132877	0.934192	0.729965	0.334414	0.95834	0.309607
Aes	darkred	191.914	96.394	95.5204	0.873581	-0.301186	0.0192695	0.429502	0.390962	-0.605006	0.171758	-0.508337	-0.841596	0.924012	0.234069	0.683524	-0.687327	0.545472	0.428906	0.00403677	-0.242537	0.0468428	0.610288	0.622602	0.160894	0.0469526	0.901196	0.00362046	0.00868909	1.36038e-05	0.264926	0.000426762	8.37145e-13	3.84051e-19	0.126196	3.16312e-07	2.55995e-07	0.000128568	0.00367263	0.979252	0.112676	0.762698	1.09008e-05	6.402e-06	0.29679
Afdn	bisque4	98.8309	22.1929	76.638	-54.4451	0.696236	-0.78405	0.412143	-0.0943987	-0.071852	0.205242	-0.0671364	0.578853	-0.0048347	0.522624	-0.177135	-0.331664	-0.768401	-0.471939	-0.35063	0.0364687	0.261635	-0.49379	-0.689182	0.00203842	1.53991e-07	3.07879e-10	0.00543776	0.542188	0.643012	0.181384	0.665014	3.85145e-05	0.975153	0.000273403	0.250029	0.0278534	1.13292e-09	0.00121997	0.0196227	0.814193	0.0862436	0.00065852	2.30621e-07	0.989522
Aff3	grey	63.2838	19.6364	43.6473	-24.0109	0.112809	-0.436342	0.503772	0.102553	-0.52348	0.196818	-0.409454	-0.271173	0.698611	0.562139	0.428311	-0.679823	-0.0486326	-0.0329353	-0.182091	-0.298133	0.353098	0.311423	0.0448042	0.323188	0.465951	0.00306622	0.000490019	0.507696	0.000266038	0.200361	0.00578069	0.0749934	1.34064e-07	7.1575e-05	0.00372547	3.87448e-07	0.753908	0.831923	0.236806	0.0493435	0.0187205	0.0396133	0.772745	0.0323658
Aff4	darkorange2	166.573	120.932	45.641	75.291	0.503136	-0.341402	-0.177837	-0.438685	0.359668	0.00244885	0.45231	0.902191	-0.715838	0.0871767	-0.521566	0.416394	-0.742418	-0.554878	-0.0540813	0.184125	0.090702	-0.579575	-0.789733	-0.04603	0.000499459	0.0233274	0.248127	0.00289431	0.0164876	0.987413	0.0020527	6.20203e-17	4.7081e-08	0.573646	0.000282757	0.00493175	7.99441e-09	9.27339e-05	0.727343	0.231522	0.558186	3.74678e-05	1.86741e-10	0.766699
Afg3l1	darkred	77.8544	28.2127	49.6417	-21.4289	0.220001	-0.467401	0.688802	0.0853096	-0.775355	0.45693	-0.208839	-0.370506	0.701441	0.462277	0.670653	-0.749139	-0.0187155	0.157486	0.0931572	0.0974567	0.209224	0.217793	0.0231491	0.320673	0.1513	0.0013797	2.35629e-07	0.581912	6.43161e-10	0.00182105	0.173685	0.0132967	1.13464e-07	0.00158213	6.32724e-07	4.93358e-09	0.904023	0.307275	0.547537	0.529123	0.172876	0.15555	0.881433	0.0338153
Afg3l2	darkorange2	163.283	87.6563	75.6269	12.0294	0.78995	-0.671079	0.286241	-0.365263	0.110221	0.14938	0.251028	0.822497	-0.42684	0.388108	-0.203027	0.0342928	-0.896158	-0.463166	-0.192464	0.327288	0.0802053	-0.522463	-0.895471	0.133342	1.83155e-10	6.187e-07	0.0596087	0.0147675	0.476309	0.333149	0.100252	7.50438e-12	0.00385878	0.00923494	0.186244	0.825101	2.05175e-16	0.00154522	0.210697	0.0301128	0.604779	0.000274806	2.34026e-16	0.388198
Aftph	grey	123.4	49.5391	73.8609	-24.3218	-0.373542	0.0694889	0.313917	0.439193	-0.421485	-0.151746	-0.644624	-0.779371	0.814657	0.209785	0.523119	-0.615397	0.538269	0.411407	-0.165007	-0.327588	0.000455046	0.566082	0.636989	0.182103	0.0125035	0.654001	0.0379751	0.00285821	0.00438012	0.325458	2.32979e-06	4.59534e-10	1.71428e-11	0.1717	0.000269122	8.76506e-06	0.000164049	0.00552978	0.284447	0.0299533	0.997661	6.20257e-05	3.33744e-06	0.236777
Agap1	darkred	81.2104	23.6067	57.6037	-33.997	0.462641	-0.624902	0.788478	0.0630721	-0.531422	0.34169	-0.456197	-0.158578	0.610343	0.490772	0.562383	-0.712009	-0.261853	0.0927599	-0.414193	0.0560382	0.415541	0.0165309	-0.169357	0.289156	0.00156693	5.78173e-06	2.08807e-10	0.684203	0.000205772	0.0232033	0.00185621	0.30389	1.08754e-05	0.00071881	7.0947e-05	5.97972e-08	0.085973	0.549253	0.0051884	0.717876	0.00502989	0.915182	0.271765	0.0569468
Agap3	darkturquoise	74.4272	26.6026	47.8245	-21.2219	0.188008	-0.495406	0.471222	0.229922	-0.0924433	-0.0395819	-0.489294	-0.167745	0.625591	0.768999	0.185467	-0.669327	-0.140483	-0.243607	-0.275951	-0.392873	-0.113629	0.505923	0.00347863	-0.0577053	0.221656	0.000628132	0.00124404	0.133246	0.550623	0.798647	0.000750112	0.27642	5.60681e-06	1.07993e-09	0.228079	6.78241e-07	0.363057	0.111049	0.0698099	0.00833948	0.462695	0.000459226	0.982121	0.709845
Agbl3	grey	129.916	41.7127	88.2033	-46.4906	-0.663539	0.75569	-0.786363	0.246783	0.628979	-0.399698	0.0993299	-0.177768	-0.32445	-0.59823	-0.514879	0.611233	0.547755	0.100068	0.107532	-0.286717	-0.257792	0.138609	0.504915	-0.489557	9.14969e-07	3.03681e-09	2.51631e-10	0.106325	4.816e-06	0.00718738	0.521197	0.248314	0.0316578	1.79705e-05	0.000348895	1.04727e-05	0.000118873	0.51809	0.487198	0.0591676	0.0911319	0.369557	0.000473432	0.00074445
Agfg1	darkorange2	121.879	85.6741	36.2053	49.4687	0.491569	-0.423968	-0.0876232	-0.270217	0.30586	-0.0853479	0.24699	0.828311	-0.519184	0.314604	-0.436882	0.211639	-0.719386	-0.477322	-0.168017	0.0254705	-0.143788	-0.444816	-0.709634	-0.041993	0.000702425	0.00413115	0.571677	0.0760663	0.0434753	0.581742	0.106022	3.96084e-12	0.000304891	0.0375339	0.00302588	0.167859	3.75937e-08	0.00105199	0.275632	0.869641	0.351762	0.002484	6.92238e-08	0.78666
Agfg2	grey	129.386	36.7814	92.6046	-55.8232	0.750189	-0.704658	0.355922	-0.536665	-0.109739	0.339219	0.184869	0.719032	-0.232833	0.492845	-0.124105	-0.116811	-0.851612	-0.618938	-0.212218	0.15572	0.211986	-0.401897	-0.839118	0.346683	4.56886e-09	9.36385e-08	0.0177312	0.000173068	0.478252	0.0242844	0.229607	3.84532e-08	0.128269	0.00067689	0.42219	0.450176	2.3537e-13	7.51852e-06	0.166672	0.312797	0.167145	0.00684691	1.13066e-12	0.0211416
Aggf1	darkred	71.1471	20.7688	50.3783	-29.6095	0.306541	-0.461385	0.743198	0.00809457	-0.789856	0.505559	-0.325657	-0.31973	0.635958	0.359285	0.77902	-0.687228	-0.0594601	0.250722	-0.209142	0.109789	0.135	0.104943	-0.0135241	0.482803	0.0429868	0.00161995	7.565e-09	0.95841	1.84698e-10	0.000464322	0.0309931	0.0343721	3.50078e-06	0.0166111	4.73361e-10	2.57411e-07	0.701424	0.100681	0.173047	0.47805	0.382273	0.497802	0.930568	0.000902457
Agk	darkorange2	164.755	74.9265	89.8283	-14.9018	0.782961	-0.817116	0.392017	-0.284924	0.0733759	0.101708	-0.0303432	0.745011	-0.198964	0.611609	-0.174342	-0.224408	-0.898919	-0.477306	-0.399894	0.0740589	-0.00704436	-0.408309	-0.832455	0.152992	3.38243e-10	1.32855e-11	0.00849452	0.0608442	0.635965	0.51122	0.844982	6.64806e-09	0.195398	1.03068e-05	0.257695	0.14307	1.19778e-16	0.00105247	0.00715649	0.632817	0.963803	0.00593231	2.47498e-12	0.321455
Agl	grey	40.9769	19.8154	21.1616	-1.34622	-0.404607	0.146195	0.0349568	0.518605	-0.146367	-0.314704	-0.362217	-0.528571	0.525383	0.198813	0.15275	-0.388653	0.458065	0.328461	0.110297	-0.269722	-0.224708	0.447656	0.543724	-0.296543	0.00644639	0.343675	0.821769	0.000310509	0.343099	0.03747	0.0156839	0.000225815	0.000250306	0.195745	0.322232	0.00912853	0.00176784	0.0294927	0.476003	0.0766259	0.142523	0.00231196	0.000136472	0.0506266
Ago1	cyan	22.5113	4.87278	17.6385	-12.7657	0.306716	-0.34596	0.493509	-0.141722	-0.402516	0.489342	-0.121214	-0.129117	0.340129	0.103315	0.376894	-0.336898	-0.144452	-0.0739331	-0.179839	0.15822	0.545045	-0.0886353	-0.144555	0.287781	0.0428618	0.0214304	0.000663945	0.358798	0.00675355	0.000749067	0.433162	0.403542	0.0238815	0.504534	0.011675	0.0253377	0.349518	0.633396	0.242756	0.304996	0.000130459	0.567226	0.349174	0.0581907
Ago2	darkturquoise	46.403	14.1798	32.2231	-18.0433	0.29958	-0.586152	0.45881	0.0627984	-0.052491	-0.0407778	-0.470783	-0.00680166	0.488164	0.676952	0.0132998	-0.600906	-0.298108	-0.329052	-0.370281	-0.279262	0.162477	0.179519	-0.165771	-0.0670381	0.0481978	2.90675e-05	0.00173363	0.685503	0.735065	0.792696	0.00125899	0.965049	0.000774857	4.52596e-07	0.931717	1.61117e-05	0.0493629	0.0291845	0.0133572	0.0663869	0.292	0.243608	0.282191	0.665476
Ago3	grey	48.0953	19.5035	28.5918	-9.08834	-0.330773	0.102039	0.221274	0.498157	-0.321104	-0.125207	-0.457355	-0.659409	0.630135	0.0487696	0.437917	-0.44503	0.484378	0.529562	-0.022009	-0.173095	0.096029	0.409618	0.551379	0.0445195	0.0283017	0.509838	0.148887	0.000579284	0.0335632	0.418049	0.00180095	1.12837e-06	4.57068e-06	0.753236	0.00294972	0.00247063	0.000863147	0.000218656	0.887234	0.261167	0.535204	0.00575928	0.000104839	0.774151
Agpat1	cyan	38.8058	11.8993	26.9065	-15.0072	0.52114	-0.449892	0.680982	-0.278515	-0.536273	0.512975	-0.0376785	-0.0283045	0.255542	0.174157	0.463513	-0.402786	-0.304704	0.00132816	-0.0594516	0.451412	0.545781	-0.176256	-0.305764	0.488042	0.000286609	0.00218398	3.63709e-07	0.0671477	0.000175339	0.000370118	0.808143	0.855283	0.0940916	0.258208	0.00153101	0.00671315	0.0443155	0.993173	0.701465	0.00210063	0.000127216	0.252425	0.0435445	0.000777559
Agpat3	floralwhite	130.136	13.2725	116.863	-103.591	0.148549	-0.341216	0.783047	0.257493	-0.818887	0.346069	-0.415392	-0.587673	0.816444	0.321953	0.857475	-0.80085	0.166238	0.434641	-0.0471914	0.154516	0.172496	0.253155	0.229318	0.317409	0.335874	0.0234075	3.3575e-10	0.0915209	1.10316e-11	0.0213868	0.00504716	2.73877e-05	1.42496e-11	0.0330709	1.07183e-13	6.70878e-11	0.28082	0.00319659	0.760983	0.316599	0.262848	0.0973119	0.134298	0.0357752
Agpat4	grey	47.7989	13.6606	34.1383	-20.4777	0.694346	-0.572501	0.580257	-0.0755479	-0.166334	0.238726	0.0399984	0.317565	-0.0647539	0.271063	0.115726	-0.306107	-0.54083	-0.000370627	-0.107742	0.565157	-0.116258	-0.488087	-0.511747	-0.246079	1.71789e-07	4.89367e-05	3.65031e-05	0.625976	0.280538	0.118617	0.796574	0.0356795	0.676238	0.0751161	0.454424	0.0432976	0.000150531	0.998095	0.486343	6.41554e-05	0.45234	0.000776552	0.000384412	0.107358
Agpat5	midnightblue	83.6264	4.24591	79.3805	-75.1345	-0.514984	0.359892	0.110042	0.484413	-0.396183	-0.0557551	-0.299841	-0.817614	0.578345	-0.151124	0.594026	-0.3065	0.717975	0.682436	0.205753	-0.0601028	-0.172178	0.523299	0.726655	0.0627296	0.000347761	0.0164156	0.477031	0.000862296	0.00776218	0.719243	0.0479941	1.26119e-11	3.92662e-05	0.327468	2.1292e-05	0.0430164	4.11296e-08	3.35841e-07	0.180276	0.698349	0.263741	0.000267583	2.34548e-08	0.68583
Agps	grey	20.4027	10.8487	9.554	1.2947	-0.577364	0.356285	-0.436318	0.121682	0.323384	-0.508012	-0.154919	-0.236054	0.049686	0.020434	-0.178565	0.0998286	0.395782	0.0118804	0.0956473	-0.499491	-0.404626	0.478346	0.41793	-0.107378	4.07569e-05	0.0176075	0.00306802	0.431376	0.0322551	0.000431014	0.315324	0.122923	0.748749	0.895257	0.246163	0.519097	0.00783024	0.93899	0.536835	0.000556848	0.00644375	0.00102248	0.00475929	0.487826
Agrn	grey	42.9174	13.432	29.4854	-16.0533	0.647941	-0.668789	0.653357	-0.020497	-0.353841	0.284884	-0.16682	0.224613	0.21552	0.43888	0.269639	-0.461717	-0.52389	-0.0967853	-0.309764	0.215823	0.205385	-0.258882	-0.461704	0.269973	1.98679e-06	6.97576e-07	1.52545e-06	0.894936	0.0184559	0.0608822	0.279115	0.142697	0.160016	0.00288046	0.0767205	0.00160578	0.000262578	0.531978	0.0407343	0.159415	0.181072	0.0897233	0.00160633	0.0763414
Agt	darkgreen	19.3674	4.71257	14.6549	-9.94231	0.052724	-0.112881	0.288423	0.730856	0.0103908	-0.234728	-0.518895	-0.233444	0.310412	0.13408	0.272883	-0.328859	0.103788	0.619385	-0.4312	-0.0765616	-0.293624	0.0665835	0.21353	-0.236215	0.733932	0.465666	0.057607	1.77349e-08	0.946627	0.125103	0.000307683	0.127241	0.0402936	0.385554	0.0731048	0.029285	0.502573	7.37335e-06	0.00347529	0.621336	0.0530529	0.667612	0.164004	0.122661
Agtpbp1	darkred	106.675	46.1345	60.5408	-14.4063	-0.0523419	-0.330852	0.526309	0.271171	-0.421687	-0.161254	-0.70882	-0.48479	0.81034	0.631831	0.538176	-0.792774	0.148891	0.289961	-0.305627	-0.356012	-0.0875205	0.548944	0.293264	0.320936	0.735791	0.0282617	0.000242956	0.0749954	0.00435941	0.295696	7.2763e-08	0.00085312	2.65756e-11	4.23149e-06	0.000164564	1.41996e-10	0.334749	0.0562292	0.043644	0.0177004	0.572129	0.000114092	0.0533588	0.0336612
Ahcy	grey	58.6659	13.4934	45.1724	-31.679	0.225525	-0.163962	-0.328117	-0.27507	0.342171	-0.099695	0.339451	0.701541	-0.589051	0.0476218	-0.440393	0.41713	-0.4988	-0.381579	-0.0262362	-0.0593722	0.0330069	-0.325246	-0.544754	0.113645	0.141038	0.28755	0.0296737	0.0707437	0.0229978	0.519659	0.0241811	1.12794e-07	2.59443e-05	0.758868	0.00277442	0.00484844	0.000568377	0.0105957	0.865757	0.701845	0.831563	0.031218	0.000131762	0.462634
Ahcyl1	grey	29.3653	13.7452	15.6201	-1.87487	-0.130872	-0.118531	0.31475	0.319504	-0.578075	-0.0457269	-0.277022	-0.385587	0.493528	0.272793	0.625292	-0.487598	0.221532	0.485565	0.0579551	-0.0743026	-0.197753	0.3124	0.256283	0.301769	0.397126	0.443487	0.0374404	0.0345066	3.96715e-05	0.768192	0.0686876	0.00974152	0.000663567	0.0732034	5.68206e-06	0.000787518	0.148402	0.000834546	0.708644	0.631695	0.198187	0.0389648	0.0931084	0.0465073
Ahcyl2	purple	51.9439	32.8342	19.1097	13.7244	-0.249943	0.255617	-0.279789	-0.31221	-0.137261	0.110417	0.636609	-0.0391194	-0.196906	-0.136545	-0.0279495	0.209579	0.164611	-0.0672036	0.915155	0.271881	0.0448854	0.157335	0.0354244	-0.0847773	0.101778	0.0939913	0.0658551	0.0390901	0.374276	0.475521	3.39685e-06	0.800952	0.200155	0.376799	0.857079	0.172132	0.285623	0.664698	3.56285e-18	0.0742075	0.772344	0.307744	0.819424	0.584278
Ahi1	darkorange2	219.041	161.785	57.2561	104.529	0.513784	-0.342326	-0.221797	-0.357325	0.562897	-0.0997194	0.324954	0.947818	-0.732539	0.107577	-0.709362	0.420295	-0.769833	-0.611201	-0.224153	0.0891488	-0.0203827	-0.634203	-0.778251	-0.189022	0.00036096	0.0229317	0.147905	0.0172564	6.96407e-05	0.519556	0.031379	1.81296e-22	1.58326e-08	0.487016	7.03885e-08	0.00450393	1.00987e-09	1.04873e-05	0.143537	0.564974	0.895518	3.79607e-06	5.05053e-10	0.219129
Ahsa1	bisque4	144.916	36.3635	108.553	-72.1894	0.812709	-0.649256	0.303786	-0.425383	-0.0469778	0.541199	0.39215	0.772113	-0.406919	0.203075	-0.125831	0.0541909	-0.840968	-0.444334	-0.132112	0.415647	0.127441	-0.723567	-0.87485	-0.0327516	2.09221e-11	1.86422e-06	0.0449915	0.00399495	0.762033	0.000148668	0.00847036	8.39514e-10	0.00612105	0.186137	0.415714	0.726811	9.039e-13	0.00251431	0.39263	0.00501753	0.409723	2.87118e-08	8.33968e-15	0.832847
Ahsa2	grey	43.6524	13.2816	30.3708	-17.0893	0.65917	-0.677321	0.533497	-0.1164	-0.29877	0.451692	0.0581424	0.338373	0.0556312	0.352227	0.12369	-0.381085	-0.568075	-0.13055	-0.121326	0.370492	-0.0028885	-0.513918	-0.53888	-0.201648	1.14206e-06	4.43694e-07	0.000192217	0.451782	0.0488367	0.00208554	0.707744	0.0246642	0.719842	0.0190349	0.423756	0.0107053	5.76544e-05	0.398299	0.432735	0.0133005	0.985153	0.000359467	0.000160726	0.189316
AI314180	grey	82.4743	35.04	47.4344	-12.3944	-0.163625	-0.262095	0.38787	0.400417	-0.404217	-0.232476	-0.561331	-0.480961	0.74721	0.528385	0.435159	-0.746551	0.213006	0.32574	-0.0495798	-0.294888	-0.00660159	0.454111	0.336594	0.0811777	0.288556	0.0856727	0.00928186	0.00707444	0.00650275	0.128871	7.36892e-05	0.000950446	5.67553e-09	0.000227186	0.00315642	5.95195e-09	0.165065	0.0309478	0.749269	0.0519912	0.966076	0.00195944	0.0254786	0.600392
AI413582	blue	262.027	123.291	138.735	-15.4444	-0.884255	0.82686	-0.501518	0.540097	0.256147	-0.459065	-0.269376	-0.73216	0.252613	-0.428202	-0.000327079	0.187749	0.917768	0.514846	0.130794	-0.424535	-0.179012	0.619079	0.929544	-0.276987	1.7781e-15	4.65587e-12	0.000524251	0.00015429	0.0932879	0.00172208	0.0770198	1.6243e-08	0.0980539	0.0037352	0.998319	0.222305	1.89551e-18	0.000349254	0.39741	0.0040761	0.244965	7.47243e-06	8.29348e-20	0.0687242
AI593442	white	22.6133	3.7368	18.8764	-15.1396	-0.120182	0.316523	0.0554001	-0.195776	-0.424172	0.198781	0.0658346	-0.244609	-0.0296476	-0.461259	0.49782	0.176572	0.260902	0.379062	0.0241908	0.229731	0.371078	-0.0184242	0.168213	0.751461	0.437118	0.0363234	0.720959	0.202801	0.00411128	0.195818	0.671138	0.109542	0.848494	0.00162536	0.000585089	0.251561	0.0871596	0.0111644	0.876138	0.133578	0.0131441	0.90551	0.275063	4.16103e-09
AI597479	grey	88.5032	30.1644	58.3388	-28.1745	-0.51724	0.64612	-0.70294	0.128393	0.623221	-0.412423	0.0811074	-0.0248663	-0.415159	-0.519543	-0.362567	0.665524	0.376358	0.176016	-0.0257585	-0.253313	-0.191789	0.16598	0.328415	-0.158266	0.000324101	2.16884e-06	1.03782e-07	0.406205	6.2292e-06	0.0054031	0.600709	0.872707	0.00507437	0.00030146	0.0155764	8.26274e-07	0.0118042	0.253081	0.86818	0.0970959	0.212333	0.281577	0.0295169	0.304855
AI837181	grey	35.7703	13.4972	22.2731	-8.77587	0.539972	-0.351765	0.237149	-0.504479	-0.196633	0.59638	0.307039	0.447762	-0.232547	0.0128201	0.0482775	0.0966471	-0.513592	-0.342204	-0.112808	0.28324	0.626664	-0.423441	-0.561472	0.310628	0.000154941	0.0192035	0.121145	0.000479694	0.200792	1.9369e-05	0.0426325	0.00230573	0.128751	0.934174	0.755649	0.532567	0.000363112	0.0229837	0.465955	0.062453	5.34439e-06	0.00418295	7.33158e-05	0.0401471
AI846148	grey	10.4279	5.92248	4.50542	1.41706	-0.288399	0.167909	-0.227674	0.179054	0.475447	-0.346641	-0.272166	-0.145304	0.134745	0.182469	-0.333668	-0.0325209	0.192248	-0.121841	-0.128184	-0.510007	-0.118573	0.395653	0.273783	-0.388222	0.0576292	0.275944	0.13719	0.244852	0.001108	0.0211585	0.0738916	0.346656	0.383179	0.23582	0.0268667	0.834008	0.211219	0.430768	0.406976	0.000405533	0.443323	0.00785233	0.0721255	0.00921272
AI854703	grey	12.1598	6.58355	5.57625	1.0073	-0.266978	0.246275	-0.153408	0.146426	0.164143	-0.135284	-0.18889	-0.203923	0.158244	0.0791433	0.0929761	0.0608942	0.255835	0.179532	-0.107281	-0.365646	-0.0988846	0.535043	0.284567	0.045234	0.0797897	0.10707	0.320127	0.342904	0.287013	0.381262	0.219457	0.184267	0.304921	0.609585	0.548318	0.694568	0.0937017	0.243573	0.48822	0.0146556	0.523076	0.000182643	0.0611819	0.770623
AI987944	grey	44.3437	20.6743	23.6694	-2.99514	-0.291895	0.130576	0.195055	0.526351	-0.195079	-0.272247	-0.530119	-0.595255	0.528527	0.0687104	0.264094	-0.442938	0.458493	0.508663	-0.123771	-0.130632	-0.364967	0.31223	0.55045	-0.0835472	0.054534	0.398202	0.204503	0.000242627	0.204445	0.0738028	0.000214728	2.02667e-05	0.000226136	0.657638	0.0832251	0.00260384	0.00174812	0.000422544	0.423447	0.397998	0.0148545	0.0390772	0.000108286	0.589763
Aida	grey	76.0646	31.5389	44.5258	-12.9869	-0.225013	-0.043398	0.343994	0.384644	-0.276387	-0.0987591	-0.677163	-0.63579	0.752779	0.23972	0.344556	-0.621853	0.378929	0.353899	-0.292067	-0.336047	0.231215	0.396773	0.505115	-0.0262365	0.141967	0.779697	0.0222319	0.00993691	0.0693518	0.523606	4.47486e-07	3.52812e-06	3.77463e-09	0.117045	0.0220005	6.6169e-06	0.0111952	0.0184354	0.0543846	0.0257332	0.131018	0.007663	0.000470585	0.865756
Aifm1	grey	110.487	28.7264	81.7606	-53.0342	0.722877	-0.528689	0.264497	-0.551402	-0.272685	0.56801	0.642563	0.70787	-0.47134	0.0823292	-0.038792	0.102146	-0.742281	-0.400509	0.269953	0.667178	0.105395	-0.732799	-0.83753	0.11107	3.00276e-08	0.000224955	0.0827382	0.000104755	0.073322	5.77937e-05	2.56972e-06	7.71045e-08	0.00124007	0.595217	0.802585	0.509394	8.07252e-09	0.00706017	0.0763643	7.58579e-07	0.495944	1.55567e-08	1.36712e-12	0.472898
Aifm2	grey	5.61206	2.45332	3.15874	-0.705417	0.12339	-0.262841	0.270285	-0.0610411	-0.161901	0.171434	-0.079473	-0.070507	0.231645	0.24315	0.307628	-0.306619	-0.0810074	0.154728	-0.00537699	0.0597113	-0.0160613	0.0270612	-0.0598406	-0.108824	0.424889	0.0847528	0.0759891	0.693868	0.293738	0.265843	0.608091	0.649258	0.130282	0.111741	0.042216	0.0429311	0.601159	0.315929	0.972367	0.700222	0.917584	0.861576	0.699603	0.481952
Aifm3	purple	50.4609	27.404	23.0569	4.34712	-0.0175862	0.147199	-0.131081	-0.340403	-0.278595	0.445106	0.767024	0.0677119	-0.259934	-0.240289	0.0839664	0.247813	0.0239163	-0.0480066	0.880623	0.494638	0.0708189	-0.114478	-0.13151	-0.0421065	0.90979	0.340335	0.396364	0.0237612	0.0670657	0.0024659	1.26443e-09	0.662313	0.0883816	0.116152	0.587891	0.104826	0.877533	0.756979	3.27957e-15	0.000642422	0.647807	0.459338	0.394807	0.786097
Aig1	skyblue3	30.5349	10.5714	19.9635	-9.39219	0.309834	-0.00732436	0.405061	-0.117134	-0.385107	0.491102	0.229731	-0.139069	-0.0645675	-0.407001	0.467889	0.015637	0.0104794	0.297168	0.155119	0.784499	0.0905487	-0.35891	-0.0761138	0.0680041	0.0406867	0.962365	0.00638136	0.448917	0.00984057	0.00071199	0.133579	0.367955	0.677119	0.00610973	0.00136167	0.919754	0.946173	0.050119	0.314693	2.96092e-10	0.558855	0.016733	0.623384	0.660944
Aimp1	turquoise	89.6428	24.3887	65.2541	-40.8654	-0.685705	0.649682	-0.340353	0.387855	0.0741528	-0.172325	-0.202181	-0.639078	0.274177	-0.439797	0.10024	0.1563	0.75578	0.386968	0.052047	-0.277797	-0.00223721	0.404045	0.746591	-0.141568	2.8028e-07	1.82605e-06	0.0237834	0.00928472	0.632385	0.263329	0.188125	3.02787e-06	0.0717003	0.00281575	0.517366	0.310976	3.01646e-09	0.00946122	0.737226	0.0678851	0.988501	0.00652769	5.93491e-09	0.359325
Aimp2	greenyellow	105.669	54.9051	50.7635	4.14169	-0.155682	0.492906	-0.661115	-0.224709	0.386356	0.0402075	0.622409	0.391481	-0.730479	-0.599781	-0.44411	0.854555	0.00675163	-0.175332	0.258201	0.142077	0.0612075	-0.323716	-0.125552	-0.117008	0.312919	0.000675698	1.03518e-06	0.142521	0.00958457	0.795533	6.45696e-06	0.00859303	1.81888e-08	1.68708e-05	0.00252846	1.59261e-13	0.965306	0.254961	0.090601	0.357584	0.693074	0.0320677	0.416755	0.449406
Aip	turquoise	146.373	51.1275	95.2457	-44.1182	-0.78286	0.663015	-0.366853	0.446216	0.140839	-0.235618	-0.35714	-0.73843	0.392903	-0.311998	0.0773407	0.0404699	0.842633	0.398343	-0.0186944	-0.516575	-0.0797602	0.627707	0.874196	-0.213554	3.41199e-10	9.39793e-07	0.0143076	0.00239785	0.361832	0.123636	0.0173186	1.05728e-08	0.00833392	0.0392302	0.61778	0.794227	7.37111e-13	0.00740453	0.90413	0.000330923	0.606791	5.10008e-06	9.24318e-15	0.163955
Ajap1	cyan	34.9444	9.3152	25.6292	-16.314	0.552114	-0.584204	0.663321	0.0912491	-0.299934	0.364099	-0.191832	0.011859	0.312386	0.342291	0.268186	-0.50578	-0.343886	-0.123155	-0.258917	0.246418	-0.0364869	-0.163558	-0.291011	0.0253216	0.000102184	3.13553e-05	9.25212e-07	0.555805	0.0479216	0.0151122	0.212229	0.9391	0.0389738	0.0229465	0.0783845	0.000461223	0.0222768	0.425775	0.0896792	0.106859	0.814102	0.288758	0.0553033	0.870396
AK010878	grey	113.675	32.2923	81.3824	-49.0901	-0.599431	0.76552	-0.553273	0.116761	0.351681	-0.0636958	0.132084	-0.376627	-0.149258	-0.66634	-0.198616	0.499377	0.630344	0.185231	0.196281	-0.120821	-0.117143	0.15628	0.559449	-0.334264	1.71136e-05	1.42428e-09	9.8119e-05	0.450372	0.019234	0.681245	0.392729	0.011739	0.333547	7.92208e-07	0.196196	0.000558736	4.52755e-06	0.228681	0.201614	0.434666	0.448882	0.31104	7.88384e-05	0.0265791
Ak1	darkorange	73.6165	4.72014	68.8964	-64.1762	-0.17172	0.400595	-0.618266	-0.210124	0.371704	0.103915	0.70556	0.320254	-0.625525	-0.460672	-0.371776	0.749022	0.0177249	-0.217846	0.473617	0.130716	0.0895464	-0.113567	-0.130824	-0.230434	0.265034	0.00704682	7.74171e-06	0.170993	0.0129786	0.502049	8.86872e-08	0.0340618	5.62333e-06	0.00165073	0.0129598	4.9758e-09	0.909081	0.155447	0.0011652	0.397695	0.563232	0.462941	0.3973	0.13236
AK157302	blue	200.022	113.559	86.4637	27.0949	-0.827721	0.843372	-0.539418	0.158538	0.0248929	-0.101758	0.128076	-0.636531	0.093264	-0.601636	0.0298587	0.325545	0.856497	0.323252	0.48293	-0.164266	-0.0505627	0.41657	0.775314	-0.130859	4.23081e-12	6.72857e-13	0.000157855	0.304012	0.872572	0.51101	0.407373	3.40911e-06	0.547075	1.56361e-05	0.847428	0.031054	1.22502e-13	0.0323291	0.00089923	0.286647	0.744463	0.00491168	6.45327e-10	0.397173
Ak2	grey	124.496	33.2027	91.2931	-58.0904	-0.671679	0.74417	-0.488928	0.0244023	-0.120493	0.0378901	0.410418	-0.455823	-0.0415763	-0.529306	0.0726287	0.361446	0.682157	0.262732	0.732063	0.0339848	-0.0637606	0.323227	0.560708	-0.0197156	5.9944e-07	7.05926e-09	0.000758049	0.875063	0.435922	0.807087	0.0056556	0.00187432	0.788728	0.000220487	0.639417	0.0159233	3.41031e-07	0.0848869	1.63503e-08	0.826648	0.680938	0.0323436	7.53587e-05	0.89892
Ak3	grey	36.304	16.4112	19.8929	-3.48166	-0.43606	0.329578	-0.0971927	0.267722	-0.301966	0.145822	0.256764	-0.541949	0.215326	-0.277983	0.319402	-0.0522392	0.547712	0.424096	0.659445	0.193868	-0.238517	0.259349	0.459879	-0.225652	0.00308751	0.0289122	0.530245	0.078922	0.0463569	0.34492	0.0924749	0.000144942	0.160403	0.0676928	0.0345678	0.73629	0.00011905	0.00411865	1.12638e-06	0.207324	0.11895	0.0891258	0.00168562	0.140808
Ak4	grey	25.7852	15.5715	10.2137	5.35775	-0.280216	0.0795353	-0.44561	0.473288	0.766904	-0.730891	-0.234303	0.124977	-0.106006	0.219471	-0.677587	0.0963093	0.0296837	-0.199204	-0.153231	-0.561746	-0.338735	0.216809	0.123402	-0.614895	0.0654259	0.607809	0.00243476	0.00117576	1.27647e-09	1.7693e-08	0.125807	0.418909	0.493437	0.152311	4.37379e-07	0.534007	0.848312	0.194849	0.32069	7.25961e-05	0.0245011	0.157473	0.424842	8.95631e-06
Ak5	darkorange2	163.829	98.3875	65.4418	32.9456	0.556672	-0.603067	0.0322878	-0.0996854	0.442478	-0.208827	0.0585983	0.797376	-0.354968	0.54132	-0.610317	-0.0241046	-0.791266	-0.619166	-0.243697	-0.0817872	-0.136115	-0.368963	-0.714196	-0.277405	8.70356e-05	1.47414e-05	0.835181	0.519699	0.00263397	0.173711	0.705555	9.3008e-11	0.0180605	0.000148059	1.08873e-05	0.876576	1.62744e-10	7.44399e-06	0.110912	0.59765	0.378316	0.0137159	5.21913e-08	0.0682899
Ak6	grey	79.4904	25.6853	53.8051	-28.1197	-0.348672	0.650659	-0.39551	-0.227729	-0.0277129	0.339658	0.454112	-0.210064	-0.29199	-0.738696	0.0140533	0.550455	0.447814	0.07666	0.365659	0.225551	-0.0923766	-0.085413	0.301439	-0.0494272	0.0203645	1.74118e-06	0.0078767	0.137091	0.858276	0.0240892	0.00195942	0.171117	0.054451	1.03789e-08	0.927858	0.000108267	0.00230267	0.620886	0.014652	0.140991	0.550912	0.581452	0.0467591	0.750015
Akap11	darkred	128.137	54.075	74.0624	-19.9874	0.145588	-0.480906	0.678575	0.381524	-0.447526	-0.124247	-0.765061	-0.404001	0.826375	0.662525	0.45656	-0.902766	0.00531805	0.242314	-0.398625	-0.220129	-0.0021401	0.326551	0.177469	0.1873	0.345703	0.0009519	4.14625e-07	0.0106079	0.00231961	0.421655	1.47674e-09	0.00653417	4.9126e-12	9.63572e-07	0.00183874	5.51063e-17	0.972669	0.113017	0.0073589	0.151054	0.989	0.0305081	0.249123	0.223433
Akap17b	grey	94.1286	29.7894	64.3392	-34.5498	0.793478	-0.781117	0.592929	-0.430853	-0.402387	0.590543	0.191423	0.474633	0.00836091	0.418627	0.0944878	-0.351108	-0.739045	-0.464348	-0.0556491	0.418324	0.283325	-0.533357	-0.733273	0.16412	1.33193e-10	3.96197e-10	2.22461e-05	0.00350451	0.00677292	2.44598e-05	0.213223	0.00113313	0.957043	0.00468272	0.541805	0.0194452	1.01302e-08	0.00149735	0.719755	0.00471584	0.0623702	0.000193107	1.50644e-08	0.287081
Akap5	white	45.482	3.49701	41.985	-38.488	0.571301	-0.502743	0.426058	-0.667141	-0.473996	0.520698	0.191381	0.389956	-0.0644824	0.246456	0.271154	-0.142432	-0.557284	-0.377333	-0.0785321	0.255705	0.482601	-0.279017	-0.595473	0.743029	5.11726e-05	0.000505381	0.00393133	7.60027e-07	0.00115316	0.000290651	0.213326	0.00887828	0.677521	0.106803	0.0750153	0.356369	8.51644e-05	0.0115698	0.612358	0.0938741	0.000907595	0.0666357	2.00897e-05	7.65618e-09
Akap6	darkturquoise	110.761	19.904	90.8566	-70.9525	0.0538908	-0.440054	0.535419	0.448661	-0.30815	-0.232137	-0.81186	-0.366853	0.808051	0.708198	0.383203	-0.833313	0.0253161	0.225177	-0.490778	-0.444088	-0.0247848	0.45242	0.202818	0.149142	0.728266	0.00279789	0.000180385	0.00225363	0.0418502	0.129445	2.28042e-11	0.0143077	3.33818e-11	7.55782e-08	0.0102422	2.24171e-12	0.870424	0.14167	0.00071869	0.00252985	0.873121	0.0020469	0.186707	0.333928
Akap7	turquoise	153.666	48.0691	105.597	-57.5279	-0.824078	0.67496	-0.492764	0.635745	0.414324	-0.589754	-0.398985	-0.637962	0.272297	-0.265089	-0.124782	0.111997	0.799215	0.419954	-0.0450583	-0.57314	-0.262243	0.614036	0.853682	-0.370043	6.32195e-12	5.0362e-07	0.000678494	3.53558e-06	0.00517279	2.52344e-05	0.00730095	3.18983e-06	0.0737478	0.0820272	0.419642	0.469189	7.82977e-11	0.00454007	0.77149	4.77823e-05	0.0854894	9.29254e-06	1.79e-13	0.0134214
Akap8	grey	68.37	18.4749	49.8951	-31.4203	0.412964	-0.699507	0.674648	0.215361	-0.360285	0.0596337	-0.482632	-0.0188927	0.554792	0.724223	0.420029	-0.760359	-0.332557	0.0267906	-0.381411	-0.14578	0.0104649	0.0937232	-0.196688	0.107452	0.00533669	1.27196e-07	5.12088e-07	0.160332	0.0162897	0.700593	0.000906821	0.903118	9.30149e-05	2.75094e-08	0.00453204	2.12906e-09	0.0274102	0.862947	0.010633	0.345061	0.946247	0.545095	0.200662	0.487524
Akap8l	bisque4	96.8249	24.9731	71.8518	-46.8787	0.754455	-0.842648	0.609412	-0.134991	-0.305798	0.331829	-0.150789	0.453647	0.168022	0.618793	0.142712	-0.468164	-0.729793	-0.348055	-0.401957	0.0998771	0.15506	-0.360918	-0.6492	0.170001	3.33157e-09	7.35772e-13	1.13118e-05	0.382304	0.0435204	0.027771	0.328555	0.00198312	0.275617	7.56616e-06	0.355417	0.00135159	1.90433e-08	0.0206029	0.00683783	0.518893	0.31488	0.0160892	1.86928e-06	0.269918
Akap9	darkred	106.087	44.2356	61.8511	-17.6154	0.248359	-0.559928	0.666381	0.387608	-0.504579	0.0817857	-0.605138	-0.278945	0.765183	0.625535	0.390703	-0.847989	-0.103936	0.125877	-0.358617	-0.167223	0.00940145	0.150878	0.0430986	0.145775	0.104038	7.74975e-05	7.90514e-07	0.00933368	0.000478251	0.597657	1.35291e-05	0.0667092	1.46262e-09	5.62073e-06	0.0087376	3.764e-13	0.501962	0.415541	0.0168287	0.277938	0.951703	0.328268	0.781179	0.345078
Akip1	purple	24.066	9.24407	14.8219	-5.57785	-0.166731	0.274364	-0.274472	0.138612	0.020966	0.17804	0.530239	-0.0476029	-0.199818	-0.326074	-0.230988	0.245391	0.178363	-0.0385698	0.662976	0.235466	-0.0235288	-0.136569	0.0896285	-0.395141	0.279374	0.0714994	0.0713836	0.369549	0.892546	0.247579	0.000213889	0.758961	0.193449	0.0307661	0.131406	0.108376	0.246708	0.803693	9.41651e-07	0.123886	0.879502	0.376713	0.562873	0.00794012
Akirin1	greenyellow	159.767	67.2251	92.542	-25.3169	-0.43814	0.659757	-0.813479	-0.225755	0.528793	-0.147184	0.539903	0.165082	-0.687561	-0.696245	-0.459509	0.885228	0.257636	-0.113397	0.324396	0.0136701	-0.0671797	-0.0612568	0.108289	-0.15894	0.00293359	1.10877e-06	1.93434e-11	0.140622	0.000224194	0.340385	0.000155303	0.284227	2.52651e-07	1.53913e-07	0.0017021	1.50372e-15	0.0913343	0.463616	0.0316876	0.92982	0.66481	0.692839	0.48412	0.302772
Akirin2	darkorange2	115.298	56.99	58.3081	-1.31817	0.195135	0.14021	-0.481775	-0.305153	0.659637	-0.0844638	0.41854	0.681334	-0.84406	-0.400068	-0.714119	0.734058	-0.370272	-0.466191	-0.132547	0.119266	-0.0661274	-0.548899	-0.442299	-0.200824	0.204312	0.363999	0.000928956	0.0439877	1.11552e-06	0.585674	0.00469225	3.56775e-07	6.17758e-13	0.00712916	5.24427e-08	1.42819e-08	0.0133596	0.00142527	0.391058	0.440645	0.669759	0.000114268	0.00264578	0.191168
Akr1a1	greenyellow	190.101	92.1558	97.9452	-5.78941	-0.234552	0.601192	-0.713872	-0.390042	0.346169	0.171984	0.81747	0.291947	-0.799803	-0.791782	-0.427148	0.933193	0.120902	-0.196416	0.514821	0.315093	0.0320405	-0.340896	-0.072818	-0.161504	0.125394	1.59237e-05	5.32568e-08	0.00886209	0.0213467	0.264288	1.28038e-11	0.0544887	7.40757e-11	1.55342e-10	0.0038305	2.81416e-20	0.434357	0.201299	0.000349519	0.0372222	0.836426	0.0235461	0.638541	0.294938
Akr1b10	grey	74.3291	23.7967	50.5325	-26.7358	-0.593146	0.659994	-0.752523	0.362855	0.464292	-0.432897	0.294375	-0.0650243	-0.396847	-0.507088	-0.40007	0.589786	0.435658	0.196612	0.367399	-0.151554	-0.366709	0.0931349	0.360281	-0.374656	2.20541e-05	1.09557e-06	3.84691e-09	0.0154881	0.00149956	0.00333526	0.0524203	0.674961	0.00765069	0.000443294	0.0071288	2.52026e-05	0.00311806	0.200841	0.0141524	0.32608	0.0143487	0.547633	0.016291	0.0122228
Akr1b3	darkorange2	145.84	96.7887	49.0508	47.7379	0.314663	-0.0544291	-0.404247	-0.380249	0.41885	-0.0109199	0.514035	0.831318	-0.836885	-0.229462	-0.609832	0.646214	-0.546478	-0.410131	-0.0254397	0.210611	0.0143042	-0.674346	-0.624614	-0.0600586	0.0374962	0.725657	0.00649837	0.010893	0.00465848	0.943914	0.000358164	2.81915e-12	1.47575e-12	0.134046	1.11131e-05	2.15908e-06	0.000124213	0.00569261	0.869797	0.16998	0.926574	5.20386e-07	5.85615e-06	0.69856
Akr1e1	grey	9.00754	4.02707	4.98047	-0.953409	-0.0356151	0.167453	-0.288322	-0.0964438	0.133829	0.154044	0.136542	0.193294	-0.265254	-0.344921	-0.250684	0.361039	-0.0104398	-0.130975	-0.168151	-0.0321865	-0.0296075	-0.376326	-0.0438147	-0.0821364	0.818468	0.27727	0.0576993	0.533433	0.386451	0.3181	0.376808	0.208699	0.0818303	0.021851	0.100735	0.0160511	0.946376	0.396753	0.275243	0.835691	0.848696	0.011812	0.777635	0.596082
Akr7a5	darkorange	36.9338	7.55813	29.3757	-21.8175	0.214491	0.00751486	-0.181877	-0.462302	0.0190415	0.491154	0.804098	0.388054	-0.495803	-0.205679	-0.240425	0.398353	-0.260568	-0.395428	0.600938	0.442041	-0.0423448	-0.326394	-0.403734	-0.163233	0.162069	0.961387	0.237368	0.00158107	0.902359	0.000710915	4.91409e-11	0.00924558	0.000620864	0.180435	0.115939	0.00740288	0.0875803	0.00789076	1.60908e-05	0.00266291	0.784915	0.0305927	0.00657312	0.28973
Akt1	darkred	115.469	48.2707	67.1979	-18.9272	0.251586	-0.548915	0.707016	0.232176	-0.483876	0.221628	-0.4977	-0.343565	0.783949	0.684123	0.508727	-0.847606	-0.0692173	0.0115388	-0.221834	-0.170347	-0.0921759	0.390403	0.0530183	0.116453	0.0994736	0.000114205	8.1214e-08	0.129379	0.000875497	0.148222	0.000587156	0.0224103	3.10563e-10	3.06007e-07	0.000421719	3.95247e-13	0.655269	0.940741	0.147835	0.268932	0.551781	0.00879386	0.732502	0.451578
Akt1s1	grey	35.358	13.8863	21.4718	-7.58547	-0.550692	0.469729	-0.259081	0.256096	-0.0649553	0.0612857	0.132147	-0.526639	0.263253	-0.208357	0.139346	0.0510439	0.600306	0.160757	0.447583	-0.198637	-0.0550299	0.466485	0.554782	-0.237407	0.000107376	0.00129558	0.0894692	0.0933549	0.675286	0.692701	0.392502	0.000240383	0.0842475	0.174703	0.366993	0.742115	1.65127e-05	0.297206	0.00231625	0.196149	0.722749	0.00141409	9.30479e-05	0.120728
Akt2	purple	32.3793	10.4026	21.9767	-11.5741	-0.460786	0.344417	-0.202082	-0.00422851	-0.39859	0.189514	0.324243	-0.415068	0.205939	-0.154217	0.224621	0.0127397	0.453293	0.142042	0.714544	-0.00362755	0.160364	0.390273	0.356532	0.237369	0.00164579	0.0220575	0.188346	0.978267	0.00736459	0.21791	0.0317733	0.00508494	0.179873	0.317548	0.142681	0.934586	0.00200132	0.357703	5.10654e-08	0.981355	0.298406	0.00881839	0.0175235	0.12079
Akt3	grey	102.015	36.9209	65.0938	-28.1728	-0.550429	0.281479	0.0419857	0.54684	-0.22481	-0.162179	-0.50635	-0.798437	0.708462	0.0144321	0.391355	-0.371358	0.674344	0.38871	-0.0356014	-0.442105	0.0529343	0.645698	0.739728	-0.00625679	0.000108364	0.0641712	0.786696	0.000122674	0.142337	0.292898	0.000453329	8.42312e-11	7.43716e-08	0.925919	0.00861613	0.0130699	5.20437e-07	0.00911749	0.818537	0.00265862	0.73291	2.21312e-06	9.6585e-09	0.967847
Aktip	darkred	212.032	90.5711	121.461	-30.8895	-0.486758	0.196327	0.262247	0.533614	-0.447711	-0.0709675	-0.595672	-0.91149	0.876407	0.141771	0.618099	-0.586743	0.69925	0.593006	-0.0347277	-0.328273	-0.135324	0.690691	0.787274	0.0578343	0.000806639	0.201508	0.0854841	0.000191478	0.00230872	0.647117	1.99296e-05	8.34918e-18	6.5137e-15	0.358632	7.79793e-06	2.84043e-05	1.2913e-07	2.21776e-05	0.822918	0.0295916	0.381119	2.11741e-07	2.32263e-10	0.709224
Alad	grey	52.1227	14.9723	37.1503	-22.178	0.527731	-0.319106	0.0732204	-0.662036	-0.0354333	0.497665	0.612366	0.618633	-0.454346	0.023045	-0.239478	0.233547	-0.59839	-0.604179	0.284119	0.46522	0.332059	-0.541633	-0.683413	0.025705	0.000232046	0.0347449	0.636683	9.87878e-07	0.819379	0.000587761	9.98019e-06	7.61895e-06	0.0019476	0.881962	0.117427	0.127069	1.78545e-05	1.40786e-05	0.0616088	0.00146283	0.0276565	0.000146504	3.18241e-07	0.868451
Alas1	grey	71.9682	18.9945	52.9736	-33.9791	0.384731	-0.317224	-0.116948	-0.414702	0.0476772	0.14879	0.63065	0.692437	-0.531737	0.141894	-0.383353	0.2247	-0.583931	-0.466433	0.426547	0.358256	0.01677	-0.478704	-0.657893	-0.123447	0.00991876	0.0358893	0.449641	0.00512806	0.758596	0.335082	4.46507e-06	1.91678e-07	0.000203663	0.358208	0.0102099	0.142536	3.1689e-05	0.00141607	0.0038858	0.0169473	0.91396	0.00101235	1.21767e-06	0.424672
Alcam	grey	20.6925	8.60352	12.089	-3.48551	0.509863	-0.266954	0.377123	-0.339086	-0.107301	0.142046	-0.0499164	0.283064	-0.192377	-0.0571365	0.127021	-0.00218925	-0.395852	-0.0909441	-0.326645	0.436392	0.221987	-0.455339	-0.396475	0.386722	0.000407317	0.0798179	0.0116201	0.0243435	0.48814	0.357688	0.747622	0.0626228	0.210909	0.712582	0.411281	0.988747	0.00781833	0.557132	0.0304574	0.0030625	0.14755	0.00189809	0.0077131	0.00951055
Aldh1a1	turquoise	69.1521	21.4553	47.6968	-26.2414	-0.593618	0.470181	-0.144726	0.702769	-0.116913	-0.243527	-0.327117	-0.661814	0.384594	-0.247509	0.370422	-0.0833203	0.698949	0.762419	0.0124988	-0.2876	-0.221669	0.427665	0.720785	-0.0332127	2.16422e-05	0.00127977	0.348598	1.04846e-07	0.449779	0.111169	0.0302042	9.99111e-07	0.00994747	0.105266	0.0133193	0.590777	1.31432e-07	1.81565e-09	0.935821	0.0583557	0.148145	0.00378348	3.43703e-08	0.830528
Aldh1l1	darkgreen	18.261	3.30484	14.9561	-11.6513	-0.158877	-0.107504	-0.0956655	0.71821	0.169529	-0.396108	-0.29028	-0.044211	0.257842	0.396528	-0.163673	-0.251828	0.0579357	0.159381	-0.0785927	-0.445949	-0.433914	0.252578	0.17269	-0.357041	0.302965	0.487313	0.536757	4.05202e-08	0.271271	0.00777493	0.0559464	0.775675	0.0910666	0.00770413	0.288414	0.0991378	0.708737	0.301415	0.612083	0.00241403	0.00325381	0.0981032	0.262302	0.0173517
Aldh2	darkorange	38.0864	5.66978	32.4166	-26.7468	0.145241	-0.0866733	-0.257933	-0.166205	0.100292	0.0277182	0.658698	0.495453	-0.501267	-0.00546819	-0.336953	0.287663	-0.335012	-0.170234	0.611856	0.326016	0.0313791	-0.335802	-0.430068	-0.229912	0.346866	0.575869	0.0909484	0.280916	0.51715	0.85825	1.16951e-06	0.000627271	0.000528193	0.971898	0.0253122	0.058298	0.0262216	0.269253	1.01992e-05	0.0307976	0.839758	0.025848	0.00357149	0.133264
Aldh3a2	darkorange2	138.347	99.6613	38.6857	60.9756	0.359305	-0.260708	-0.286531	-0.261334	0.477626	-0.211113	0.328676	0.854304	-0.699246	0.12307	-0.574376	0.407943	-0.643253	-0.37186	-0.097513	0.0523484	-0.151501	-0.476998	-0.661097	-0.10664	0.0166047	0.0874042	0.0593403	0.0866191	0.00104316	0.168941	0.0293805	1.64715e-13	1.29162e-07	0.426099	4.56194e-05	0.00598146	2.48697e-06	0.0129378	0.528884	0.735759	0.326251	0.00106149	1.03613e-06	0.490839
Aldh3b2	darkgrey	30.7344	5.46313	25.2713	-19.8082	-0.388049	0.401463	-0.555795	0.0666576	0.821845	-0.496624	-0.110895	0.0156055	-0.222165	-0.165433	-0.658721	0.372155	0.217836	-0.294141	-0.146782	-0.437085	-0.208144	0.196545	0.255563	-0.512738	0.00924653	0.00691295	8.97815e-05	0.667264	8.05058e-12	0.000606072	0.473601	0.919915	0.147216	0.28319	1.16814e-06	0.0128606	0.155467	0.0526161	0.341717	0.00301079	0.175154	0.200999	0.0940637	0.00037284
Aldh4a1	grey	7.44746	4.32174	3.12572	1.19601	-0.133001	-0.0109272	-0.22787	0.31918	0.127078	-0.209359	0.125673	0.080464	-0.00264055	0.20015	-0.317542	-0.0155842	-0.00285794	-0.0757465	0.280556	-0.172347	-0.188341	0.0694894	0.0193899	-0.33524	0.389424	0.943877	0.136843	0.0347006	0.411069	0.172592	0.416301	0.603611	0.986428	0.192694	0.0356936	0.920024	0.98531	0.625065	0.0650858	0.263266	0.220824	0.653999	0.900582	0.0261131
Aldh5a1	grey	30.0324	10.007	20.0254	-10.0184	0.504301	-0.342813	0.166964	-0.251566	-0.0925373	0.339767	0.221347	0.503116	-0.320939	-0.0692643	0.0148609	0.15344	-0.518697	-0.0260785	-0.219337	0.317459	0.44864	-0.593451	-0.560125	0.200633	0.000482281	0.0227256	0.278694	0.0995018	0.550216	0.0240409	0.14875	0.000499759	0.0336591	0.65505	0.923724	0.320023	0.000309611	0.866557	0.152568	0.0357449	0.00225487	2.17871e-05	7.69535e-05	0.1916
Aldh6a1	grey	26.8132	12.6769	14.1362	-1.45935	-0.58416	0.42623	-0.516471	0.519032	0.304451	-0.568465	0.00807404	-0.225412	-0.0654457	-0.196305	-0.2259	0.203879	0.436341	0.401858	0.28685	-0.210141	-0.242131	0.235771	0.424675	-0.397967	3.14091e-05	0.00391525	0.000331995	0.000306355	0.0445007	5.68337e-05	0.958516	0.141243	0.672972	0.201559	0.140361	0.184363	0.00306632	0.00685277	0.0590449	0.170958	0.113297	0.123386	0.00406258	0.00746569
Aldh7a1	grey	14.2818	7.82724	6.45453	1.37272	-0.308926	0.0610977	-0.132356	0.376861	-0.13799	-0.0716546	0.0403569	-0.233626	0.303599	0.197662	-0.0620987	-0.220326	0.239102	0.088225	0.408066	-0.214688	-0.120486	0.265914	0.258543	-0.295093	0.0413105	0.693598	0.391748	0.0116828	0.37172	0.643928	0.794789	0.126936	0.04513	0.198398	0.688829	0.150681	0.118021	0.569028	0.00596497	0.161674	0.435952	0.0810437	0.0901595	0.0518204
Aldh9a1	purple	30.3443	8.05882	22.2855	-14.2267	-0.357488	0.411181	-0.50536	0.007121	0.12185	-0.083249	0.554214	0.029817	-0.354817	-0.343918	-0.165912	0.432786	0.228764	0.169971	0.67953	0.150763	-0.0369522	0.0250344	0.110053	-0.246611	0.0172019	0.00555839	0.000467116	0.963409	0.430734	0.591096	9.49298e-05	0.847639	0.0181131	0.0222635	0.281778	0.00334424	0.135267	0.270006	3.93676e-07	0.328638	0.811774	0.871854	0.476987	0.106577
Aldoa	darkorange2	221.155	155.874	65.281	90.593	0.491459	-0.209839	-0.271247	-0.474282	0.342563	0.172046	0.640381	0.925438	-0.853085	-0.141661	-0.529675	0.601737	-0.697535	-0.529535	0.0480427	0.327743	0.0805509	-0.701492	-0.79374	-0.0221653	0.000704666	0.171588	0.0749109	0.00114414	0.0228311	0.264114	2.8483e-06	2.61645e-19	1.9378e-13	0.359006	0.000217853	1.55713e-05	1.4278e-07	0.000218852	0.756801	0.0298712	0.603218	1.13117e-07	1.30043e-10	0.886438
Aldoc	darkgreen	20.795	6.28114	14.5139	-8.23276	-0.299747	0.135102	-0.23035	0.817763	0.262118	-0.367221	-0.326151	-0.163157	0.199617	0.0834126	-0.0657384	-0.0184298	0.248638	0.309248	-0.247876	-0.497318	-0.337901	0.290892	0.328617	-0.326435	0.0480677	0.381908	0.132506	1.24168e-11	0.0856442	0.0142028	0.030724	0.289958	0.193907	0.590365	0.671591	0.905481	0.103638	0.0410881	0.104735	0.000593813	0.024878	0.0554076	0.0294111	0.0305705
Alg1	grey	61.9272	18.3993	43.5279	-25.1285	0.733896	-0.476753	0.590837	-0.464564	-0.419918	0.548236	0.259504	0.339835	-0.137222	0.0721332	0.264158	-0.136233	-0.550409	-0.201588	0.00967281	0.707167	0.298855	-0.513665	-0.591963	0.368292	1.44403e-08	0.00106872	2.41758e-05	0.00148871	0.00454388	0.000116917	0.0889284	0.0240109	0.374414	0.641709	0.0831478	0.377898	0.000108439	0.18945	0.950311	8.04699e-08	0.0487689	0.000362299	2.31196e-05	0.0139018
Alg11	grey	13.2818	6.0389	7.24292	-1.20402	-0.196594	0.210112	0.177864	0.0525318	-0.0794094	-0.207496	-0.406687	-0.439988	0.272211	-0.133422	0.412748	-0.129684	0.338008	0.490779	-0.24414	-0.0218988	0.303755	0.302724	0.368071	0.248405	0.200884	0.171018	0.248054	0.734866	0.608379	0.176531	0.00615308	0.00280248	0.0738422	0.387912	0.00536307	0.40146	0.0248291	0.000718662	0.110245	0.887795	0.0450149	0.0457843	0.0139635	0.103972
Alg14	grey	97.8661	26.005	71.8611	-45.8562	-0.446897	0.679389	-0.511868	-0.128853	0.125327	0.0399569	0.580871	-0.173424	-0.436583	-0.740859	-0.100112	0.59834	0.450062	0.257616	0.653278	0.361742	-0.0966979	-0.0711745	0.283472	-0.218023	0.00235689	3.96707e-07	0.000382988	0.404512	0.417598	0.79678	3.56553e-05	0.260248	0.00304818	8.92322e-09	0.517905	1.78906e-05	0.00217454	0.0913609	1.53142e-06	0.015831	0.532351	0.646155	0.0622288	0.155104
Alg2	grey	103.044	28.1512	74.8925	-46.7414	0.790908	-0.557092	0.377753	-0.426769	0.0805468	0.0911432	0.129296	0.691975	-0.448944	0.171819	-0.0916166	0.0421749	-0.774776	-0.316508	-0.322209	0.529681	-0.00196275	-0.655708	-0.770689	0.0922308	1.68067e-10	8.57475e-05	0.0114701	0.00386534	0.603237	0.556265	0.402882	1.96805e-07	0.00223743	0.264753	0.554208	0.785758	6.7474e-10	0.0363327	0.0329234	0.000217814	0.989911	1.35795e-06	9.42419e-10	0.551544
Alg3	skyblue3	19.9154	4.40872	15.5067	-11.098	0.153541	0.0521877	0.127324	-0.362044	-0.450302	0.60694	0.55546	-0.0449582	-0.143996	-0.345018	0.214131	0.130097	0.00124215	-0.0610456	0.551759	0.64219	0.226388	-0.227477	-0.143362	0.210778	0.319701	0.736541	0.410158	0.0157376	0.00216122	1.25499e-05	9.08508e-05	0.771984	0.351058	0.0218115	0.162791	0.399951	0.993615	0.693846	0.000103458	2.61544e-06	0.139483	0.137539	0.353207	0.169635
Alg5	skyblue3	20.1013	6.80189	13.2994	-6.49751	0.19778	0.0394776	0.315306	-0.170901	-0.462651	0.477415	0.332213	-0.156629	-0.0215929	-0.384846	0.404194	0.0032045	0.0572981	0.161111	0.344772	0.729585	0.228266	-0.341493	-0.0408658	0.105026	0.198126	0.799167	0.0370874	0.267354	0.00156652	0.00104929	0.0275801	0.309948	0.889352	0.00989481	0.00650611	0.983529	0.711804	0.296129	0.021912	1.93097e-08	0.136142	0.0232882	0.792258	0.497464
Alkbh3	grey	56.074	15.1814	40.8926	-25.7111	-0.309171	0.531814	-0.452753	-0.262513	-0.102067	0.233372	0.651468	-0.002694	-0.417645	-0.608057	0.0168504	0.5696	0.289473	0.0456272	0.602379	0.282156	-0.0167963	-0.126713	0.121871	0.0526088	0.0411411	0.000203147	0.0020294	0.0851565	0.509721	0.127361	1.67374e-06	0.986153	0.00479081	1.19757e-05	0.913549	5.45022e-05	0.0566631	0.768684	1.51654e-05	0.063506	0.913826	0.412426	0.430654	0.734492
Alkbh5	grey	11.3238	5.21369	6.11014	-0.896452	0.0331538	-0.161713	0.196245	-0.12186	-0.243094	0.146008	0.0549618	-0.137593	0.288581	0.347505	0.150043	-0.310319	-0.010746	-0.222249	0.277138	-0.0555701	0.0997417	0.359805	-0.0108711	0.076477	0.830824	0.294306	0.2017	0.430695	0.111826	0.344297	0.723078	0.373113	0.057465	0.0208174	0.330982	0.0403562	0.944806	0.147059	0.0685674	0.720137	0.519463	0.0164433	0.944164	0.621722
Alkbh6	blue	309.87	193.415	116.455	76.96	-0.864783	0.933123	-0.637708	0.134566	0.172417	-0.182747	0.148672	-0.588158	-0.00344552	-0.621681	0.00213614	0.460006	0.868132	0.338245	0.434326	-0.212853	-0.0371672	0.52131	0.78259	-0.135594	3.82282e-14	2.87475e-20	3.22776e-06	0.383819	0.26307	0.235093	0.335468	2.68715e-05	0.982291	6.66736e-06	0.98902	0.00167997	2.33595e-14	0.0247221	0.00322129	0.165377	0.810699	0.000285069	3.49235e-10	0.380163
Alkbh7	darkorange	81.4447	12.9952	68.4495	-55.4543	0.205874	0.137906	-0.263643	-0.629198	-0.0813066	0.590822	0.903058	0.462758	-0.684115	-0.544981	-0.163101	0.622566	-0.251325	-0.262755	0.527055	0.607979	0.296952	-0.639091	-0.449488	0.0484031	0.180013	0.372013	0.0837725	4.76862e-06	0.599812	2.41905e-05	5.18854e-17	0.00156206	3.06139e-07	0.000130746	0.290126	6.41228e-06	0.0998376	0.0848586	0.000237174	1.20148e-05	0.0502938	3.02599e-06	0.00220661	0.755033
Alkbh8	grey	61.448	24.1808	37.2672	-13.0864	-0.37829	0.137156	0.160264	0.397109	-0.116098	-0.278897	-0.619527	-0.674094	0.66778	0.186556	0.231081	-0.465908	0.504286	0.287361	-0.192478	-0.36596	-0.180957	0.563752	0.612202	-0.0901455	0.0113439	0.374647	0.298712	0.00760717	0.452967	0.0667574	7.3275e-06	5.27427e-07	7.3523e-07	0.22531	0.131247	0.00143616	0.000482488	0.0585751	0.210663	0.0145645	0.239789	6.75176e-05	1.00503e-05	0.560614
Als2	darkturquoise	23.9575	8.61397	15.3436	-6.72961	-0.0427514	-0.325416	0.236285	0.159416	-0.10927	-0.198559	-0.313132	-0.183554	0.4495	0.586274	0.164549	-0.516353	-0.0171569	0.0933509	0.0218912	-0.232974	-0.126139	0.416639	0.063229	-0.0691391	0.782899	0.0311247	0.122547	0.301309	0.480145	0.196328	0.0384848	0.232998	0.00220594	2.89294e-05	0.285804	0.000333222	0.911983	0.546701	0.887833	0.128031	0.414564	0.00490385	0.683459	0.655634
Alyref	bisque4	168.018	45.4213	122.597	-77.1753	0.855454	-0.639586	0.320531	-0.42661	-0.0646282	0.531437	0.348831	0.797264	-0.443073	0.137216	-0.173018	0.0737886	-0.863041	-0.497006	-0.230291	0.427168	0.120073	-0.816958	-0.891009	0.0899521	1.41116e-13	2.95666e-06	0.0338984	0.00387996	0.676832	0.000205676	0.0203035	9.3983e-11	0.0025951	0.374435	0.261382	0.634062	4.91411e-14	0.000599297	0.132607	0.00382865	0.437535	1.35068e-11	5.38359e-16	0.561458
Amd1	grey	158.151	40.4667	117.684	-77.2174	-0.867525	0.756458	-0.551642	0.32628	0.328213	-0.556457	-0.268487	-0.594198	0.125078	-0.392002	-0.0334011	0.237587	0.805018	0.463299	0.079848	-0.453756	-0.163119	0.585343	0.807645	-0.124893	2.55659e-14	2.86602e-09	0.000103882	0.0306544	0.0296232	8.77018e-05	0.0780374	2.11456e-05	0.418531	0.00849737	0.829581	0.120439	4.49461e-11	0.00153975	0.606394	0.00197751	0.290071	2.99983e-05	3.47498e-11	0.419224
Amdhd2	grey	95.8689	22.7898	73.0791	-50.2894	0.535926	-0.374818	-0.0737931	-0.30145	0.268016	0.271478	0.367536	0.776704	-0.525357	0.0224755	-0.507176	0.301295	-0.685708	-0.585476	-0.168422	0.136885	0.237321	-0.675291	-0.713986	-0.0681396	0.000177372	0.0121823	0.634041	0.0467503	0.078582	0.0746539	0.0141139	5.74932e-10	0.000250516	0.88486	0.000442109	0.0468694	2.80222e-07	2.9843e-05	0.274459	0.375599	0.120866	4.94783e-07	5.28788e-08	0.660309
Amer2	darkturquoise	59.7002	14.6784	45.0217	-30.3433	0.218271	-0.555449	0.567895	0.216685	-0.398374	0.0994376	-0.297653	-0.215898	0.622209	0.676446	0.316205	-0.772322	-0.137392	-0.060032	0.0454444	-0.0898608	-0.0657908	0.267465	-0.0398658	-0.0168398	0.154622	9.08835e-05	5.80384e-05	0.157715	0.00739952	0.520743	0.0497278	0.159267	6.51413e-06	4.6509e-07	0.0365214	8.25297e-10	0.373815	0.698687	0.769585	0.561857	0.671344	0.0792218	0.797234	0.913604
Amer3	grey	26.2339	11.4319	14.802	-3.37009	0.151868	-0.412076	0.126291	0.082563	0.200313	-0.281035	-0.294203	0.197495	0.182759	0.628041	-0.169044	-0.317796	-0.308217	-0.330288	-0.258034	-0.433467	0.145695	0.251594	-0.199961	-0.0699126	0.325067	0.00544612	0.413997	0.594168	0.192325	0.0646102	0.0525647	0.198786	0.235061	5.02403e-06	0.272664	0.0355384	0.0418035	0.0285484	0.090818	0.00328938	0.345345	0.0994636	0.193123	0.652026
Amfr	cyan	64.5499	23.6094	40.9405	-17.3312	0.435253	-0.453961	0.790334	-0.0477355	-0.66852	0.254892	-0.131871	-0.188509	0.40431	0.376234	0.648444	-0.627182	-0.174233	0.219643	0.107158	0.515545	-0.0348486	0.0298337	-0.145191	0.298581	0.00314918	0.00196707	1.76953e-10	0.75831	7.07446e-07	0.0949595	0.3935	0.220405	0.00648932	0.0118342	1.939e-06	5.22175e-06	0.257998	0.151983	0.488725	0.000341734	0.822312	0.847554	0.347034	0.0489861
Amigo1	grey	80.8267	26.5619	54.2648	-27.7029	0.689747	-0.604169	0.764408	-0.325134	-0.553514	0.411813	-0.0173908	0.190887	0.113916	0.328816	0.628303	-0.399207	-0.500922	0.0916432	-0.145167	0.531098	0.204826	-0.233751	-0.5054	0.51029	2.23375e-07	1.40842e-05	1.55444e-09	0.0312797	9.72943e-05	0.00547894	0.910788	0.214531	0.46156	0.0293072	4.96507e-06	0.0072654	0.000533648	0.554092	0.347115	0.000207968	0.182289	0.126727	0.000466547	0.000402023
Amigo2	grey	36.7933	11.5698	25.2235	-13.6537	0.589614	-0.556596	0.466887	-0.0714909	0.0368251	0.0438279	-0.022549	0.334615	-0.0215779	0.471953	-0.0538419	-0.33211	-0.534878	-0.232611	-0.0727196	0.305438	-0.156914	-0.230801	-0.470116	-0.249058	2.53747e-05	8.7269e-05	0.00139891	0.644687	0.81241	0.777569	0.884485	0.0264106	0.889429	0.0012195	0.728503	0.0276312	0.000183647	0.128643	0.638996	0.0437804	0.309056	0.131728	0.00128205	0.103036
Amn	grey	11.4997	3.9804	7.51926	-3.53887	0.431115	-0.279847	0.201931	-0.461647	-0.0718174	0.339241	0.180694	0.363773	-0.204922	0.114477	-0.00192292	0.0426567	-0.409976	-0.301312	-0.124802	0.248959	-0.0236616	-0.295731	-0.436368	0.094798	0.00348243	0.0657967	0.188682	0.00160876	0.643173	0.0242748	0.240484	0.01521	0.18208	0.459342	0.990116	0.783368	0.00571266	0.0468558	0.419566	0.103177	0.878827	0.0512922	0.0030643	0.540473
Amn1	blue	129.691	80.2508	49.4403	30.8106	-0.631806	0.798375	-0.526798	0.194503	0.318144	-0.354413	0.0310022	-0.404292	-0.187709	-0.672388	-0.130506	0.456023	0.665358	0.352503	0.178066	-0.0401688	-0.279945	0.183741	0.60228	-0.241488	4.23641e-06	8.47189e-11	0.000239151	0.20581	0.035326	0.0182543	0.841658	0.00649197	0.222405	5.77414e-07	0.398458	0.0018646	8.33372e-07	0.0189348	0.247509	0.795725	0.0656982	0.232514	1.52274e-05	0.114289
Amotl1	grey	8.40788	4.90084	3.50704	1.3938	0.201373	-0.294156	0.165247	-0.0252431	0.0919701	0.0403484	-0.0508662	0.102601	0.102102	0.287196	-0.0893754	-0.163072	-0.225352	-0.410924	-0.0678235	-0.0644742	0.253249	0.0879237	-0.194916	-0.115074	0.189932	0.0526041	0.283738	0.870795	0.552673	0.794832	0.742982	0.507497	0.509578	0.0587265	0.563981	0.290213	0.141351	0.00559093	0.66179	0.67756	0.0971829	0.570353	0.204832	0.456986
Ampd2	darkorange2	116.125	50.1908	65.9337	-15.7429	0.613147	-0.722286	0.294749	-0.119476	0.192349	-0.0978136	-0.125911	0.64447	-0.0939215	0.693466	-0.225957	-0.260334	-0.765871	-0.443914	-0.359157	-0.0918094	-0.00763079	-0.204773	-0.662639	-0.0382013	9.65307e-06	3.11985e-08	0.0521072	0.439837	0.210975	0.527608	0.415415	2.34692e-06	0.544241	1.80704e-07	0.140259	0.0878756	1.38541e-09	0.00254095	0.0166526	0.553371	0.960791	0.182405	9.57996e-07	0.805533
Ampd3	grey	54.1285	21.3915	32.737	-11.3454	-0.192096	-0.219865	0.235465	0.565558	-0.136432	-0.314046	-0.603569	-0.390551	0.66641	0.54435	0.275858	-0.586145	0.196642	0.207059	-0.277652	-0.50739	-0.231797	0.538185	0.332731	-0.0765028	0.211589	0.151559	0.123888	6.32234e-05	0.377195	0.037892	1.44387e-05	0.0087661	7.89343e-07	0.00013359	0.0699083	2.90753e-05	0.20077	0.177465	0.068034	0.000439249	0.130023	0.000164511	0.0273243	0.621604
Amph	darkorange2	110.105	57.8148	52.2907	5.52406	0.550908	-0.656373	0.149838	0.051602	0.340235	-0.264976	-0.156483	0.693541	-0.211175	0.562375	-0.393859	-0.149026	-0.739189	-0.397968	-0.462826	-0.14584	-0.142933	-0.368918	-0.63229	-0.197574	0.000106573	1.31376e-06	0.33165	0.739394	0.0238348	0.0821624	0.310402	1.79931e-07	0.168813	7.09686e-05	0.00816367	0.334307	1.00285e-08	0.0074656	0.00155923	0.344858	0.354664	0.0137285	4.14375e-06	0.198601
Amz1	grey	22.1957	11.3443	10.8514	0.492955	0.237812	-0.31402	0.0488053	0.0473755	0.433824	-0.278658	-0.321773	0.330629	0.00846134	0.461074	-0.295373	-0.0663645	-0.374974	-0.454647	-0.542183	-0.443621	-0.0123519	0.167177	-0.269991	0.0863662	0.120078	0.037909	0.753061	0.760078	0.00326093	0.0670014	0.0331745	0.0283748	0.956528	0.0016333	0.0515882	0.668642	0.0121436	0.00193244	0.000143802	0.00255968	0.936573	0.278072	0.0763215	0.577227
Amz2	turquoise	173.088	58.2674	114.821	-56.5536	-0.791582	0.700485	-0.31052	0.413946	-0.0968501	-0.129734	-0.233233	-0.817073	0.405643	-0.438531	0.246732	0.0499683	0.906447	0.470553	0.157428	-0.322862	-0.0547679	0.556695	0.897283	-0.0470077	1.58176e-10	1.20067e-07	0.0402203	0.00521793	0.531702	0.40128	0.127595	1.33449e-11	0.00629887	0.00290536	0.106399	0.747368	2.54213e-17	0.00126691	0.307455	0.0325506	0.724017	8.69628e-05	1.65099e-16	0.761886
Anapc10	grey	49.4318	14.5619	34.8699	-20.3079	-0.178186	0.531238	-0.392127	-0.171396	0.229286	0.0852958	0.349789	0.0313823	-0.50763	-0.717978	-0.191573	0.616631	0.233349	0.140716	0.112132	0.30097	-0.248937	-0.324028	0.12078	-0.141616	0.247184	0.000207019	0.00847439	0.26595	0.134353	0.581973	0.0199383	0.839742	0.000436048	4.11221e-08	0.212858	8.31033e-06	0.127401	0.362255	0.468651	0.0471183	0.10321	0.0318929	0.434823	0.359161
Anapc11	blue	327.182	216.89	110.292	106.598	-0.744017	0.955465	-0.730571	0.113932	0.265137	-0.119671	0.272869	-0.36922	-0.261914	-0.795567	-0.174997	0.662665	0.732879	0.309012	0.357622	-0.10934	-0.0870174	0.2126	0.623107	-0.157113	7.13684e-09	7.00855e-24	1.80766e-08	0.461495	0.0819694	0.439083	0.0731205	0.0136455	0.0858975	1.09979e-10	0.255883	9.56731e-07	1.54722e-08	0.0412515	0.0171575	0.479862	0.574349	0.165891	6.26069e-06	0.308434
Anapc13	grey	58.1735	27.1958	30.9776	-3.78176	-0.351498	0.333501	0.138943	0.103979	-0.612901	0.347579	0.0801453	-0.676673	0.437786	-0.255621	0.482193	-0.242163	0.582233	0.432085	0.512623	0.210394	0.070273	0.213472	0.528609	0.0398951	0.0193012	0.0269478	0.368393	0.501782	9.75508e-06	0.0207884	0.60505	4.59438e-07	0.00295927	0.0939852	0.000918095	0.113248	3.38367e-05	0.00340163	0.000374172	0.170432	0.650347	0.164121	0.000225537	0.797087
Anapc15	turquoise	145.29	37.6238	107.666	-70.042	-0.835862	0.740221	-0.4514	0.223111	0.0464339	-0.254765	-0.110044	-0.695709	0.265955	-0.351765	0.101537	0.150005	0.845707	0.344385	0.32996	-0.353682	-0.0665032	0.676126	0.817728	-0.0412375	1.66521e-12	9.33135e-09	0.00210126	0.145457	0.76471	0.0951304	0.477023	1.58771e-07	0.0809959	0.0192035	0.511936	0.331107	5.02773e-13	0.0220706	0.0287159	0.0185121	0.66799	4.73133e-07	1.24612e-11	0.790411
Anapc16	grey	187.33	46.6263	140.703	-94.0772	-0.716075	0.851467	-0.677405	0.108623	0.248753	-0.0589146	0.1958	-0.383671	-0.163634	-0.730158	-0.197481	0.583855	0.691294	0.146949	0.247133	-0.238812	0.0901186	0.229318	0.595715	-0.0541119	4.63852e-08	2.39878e-13	4.4169e-07	0.482767	0.103472	0.704038	0.202745	0.0101422	0.288529	1.85848e-08	0.198819	3.17814e-05	2.04603e-07	0.341163	0.105813	0.11848	0.560731	0.134297	1.98951e-05	0.727194
Anapc2	darkturquoise	74.6195	33.8266	40.7929	-6.96627	0.387159	-0.675668	0.37703	0.0338742	-0.00229152	-0.253369	-0.385592	0.314604	0.235408	0.847546	0.00948643	-0.517111	-0.522213	-0.151768	-0.361289	-0.251767	-0.0844936	0.0820325	-0.387889	0.0123885	0.00942302	4.84904e-07	0.0116423	0.827203	0.988222	0.0970188	0.00974044	0.0375341	0.123981	3.98261e-13	0.951267	0.000325412	0.000277007	0.325387	0.0159726	0.0992234	0.585541	0.596548	0.00927805	0.936386
Anapc4	darkturquoise	40.641	11.8247	28.8163	-16.9916	0.285552	-0.546487	0.317925	0.0733543	-0.055781	-0.172923	-0.434408	0.178002	0.28155	0.620791	-0.120647	-0.518201	-0.352401	-0.232014	-0.404541	-0.234878	-0.284395	-0.111198	-0.207389	-0.0821731	0.0602528	0.000124174	0.0354594	0.636065	0.719118	0.261649	0.00321484	0.247681	0.064101	6.93309e-06	0.435335	0.000314473	0.0189718	0.129654	0.006456	0.124855	0.0613454	0.472387	0.176761	0.595917
Anapc5	darkred	124.458	59.6246	64.8336	-5.209	0.0501803	-0.364109	0.60699	0.244074	-0.421868	0.109942	-0.527786	-0.504732	0.834841	0.609917	0.569362	-0.783742	0.118478	0.102929	-0.15163	-0.255438	0.0782309	0.606415	0.232065	0.180152	0.746332	0.0151094	1.25236e-05	0.110344	0.00434091	0.477434	0.000231635	0.000476058	1.877e-12	1.1073e-05	5.49833e-05	3.16194e-10	0.443694	0.506136	0.325833	0.0942299	0.613727	1.28278e-05	0.129568	0.241923
Anapc7	darkorange2	154.584	111.717	42.867	68.8501	0.55055	-0.421909	-0.0609719	-0.401072	0.256278	-0.0204007	0.349679	0.879592	-0.613207	0.212142	-0.447269	0.249656	-0.764785	-0.507161	-0.0888537	0.189778	-0.0528839	-0.599591	-0.777206	-0.0186601	0.000107907	0.00433669	0.694198	0.00697303	0.0931144	0.895427	0.0199801	3.888e-15	9.62843e-06	0.166827	0.00233478	0.102185	1.50916e-09	0.000442316	0.566267	0.217256	0.733155	1.70023e-05	5.51302e-10	0.904306
Angel2	darkred	135.456	69.8247	65.631	4.19372	-0.181311	-0.13137	0.469439	0.340991	-0.522713	0.0393674	-0.625746	-0.689481	0.88806	0.359804	0.528144	-0.740048	0.371766	0.252185	-0.159041	-0.301425	0.0577295	0.517153	0.489619	0.256641	0.238856	0.395316	0.00130579	0.0235051	0.00027263	0.799716	5.56826e-06	2.26761e-07	9.15565e-16	0.0164437	0.000228965	9.44499e-09	0.0129624	0.0986443	0.302461	0.0467698	0.709729	0.000324985	0.000743126	0.0926367
Angptl6	darkorange2	48.8201	23.6174	25.2027	-1.58528	0.501506	-0.186294	0.0377324	-0.465363	0.0212874	0.461536	0.361303	0.569932	-0.477782	-0.194998	-0.183435	0.344697	-0.50988	-0.453107	-0.176294	0.254894	0.24011	-0.565623	-0.580821	0.401698	0.000524435	0.225974	0.807874	0.00145726	0.890908	0.0016135	0.0159683	5.38384e-05	0.00103866	0.204638	0.233306	0.0219424	0.000407103	0.00201096	0.25232	0.0949573	0.116433	6.30748e-05	3.57238e-05	0.00687705
Ank	grey	111.438	38.7334	72.7046	-33.9712	-0.154998	0.00234431	0.551942	0.445656	-0.51936	0.0398457	-0.573003	-0.775237	0.781812	0.143728	0.824901	-0.615332	0.466797	0.642653	-0.151029	-0.0220717	-0.00959171	0.516779	0.542707	0.228131	0.315076	0.98795	0.0001028	0.00243199	0.000303203	0.797334	4.80271e-05	6.49495e-10	3.73344e-10	0.351965	5.77839e-12	8.78955e-06	0.0014023	2.55875e-06	0.327778	0.886915	0.950727	0.000328817	0.000141269	0.136381
Ank2	grey	87.5261	37.7562	49.7699	-12.0136	-0.33022	-0.0756219	0.159307	0.764427	-0.144068	-0.471622	-0.745021	-0.493455	0.705459	0.446035	0.291014	-0.584036	0.337442	0.49213	-0.321757	-0.575855	-0.195527	0.536382	0.492424	-0.0148434	0.0285831	0.625636	0.301642	1.55212e-09	0.350815	0.00123056	6.64332e-09	0.000664994	8.92312e-08	0.00240878	0.0553007	3.15604e-05	0.0250872	0.000691091	0.0331838	4.31502e-05	0.203388	0.000174705	0.000685228	0.923814
Ank3	darkred	55.3156	19.3059	36.0097	-16.7039	0.263593	-0.457503	0.638253	0.291038	-0.557248	0.161327	-0.530085	-0.243054	0.616563	0.380701	0.529691	-0.666669	-0.0957214	0.345289	-0.39979	-0.038696	0.326788	0.0189636	0.00871135	0.352415	0.0838327	0.00179403	3.14678e-06	0.0552794	8.52737e-05	0.295476	0.000214963	0.111887	8.33502e-06	0.0107911	0.000217745	7.78844e-07	0.536518	0.0217013	0.00717292	0.803064	0.0303805	0.902757	0.955245	0.0189666
Ankhd1	grey	41.3013	19.276	22.0253	-2.7493	-0.333041	0.0629787	0.16633	0.391104	-0.38189	-0.196657	-0.417701	-0.546221	0.6022	0.177437	0.379851	-0.465979	0.411579	0.350937	0.00692207	-0.263092	0.012928	0.41015	0.484384	0.144147	0.0271722	0.684647	0.280551	0.00866274	0.0105271	0.200736	0.00478467	0.000125311	1.52777e-05	0.24921	0.0109834	0.0014334	0.00550822	0.0195087	0.964431	0.0844454	0.933621	0.00569024	0.000862989	0.350549
Ankib1	darkred	113.025	46.5644	66.4608	-19.8964	-0.250056	-0.0972687	0.396319	0.40328	-0.439319	-0.110155	-0.499082	-0.657894	0.79862	0.448814	0.578429	-0.7145	0.388875	0.47969	0.0667511	-0.24353	-0.110041	0.627978	0.487292	-0.0155537	0.101618	0.529922	0.00773932	0.00663987	0.00284932	0.476577	0.000563649	1.21764e-06	8.27997e-11	0.0022449	3.9141e-05	5.12072e-08	0.00908547	0.000984877	0.666824	0.111165	0.477036	5.03826e-06	0.000794428	0.920179
Ankle2	grey	78.5688	19.9758	58.593	-38.6173	0.559301	-0.754593	0.766894	0.0823972	-0.440436	0.0659431	-0.428359	0.0712334	0.459654	0.700991	0.335402	-0.765382	-0.453916	0.0228955	-0.316968	0.133912	0.0399067	-0.0901123	-0.330064	0.210707	7.92581e-05	3.29726e-09	1.27753e-09	0.594912	0.00277149	0.670627	0.00372116	0.645882	0.0016956	1.16528e-07	0.0260365	1.43982e-09	0.00196936	0.882723	0.0360471	0.386154	0.79703	0.560759	0.0286628	0.169781
Ankmy2	darkorange2	129.518	90.2251	39.2929	50.9322	0.344482	-0.15184	-0.336272	-0.386187	0.490258	-0.102366	0.46166	0.836119	-0.78778	-0.0781287	-0.624802	0.537272	-0.594391	-0.482841	-0.0145079	0.163373	-0.0325611	-0.547166	-0.646512	-0.0926335	0.0220306	0.325155	0.0256282	0.00961879	0.000729568	0.508477	0.00160819	1.61552e-12	2.22113e-10	0.614192	5.80738e-06	0.000169607	2.09827e-05	0.000901487	0.925531	0.289312	0.833806	0.000121307	2.12839e-06	0.5498
Ankra2	grey	10.8132	5.96491	4.84827	1.11664	-0.122861	0.25889	-0.313034	0.0847487	0.425593	-0.136136	-0.0680122	0.0536275	-0.182271	-0.296259	-0.434882	0.325824	0.100864	-0.286733	-0.305563	-0.193895	-0.0900104	-0.147787	0.115967	-0.234409	0.42689	0.0897138	0.0385485	0.584405	0.00397508	0.378242	0.660906	0.729544	0.236336	0.0508584	0.00317781	0.0309016	0.514752	0.0591528	0.0436897	0.207259	0.561204	0.338386	0.453478	0.125632
Ankrd10	grey	21.8173	9.7284	12.0889	-2.36045	0.0689869	-0.319154	0.183098	0.360349	0.263126	-0.289114	-0.502985	-0.0356763	0.387595	0.561138	-0.193209	-0.417036	-0.11362	-0.230251	-0.381169	-0.481447	-0.191329	0.291952	0.049288	-0.255365	0.656346	0.0347158	0.234181	0.0162694	0.0844036	0.0569853	0.000501731	0.818162	0.00933617	7.42041e-05	0.208904	0.00485895	0.462733	0.132676	0.0106865	0.000937562	0.213452	0.0544847	0.750697	0.0943266
Ankrd11	grey	89.5497	25.8114	63.7382	-37.9268	0.707811	-0.803296	0.774015	-0.0374971	-0.378556	0.452838	-0.265863	0.171578	0.369783	0.556019	0.335498	-0.606419	-0.553433	-0.249981	-0.419629	0.122612	0.102662	-0.202524	-0.467122	0.215426	7.73823e-08	5.30969e-11	7.18432e-10	0.80905	0.0112818	0.00202497	0.0811048	0.265435	0.0134917	8.90705e-05	0.0259914	1.28261e-05	9.75702e-05	0.101724	0.00457461	0.427836	0.507245	0.187359	0.00139007	0.160203
Ankrd12	darkred	111.663	50.3216	61.3413	-11.0197	0.125573	-0.459543	0.584076	0.408652	-0.40862	0.0171058	-0.660706	-0.359478	0.803553	0.58632	0.358424	-0.821677	0.00596154	0.13044	-0.361958	-0.282123	0.080822	0.228258	0.17299	0.0150756	0.416679	0.00170056	3.15107e-05	0.0058866	0.00589078	0.912244	1.05685e-06	0.0165487	5.1799e-11	2.88771e-05	0.0168922	8.19726e-12	0.969364	0.398698	0.015764	0.0635381	0.601995	0.136156	0.261462	0.922626
Ankrd13a	floralwhite	93.4214	8.4407	84.9807	-76.54	-0.120454	-0.155953	0.511648	0.309751	-0.602187	0.0284915	-0.541414	-0.607932	0.767353	0.348235	0.798738	-0.680012	0.298224	0.568718	-0.125143	-0.190064	0.158822	0.520292	0.373189	0.430292	0.436074	0.312066	0.000385584	0.0407431	1.52862e-05	0.854337	0.000147588	1.20385e-05	1.23173e-09	0.020533	8.18877e-11	3.83478e-07	0.0492708	5.63053e-05	0.418287	0.216553	0.303136	0.000294414	0.0125937	0.00355226
Ankrd13b	darkred	120.296	51.1975	69.099	-17.9016	-0.0241834	-0.363865	0.473283	0.284423	-0.285995	-0.156827	-0.653592	-0.404521	0.812499	0.751611	0.351852	-0.782259	0.0752308	0.0260253	-0.235633	-0.483111	0.0347899	0.645191	0.236201	0.215467	0.876176	0.0151824	0.00117593	0.0613191	0.0598378	0.309329	1.5079e-06	0.00645889	2.13741e-11	4.11513e-09	0.0191715	3.59308e-10	0.62743	0.866826	0.123613	0.000894651	0.822606	2.26748e-06	0.122684	0.160123
Ankrd13c	turquoise	75.3643	21.453	53.9113	-32.4583	-0.707777	0.504383	-0.230971	0.326849	-0.135526	-0.282368	-0.187205	-0.679225	0.444636	-0.0325647	0.214193	-0.140582	0.717531	0.378699	0.371088	-0.390976	-0.0190953	0.716951	0.729644	-0.0393408	7.75445e-08	0.000481083	0.131437	0.0303479	0.380404	0.0632986	0.223671	4.00255e-07	0.00249529	0.833787	0.162668	0.362716	4.23059e-08	0.0112484	0.0131413	0.00868653	0.902085	4.38879e-08	1.92336e-08	0.799849
Ankrd13d	darkturquoise	111.537	33.7437	77.7933	-44.0495	0.68153	-0.847707	0.714665	-0.0827919	-0.229837	0.245119	-0.320302	0.256635	0.376348	0.810424	0.216185	-0.66216	-0.615463	-0.317234	-0.393656	-0.0167309	0.0286909	-0.0266131	-0.489437	0.0804127	3.52974e-07	3.90176e-13	5.068e-08	0.593142	0.133394	0.108781	0.0340334	0.0926439	0.0118065	2.63524e-11	0.158701	9.81685e-07	8.74007e-06	0.0358834	0.00819965	0.91416	0.853329	0.863847	0.000747025	0.603842
Ankrd17	grey	91.7323	36.648	55.0842	-18.4362	-0.174714	-0.168998	0.325319	0.597142	-0.197792	-0.223017	-0.733771	-0.522922	0.786767	0.420087	0.314427	-0.633758	0.267858	0.266853	-0.400741	-0.470588	0.116418	0.485175	0.42054	0.0035322	0.256666	0.272797	0.0311781	1.87812e-05	0.198097	0.14563	1.4563e-08	0.000270822	2.4286e-10	0.00452591	0.0376474	3.87434e-06	0.0787649	0.0799366	0.00702415	0.00126571	0.451713	0.000843854	0.00447824	0.981845
Ankrd24	grey	8.3412	3.99755	4.34364	-0.346088	-0.00688168	0.208628	-0.0843366	0.0354295	-0.0593171	0.246329	0.213701	-0.0179883	-0.197078	-0.507238	0.0163583	0.242208	0.105503	0.200452	0.0734862	0.304556	0.191948	-0.438585	0.0307601	-0.160647	0.964638	0.17413	0.58624	0.819398	0.702109	0.106991	0.163659	0.907736	0.199754	0.00044128	0.916065	0.113179	0.495499	0.192009	0.635456	0.0444237	0.211948	0.00290149	0.842879	0.297541
Ankrd26	bisque4	86.0719	16.2805	69.7915	-53.511	0.666793	-0.786919	0.509623	0.013373	-0.0683265	0.0440913	-0.29718	0.479802	0.119784	0.665211	-0.0332933	-0.464668	-0.701168	-0.236522	-0.520058	-0.0328187	0.00467796	-0.345547	-0.570818	-0.00280516	7.73853e-07	2.39638e-10	0.000410328	0.931342	0.659434	0.776267	0.0501096	0.000981779	0.438649	8.39715e-07	0.830122	0.0014846	1.15311e-07	0.122161	0.000296599	0.832509	0.975958	0.0215967	5.20991e-05	0.985582
Ankrd27	grey	39.974	17.6729	22.3011	-4.62819	-0.297013	-0.0691403	0.00736714	0.504431	0.121988	-0.423853	-0.55364	-0.308005	0.539674	0.534706	-0.00591931	-0.440356	0.226006	0.0429722	-0.201648	-0.66719	-0.314007	0.583872	0.37777	-0.208377	0.0502448	0.655629	0.962145	0.000480385	0.430208	0.00414246	9.68638e-05	0.0419517	0.000156502	0.000184693	0.969581	0.00277695	0.140169	0.781805	0.189316	7.58085e-07	0.0379169	3.17606e-05	0.0114663	0.174661
Ankrd29	floralwhite	40.07	9.22612	30.8439	-21.6178	-0.0183947	-0.110516	0.454261	0.212059	-0.688707	0.399204	-0.204019	-0.487664	0.545128	0.0213575	0.841625	-0.42683	0.259873	0.554621	-0.00440685	0.114797	0.0863758	0.158406	0.258719	0.296925	0.90566	0.475123	0.00195184	0.166996	2.36884e-07	0.00726589	0.184056	0.000786018	0.000130091	0.890551	8.34236e-13	0.0038597	0.0884592	9.35781e-05	0.977351	0.458078	0.577185	0.304421	0.0899332	0.0503156
Ankrd34a	grey	55.431	18.4436	36.9875	-18.5439	0.522585	-0.459205	0.147147	-0.383239	0.202205	0.0346614	0.030069	0.6107	-0.257167	0.427879	-0.200527	0.0169929	-0.652977	-0.46969	-0.338133	-0.0691394	0.153086	-0.14611	-0.619432	0.208072	0.000273741	0.00171577	0.340506	0.0102344	0.188071	0.823251	0.846366	1.07124e-05	0.0919457	0.0037642	0.191839	0.912821	1.55426e-06	0.00129694	0.0247724	0.655633	0.321154	0.343957	7.35806e-06	0.175306
Ankrd37	grey	15.6738	6.47086	9.20291	-2.73205	-0.158102	0.397568	-0.192602	-0.30444	-0.0957854	0.249277	0.164343	-0.108964	-0.211555	-0.596951	0.0341955	0.355099	0.227134	0.0659025	0.0185257	0.136989	0.198297	-0.188143	0.132681	0.395945	0.30536	0.00753113	0.210364	0.0445092	0.536245	0.102724	0.286418	0.481383	0.168031	1.89267e-05	0.82559	0.018015	0.138149	0.670818	0.904992	0.375233	0.196931	0.221317	0.390574	0.00780259
Ankrd39	grey	138.651	35.867	102.784	-66.9171	-0.775061	0.763531	-0.547004	0.322277	0.313107	-0.296773	-0.0692575	-0.547571	0.107009	-0.39047	-0.0961554	0.303977	0.774423	0.280128	0.191659	-0.386341	-0.210616	0.55669	0.763948	-0.353319	6.58988e-10	1.66496e-09	0.000121987	0.0328845	0.0385008	0.0504395	0.655082	0.000119628	0.489331	0.00878123	0.534664	0.04485	6.94679e-10	0.065514	0.212648	0.00958757	0.16997	8.698e-05	1.61156e-09	0.0186414
Ankrd40	darkred	205.438	87.4302	118.007	-30.5772	-0.475589	0.152704	0.282193	0.527196	-0.513996	-0.0546016	-0.510988	-0.90281	0.878756	0.186672	0.635925	-0.630195	0.671859	0.582528	0.10707	-0.296479	-0.0660014	0.711441	0.745676	0.0890741	0.00110366	0.322378	0.0634696	0.000236099	0.000358595	0.724822	0.000393496	5.46064e-17	4.45801e-15	0.225017	3.50619e-06	4.55837e-06	5.93774e-07	3.34537e-05	0.489084	0.0506786	0.670352	6.19368e-08	6.33864e-09	0.565301
Ankrd42	grey	41.4542	11.8434	29.6109	-17.7675	0.478092	-0.362294	0.00203588	-0.284352	0.0879763	0.335894	0.492376	0.619001	-0.41031	0.142823	-0.263368	0.174686	-0.56693	-0.458295	0.150391	0.252452	-0.0251311	-0.410115	-0.615368	-0.172512	0.00102972	0.0156601	0.989535	0.0613868	0.570122	0.0258048	0.000686184	7.49762e-06	0.00566951	0.355039	0.0841071	0.256743	6.01296e-05	0.00175722	0.329849	0.098276	0.871363	0.00569468	8.77571e-06	0.262802
Ankrd45	grey	93.1662	28.7258	64.4404	-35.7146	-0.607938	0.701093	-0.64132	-0.216001	0.3022	-0.271382	0.341259	-0.177726	-0.343973	-0.491169	-0.164873	0.578765	0.484846	0.0346219	0.467131	-0.0684652	-0.128808	0.370373	0.366461	0.0401691	1.20358e-05	1.15826e-07	2.72518e-06	0.159064	0.0461797	0.0747609	0.0233889	0.248427	0.0222408	0.000710619	0.284844	3.86428e-05	0.000851755	0.823449	0.00138976	0.658785	0.404676	0.0133323	0.0144199	0.795724
Ankrd46	darkorange2	196.285	142.646	53.6385	89.0078	0.497489	-0.278546	-0.228629	-0.356866	0.522767	-0.0505322	0.381207	0.918893	-0.793305	-4.90378e-05	-0.580859	0.504152	-0.721944	-0.504794	-0.219307	0.148861	-0.0513013	-0.593896	-0.761871	-0.0819874	0.000590823	0.0671158	0.135504	0.0174107	0.000272162	0.744613	0.0106781	1.43546e-18	1.35303e-10	0.999748	3.56712e-05	0.000484446	3.18971e-08	0.00047516	0.152626	0.334848	0.740859	2.14025e-05	1.89453e-09	0.596751
Ankrd49	turquoise	177.855	62.8451	115.01	-52.1652	-0.843393	0.692362	-0.408485	0.562427	0.152437	-0.450806	-0.364174	-0.754725	0.388681	-0.255976	-0.0111322	0.0143881	0.872613	0.38567	0.0874824	-0.511322	-0.262149	0.686008	0.912965	-0.183038	6.71125e-13	1.92508e-07	0.00590874	7.08357e-05	0.323236	0.0021335	0.01509	3.26486e-09	0.00912305	0.0935151	0.942825	0.926144	1.18271e-14	0.00972443	0.572297	0.000389483	0.0856061	2.75578e-07	5.95265e-18	0.234335
Ankrd50	darkred	90.9592	38.764	52.1952	-13.4311	0.125155	-0.478583	0.609419	0.35368	-0.269617	-0.0701117	-0.688298	-0.389025	0.776245	0.635118	0.413762	-0.810765	0.00513644	0.137912	-0.399025	-0.283303	0.00542431	0.409431	0.157492	0.0508232	0.418243	0.00101575	1.13086e-05	0.018513	0.0767455	0.651098	2.424e-07	0.0090565	5.9734e-10	3.63945e-06	0.00523993	2.54661e-11	0.973602	0.371992	0.00729462	0.0623915	0.972123	0.00578374	0.307254	0.743192
Ankrd54	grey	16.0085	8.25513	7.75333	0.5018	0.249305	-0.245176	-0.080856	-0.0797124	0.399086	0.136038	0.288171	0.370262	-0.274856	0.111968	-0.375918	0.130896	-0.340307	-0.445627	0.0949741	0.0490026	-0.159083	-0.199577	-0.352734	-0.46267	0.102683	0.108695	0.601842	0.607007	0.00728486	0.378588	0.0578355	0.0133624	0.070972	0.469306	0.0119111	0.397038	0.0238035	0.00243373	0.539718	0.752094	0.302333	0.193997	0.0188514	0.00156571
Ankrd6	grey	17.5409	10.2484	7.29243	2.95601	-0.240954	0.0917348	-0.188106	0.228188	0.495268	-0.551466	-0.340404	-0.0630296	0.123339	0.360881	-0.256278	-0.0558656	0.110271	-0.0639189	-0.178545	-0.525039	-0.278119	0.572244	0.208823	-0.236145	0.115116	0.553695	0.221411	0.136279	0.000630687	0.000104521	0.0237607	0.684405	0.425082	0.0161008	0.0931147	0.71871	0.476107	0.680188	0.246217	0.000253085	0.0675532	4.94068e-05	0.173719	0.122775
Ankrd63	darkorange2	90.4928	42.643	47.8498	-5.20675	0.654039	-0.573386	0.238935	-0.625612	-0.0818737	0.299105	0.268928	0.702425	-0.329954	0.337959	-0.171293	0.0100677	-0.777723	-0.619904	-0.104338	0.184288	0.258718	-0.398799	-0.798334	0.485966	1.47504e-06	4.73444e-05	0.118285	5.60162e-06	0.597262	0.0485717	0.0775313	1.07017e-07	0.0287191	0.0248517	0.266242	0.948285	5.27946e-10	7.2078e-06	0.500301	0.231101	0.0899345	0.00733088	8.50446e-11	0.000825066
Ankrd9	darkmagenta	25.3137	1.79742	23.5163	-21.7189	0.392153	-0.236985	0.245484	-0.486139	-0.398737	0.662647	0.573534	0.251071	-0.165976	0.027272	0.292358	0.0406768	-0.312636	-0.185651	0.432135	0.49967	0.172316	-0.213991	-0.416872	0.154884	0.00846971	0.121411	0.108238	0.000821012	0.00734086	9.57623e-07	4.70829e-05	0.100192	0.281591	0.860509	0.0541341	0.793198	0.0388091	0.227609	0.00339749	0.000553894	0.263354	0.163072	0.00487753	0.315437
Anks1b	grey	24.9203	12.1124	12.808	-0.695594	-0.467642	0.290096	-0.179581	-0.00275526	0.0781946	-0.36351	-0.361159	-0.38007	0.328578	0.119774	-0.0267993	-0.0875578	0.37987	-0.080324	-0.0895546	-0.585265	0.329542	0.669395	0.429699	0.335597	0.00137075	0.0561093	0.243442	0.985838	0.613892	0.0152892	0.0160132	0.0109335	0.0294313	0.438686	0.862903	0.571965	0.010979	0.604243	0.563197	3.00889e-05	0.0289308	6.75863e-07	0.00360332	0.0259444
Anks3	grey	64.038	19.4146	44.6234	-25.2089	0.678708	-0.724311	0.534393	-0.303795	-0.38295	0.516248	0.230503	0.394581	0.0619755	0.516356	0.115309	-0.399185	-0.63444	-0.356169	0.147064	0.372522	-0.0233692	-0.333716	-0.625491	0.0419139	4.11649e-07	2.7352e-08	0.000186617	0.0449849	0.0102964	0.000334318	0.132242	0.00803717	0.689415	0.000333195	0.456063	0.00726896	3.75483e-06	0.0176469	0.34078	0.0127654	0.880314	0.0268433	5.63183e-06	0.787053
Ankzf1	grey	17.8472	5.08768	12.7595	-7.67178	-0.149275	0.298478	-0.41909	-0.242685	0.123354	0.0511441	0.516909	0.225173	-0.474287	-0.370742	-0.158298	0.500477	0.0257666	-0.0442044	0.39459	0.14002	0.137858	-0.108645	-0.0906901	0.0540372	0.33349	0.0490682	0.00463256	0.11245	0.425025	0.741626	0.000327485	0.141677	0.00114396	0.0132335	0.304756	0.000540768	0.868138	0.775708	0.00803559	0.364656	0.372184	0.482677	0.558238	0.727556
Anln	grey	36.6243	10.4107	26.2136	-15.8029	-0.469927	0.559999	-0.353215	0.184767	0.000947063	-0.203896	0.0509032	-0.284507	-0.148295	-0.509129	0.16146	0.304511	0.478511	0.719826	0.197623	0.0591492	0.055441	0.0906021	0.41043	0.0128108	0.00128861	7.7301e-05	0.0186786	0.22987	0.995132	0.184326	0.742801	0.0612394	0.336711	0.000416576	0.295072	0.044457	0.00101778	3.65516e-08	0.198489	0.702913	0.720761	0.558622	0.00565407	0.934222
Ano3	white	19.2826	6.17385	13.1088	-6.93494	0.258888	-0.0970185	0.301385	-0.265094	-0.410681	0.237485	-0.0715096	0.0530708	-0.0233162	-0.138733	0.380507	-0.0119176	-0.148353	0.133863	-0.256404	0.230796	0.322308	-0.213686	-0.177792	0.867832	0.0897159	0.530986	0.0467999	0.0820218	0.00562192	0.120603	0.6446	0.732247	0.880583	0.369124	0.0108348	0.938799	0.336519	0.386331	0.0929482	0.131737	0.0328669	0.163687	0.248249	2.4427e-14
Ano8	cyan	100.926	33.0033	67.9227	-34.9193	0.57343	-0.721005	0.888987	0.0945861	-0.556309	0.216135	-0.410319	-0.0722461	0.541287	0.63754	0.600309	-0.782053	-0.366474	0.0958922	-0.322011	0.176425	0.0237408	0.0175026	-0.265424	0.306311	4.72659e-05	3.38873e-08	7.76072e-16	0.541383	8.81622e-05	0.158798	0.00566834	0.641187	0.000148223	3.25307e-06	1.65108e-05	3.65709e-10	0.0144163	0.535788	0.0330373	0.251963	0.878425	0.910216	0.0816264	0.0431515
Anp32a	grey	13.56	4.98945	8.57059	-3.58115	0.469094	-0.398311	0.373844	-0.152059	-0.188426	0.332744	-0.0878991	0.253481	0.0510964	0.219778	0.077267	-0.238129	-0.395896	-0.0843054	-0.265164	0.159703	0.131509	-0.308745	-0.341318	0.171807	0.00131805	0.00740968	0.0124268	0.324452	0.220612	0.0273178	0.570462	0.0968674	0.741858	0.151724	0.618116	0.11957	0.00781084	0.58638	0.0819374	0.300428	0.394811	0.0414362	0.0233637	0.264786
Anp32b	grey	8.9141	5.69225	3.22185	2.47039	-0.172422	0.153428	-0.0616753	0.228981	0.13569	0.0778738	-0.201416	-0.245179	0.155829	-0.232909	-0.0921563	0.011258	0.239282	0.0212902	-0.24296	-0.192622	0.0385449	-0.0575861	0.264734	-0.232001	0.263056	0.320061	0.690845	0.134887	0.379821	0.615351	0.189836	0.108691	0.312457	0.128139	0.551866	0.942181	0.117736	0.890894	0.11203	0.210316	0.803818	0.710418	0.0824532	0.129676
Anp32e	grey	51.0233	13.5542	37.4691	-23.9149	0.439842	-0.24618	-0.0277738	-0.451587	0.0468014	0.158886	0.523782	0.655268	-0.570707	0.0184156	-0.269367	0.259394	-0.558931	-0.374052	0.204055	0.389649	-0.00782051	-0.541103	-0.63693	0.033966	0.00281261	0.10721	0.857968	0.00209119	0.762901	0.30294	0.000263481	1.38793e-06	5.23138e-05	0.905554	0.0770298	0.089068	8.03114e-05	0.0123743	0.183977	0.00893678	0.959817	0.000149149	3.34668e-06	0.826742
Anxa5	grey	15.2505	5.33849	9.91198	-4.5735	0.00874826	0.140308	-0.286554	0.12135	0.0314474	0.165003	0.500451	0.264427	-0.448607	-0.416233	-0.178292	0.384442	-0.0569181	0.145329	0.338147	0.303505	-0.0132759	-0.521786	-0.152632	-0.295093	0.955055	0.36366	0.0593187	0.432642	0.839414	0.284461	0.000541197	0.082822	0.00225675	0.00495009	0.246898	0.00997934	0.713634	0.346571	0.0247663	0.0452	0.931839	0.000280796	0.322609	0.0518203
Anxa6	darkorange2	154.064	103.692	50.3714	53.3207	0.615834	-0.490714	0.0262329	-0.451709	0.038781	0.169353	0.49233	0.862648	-0.572757	0.207303	-0.381525	0.187803	-0.795101	-0.526911	0.10019	0.353016	0.00336317	-0.662903	-0.838253	0.0534907	8.60131e-06	0.00072003	0.865774	0.00208464	0.802639	0.271774	0.0006871	5.19785e-14	4.84705e-05	0.176943	0.0106076	0.22217	1.14799e-10	0.000238282	0.517578	0.0187499	0.982714	9.45199e-07	1.25412e-12	0.730208
Anxa7	darkorange2	115.106	65.7363	49.3696	16.3667	0.130197	0.0547318	-0.556823	-0.211885	0.607967	-0.250641	0.541661	0.751843	-0.821476	-0.149609	-0.782892	0.642332	-0.422104	-0.457543	0.195293	0.0879232	-0.157137	-0.448827	-0.488335	-0.331042	0.399585	0.724191	8.6571e-05	0.167352	1.2021e-05	0.100794	0.000146361	4.04547e-09	8.37551e-12	0.332398	3.40257e-10	2.59792e-06	0.00431684	0.00179216	0.20394	0.570356	0.308362	0.00224415	0.000771052	0.0281657
Ap1ar	darkred	140.367	70.9295	69.4377	1.49179	-0.261134	-0.0182507	0.423269	0.329603	-0.477337	0.067819	-0.671934	-0.773561	0.88058	0.238184	0.59691	-0.650875	0.474473	0.336498	-0.28117	-0.373233	0.100587	0.61386	0.573264	0.360203	0.0868687	0.906396	0.00419992	0.0288996	0.00105156	0.661811	5.91432e-07	7.45751e-10	3.30303e-15	0.119482	1.89586e-05	1.72294e-06	0.00113813	0.0255231	0.0644759	0.0125822	0.515911	9.36296e-06	4.75607e-05	0.016316
Ap1b1	darkturquoise	63.647	30.1843	33.4627	-3.27845	0.0106962	-0.369895	0.284997	0.188118	-0.0814658	-0.329791	-0.398582	-0.128997	0.495905	0.795923	0.153028	-0.599479	-0.0732087	-0.0453477	-0.033623	-0.34905	-0.273291	0.570868	0.0542697	-0.0756087	0.945061	0.0134614	0.0607748	0.22138	0.599096	0.0288027	0.00736573	0.403982	0.000619006	1.06422e-10	0.32134	1.70796e-05	0.636737	0.770062	0.828465	0.0202194	0.0726591	5.20015e-05	0.726429	0.625697
Ap1g1	darkorange2	98.5358	52.8374	45.6984	7.13896	0.521256	-0.6109	0.166215	-0.244732	0.107093	-0.156465	-0.00508601	0.670053	-0.229269	0.547266	-0.318745	-0.15621	-0.717856	-0.465915	-0.231781	-0.00919642	-0.101557	-0.367778	-0.656847	0.0238825	0.000285552	1.06217e-05	0.280888	0.109358	0.488989	0.310461	0.973861	6.52959e-07	0.134383	0.000120892	0.0349618	0.31126	4.14424e-08	0.00143589	0.13005	0.952755	0.511852	0.0140456	1.28306e-06	0.877705
Ap1m1	darkorange2	138.801	83.8523	54.9482	28.9041	0.607956	-0.63647	0.0999083	-0.192941	0.270717	-0.021021	0.14343	0.789063	-0.333603	0.506563	-0.435492	-0.0259331	-0.798921	-0.558886	-0.179766	0.0301307	-0.0773287	-0.417263	-0.74453	-0.189668	1.20267e-05	3.41882e-06	0.518761	0.209546	0.0755037	0.892266	0.352976	1.98227e-10	0.0268983	0.000450411	0.00313077	0.867294	8.04918e-11	8.0442e-05	0.24295	0.846055	0.617834	0.00483352	6.88039e-09	0.217528
Ap1s1	grey	53.7571	22.6066	31.1504	-8.54379	-0.539975	0.463288	-0.246032	0.22848	0.158412	-0.120527	-0.314312	-0.528799	0.356553	-0.137418	0.0490149	0.0679295	0.569368	0.062	-0.138963	-0.548236	0.176349	0.672413	0.599373	0.139524	0.000154927	0.00154022	0.107427	0.135765	0.304402	0.435792	0.0377212	0.000224151	0.0175163	0.373724	0.752034	0.661293	5.49713e-05	0.689299	0.368325	0.000116916	0.252171	5.76646e-07	1.71536e-05	0.366374
Ap1s2	darkorange2	83.4439	44.1988	39.2451	4.95367	0.321166	-0.00796962	-0.27716	-0.771931	0.234849	0.279731	0.599544	0.672121	-0.776367	-0.312977	-0.386574	0.630264	-0.459313	-0.516329	0.0764799	0.345316	0.127781	-0.513549	-0.58963	0.19336	0.0335268	0.959052	0.0685444	8.52036e-10	0.124902	0.0659133	1.70348e-05	5.85604e-07	5.91301e-10	0.038586	0.00954042	4.54398e-06	0.00171091	0.00033347	0.621709	0.0216901	0.408466	0.000363601	2.53587e-05	0.208541
Ap2a1	darkturquoise	131.038	37.5652	93.4732	-55.9081	0.583203	-0.75226	0.387249	-0.072696	0.0435977	-0.197607	-0.247605	0.539221	0.0415036	0.816697	-0.185576	-0.439312	-0.71756	-0.362501	-0.346589	-0.108878	-0.100495	-0.150492	-0.58819	-0.010895	3.25935e-05	3.92248e-09	0.00940503	0.639105	0.778708	0.198526	0.105127	0.000158902	0.789089	1.38791e-11	0.2278	0.00284983	4.22271e-08	0.0155965	0.0211792	0.481731	0.516298	0.329519	2.68383e-05	0.944042
Ap2a2	darkturquoise	78.9387	40.8501	38.0886	2.76146	0.19231	-0.544801	0.213927	0.327679	0.202527	-0.473759	-0.498787	0.196268	0.334258	0.87692	-0.171791	-0.511293	-0.355551	-0.258402	-0.369311	-0.519587	-0.209608	0.312152	-0.179682	-0.166175	0.211069	0.000131552	0.163201	0.029905	0.187354	0.00116068	0.000568598	0.201647	0.0265819	6.00039e-15	0.264832	0.000389829	0.0178589	0.0903412	0.0136205	0.000301042	0.172071	0.0391283	0.243175	0.281004
Ap2b1	grey	22.2945	9.16101	13.1335	-3.97251	0.100826	-0.190612	-0.170121	-0.339756	0.144426	-0.268812	0.0826093	0.45291	-0.246696	0.275135	-0.394496	0.0745619	-0.374071	-0.398625	0.00252643	-0.188041	0.347556	-0.122114	-0.355957	0.1834	0.514908	0.215205	0.269577	0.0240458	0.349607	0.077665	0.59396	0.0020212	0.106452	0.070675	0.00805187	0.630502	0.0123695	0.00735892	0.987014	0.221575	0.0207974	0.429728	0.0177192	0.233396
Ap2m1	bisque4	134.536	40.3278	94.2081	-53.8803	0.844012	-0.882056	0.59855	-0.296002	-0.200266	0.423125	-0.0240115	0.560207	0.0392417	0.598145	0.0272217	-0.387393	-0.826711	-0.497348	-0.356689	0.198133	0.110414	-0.445693	-0.763422	0.105103	6.21461e-13	2.58178e-15	1.77382e-05	0.051069	0.192431	0.00421426	0.877049	7.67266e-05	0.800343	1.80331e-05	0.860763	0.0093763	4.73356e-12	0.000593294	0.0174702	0.197309	0.475535	0.00242973	1.67913e-09	0.497145
Ap2s1	darkorange2	88.5377	49.6227	38.915	10.7077	0.518886	-0.173433	-0.0725671	-0.45235	0.179976	0.516725	0.460647	0.669518	-0.598729	-0.258931	-0.35092	0.470749	-0.548376	-0.491936	-0.185211	0.300247	0.156263	-0.719816	-0.62393	0.0207476	0.000307775	0.260223	0.639702	0.00205054	0.242391	0.000329366	0.00165183	6.71503e-07	1.76099e-05	0.0896607	0.019515	0.00126018	0.000116353	0.000695001	0.228732	0.0476774	0.311093	3.65753e-08	6.03676e-06	0.893659
Ap3b1	grey	27.5693	12.3697	15.1997	-2.83002	0.0942821	-0.344536	0.158691	0.110064	-0.0343315	-0.312628	-0.210131	0.111908	0.197645	0.578803	-0.135117	-0.413185	-0.207237	-0.105898	-0.00283761	-0.168384	-0.341544	0.0921986	-0.106439	-0.121509	0.542689	0.0220085	0.30354	0.476943	0.824907	0.0388147	0.170978	0.469546	0.198437	3.8587e-05	0.381854	0.00530978	0.177084	0.49388	0.985415	0.274569	0.023266	0.551683	0.491661	0.432036
Ap3b2	darkturquoise	124.534	25.8126	98.7216	-72.909	0.563719	-0.727159	0.270979	0.0235812	0.233187	-0.243256	-0.231604	0.618403	-0.0614454	0.722769	-0.309774	-0.321583	-0.73642	-0.353505	-0.420555	-0.153428	-0.163502	-0.251001	-0.606858	-0.131836	6.75984e-05	2.2687e-08	0.0752098	0.879236	0.127672	0.111581	0.130352	7.69567e-06	0.69194	3.02385e-08	0.0407276	0.0332845	1.21493e-08	0.018575	0.00447663	0.320063	0.288925	0.10029	1.2593e-05	0.393628
Ap3d1	darkturquoise	148.934	32.4929	116.441	-83.948	0.670054	-0.823972	0.382982	-0.162266	0.0421569	-0.0132981	-0.123775	0.631818	-0.0125063	0.771573	-0.236407	-0.376412	-0.812639	-0.483832	-0.32338	-0.0389699	-0.0327126	-0.287689	-0.70758	-0.0354313	6.52928e-07	6.39548e-12	0.0102896	0.292635	0.785847	0.931725	0.423435	4.23411e-06	0.935782	8.77193e-10	0.122348	0.011791	2.10709e-11	0.000876593	0.0322573	0.801698	0.833043	0.0582751	7.84753e-08	0.819389
Ap3m1	grey	62.8604	20.2882	42.5723	-22.2841	-0.752257	0.591794	-0.532369	0.52039	0.281073	-0.581732	-0.237728	-0.44686	0.0865719	-0.29066	-0.129423	0.197482	0.653498	0.436965	0.0429285	-0.453501	-0.309723	0.399703	0.664962	-0.175892	3.92335e-09	2.3275e-05	0.000199486	0.000293498	0.0645719	3.44951e-05	0.120213	0.00235908	0.576317	0.0556114	0.402417	0.198816	1.51493e-06	0.00301968	0.782022	0.00199059	0.0407622	0.00718665	8.50544e-07	0.253422
Ap3m2	grey	90.6408	30.9621	59.6786	-28.7165	0.375201	-0.469026	-0.0747289	-0.00843703	0.582643	-0.400563	-0.0922588	0.667017	-0.295466	0.517453	-0.602799	0.0339453	-0.637378	-0.561566	-0.372342	-0.284975	-0.122434	-0.118992	-0.547866	-0.197193	0.0120873	0.00132046	0.629735	0.956653	3.33055e-05	0.00705181	0.551422	7.64933e-07	0.0515111	0.000321948	1.4905e-05	0.826846	3.27775e-06	7.30702e-05	0.012812	0.0607958	0.428512	0.441702	0.000118417	0.199486
Ap3s1	turquoise	154.724	57.7207	97.003	-39.2823	-0.714432	0.510713	-0.157684	0.512762	0.00576313	-0.298574	-0.479663	-0.85054	0.599374	-0.114881	0.117552	-0.231776	0.827157	0.348183	0.0215766	-0.469025	-0.232938	0.677801	0.895976	-0.213099	5.14247e-08	0.000396842	0.306659	0.000372563	0.970383	0.0489923	0.00098561	2.7078e-13	1.71528e-05	0.457749	0.447287	0.130059	4.50457e-12	0.0205531	0.889436	0.00132052	0.128091	4.32341e-07	2.12502e-16	0.164876
Ap3s2	grey	52.5779	23.6301	28.9477	-5.31763	-0.644032	0.554341	-0.534521	0.23226	0.349838	-0.297064	-0.0464827	-0.332577	0.0341601	-0.280423	-0.0596961	0.332326	0.546474	0.196584	0.104945	-0.445691	-0.010699	0.508312	0.524221	-0.136048	2.3965e-06	9.45049e-05	0.00018583	0.129238	0.01992	0.0502031	0.764469	0.0274003	0.825767	0.0652193	0.700294	0.027524	0.000124228	0.200905	0.497797	0.00242981	0.945047	0.000427095	0.000259811	0.378555
Ap4s1	darkorange2	31.2999	12.3282	18.9717	-6.64346	0.411058	-0.0255185	0.0689886	-0.424641	-0.0196263	0.531514	0.275008	0.364559	-0.396658	-0.356381	-0.101479	0.330912	-0.303472	-0.220192	-0.236278	0.360371	0.0939457	-0.609466	-0.365157	0.10338	0.00557401	0.869397	0.656338	0.00406584	0.899375	0.000205153	0.0708096	0.0149753	0.00768239	0.0175748	0.512174	0.0282313	0.045225	0.150935	0.122557	0.0162624	0.544137	1.1286e-05	0.0147987	0.504264
Ap5s1	greenyellow	198.312	70.5172	127.795	-57.2778	-0.418297	0.75533	-0.704046	-0.249667	0.260356	0.0618963	0.621926	0.0488758	-0.607386	-0.817969	-0.264196	0.866993	0.34221	0.0234976	0.453457	0.16841	0.128764	-0.0929825	0.168731	0.0873272	0.00471888	3.12013e-09	9.71406e-08	0.102169	0.087847	0.689792	6.59567e-06	0.752716	1.23173e-05	1.21504e-11	0.0831014	2.76599e-14	0.0229813	0.879661	0.00199287	0.274492	0.404838	0.548291	0.273565	0.572982
Ap5z1	grey	13.1621	6.84201	6.32013	0.521878	-0.143355	-0.157548	-0.00628025	0.274563	0.0866549	-0.334727	-0.368441	-0.0966697	0.330671	0.374854	-0.107309	-0.31057	0.0243912	0.0393154	-0.146764	-0.411566	0.121822	0.233846	0.124383	-0.137724	0.353229	0.307082	0.967727	0.0712854	0.57595	0.0263572	0.0138605	0.532471	0.0283535	0.0121734	0.48811	0.0401862	0.87512	0.799975	0.341777	0.00550986	0.430841	0.126568	0.421142	0.372651
Apba1	darkred	129.326	63.8876	65.4381	-1.55049	-0.00516249	-0.357816	0.550286	0.381067	-0.331434	-0.0716142	-0.754006	-0.497469	0.87113	0.593758	0.449824	-0.815818	0.136011	0.22856	-0.393154	-0.389657	0.240343	0.475863	0.299077	0.00983243	0.973468	0.0170928	0.000108902	0.0107094	0.0279687	0.644115	3.44512e-09	0.000591174	1.48577e-14	2.1521e-05	0.00218779	1.52053e-11	0.378684	0.135625	0.008289	0.00893516	0.116069	0.00109535	0.0485939	0.949492
Apba2	grey	60.1242	19.7092	40.415	-20.7057	0.350225	-0.597279	0.150964	0.231828	0.235141	-0.23145	-0.210521	0.417328	0.10049	0.72862	-0.277261	-0.315427	-0.516798	-0.374561	-0.283677	-0.335984	-0.23779	0.0298399	-0.395171	-0.334689	0.0197744	1.86774e-05	0.327986	0.129972	0.12442	0.130617	0.170167	0.00482625	0.516318	2.05926e-08	0.0684397	0.0370106	0.000328616	0.0122465	0.0620322	0.0257628	0.120113	0.847523	0.00793489	0.0263752
Apbb1	darkturquoise	67.5908	34.7952	32.7956	1.99958	0.169359	-0.532756	0.262135	0.273834	0.119555	-0.234625	-0.495008	0.0833662	0.461361	0.851731	-0.0508913	-0.545604	-0.281031	-0.280592	-0.376685	-0.566676	-0.171555	0.397952	-0.115451	-0.13217	0.27176	0.00019696	0.0856227	0.0720704	0.439531	0.125274	0.000635509	0.590572	0.00162097	2.31706e-13	0.742859	0.000127988	0.0646141	0.0650506	0.011725	6.06923e-05	0.2655	0.00746815	0.455505	0.39242
Apbb2	grey	10.1856	5.82315	4.36248	1.46067	-0.076676	-0.0781305	-0.243245	0.134653	0.366756	-0.253831	0.00133125	0.196494	-0.0329106	0.323505	-0.350478	0.0515382	-0.118895	-0.254215	0.0306828	-0.389324	-0.0537783	0.213073	-0.0630658	-0.356831	0.620813	0.614184	0.111596	0.383509	0.0143353	0.0963905	0.993157	0.201116	0.832047	0.0321867	0.0196797	0.739704	0.442077	0.0958716	0.843269	0.00899887	0.728812	0.164928	0.684233	0.0174224
Apc	darkred	186.72	86.1571	100.563	-14.4057	-0.259699	-0.166365	0.39417	0.615896	-0.312257	-0.279388	-0.745424	-0.669915	0.917015	0.533964	0.425442	-0.803364	0.371569	0.37735	-0.186758	-0.448352	-0.094717	0.629088	0.528987	-0.0701519	0.0886802	0.280446	0.00810899	8.57832e-06	0.0390594	0.0662599	6.4541e-09	6.57713e-07	2.27834e-18	0.000189275	0.00398937	5.27502e-11	0.0130143	0.0115658	0.224799	0.00227141	0.540821	4.79233e-06	0.000222785	0.650911
Apc2	grey	88.0631	22.9411	65.122	-42.1809	0.51195	-0.762827	0.741712	0.197543	-0.322573	-0.00326334	-0.517986	0.0306996	0.539858	0.760378	0.279175	-0.800867	-0.424797	0.00711545	-0.415681	-0.0354337	0.168297	-0.0144195	-0.269222	0.0618571	0.000382023	1.75896e-09	8.40342e-09	0.198673	0.0327152	0.983227	0.000316606	0.843184	0.000155536	2.12587e-09	0.0664753	6.69791e-11	0.00405083	0.963438	0.00501368	0.819377	0.27482	0.925983	0.0771956	0.689979
Apeh	darkorange2	109.916	62.0803	47.8355	14.2448	0.654094	-0.577043	0.167336	-0.527158	-0.0851104	0.320353	0.463203	0.773371	-0.447198	0.271561	-0.198002	0.0564978	-0.781358	-0.434559	0.103845	0.393327	0.0449324	-0.604248	-0.825146	0.05311	1.47105e-06	4.12554e-05	0.277609	0.000236391	0.582797	0.034003	0.00154371	7.57445e-10	0.00233897	0.0745621	0.197612	0.715659	3.88138e-10	0.00320302	0.502339	0.00825804	0.772112	1.40384e-05	5.62474e-12	0.732056
Apex1	darkorange2	209.819	147.956	61.8629	86.0934	0.446954	-0.154078	-0.318884	-0.523393	0.445081	0.115994	0.579008	0.916123	-0.86591	-0.16176	-0.621582	0.629106	-0.66533	-0.602268	-0.0208604	0.249988	0.0777253	-0.681783	-0.746312	-0.0601339	0.00235346	0.31799	0.0348782	0.000266779	0.00246747	0.453371	3.8287e-05	2.82696e-18	3.24391e-14	0.294164	6.69633e-06	4.78844e-06	8.34588e-07	1.5235e-05	0.893084	0.101715	0.616027	3.4811e-07	6.05534e-09	0.6982
Aph1a	grey	11.4925	5.24348	6.249	-1.00551	-0.0738373	0.0989894	0.271008	0.138032	-0.290066	0.0962131	-0.0195641	-0.442079	0.284503	-0.155379	0.350704	-0.207798	0.295672	0.306029	0.262948	0.354323	0.144587	0.109045	0.282406	-0.0985901	0.633838	0.522633	0.075178	0.371574	0.0561363	0.534417	0.899693	0.00266035	0.0612434	0.313874	0.0195951	0.175889	0.0513408	0.0433536	0.0846209	0.0182858	0.349065	0.481056	0.063262	0.52432
Aph1b	grey	15.1895	6.28765	8.90181	-2.61416	-0.290031	0.368895	-0.0872056	-0.0892327	-0.133615	-0.0633816	0.191541	-0.330596	-0.0553207	-0.336563	0.2024	0.114915	0.386692	0.279689	0.476803	0.346039	-0.216722	0.155848	0.30429	-0.0289306	0.056167	0.0137349	0.573518	0.564606	0.387217	0.682735	0.212936	0.0283914	0.721343	0.0254928	0.187636	0.457614	0.00951671	0.0659561	0.00106723	0.0213986	0.157643	0.312396	0.0446195	0.852117
Api5	grey	55.0957	18.2786	36.8171	-18.5384	0.0525477	-0.0179875	-0.40769	-0.135148	0.634821	-0.533238	0.1585	0.581945	-0.612185	0.0616479	-0.606369	0.390385	-0.34307	-0.255857	-0.0668342	-0.089779	-0.322767	-0.208415	-0.341532	-0.250609	0.734789	0.90774	0.00601565	0.381745	3.68955e-06	0.000193863	0.304129	3.42142e-05	1.00573e-05	0.690975	1.28526e-05	0.00879723	0.0226176	0.0936729	0.666434	0.562215	0.0326043	0.174581	0.0232711	0.100839
Apip	greenyellow	190.707	51.2383	139.469	-88.2305	-0.479902	0.779645	-0.71666	-0.179787	0.315293	0.0467279	0.638165	-0.0331311	-0.568843	-0.833984	-0.346727	0.806411	0.423296	0.0254519	0.562031	0.20992	-0.062174	-0.151139	0.259702	-0.268228	0.000979054	4.49004e-10	4.47023e-08	0.242894	0.0370955	0.763262	3.15973e-06	0.830938	5.60468e-05	2.07408e-12	0.0211243	3.92317e-11	0.00419733	0.869735	7.18547e-05	0.17142	0.688471	0.327422	0.0886763	0.0783362
Apitd1	grey	13.1016	5.52377	7.57783	-2.05406	0.106768	-0.121098	0.372696	0.0573568	-0.466663	0.450902	-0.201492	-0.271706	0.343269	-0.0780608	0.438188	-0.308784	0.0912717	0.225859	-0.212292	0.0675028	0.15287	-0.143735	0.109567	0.286711	0.490315	0.433606	0.0127203	0.711521	0.00140735	0.00212825	0.189666	0.0744012	0.0225341	0.6145	0.00293007	0.041409	0.555707	0.140435	0.16652	0.663294	0.321847	0.351941	0.478948	0.0591733
Aplp1	bisque4	153.995	62.7513	91.2434	-28.4921	0.941217	-0.787389	0.796705	-0.341068	-0.423366	0.534038	0.0654546	0.437994	-0.0264261	0.34582	0.298997	-0.373239	-0.756254	-0.199149	-0.238575	0.633762	0.154688	-0.579849	-0.742041	0.252797	2.07319e-21	2.29914e-10	9.89927e-11	0.0234716	0.00419039	0.000188819	0.67293	0.00294414	0.864795	0.0214867	0.0486573	0.0125808	2.91061e-09	0.194975	0.118859	3.87374e-06	0.316055	3.7078e-05	8.21025e-09	0.0978013
Aplp2	bisque4	131.758	45.476	86.2815	-40.8055	0.855523	-0.804515	0.704445	-0.229856	-0.363877	0.264855	0.0164951	0.489383	-0.0237335	0.520972	0.196161	-0.43553	-0.762359	-0.169568	-0.170558	0.518528	-0.0424205	-0.486578	-0.717239	0.131191	1.39797e-13	4.71976e-11	9.48444e-08	0.133361	0.0151787	0.0823072	0.915366	0.000748192	0.878462	0.000288143	0.201896	0.00312791	1.82414e-09	0.271158	0.26833	0.00031126	0.78454	0.000810813	4.30966e-08	0.395964
Apmap	bisque4	109.104	41.7158	67.388	-25.6722	0.852841	-0.576	0.553839	-0.43462	-0.261629	0.429358	0.279587	0.545675	-0.308617	0.122269	0.0870471	-0.088662	-0.714232	-0.23425	-0.0767995	0.762188	0.0149262	-0.696631	-0.741395	0.155216	2.00147e-13	4.29139e-05	9.61877e-05	0.00319822	0.0862512	0.00363297	0.0660581	0.000127677	0.0415249	0.429138	0.574218	0.567109	5.20735e-08	0.125895	0.620249	1.84849e-09	0.92339	1.50495e-07	8.59291e-09	0.314387
Apoa1bp	greenyellow	201.874	56.2232	145.651	-89.4273	-0.484346	0.781427	-0.688608	-0.225288	0.221023	0.139679	0.651193	-0.0762714	-0.504077	-0.813596	-0.229667	0.809763	0.436628	-0.0256848	0.566025	0.176653	0.11994	-0.0212105	0.257405	-0.0755247	0.000863933	3.85836e-10	2.38209e-07	0.141468	0.149359	0.365837	1.69638e-06	0.622663	0.000485535	1.91121e-11	0.13369	2.81553e-11	0.00304482	0.868553	6.21559e-05	0.251341	0.438047	0.8913	0.0916355	0.626082
Apod	midnightblue	28.0572	7.84628	20.211	-12.3647	-0.285819	0.448123	-0.151839	0.273453	-0.133631	-0.101535	0.0219984	-0.264789	-0.126141	-0.530282	0.268968	0.21953	0.389471	0.806842	0.0986895	0.239666	-0.0235969	-0.116473	0.329665	0.051602	0.0600024	0.00228467	0.325159	0.0724838	0.387162	0.511943	0.887288	0.0823864	0.414557	0.000213587	0.0774854	0.152198	0.00897077	3.76102e-11	0.5239	0.11713	0.879156	0.451496	0.0288676	0.739394
Apoe	darkgreen	17.4795	3.62577	13.8538	-10.228	-0.122789	0.10235	0.072561	0.687683	-0.128612	-0.11111	0.0019284	-0.279784	0.177074	-0.0449031	0.169117	-0.16661	0.249939	0.537405	0.301678	0.199008	-0.329469	0.0637867	0.260419	-0.403741	0.427164	0.508542	0.63973	2.50928e-07	0.405397	0.472737	0.990088	0.06586	0.250194	0.772256	0.272454	0.27973	0.101784	0.000168856	0.0465767	0.195297	0.0289683	0.680815	0.0877683	0.0065721
Apoo	purple	168.276	24.7142	143.562	-118.848	-0.453658	0.705551	-0.651352	-0.327417	0.10672	0.128102	0.787683	-0.0376674	-0.528075	-0.711946	-0.228725	0.721542	0.384168	-0.0377285	0.832803	0.316816	0.0101067	-0.0420807	0.189159	-0.122571	0.00198254	8.87379e-08	1.68327e-06	0.030044	0.490511	0.407278	2.24026e-10	0.808199	0.00022948	6.00336e-08	0.135336	3.27362e-08	0.0100368	0.807894	2.37764e-12	0.0361416	0.948085	0.786225	0.218787	0.42799
Apopt1	blue	332.352	219.26	113.092	106.169	-0.856694	0.955768	-0.750553	0.150811	0.382654	-0.317398	0.104088	-0.46421	-0.138584	-0.682939	-0.248549	0.577151	0.799475	0.205918	0.292148	-0.2907	-0.0543948	0.396667	0.727844	-0.169393	1.19259e-13	6.08872e-24	4.44841e-09	0.328484	0.0103604	0.0357823	0.501332	0.00150286	0.369645	3.26677e-07	0.103765	4.1086e-05	7.64053e-11	0.179918	0.0543149	0.0555763	0.725823	0.00768074	2.16815e-08	0.271661
App	bisque4	126.995	44.888	82.1071	-37.2191	0.858204	-0.7186	0.608499	-0.309316	-0.28594	0.247676	0.137077	0.579748	-0.205164	0.360979	0.146334	-0.259614	-0.784286	-0.177061	-0.140169	0.605797	0.0216147	-0.598317	-0.772411	0.168157	9.69516e-14	3.95291e-08	1.17554e-05	0.0410416	0.0598894	0.105025	0.374923	3.7221e-05	0.181553	0.0160699	0.34321	0.0887878	3.01633e-10	0.250229	0.364144	1.31632e-05	0.889241	1.79075e-05	8.19372e-10	0.275225
Appbp2	grey	23.4963	12.3784	11.1179	1.26047	0.170352	-0.254297	0.02348	0.0414755	0.308875	-0.496458	-0.296491	0.32957	-0.124439	0.331142	-0.279085	-0.116891	-0.314998	-0.10409	-0.358565	-0.145875	-0.241388	-0.145269	-0.215459	-0.185044	0.268917	0.0957609	0.87975	0.789229	0.0413456	0.000609045	0.0506691	0.0289164	0.420932	0.0281155	0.0665672	0.449865	0.0372824	0.501326	0.0168459	0.344743	0.114443	0.346772	0.160137	0.22916
Appl1	darkturquoise	54.4312	17.9792	36.4521	-18.4729	0.347622	-0.601213	0.339337	0.229227	0.174433	-0.341047	-0.594976	0.220882	0.289131	0.699544	-0.23635	-0.526812	-0.418521	-0.277883	-0.599515	-0.340457	-0.209892	-0.0326508	-0.233837	-0.220275	0.0207717	1.59102e-05	0.0242319	0.134456	0.257442	0.0234805	2.04952e-05	0.149627	0.0569695	1.26921e-07	0.122441	0.000239047	0.00469431	0.067796	1.7055e-05	0.0237376	0.171476	0.833354	0.126583	0.150777
Aprt	greenyellow	235.03	69.9908	165.039	-95.0487	-0.556871	0.815122	-0.872172	-0.0541832	0.558124	-0.173716	0.526863	0.0356343	-0.608129	-0.75052	-0.554437	0.872816	0.408041	-0.0584557	0.431924	-0.0347801	-0.037164	-0.0159969	0.276051	-0.317378	8.64226e-05	1.634e-11	1.26606e-14	0.726849	8.2658e-05	0.259434	0.000238648	0.818372	1.19397e-05	4.45919e-09	9.41861e-05	1.14625e-14	0.00596829	0.706239	0.00341493	0.822655	0.810715	0.917913	0.069705	0.0357944
Aptx	blue	141.009	84.6235	56.386	28.2374	-0.739555	0.811767	-0.611702	0.146011	0.205539	-0.160133	0.108609	-0.421213	-0.08052	-0.619785	-0.0371382	0.465488	0.713925	0.325325	0.244025	-0.259933	-0.0368682	0.283063	0.643443	-0.107627	9.77561e-09	2.30194e-11	1.02662e-05	0.344287	0.180739	0.299112	0.482821	0.00440812	0.603358	7.2456e-06	0.810844	0.0014524	5.30805e-08	0.0311748	0.110418	0.0883823	0.812194	0.0626237	2.46459e-06	0.48681
Aqp4	turquoise	43.3588	11.2567	32.1021	-20.8454	-0.461964	0.278162	-0.113096	0.853007	0.138066	-0.499989	-0.441071	-0.499854	0.319983	-0.063575	0.166757	-0.154899	0.515869	0.647287	-0.108067	-0.298459	-0.394939	0.37779	0.58483	-0.353983	0.00159532	0.0675091	0.464812	1.95796e-13	0.371453	0.000548683	0.00272804	0.000550876	0.034222	0.681818	0.279301	0.315388	0.0003383	2.05048e-06	0.485021	0.0490834	0.00797497	0.0114615	3.06024e-05	0.0184057
Aqr	grey	13.2698	6.96148	6.3083	0.653181	-0.010012	-0.215374	-0.0421679	0.093431	0.139404	-0.361437	-0.24332	0.149599	0.0795652	0.405343	-0.246931	-0.205619	-0.153984	-0.0382519	-0.151722	-0.298756	-0.18696	0.0688246	-0.066035	-0.146332	0.948571	0.160307	0.785792	0.546355	0.366791	0.0159263	0.111484	0.332431	0.607673	0.00634123	0.106108	0.180564	0.318292	0.80528	0.325536	0.0488478	0.22429	0.657104	0.670194	0.343218
Ar	grey	9.68394	6.24034	3.44359	2.79675	-0.0588531	-0.0713584	0.00606699	0.400117	0.337264	-0.417655	-0.559916	-0.0693763	0.196543	0.143766	-0.257178	-0.155531	0.0155487	0.0102104	-0.586626	-0.390298	0.0842418	0.0416106	0.139915	-0.180941	0.704333	0.645302	0.968822	0.00712142	0.0251689	0.00478977	7.75313e-05	0.654527	0.201003	0.351836	0.0919321	0.313393	0.920205	0.947553	2.85337e-05	0.00881367	0.586663	0.788558	0.36502	0.239831
Araf	blue	295.305	183.339	111.966	71.3725	-0.766253	0.925668	-0.708746	0.100281	0.375282	-0.247123	0.11837	-0.401326	-0.211549	-0.72598	-0.133403	0.634564	0.741193	0.300105	0.191357	-0.217126	-0.0964018	0.347158	0.656345	-0.110438	1.34409e-09	2.45779e-19	7.30906e-08	0.517197	0.0120673	0.105828	0.444112	0.00693391	0.168043	2.45196e-08	0.387979	3.73351e-06	8.71624e-09	0.0477883	0.213385	0.156851	0.533613	0.0209537	1.31557e-06	0.475438
Arap2	grey	69.1872	27.6996	41.4876	-13.7879	-0.246619	-0.0834397	0.305487	0.534485	-0.33223	-0.202339	-0.676629	-0.555439	0.735789	0.32867	0.490944	-0.59682	0.33746	0.46745	-0.310322	-0.456081	0.0133327	0.486537	0.459026	0.280475	0.106565	0.590243	0.0437453	0.000186051	0.0275715	0.187773	4.60521e-07	9.09153e-05	1.26871e-08	0.0293835	0.000715257	1.90271e-05	0.0250791	0.00137785	0.0403544	0.00186182	0.931548	0.000811756	0.00172384	0.0651675
Arc	grey	13.3069	5.19162	8.11525	-2.92363	0.207846	-0.432112	0.218858	0.186537	-0.054062	-0.156145	-0.259115	0.144072	0.165716	0.515704	0.0983605	-0.327888	-0.278559	0.0394002	-0.234974	-0.19803	-0.33859	0.125883	-0.210579	0.127676	0.175786	0.00339939	0.153489	0.22536	0.727436	0.311464	0.0894255	0.350802	0.282356	0.000340042	0.525292	0.0297942	0.0671023	0.799553	0.124695	0.197548	0.0245662	0.415519	0.170047	0.408852
Arcn1	darkorange2	173.191	116.911	56.2795	60.6318	0.596782	-0.54959	0.0338471	-0.337872	0.289577	-0.105295	0.204705	0.863911	-0.531511	0.347958	-0.479566	0.097775	-0.811526	-0.503385	-0.188138	0.151098	-0.167156	-0.592567	-0.788312	-0.101749	1.90568e-05	0.000111565	0.82734	0.0248913	0.0565711	0.496355	0.182552	4.33663e-14	0.000205175	0.0206408	0.000988282	0.527772	2.35874e-11	0.00049574	0.221331	0.327554	0.278134	2.25702e-05	2.11908e-10	0.511047
Arel1	white	14.6376	1.90202	12.7356	-10.8336	0.152598	-0.039231	0.0291934	-0.401335	-0.114976	0.00120142	0.197343	0.242852	-0.240986	0.0591643	0.131887	0.162303	-0.221042	-0.123623	0.0848697	0.124088	0.212668	0.0938317	-0.2767	0.673608	0.322718	0.800396	0.850788	0.00693259	0.457375	0.993825	0.199138	0.112194	0.115066	0.702841	0.393444	0.292522	0.149324	0.424007	0.583867	0.422254	0.165753	0.544628	0.0690239	5.41233e-07
Arf1	greenyellow	93.061	46.1895	46.8715	-0.682029	-0.139319	0.388312	-0.671453	-0.299798	0.629582	-0.173932	0.419524	0.446829	-0.710435	-0.422336	-0.626013	0.814147	-0.084527	-0.439392	0.0343277	-0.103051	0.0232196	-0.145746	-0.176148	0.0329635	0.367087	0.00919508	6.06644e-07	0.0480278	4.68648e-06	0.258834	0.00458582	0.00236095	6.58997e-08	0.00429331	5.50212e-06	1.80649e-11	0.585392	0.00284418	0.824926	0.505629	0.881074	0.345173	0.25272	0.831781
Arf2	greenyellow	78.4556	25.3909	53.0647	-27.6738	0.0988053	0.173204	-0.50931	-0.455096	0.471137	0.00584722	0.645953	0.624854	-0.776078	-0.263601	-0.537539	0.713695	-0.306507	-0.428414	0.275292	0.184442	-0.0757349	-0.31372	-0.414418	-0.102515	0.523411	0.260862	0.00041427	0.00191006	0.00124694	0.969951	2.18623e-06	5.79399e-06	6.05681e-10	0.0838237	0.000168098	5.38473e-08	0.043011	0.00371627	0.0705079	0.230704	0.625119	0.0381025	0.00516164	0.507856
Arf3	darkturquoise	30.2709	8.8531	21.4178	-12.5647	-0.086026	-0.186997	0.119614	0.00500975	0.0907502	-0.316195	-0.427253	-0.140445	0.40138	0.564272	-0.027247	-0.355909	-0.0106918	-0.327193	-0.211509	-0.546981	0.185049	0.628725	0.0918843	0.230837	0.578734	0.224196	0.439302	0.974253	0.557976	0.0365277	0.00382089	0.363188	0.00692564	6.62542e-05	0.860635	0.0177359	0.945084	0.0301636	0.168125	0.000122081	0.229148	4.87159e-06	0.553046	0.131667
Arf4	greenyellow	142.481	73.0741	69.4066	3.66756	-0.237458	0.545434	-0.724354	-0.389072	0.50631	-0.00432557	0.651647	0.314817	-0.797991	-0.74109	-0.562153	0.906369	0.0826516	-0.291604	0.321822	0.200167	0.0339201	-0.335212	-0.0812201	-0.182972	0.120647	0.000128735	2.72765e-08	0.00904754	0.00045388	0.977768	1.65916e-06	0.0373978	8.78166e-11	8.77949e-09	7.15392e-05	2.58504e-17	0.593771	0.0547858	0.0331464	0.192655	0.826973	0.0261264	0.600202	0.234509
Arf5	darkmagenta	29.4084	3.04006	26.3683	-23.3283	0.40588	-0.283258	0.399796	-0.317789	-0.421655	0.773974	0.0979889	0.0459706	0.152467	-0.0387567	0.293717	-0.118055	-0.227235	-0.297103	-0.182127	0.169545	0.422374	-0.262952	-0.257847	0.410812	0.00626551	0.0624351	0.00717201	0.0355422	0.0043627	7.20858e-10	0.526865	0.766991	0.32314	0.802761	0.0529741	0.445333	0.137969	0.0501718	0.236712	0.271225	0.00428953	0.0846167	0.0910594	0.00560523
Arf6	darkorange2	85.6343	41.0552	44.579	-3.52377	0.611046	-0.306596	0.07598	-0.531384	0.0156014	0.608703	0.61426	0.651826	-0.589755	-0.229493	-0.206085	0.349838	-0.602654	-0.440069	0.0739098	0.567573	0.13742	-0.790178	-0.713402	-0.0515862	1.05564e-05	0.0429472	0.623996	0.000206034	0.919936	1.16549e-05	9.2038e-06	1.64465e-06	2.52331e-05	0.133993	0.179558	0.0199201	1.49944e-05	0.0027968	0.633504	5.87281e-05	0.373717	1.79449e-10	5.48423e-08	0.73947
Arfgap1	darkorange2	159.58	113.15	46.4299	66.7205	0.540538	-0.37995	-0.0948354	-0.369756	0.3912	-0.0321067	0.345849	0.886919	-0.643411	0.198278	-0.470525	0.330998	-0.761775	-0.541851	-0.155545	0.11543	-0.0299605	-0.486524	-0.780819	0.0244937	0.000152016	0.0109608	0.540313	0.013499	0.00864497	0.836093	0.0214751	1.11988e-15	2.46829e-06	0.196975	0.00126786	0.0281878	1.90863e-09	0.000145424	0.313348	0.455589	0.846914	0.000812064	4.06377e-10	0.874599
Arfgap2	grey	53.8462	14.4029	39.4433	-25.0405	0.282545	-0.161666	-0.22761	-0.300476	0.379654	-0.0703953	0.401112	0.671647	-0.55575	0.16538	-0.425905	0.363159	-0.498932	-0.375438	0.0914403	0.0640047	-0.147948	-0.213325	-0.526623	-0.131014	0.0631265	0.294449	0.137303	0.0475	0.0110283	0.649778	0.00696679	6.00449e-07	8.99226e-05	0.283344	0.00394564	0.0153956	0.000566157	0.0120289	0.554974	0.679782	0.337857	0.164417	0.000240506	0.396608
Arfgef1	grey	21.2777	10.3883	10.8893	-0.500995	-0.0141897	-0.281775	0.350914	0.108864	-0.429681	-0.0505725	-0.281976	-0.271024	0.473021	0.370705	0.377406	-0.551387	0.0491541	0.113026	0.0275993	-0.126648	0.118657	0.223372	0.0973961	0.189786	0.92716	0.0638798	0.0195173	0.48179	0.00360492	0.744416	0.0636823	0.07516	0.00118441	0.0132434	0.0115526	0.000104811	0.751352	0.46509	0.858851	0.412666	0.442998	0.144974	0.529381	0.217236
Arfgef3	grey	64.3703	28.4818	35.8885	-7.40671	-0.103829	-0.229167	0.356178	0.434721	-0.286571	-0.216713	-0.683851	-0.423424	0.697738	0.434242	0.320441	-0.643857	0.186733	0.224991	-0.371164	-0.386142	-0.0376397	0.31488	0.333269	0.02345	0.502404	0.134562	0.0176438	0.00319037	0.0593027	0.157661	3.10644e-07	0.00418461	1.41092e-07	0.0032279	0.0339513	2.41656e-06	0.224863	0.142008	0.0131213	0.00962793	0.808337	0.0373578	0.027061	0.879903
Arfip2	grey	27.6415	10.1917	17.4498	-7.25813	-0.209435	0.34089	-0.514031	-0.27466	0.452381	-0.170314	0.406784	0.243173	-0.453104	-0.163414	-0.370534	0.555266	0.0174283	-0.332066	0.274723	-0.100063	0.0026584	0.19415	-0.0604321	-0.0435744	0.172432	0.0235489	0.000358203	0.0711817	0.00204892	0.269026	0.00613956	0.111706	0.00201113	0.289189	0.0132892	9.14734e-05	0.910596	0.0276533	0.0711138	0.518111	0.986336	0.206652	0.696775	0.778824
Arfrp1	grey	14.1366	5.97329	8.16336	-2.19007	0.0752133	0.106059	-0.084091	-0.334187	-0.0715812	0.507929	0.43723	0.0883382	-0.233458	-0.420584	0.0099439	0.327967	-0.0273521	-0.180142	0.200048	0.308372	0.331106	-0.309984	-0.141468	0.103063	0.62751	0.49322	0.587335	0.0266159	0.644268	0.000432106	0.00300008	0.568531	0.127218	0.00447356	0.94892	0.0297528	0.860103	0.241948	0.192926	0.0416948	0.0281337	0.0405844	0.35967	0.505579
Arglu1	bisque4	153.285	48.9487	104.337	-55.388	0.88095	-0.651573	0.419084	-0.48745	-0.189586	0.603241	0.332581	0.722942	-0.359754	0.133184	-0.0359126	0.0198621	-0.84267	-0.463978	-0.222857	0.491872	0.272138	-0.776445	-0.878646	0.251462	3.10622e-15	1.66519e-06	0.00463314	0.000790859	0.21773	1.46358e-05	0.0273981	2.99016e-08	0.0164597	0.388767	0.816978	0.898173	7.33807e-13	0.0015122	0.145927	0.000696282	0.0739232	5.87498e-10	4.53885e-15	0.0996469
Arhgap1	grey	81.1994	29.5546	51.6447	-22.0901	0.241411	-0.289528	-0.244682	-0.0103954	0.746451	-0.479583	-0.00771359	0.647569	-0.412984	0.383079	-0.725422	0.175109	-0.526332	-0.509793	-0.246283	-0.271882	-0.211635	-0.12324	-0.453107	-0.393202	0.114408	0.0566142	0.109432	0.946604	5.99481e-09	0.000987831	0.960366	2.02274e-06	0.00533421	0.0102687	2.54346e-08	0.255575	0.00024277	0.000408192	0.107059	0.074206	0.167866	0.425454	0.00201097	0.00828039
Arhgap12	grey	12.1806	6.33487	5.84574	0.489133	-0.0744708	-0.051593	-0.239857	0.337804	0.320012	-0.489936	-0.110681	0.250648	-0.133434	0.254846	-0.269073	0.0421257	-0.11059	0.0285763	-0.120127	-0.284602	-0.397782	0.0366168	-0.0516296	-0.326645	0.630921	0.739437	0.116831	0.0249223	0.0342049	0.000736373	0.474461	0.100785	0.387868	0.0950211	0.0773659	0.786001	0.474824	0.853908	0.437328	0.0611487	0.00749597	0.813452	0.739259	0.0304575
Arhgap20	darkred	85.6103	31.4874	54.1229	-22.6354	0.276286	-0.532033	0.711576	0.0609674	-0.594377	0.258135	-0.580399	-0.273551	0.714325	0.540359	0.640799	-0.747623	-0.120229	0.121143	-0.455328	-0.190413	0.307474	0.218958	-0.00969224	0.528705	0.0694575	0.000201694	6.14226e-08	0.694219	2.09946e-05	0.0906869	3.63054e-05	0.0723774	5.1769e-08	0.000152937	2.79289e-06	5.50806e-09	0.436937	0.433435	0.00189862	0.215695	0.0423247	0.153296	0.950211	0.000224835
Arhgap21	grey	134.439	53.3512	81.0878	-27.7366	-0.265843	-0.185653	0.28772	0.690384	-0.175578	-0.354721	-0.727978	-0.562713	0.833746	0.573136	0.300856	-0.732064	0.310418	0.378189	-0.225718	-0.548858	-0.0666594	0.62392	0.475339	-0.135259	0.0811284	0.227604	0.0582463	2.15459e-07	0.254284	0.0181466	2.149e-08	7.01066e-05	2.13208e-12	4.77893e-05	0.0472064	1.63493e-08	0.0402891	0.0113677	0.140689	0.00011443	0.667255	6.03936e-06	0.00111131	0.381352
Arhgap23	grey	82.6939	32.1957	50.4982	-18.3024	-0.167728	-0.157841	0.422039	0.462289	-0.425324	-0.26949	-0.667931	-0.542895	0.732632	0.456923	0.610619	-0.700535	0.279383	0.646501	-0.212578	-0.29727	0.0138369	0.506075	0.402915	0.192914	0.27647	0.306171	0.00432343	0.00158164	0.0040005	0.0768896	7.29478e-07	0.000140373	1.57329e-08	0.00182139	1.07492e-05	1.1971e-07	0.0662642	2.12953e-06	0.165936	0.0500365	0.928966	0.000457118	0.00669393	0.209613
Arhgap26	darkorange2	107.487	57.4178	50.0689	7.34885	0.656286	-0.636084	0.215243	-0.398189	0.176183	0.0531259	0.0245513	0.740805	-0.275069	0.468372	-0.31903	-0.052446	-0.814168	-0.547403	-0.363371	0.0146748	0.364911	-0.376738	-0.760081	0.125445	1.31948e-06	3.48045e-06	0.160567	0.00742956	0.252626	0.731979	0.874307	8.95694e-09	0.0707452	0.00134401	0.0347905	0.735284	1.80258e-11	0.000120325	0.0153312	0.924677	0.0148712	0.0117124	2.17497e-09	0.417154
Arhgap32	grey	42.4088	18.0555	24.3533	-6.29774	-0.221758	-0.0662709	0.275453	0.296587	-0.35682	-0.179514	-0.499938	-0.494086	0.640366	0.308767	0.440103	-0.502667	0.281006	0.30678	-0.123233	-0.312166	0.296885	0.528229	0.364046	0.375607	0.147978	0.669083	0.0703365	0.0505907	0.017426	0.243621	0.000549501	0.000652867	2.85032e-06	0.0414206	0.00279451	0.000506544	0.0646386	0.0428164	0.425483	0.0391195	0.050348	0.000228338	0.0151281	0.0119874
Arhgap33	darkturquoise	78.804	18.1829	60.6212	-42.4383	-0.109571	-0.268636	0.343617	0.109914	-0.295732	-0.161845	-0.514517	-0.392698	0.711322	0.658396	0.260147	-0.660159	0.109974	-0.100071	-0.0920843	-0.452812	0.145902	0.691305	0.222508	0.301574	0.478931	0.0778671	0.0223888	0.477548	0.0512918	0.293906	0.000352848	0.00837085	6.23957e-08	1.18737e-06	0.0881108	1.08652e-06	0.477304	0.518077	0.552178	0.00202629	0.344652	2.04468e-07	0.146576	0.0466559
Arhgap35	grey	37.627	12.7111	24.9159	-12.2048	0.222869	-0.422841	0.522973	-0.0281162	-0.47862	0.366054	-0.130704	-0.207656	0.53613	0.44793	0.448576	-0.548954	-0.106478	-0.0569206	0.0842925	0.0314493	0.429869	0.266006	-0.0700163	0.149439	0.145906	0.00424258	0.000270379	0.856235	0.00101472	0.0145373	0.397737	0.176192	0.000176178	0.00229593	0.00225851	0.00011405	0.491502	0.713621	0.586437	0.839404	0.00358858	0.0809356	0.651543	0.332955
Arhgap39	darkturquoise	48.502	23.4468	25.0552	-1.60844	0.200922	-0.544371	0.352893	0.114886	-0.105435	-0.19564	-0.309265	0.0423028	0.410764	0.791489	0.0580531	-0.607095	-0.278024	-0.169448	-0.0634896	-0.274213	0.0293862	0.29432	-0.158196	-0.144813	0.190947	0.000133496	0.0187942	0.457727	0.495781	0.20312	0.041077	0.785123	0.00561134	1.59502e-10	0.708173	1.24687e-05	0.0676508	0.271502	0.682223	0.0716619	0.849815	0.0524661	0.305069	0.348303
Arhgap44	grey	33.3438	10.877	22.4668	-11.5898	0.0287053	-0.32161	0.406853	0.138904	-0.270898	-0.0622181	-0.435204	-0.259779	0.530178	0.54817	0.458489	-0.568446	0.00118257	0.275935	-0.134612	-0.241275	0.131738	0.464989	0.0895636	0.230804	0.853256	0.0332687	0.00613009	0.368529	0.0753004	0.688261	0.00315293	0.0885781	0.000214309	0.000117185	0.0017483	5.68733e-05	0.993921	0.0698268	0.383653	0.114617	0.393982	0.00147191	0.563157	0.131723
Arhgap5	darkred	195.661	77.1725	118.489	-41.3161	-0.457269	0.085994	0.230042	0.689814	-0.306726	-0.290852	-0.681325	-0.805213	0.858907	0.292426	0.439079	-0.660667	0.600646	0.555254	-0.0979865	-0.436128	-0.220309	0.639178	0.730719	-0.136261	0.001805	0.578875	0.13304	2.22534e-07	0.0428546	0.0554433	3.56962e-07	4.41032e-11	8.79803e-14	0.0540758	0.00286631	1.05894e-06	1.6284e-05	9.15128e-05	0.526875	0.0030824	0.150713	3.01364e-06	1.7899e-08	0.377799
Arhgap6	grey	43.2473	15.3504	27.8969	-12.5465	0.257447	-0.143727	-0.229111	-0.440769	0.495584	-0.0606991	0.316391	0.598101	-0.475332	0.194332	-0.574043	0.342203	-0.468024	-0.656122	0.0340734	-0.0351293	-0.0319168	-0.0885889	-0.481032	-0.115745	0.0915805	0.351969	0.134659	0.0027486	0.000624875	0.6955	0.0364055	1.80649e-05	0.00111152	0.206217	4.61924e-05	0.022984	0.00135671	1.33031e-06	0.826203	0.820904	0.837049	0.567429	0.000948545	0.45435
Arhgdia	darkturquoise	61.8084	15.3867	46.4217	-31.035	0.598989	-0.713398	0.514796	-0.138461	-0.172692	0.388856	-0.0606843	0.291096	0.232265	0.643928	0.0480425	-0.451771	-0.563967	-0.440289	-0.187084	0.00775804	0.0272433	-0.0614856	-0.499775	-0.024787	1.74241e-05	5.48551e-08	0.000349797	0.370074	0.262298	0.00908916	0.695571	0.0552292	0.129228	2.40834e-06	0.756803	0.00208132	6.69925e-05	0.00278161	0.223976	0.960138	0.860654	0.691748	0.000552168	0.87311
Arhgdib	grey	43.6949	14.4563	29.2385	-14.7822	-0.528092	0.593896	-0.346881	0.16011	-0.233966	-0.0323287	0.106794	-0.375984	0.0165035	-0.509943	0.241381	0.295999	0.553961	0.373173	0.233969	-0.0939523	0.180472	0.212205	0.471765	0.404263	0.000229354	2.14026e-05	0.0210634	0.299182	0.126369	0.834975	0.490211	0.0118951	0.915322	0.000406322	0.114453	0.0510716	9.57757e-05	0.0125978	0.126363	0.544108	0.241073	0.166698	0.00122578	0.00649611
Arhgdig	darkred	123.533	62.0243	61.5084	0.515972	0.161237	-0.404967	0.703005	0.280711	-0.579358	0.307458	-0.542485	-0.495816	0.852212	0.49028	0.597076	-0.823488	0.094651	0.180863	-0.256682	-0.121078	-0.000195373	0.310039	0.214352	0.111757	0.295747	0.00639473	1.03384e-07	0.0649323	3.77793e-05	0.0423358	0.000142337	0.000620622	2.17494e-13	0.000729097	1.88312e-05	6.74063e-12	0.541104	0.240038	0.0925827	0.433682	0.998996	0.0405471	0.162348	0.470147
Arhgef10l	darkred	153.173	75.0569	78.1157	-3.05884	-0.082396	-0.252461	0.590181	0.238285	-0.664598	0.105793	-0.515333	-0.639598	0.893844	0.510406	0.713303	-0.830456	0.267081	0.365803	0.00540826	-0.173472	0.138402	0.568553	0.361272	0.311191	0.594917	0.0982636	2.48119e-05	0.11932	8.66612e-07	0.494311	0.000344003	2.95495e-06	3.18478e-16	0.000400594	5.51799e-08	3.10985e-12	0.0796695	0.0146101	0.972206	0.260114	0.37028	5.66491e-05	0.0159779	0.0397681
Arhgef12	grey	23.3074	10.9377	12.3697	-1.432	-0.00260511	-0.181395	0.280376	0.103929	-0.380505	0.351451	-0.0395067	-0.310373	0.477107	0.196009	0.328443	-0.365686	0.0979973	-0.0194399	0.210547	-0.0233051	0.411939	0.254325	0.106283	0.0637062	0.98661	0.238634	0.065266	0.501991	0.0108352	0.0193187	0.799022	0.0403202	0.0010583	0.202253	0.0295024	0.0146442	0.52683	0.900326	0.170113	0.88064	0.00546314	0.0957224	0.4923	0.681196
Arhgef15	grey	11.4464	5.76883	5.67759	0.0912397	-0.165781	0.277507	0.0155268	-0.14816	-0.236847	0.114212	-0.109572	-0.251777	0.11745	-0.216437	0.322249	0.0983384	0.244749	0.232373	-0.0866008	-0.0475924	0.389478	0.234985	0.212723	0.6025	0.282164	0.068184	0.920317	0.337157	0.121633	0.460387	0.478924	0.0992084	0.447685	0.158204	0.0329005	0.525385	0.109332	0.129046	0.576189	0.759012	0.00896941	0.124678	0.16564	1.50904e-05
Arhgef17	darkturquoise	45.3646	13.2922	32.0724	-18.7802	-0.0940615	-0.246578	0.258811	0.0601558	-0.218523	-0.214394	-0.441044	-0.264301	0.574697	0.623584	0.213291	-0.528315	0.042762	-0.031825	-0.0996205	-0.417202	0.297383	0.602586	0.14542	0.264349	0.543638	0.106624	0.0898151	0.698096	0.154135	0.162263	0.00272991	0.0829751	4.5073e-05	6.12998e-06	0.164487	0.000227701	0.782847	0.837511	0.519973	0.00484036	0.0499454	1.50364e-05	0.346264	0.0829169
Arhgef18	grey	46.2844	16.2949	29.9895	-13.6946	0.509869	-0.595874	0.299451	-0.437033	-0.263553	0.236228	0.333969	0.485274	-0.130289	0.463579	0.0066121	-0.204315	-0.613813	-0.388182	0.270692	0.31704	0.0687843	-0.279352	-0.637951	0.147653	0.00040724	1.97684e-05	0.0482991	0.00301467	0.0838818	0.122639	0.0267212	0.000841486	0.399251	0.00152834	0.966022	0.183407	9.38175e-06	0.0092206	0.0755322	0.0360026	0.657292	0.0662961	3.1914e-06	0.33883
Arhgef2	grey	23.2691	10.2276	13.0415	-2.81397	0.457436	-0.474033	0.409875	-0.267112	-0.39916	0.251182	-0.00840731	0.310965	0.014469	0.263612	0.33579	-0.222628	-0.461972	0.0169891	-0.205798	0.132898	0.424697	-0.287864	-0.458596	0.580815	0.00179716	0.00115198	0.00572586	0.0796339	0.007273	0.100036	0.956805	0.0399202	0.92573	0.0838102	0.0258536	0.146352	0.00159499	0.91284	0.180178	0.389793	0.00406048	0.0581155	0.0017434	3.57322e-05
Arhgef25	grey	45.1822	16.1644	29.0178	-12.8533	-0.422197	0.532858	-0.680249	0.221874	0.557329	-0.295133	0.227889	0.0555958	-0.376362	-0.436938	-0.467733	0.592242	0.265361	-0.0438962	0.122475	-0.284663	0.13545	0.0742487	0.214613	-0.292816	0.0043074	0.000196304	3.78574e-07	0.14776	8.50287e-05	0.0517873	0.136809	0.720013	0.0118032	0.00302167	0.00136739	2.28635e-05	0.0817018	0.777231	0.428354	0.0610913	0.380673	0.631943	0.161825	0.0537411
Arhgef28	grey	35.9484	15.3076	20.6408	-5.33326	0.148628	-0.46032	0.182863	0.43385	0.227428	-0.348755	-0.383164	0.0777803	0.31547	0.656939	-0.298101	-0.48762	-0.240239	-0.226589	-0.209124	-0.351709	-0.223262	0.132599	-0.0898744	-0.520488	0.335615	0.00166614	0.234792	0.00325886	0.137627	0.0203326	0.0102505	0.615777	0.0369837	1.27718e-06	0.0493685	0.000787015	0.116231	0.139122	0.173085	0.0192238	0.145177	0.39087	0.561798	0.000292595
Arhgef3	grey	21.1061	8.01235	13.0938	-5.08144	0.19493	-0.11198	-0.130231	-0.339948	0.0447535	0.00129302	0.381114	0.475421	-0.440935	0.0393756	-0.060454	0.268844	-0.349685	-0.148721	0.17184	0.142901	0.0294231	-0.151406	-0.419384	0.315832	0.204797	0.469257	0.399463	0.023961	0.772995	0.993354	0.0106989	0.00110879	0.00273729	0.799675	0.69667	0.0776274	0.019978	0.33531	0.264695	0.354772	0.849628	0.326558	0.00460089	0.0367555
Arhgef4	darkred	153.173	73.7444	79.4281	-5.68372	-0.347694	0.0141088	0.323617	0.426151	-0.367601	-0.0903242	-0.602234	-0.745399	0.858023	0.377876	0.632615	-0.618213	0.493229	0.419059	-0.12222	-0.443967	-0.0281775	0.818884	0.591278	0.202867	0.0207437	0.927574	0.0321233	0.00392265	0.0140955	0.559834	1.52561e-05	6.4656e-09	9.941e-14	0.0114412	4.08278e-06	7.75958e-06	0.000669369	0.00463588	0.429325	0.00253754	0.855925	1.10348e-11	2.37571e-05	0.186599
Arhgef40	grey	72.5278	28.5735	43.9543	-15.3808	-0.556146	0.294911	-0.148687	0.65916	0.269028	-0.571913	-0.612432	-0.588447	0.525198	0.162598	-0.155808	-0.302867	0.554211	0.226255	-0.153649	-0.610331	-0.243889	0.612695	0.687521	-0.333564	8.86734e-05	0.0519717	0.335421	1.14265e-06	0.0774176	5.00202e-05	9.95223e-06	2.6568e-05	0.000251792	0.291636	0.312522	0.0456769	9.49378e-05	0.139722	0.319356	1.08812e-05	0.110623	9.84107e-06	2.53217e-07	0.026917
Arhgef7	darkturquoise	54.9076	22.5331	32.3746	-9.84148	0.245717	-0.493664	0.15026	0.0876592	0.340018	-0.409319	-0.40817	0.31325	0.146571	0.765388	-0.217222	-0.332741	-0.422426	-0.313824	-0.421714	-0.450173	-0.191057	0.266963	-0.276342	-0.125043	0.107893	0.000660949	0.330275	0.571518	0.0239305	0.00579835	0.00595091	0.0384075	0.342421	1.43917e-09	0.156664	0.0273194	0.00428428	0.0380351	0.00435658	0.00216834	0.214117	0.0798074	0.0693991	0.418662
Arhgef9	grey	34.6303	15.8791	18.7512	-2.8721	-0.540637	0.329441	-0.16034	0.142886	-0.00192201	-0.414022	-0.403891	-0.484985	0.385898	0.0671356	0.165103	-0.101949	0.4836	0.179373	-0.0868453	-0.53171	0.259921	0.703354	0.526985	0.339429	0.000151511	0.0289832	0.298478	0.354825	0.990121	0.00520872	0.00655018	0.000848411	0.00967765	0.665017	0.284163	0.510216	0.000882361	0.243998	0.575109	0.000203845	0.0883984	1.01248e-07	0.000237713	0.0241907
Arid1a	grey	45.0507	18.1331	26.9176	-8.78444	0.022503	-0.309221	0.407868	0.29596	-0.270731	0.00442954	-0.439193	-0.351921	0.645704	0.412863	0.290705	-0.588144	0.0687274	0.0414228	-0.150685	-0.20405	0.278711	0.324766	0.172495	-0.0124284	0.88472	0.0411067	0.00599158	0.0511037	0.075488	0.977234	0.00285823	0.0191464	2.21246e-06	0.00534899	0.0555717	2.68869e-05	0.657558	0.78949	0.328892	0.183988	0.0669478	0.0314827	0.262851	0.936181
Arid1b	grey	46.6873	15.3674	31.3199	-15.9525	0.319673	-0.591786	0.481581	0.225657	-0.175818	-0.0556083	-0.476641	0.0221159	0.482111	0.685604	0.0377769	-0.669898	-0.304229	-0.160278	-0.355782	-0.233752	0.034227	0.0415946	-0.151222	-0.0578277	0.0344058	2.32829e-05	0.00093404	0.140799	0.253625	0.719953	0.00107205	0.88669	0.000920212	2.81851e-07	0.807652	6.58294e-07	0.0446641	0.298669	0.0177792	0.126726	0.825431	0.788637	0.327153	0.709256
Arid2	grey	44.4097	18.4948	25.9149	-7.42007	-0.0675132	-0.198224	0.361241	0.442729	-0.281516	-0.0630249	-0.577282	-0.440922	0.664902	0.335556	0.32775	-0.586968	0.200467	0.237012	-0.315337	-0.253535	-0.00262371	0.293369	0.319715	-0.0675433	0.663245	0.1971	0.0159877	0.00261754	0.0641338	0.684427	4.08828e-05	0.00273821	8.53185e-07	0.0259638	0.0298676	2.81552e-05	0.191976	0.121366	0.0370676	0.0967936	0.986514	0.0532691	0.0343809	0.663104
Arid4a	bisque4	92.696	23.8855	68.8105	-44.925	0.728909	-0.838693	0.68126	-0.0928765	-0.206842	0.310557	-0.336889	0.310624	0.275722	0.581417	0.0948821	-0.566882	-0.648093	-0.337942	-0.553494	0.0467959	0.194731	-0.344963	-0.530842	0.082189	2.0201e-08	1.18976e-12	3.58233e-07	0.548749	0.17793	0.0401951	0.025342	0.0401502	0.0700514	3.4915e-05	0.540113	6.02372e-05	1.97226e-06	0.0248592	9.7363e-05	0.762928	0.205269	0.0218338	0.000209714	0.595846
Arid4b	bisque4	40.1763	8.51717	31.6591	-23.1419	0.511244	-0.592423	0.316572	0.0970005	-0.0165463	0.120643	-0.215884	0.391334	0.0661584	0.373328	-0.18982	-0.293153	-0.540208	-0.252195	-0.46777	-0.0777411	0.20357	-0.461277	-0.437337	-0.0902355	0.00039041	2.26998e-05	0.0362927	0.531062	0.915104	0.435348	0.159296	0.00862009	0.669613	0.0125581	0.217154	0.0534529	0.000153718	0.098631	0.00136604	0.615955	0.185043	0.00162456	0.00299222	0.560221
Arid5b	grey	32.2278	11.2437	20.9841	-9.74046	0.445957	-0.335513	0.0240457	-0.222015	0.230017	0.154868	0.324585	0.557927	-0.379978	0.0403312	-0.365309	0.154278	-0.536417	-0.376838	0.0398885	0.286614	0.329364	-0.548691	-0.55809	-0.313166	0.00241355	0.0259842	0.876875	0.147496	0.133082	0.315486	0.0315827	8.324e-05	0.0109545	0.794917	0.014754	0.317357	0.000174506	0.0116883	0.79712	0.0592628	0.0290225	0.000115094	8.27566e-05	0.0384627
Arih1	grey	37.5798	13.794	23.7858	-9.99177	0.465996	-0.579258	0.248887	-0.202569	0.0616279	-0.0640967	-0.0633133	0.480489	-0.122585	0.478544	-0.135502	-0.229568	-0.577488	-0.330498	-0.234089	0.0226049	-0.167026	-0.280376	-0.52357	-0.122023	0.00143278	3.79242e-05	0.10328	0.18726	0.69107	0.679347	0.683059	0.000963106	0.427938	0.00101688	0.380487	0.133863	4.05657e-05	0.0284411	0.126163	0.884201	0.278514	0.0652662	0.000265278	0.430075
Arih2	grey	15.9353	8.25239	7.68288	0.569504	-0.334552	0.173667	-0.126225	0.152887	0.0158035	-0.29504	-0.173913	-0.250181	0.238424	0.237854	0.146421	-0.122358	0.274358	0.182022	0.148341	-0.35718	-0.175679	0.644993	0.312286	0.15932	0.026441	0.259571	0.414242	0.321791	0.918902	0.0518643	0.258886	0.101441	0.119099	0.12001	0.342919	0.4288	0.0715058	0.236989	0.336559	0.017305	0.254007	2.28904e-06	0.03904	0.301602
Arl1	grey	17.4838	7.80011	9.68369	-1.88358	-0.157502	0.330993	-0.352266	-0.079449	0.348612	-0.100029	0.0331035	0.069511	-0.382637	-0.526208	-0.293659	0.441337	0.132884	-0.00318695	-0.245916	0.0193644	-0.198371	-0.326495	0.0869649	-0.143002	0.307224	0.0281906	0.0190207	0.6082	0.0203876	0.518253	0.831077	0.653898	0.0103642	0.000243744	0.0530236	0.00271005	0.389843	0.98362	0.107598	0.900711	0.196761	0.0305381	0.57458	0.35443
Arl13b	grey	26.8205	11.1124	15.7081	-4.59572	0.22106	-0.408981	0.503257	0.438678	-0.30829	0.143554	-0.397594	-0.220872	0.495465	0.290367	0.269636	-0.583493	-0.0626227	0.201486	-0.284578	-0.0412231	0.0688713	-0.074547	0.0304817	-0.0274972	0.14929	0.00584286	0.000497652	0.00289483	0.0417525	0.352556	0.00752691	0.149645	0.000627046	0.0558702	0.0767244	3.22309e-05	0.686337	0.18968	0.0611722	0.790482	0.656886	0.630571	0.844283	0.859368
Arl14ep	grey	32.0591	7.31882	24.7403	-17.4215	-0.083058	0.329157	-0.450992	-0.447073	0.263839	-0.0513733	0.345575	0.360676	-0.602673	-0.445415	-0.333278	0.618756	-0.0734658	-0.133636	0.0249239	0.0731829	0.281496	-0.332652	-0.163085	0.145876	0.591951	0.0291299	0.00212336	0.00234638	0.0835345	0.740508	0.0215853	0.0161658	1.49831e-05	0.00244679	0.0270563	7.57836e-06	0.63555	0.387144	0.872415	0.636856	0.0641539	0.027363	0.290172	0.344741
Arl15	grey	61.0739	19.6249	41.4489	-21.824	-0.615262	0.656941	-0.528983	0.113506	0.158884	-0.227927	0.00107355	-0.314485	-0.0733551	-0.499749	-0.0779294	0.42286	0.541248	0.18226	0.0686628	-0.330214	0.26127	0.329351	0.482432	0.309856	8.81597e-06	1.27707e-06	0.000222814	0.463186	0.302944	0.13674	0.994482	0.0376098	0.636061	0.000552609	0.615098	0.0042407	0.00014842	0.236365	0.657861	0.0285862	0.0866995	0.0290293	0.000911942	0.0406713
Arl16	grey	167.467	45.4983	121.969	-76.4702	-0.736189	0.802176	-0.481509	0.124691	0.0608151	-0.0331108	0.0372124	-0.596495	0.122735	-0.544648	0.0839245	0.352243	0.795987	0.24442	0.246931	-0.257749	-0.00466309	0.502232	0.736432	0.0161321	1.23438e-08	5.91222e-11	0.000935945	0.419985	0.694946	0.83104	0.810473	1.92789e-05	0.42737	0.000132243	0.588078	0.0190289	1.05794e-10	0.109824	0.106108	0.0911868	0.976034	0.000513179	1.2139e-08	0.917222
Arl2	darkorange2	110.909	57.6151	53.2937	4.32146	0.470267	-0.0669087	-0.121276	-0.668318	0.0343473	0.612137	0.705453	0.668283	-0.701027	-0.343634	-0.194029	0.580635	-0.50605	-0.386826	0.112708	0.472908	0.302093	-0.650017	-0.64742	0.172263	0.0012768	0.666084	0.432926	7.14926e-07	0.824827	1.0078e-05	8.9263e-08	7.16234e-07	1.16277e-07	0.0223816	0.206941	3.59791e-05	0.000457465	0.00948975	0.466354	0.00118808	0.046261	1.7965e-06	2.03735e-06	0.263503
Arl2bp	darkred	182.53	70.2591	112.271	-42.012	-0.563269	0.237028	0.10724	0.614686	-0.210351	-0.273192	-0.57805	-0.835559	0.811212	0.255361	0.422207	-0.529595	0.686675	0.48327	0.0173371	-0.507665	-0.216633	0.845393	0.791988	-0.0967174	6.87103e-05	0.121341	0.488388	9.03703e-06	0.170521	0.0727675	3.97091e-05	1.72549e-12	2.43467e-11	0.0943322	0.00430641	0.000218423	2.65513e-07	0.000890634	0.911062	0.000435588	0.157818	5.22965e-13	1.52483e-10	0.532268
Arl3	grey	32.7595	17.3098	15.4497	1.8601	-0.148947	0.329788	-0.00392172	-0.26116	-0.475427	0.664398	0.415002	-0.317072	0.0644695	-0.471433	0.236303	0.111311	0.328588	0.0490266	0.493354	0.320612	0.303237	-0.115822	0.209779	0.117508	0.334567	0.0288041	0.979844	0.086836	0.00110863	8.75579e-07	0.00509267	0.0359833	0.677582	0.00123691	0.122518	0.471932	0.0294264	0.751977	0.000666935	0.0338508	0.0454	0.454046	0.171714	0.447459
Arl4a	grey	38.1988	15.4218	22.777	-7.35515	-0.475955	0.349798	-0.11625	0.0950533	-0.268326	0.060789	0.111758	-0.552177	0.350522	-0.0929503	0.0792919	-0.155893	0.543609	0.0977719	0.631774	-0.0222993	-0.0493476	0.385232	0.521903	-0.195014	0.00109258	0.0199353	0.452371	0.539379	0.0782239	0.695071	0.470145	0.000101957	0.0196631	0.54843	0.608911	0.312254	0.000137005	0.527785	4.24251e-06	0.885756	0.750405	0.00981475	0.000279746	0.204598
Arl4c	grey	20.7582	7.84592	12.9123	-5.06633	0.388356	-0.389184	0.502084	-0.180601	-0.351638	0.478888	-0.185914	-0.0142018	0.261764	0.108283	0.392295	-0.333221	-0.232989	0.0505677	-0.326604	0.15313	0.535872	-0.266413	-0.208605	0.156836	0.00918653	0.00902587	0.000515462	0.240732	0.0192498	0.00100717	0.22694	0.927098	0.0860826	0.484143	0.00844397	0.0270842	0.128005	0.744439	0.0304792	0.321013	0.000177691	0.0804547	0.17418	0.3093
Arl5a	turquoise	180.879	68.8788	112	-43.1215	-0.861167	0.620168	-0.33175	0.46051	0.141206	-0.504878	-0.432316	-0.803999	0.469062	-0.123409	0.135172	-0.0911883	0.873535	0.4428	0.0969099	-0.544627	-0.268229	0.816898	0.921559	-0.182055	6.41341e-14	7.12501e-06	0.0278106	0.0016578	0.360569	0.000473964	0.00338263	4.96167e-11	0.0013192	0.424817	0.38166	0.556069	1.02493e-14	0.0026129	0.531448	0.000132336	0.0783356	1.35912e-11	7.30484e-19	0.236902
Arl6	greenyellow	113.591	52.5682	61.023	-8.45481	-0.287374	0.568615	-0.747497	-0.352665	0.543095	-0.0563053	0.606264	0.283399	-0.756278	-0.671501	-0.642721	0.847553	0.122698	-0.281449	0.348091	0.136988	-0.182715	-0.287436	-0.0164607	-0.297197	0.0585629	5.6521e-05	5.55891e-09	0.0188763	0.000139419	0.716588	1.29093e-05	0.0622989	2.90523e-09	6.05092e-07	2.55052e-06	3.9792e-13	0.427508	0.0642008	0.0205889	0.375235	0.235178	0.0585061	0.915541	0.0500957
Arl6ip1	purple	60.6232	18.771	41.8522	-23.0811	0.100695	0.202088	-0.0793324	-0.512585	-0.224734	0.407075	0.810757	0.138102	-0.475913	-0.465015	0.098842	0.392215	-0.0310352	0.00414867	0.78793	0.804656	0.0966584	-0.320651	-0.219381	0.0159535	0.515457	0.188332	0.608728	0.000374608	0.142476	0.00609964	2.5487e-11	0.371329	0.00109382	0.00147089	0.523256	0.00845846	0.841491	0.978677	2.19186e-10	4.65559e-11	0.532519	0.0338281	0.152484	0.918135
Arl6ip4	greenyellow	123.405	53.4448	69.96	-16.5153	-0.158848	0.55279	-0.526487	-0.494169	0.116176	0.36895	0.73436	0.203969	-0.635217	-0.719818	-0.182843	0.815792	0.121555	-0.179706	0.410579	0.298615	0.184827	-0.247194	-0.067337	0.101622	0.303056	9.97952e-05	0.000241562	0.00065128	0.452659	0.0137196	1.39903e-08	0.184166	3.62276e-06	3.65706e-08	0.234843	1.52466e-11	0.43186	0.24311	0.00563498	0.0489592	0.229716	0.105725	0.664072	0.511581
Arl6ip5	skyblue3	42.8813	5.81291	37.0684	-31.2555	0.267612	0.168089	-0.0829429	-0.522896	0.0806677	0.317648	0.544069	0.342473	-0.624215	-0.568692	-0.0715556	0.557027	-0.211531	-0.06505	0.183521	0.645124	0.396757	-0.512326	-0.353214	0.19345	0.07905	0.275422	0.592466	0.000271042	0.602691	0.0356286	0.000134877	0.0228692	5.96079e-06	5.63613e-05	0.644387	8.59446e-05	0.16808	0.674839	0.233084	2.27484e-06	0.00766574	0.000377619	0.018679	0.208324
Arl8a	cyan	114.019	28.9814	85.0374	-56.056	0.656045	-0.826547	0.844196	-0.00570132	-0.425061	0.370384	-0.378553	0.052812	0.510169	0.694768	0.412527	-0.76405	-0.48638	-0.155191	-0.398445	0.0666247	0.0672645	-0.0329245	-0.37622	0.177061	1.33538e-06	4.82007e-12	6.0739e-13	0.9707	0.00402557	0.0133294	0.0112824	0.733504	0.00040352	1.67651e-07	0.00539031	1.59866e-09	0.000815392	0.314467	0.00738803	0.667419	0.664412	0.831977	0.0118375	0.250229
Arl8b	greenyellow	57.7904	22.1496	35.6407	-13.4911	-0.00590216	0.214283	-0.483135	-0.265226	0.670879	-0.242621	0.278331	0.452257	-0.711619	-0.370085	-0.495733	0.672711	-0.168239	-0.243319	-0.123972	0.0365427	-0.148335	-0.249799	-0.237651	-0.148972	0.969669	0.162486	0.000894035	0.0818634	6.25248e-07	0.112548	0.0673355	0.0020555	6.12589e-08	0.0134101	0.000622146	5.67618e-07	0.274988	0.111484	0.422692	0.813823	0.33658	0.101982	0.120336	0.334484
Armc1	greenyellow	225.467	86.6954	138.772	-52.0764	-0.476828	0.761229	-0.817377	-0.21495	0.509926	-0.149046	0.4556	0.116343	-0.666352	-0.776915	-0.411813	0.922569	0.326527	-0.0202997	0.207031	-0.03451	-0.00552266	-0.0703209	0.188714	-0.0628426	0.00106649	1.991e-09	1.29288e-11	0.161151	0.000406531	0.334242	0.00188522	0.452008	7.91726e-07	5.64908e-10	0.00547894	5.61959e-19	0.0305208	0.895942	0.177524	0.82401	0.971618	0.650124	0.219895	0.685293
Armc10	grey	39.8645	9.24108	30.6234	-21.3824	0.261	0.0372704	-0.24199	-0.269387	0.42661	0.119765	0.326427	0.505873	-0.608789	-0.375354	-0.433339	0.556515	-0.328161	-0.416588	-0.196823	0.204206	0.0919332	-0.544442	-0.394586	-0.0892849	0.0870368	0.810183	0.113515	0.0770067	0.00387998	0.43872	0.0305748	0.000459921	1.16127e-05	0.0120495	0.00329965	8.75203e-05	0.0296503	0.00490966	0.200348	0.183646	0.552834	0.000133172	0.00803624	0.564377
Armc5	grey	17.6571	7.12067	10.5364	-3.41576	0.340595	-0.45031	0.279831	-0.232227	-0.29259	0.256688	0.216426	0.239694	0.0816538	0.443095	0.0729949	-0.266234	-0.394523	-0.252602	0.277559	0.152071	0.194987	-0.0178613	-0.400846	0.142763	0.0236772	0.00216079	0.0658125	0.129292	0.0539341	0.092575	0.158224	0.117086	0.59825	0.00259364	0.637724	0.0806653	0.00804727	0.098069	0.0681306	0.324411	0.204662	0.908384	0.00700783	0.355242
Armc6	darkorange2	84.7472	51.9627	32.7845	19.1782	0.510814	-0.471311	0.0281937	-0.286759	0.355235	-0.103175	0.0660011	0.73585	-0.362278	0.407968	-0.388044	0.0859207	-0.70663	-0.538187	-0.307856	-0.0649683	0.0150841	-0.317431	-0.663847	-0.0437014	0.000395606	0.00124103	0.855843	0.0591286	0.0179679	0.505112	0.670354	1.26346e-08	0.0156653	0.00597811	0.00924766	0.5792	8.31348e-08	0.000164499	0.0420556	0.675225	0.922582	0.0357618	9.00661e-07	0.778195
Armc8	darkgrey	30.7245	3.71773	27.0068	-23.2891	-0.136304	0.0671906	-0.410704	0.0227604	0.769307	-0.706021	-0.236666	0.324474	-0.296544	0.197189	-0.654555	0.22611	-0.133511	-0.298263	-0.329989	-0.456201	-0.32275	0.112529	-0.0455193	-0.269835	0.377649	0.664759	0.00561897	0.88341	1.05351e-09	8.62567e-08	0.121926	0.0316443	0.0506259	0.199495	1.43786e-06	0.139982	0.387591	0.0492394	0.0287011	0.001856	0.0326142	0.467066	0.769216	0.0764978
Armc9	grey	32.3479	15.4122	16.9357	-1.52344	0.0470147	-0.274463	-0.14339	0.146923	0.487261	-0.527905	-0.179662	0.32012	-0.0289117	0.558429	-0.530574	-0.107683	-0.303153	-0.413318	-0.138518	-0.448347	-0.138102	0.23064	-0.194474	-0.255879	0.761852	0.0713933	0.353112	0.341249	0.000795153	0.000230743	0.243226	0.0341409	0.852213	8.17633e-05	0.000211559	0.486586	0.0454625	0.00529353	0.369875	0.0022717	0.371329	0.132006	0.205881	0.0936431
Armcx1	grey	86.6652	19.3428	67.3224	-47.9796	0.591664	-0.380521	0.056964	-0.404503	0.197385	0.0723679	0.251881	0.758817	-0.626992	-0.030206	-0.240064	0.281848	-0.685979	-0.237553	-0.301414	0.359527	-0.0930269	-0.734934	-0.719484	0.075577	2.33954e-05	0.0108317	0.713412	0.00646145	0.19904	0.640623	0.0990641	2.39604e-09	5.2663e-06	0.845675	0.116505	0.0638079	2.76032e-07	0.120494	0.0467777	0.0165329	0.548099	1.34526e-08	3.73598e-08	0.625842
Armcx2	grey	12.2796	5.14031	7.1393	-1.99898	0.420904	-0.274815	0.264409	-0.326268	-0.0551407	-0.00312485	-0.0191537	0.326948	-0.185772	0.0595588	-0.025728	0.00247862	-0.4098	-0.160674	-0.24647	0.315068	0.360987	-0.394165	-0.40594	0.258504	0.00444024	0.0710155	0.0828445	0.0306607	0.722213	0.983939	0.901787	0.0302945	0.2273	0.700951	0.868334	0.98726	0.00573559	0.297461	0.106783	0.0372384	0.0160675	0.00810979	0.00625699	0.0902104
Armcx3	grey	29.996	7.72249	22.2735	-14.551	-0.178569	0.41372	-0.452108	-0.193558	0.300155	-0.280628	0.301157	0.216612	-0.564815	-0.426939	-0.215449	0.604507	0.0665056	0.0353629	0.139712	0.131475	-0.162468	-0.0996954	-0.0232355	0.182798	0.246154	0.00524496	0.00206338	0.208065	0.0477495	0.0650148	0.0469752	0.157859	6.49605e-05	0.00384966	0.160159	1.38886e-05	0.667979	0.819732	0.365725	0.394937	0.292028	0.519657	0.880993	0.234961
Armcx4	cyan	91.8114	25.5185	66.2929	-40.7743	0.564294	-0.732389	0.825124	0.157174	-0.349118	0.17773	-0.56016	-0.0471971	0.563949	0.617829	0.370975	-0.770013	-0.378939	-0.0276767	-0.551939	0.0307402	0.128938	-0.0849949	-0.23041	0.0593655	6.62031e-05	1.59945e-08	5.63878e-12	0.308245	0.0201935	0.248416	7.68574e-05	0.760955	6.70367e-05	7.88999e-06	0.0131714	9.95327e-10	0.0111928	0.85846	0.000102811	0.842979	0.404198	0.58331	0.132402	0.701877
Armt1	grey	14.2053	5.1796	9.02574	-3.84614	0.290928	-0.29375	-0.0040776	-0.0135236	0.18603	-0.148576	-0.0187166	0.437162	-0.215589	0.221144	-0.315234	0.025337	-0.414998	-0.143059	-0.222867	-0.0109673	0.00180122	-0.267437	-0.369647	-0.0271509	0.0553766	0.0529462	0.979043	0.930571	0.226644	0.335787	0.904017	0.00300506	0.159879	0.149132	0.0371331	0.870318	0.00509316	0.354234	0.145908	0.943671	0.990742	0.0792542	0.0135289	0.861122
Arnt2	grey	18.7411	9.00541	9.73565	-0.730242	0.279804	-0.383843	0.0781599	0.197235	0.143944	-0.0629177	-0.132376	0.354252	0.00897837	0.388148	-0.0682446	-0.0818487	-0.393045	-0.132238	-0.333911	-0.257295	0.276021	0.000966556	-0.329229	-0.0296327	0.0658401	0.0101057	0.61405	0.199389	0.351236	0.684936	0.391677	0.0183108	0.953874	0.00922714	0.659817	0.597374	0.00830854	0.392173	0.026749	0.0917789	0.0697364	0.995032	0.0290924	0.848569
Arntl	grey	27.603	9.62862	17.9744	-8.34573	0.422814	-0.404838	0.0910366	-0.374834	0.197421	0.011906	0.0787249	0.547962	-0.307842	0.247607	-0.295367	0.0431109	-0.577753	-0.466941	-0.213839	-0.00336733	0.118013	-0.306662	-0.564963	0.25697	0.00424529	0.00641328	0.556729	0.0121783	0.198957	0.938858	0.611483	0.000118027	0.0420655	0.105124	0.0515934	0.781118	4.01584e-05	0.00139687	0.16338	0.982693	0.445497	0.0429008	6.46102e-05	0.0922042
Arpc1a	grey	45.8818	11.9518	33.93	-21.9783	0.23444	-0.157716	-0.277082	-0.207857	0.470685	-0.156974	0.1303	0.662429	-0.481373	0.0879324	-0.576024	0.312937	-0.478698	-0.370791	-0.230896	-0.181754	0.114835	-0.382367	-0.451459	-0.111041	0.12558	0.30656	0.068625	0.175764	0.00126237	0.30887	0.39921	9.6833e-07	0.000939518	0.570315	4.28761e-05	0.0386121	0.00101251	0.0132205	0.131565	0.237691	0.457929	0.0104229	0.00209807	0.473015
Arpc1b	grey	85.6047	33.0764	52.5283	-19.4519	-0.558151	0.342398	-0.0114893	0.543348	-0.349696	-0.0386928	-0.116099	-0.744951	0.570857	-0.0450451	0.392124	-0.301423	0.686046	0.538598	0.470049	-0.127117	-0.141025	0.528342	0.696032	-0.185534	8.25773e-05	0.0229011	0.940994	0.000138227	0.0199736	0.80308	0.452961	6.67632e-09	5.20238e-05	0.771555	0.00847499	0.0467712	2.74999e-07	0.000162253	0.00128437	0.410923	0.361191	0.000227502	1.55823e-07	0.227907
Arpc2	grey	10.5197	4.96017	5.55957	-0.599402	0.127524	-0.222282	0.23325	-0.281038	-0.308074	0.317179	-0.0521371	-0.0583341	0.303486	0.244	-0.0203875	-0.296227	-0.0968528	-0.471776	0.032143	-0.12712	0.315977	0.0498668	-0.0611888	0.288012	0.409417	0.146997	0.127567	0.0646074	0.0419031	0.035917	0.736787	0.706824	0.0452144	0.110455	0.895494	0.0508853	0.531691	0.00122542	0.83591	0.410913	0.0366644	0.747865	0.693163	0.0579802
Arpc3	greenyellow	130	63.3072	66.6925	-3.38527	-0.0689913	0.363622	-0.680692	-0.402649	0.538427	-0.0755663	0.617156	0.558392	-0.860203	-0.542525	-0.637585	0.876609	-0.165841	-0.40838	0.185558	0.10438	0.11697	-0.435162	-0.300181	-0.110282	0.656325	0.0152556	3.69521e-07	0.00673366	0.000163186	0.625891	8.12387e-06	8.18714e-05	7.34432e-14	0.000142142	3.24627e-06	6.30648e-15	0.281986	0.00592285	0.227847	0.500127	0.449557	0.00315618	0.0477286	0.476065
Arpc4	grey	221.12	59.5907	161.53	-101.939	-0.797502	0.865603	-0.805918	0.114543	0.467749	-0.324561	0.213608	-0.310141	-0.242208	-0.583418	-0.300897	0.640477	0.668111	0.0667594	0.322936	-0.351408	-0.0635796	0.44406	0.582345	-0.129796	9.19157e-11	3.39284e-14	4.1171e-11	0.459079	0.0013668	0.031596	0.163845	0.0404777	0.11318	3.23245e-05	0.0471745	2.83557e-06	7.22658e-07	0.666785	0.0325086	0.0193346	0.681796	0.00253163	3.36903e-05	0.401052
Arpc5	grey	52.6981	17.3701	35.3279	-17.9578	-0.310279	0.468166	-0.647499	-0.190094	0.486912	0.0388119	0.385607	0.130414	-0.493579	-0.566047	-0.483629	0.683704	0.191384	-0.280833	0.122826	-0.10088	-0.0307668	-0.0972863	0.0926504	-0.245304	0.0403837	0.00135153	2.02964e-06	0.216479	0.000803111	0.802486	0.00973732	0.398794	0.000662577	6.21049e-05	0.000881636	3.13183e-07	0.213318	0.0648105	0.427024	0.514684	0.842845	0.529847	0.549727	0.108505
Arpc5l	grey	16.4312	9.09669	7.33455	1.76214	0.143193	0.111746	0.054563	-0.262614	-0.0691549	0.538754	0.0614764	-0.0176728	-0.0716493	-0.398554	0.00131399	0.190731	0.019461	-0.150712	-0.267328	0.121795	0.253789	-0.33138	-0.016141	0.129925	0.353782	0.470193	0.725009	0.0850312	0.655561	0.000161409	0.691792	0.909347	0.643952	0.00737027	0.993246	0.214915	0.900219	0.328805	0.0793809	0.430943	0.0964485	0.0279956	0.917176	0.400579
Arpp19	grey	38.3862	16.2085	22.1777	-5.96914	-0.3752	0.527527	-0.199572	-0.202273	-0.267033	0.157982	0.0248823	-0.352512	0.00129667	-0.546549	0.26483	0.286183	0.457035	0.26846	0.0242154	-0.0202198	0.245816	0.136601	0.372587	0.686242	0.0120876	0.000233588	0.194009	0.18792	0.0797258	0.305733	0.872626	0.0189315	0.993335	0.00012391	0.0823376	0.0596626	0.00181606	0.0780685	0.876013	0.896349	0.107747	0.376601	0.0127485	2.72008e-07
Arpp21	grey	46.9746	21.3647	25.6099	-4.24517	-0.490257	0.491561	-0.122529	-0.194353	-0.386914	0.118765	-0.0337826	-0.545434	0.259994	-0.311564	0.415696	0.0694586	0.570704	0.245988	0.213218	-0.124359	0.273956	0.479163	0.505509	0.66294	0.000729578	0.000702586	0.428151	0.206169	0.00947195	0.44258	0.827663	0.000128734	0.0883053	0.039519	0.00501189	0.654143	5.23195e-05	0.107492	0.164634	0.421232	0.0719389	0.000999466	0.000465018	9.43405e-07
Arrb1	darkred	65.6116	18.9088	46.7028	-27.7939	0.35916	-0.594009	0.667915	0.0307627	-0.559045	0.347634	-0.377455	-0.136308	0.591245	0.524762	0.574596	-0.654497	-0.236295	0.0244618	-0.303713	-0.0869865	0.420247	0.135951	-0.162214	0.420635	0.0166517	2.13064e-05	7.30084e-07	0.842866	7.99848e-05	0.020767	0.011541	0.377635	2.37879e-05	0.000255346	4.52444e-05	1.44196e-06	0.12253	0.874761	0.0450455	0.574485	0.00450907	0.378896	0.292791	0.00446824
Arrb2	grey	18.012	8.28065	9.73134	-1.45069	0.329307	-0.466789	0.312402	0.175963	0.072309	-0.00169008	-0.344596	0.137817	0.24226	0.419886	-0.135955	-0.367662	-0.319372	-0.259956	-0.430014	-0.192551	0.146481	-0.127807	-0.208431	-0.282597	0.0290523	0.00140258	0.0389634	0.253226	0.640896	0.991313	0.0219839	0.372325	0.113099	0.0045472	0.378881	0.0140782	0.0345855	0.0883536	0.0035761	0.210487	0.342719	0.408369	0.174546	0.0630756
Arrdc3	midnightblue	53.7379	5.74622	47.9917	-42.2455	-0.554627	0.337393	-0.107987	0.570398	0.0470226	-0.535874	-0.541837	-0.572236	0.387455	-0.00523394	0.263748	-0.218277	0.579048	0.750163	-0.138702	-0.396378	-0.211827	0.504813	0.659595	-0.0854646	9.35582e-05	0.0251098	0.485347	5.29156e-05	0.761813	0.000177681	0.000145494	4.94211e-05	0.00936399	0.973101	0.0836452	0.15461	3.82288e-05	4.5776e-09	0.369234	0.00772931	0.167472	0.000474895	1.11785e-06	0.581223
Arrdc4	grey	37.1228	15.865	21.2578	-5.3928	-0.15855	0.043086	0.32924	-0.0690988	-0.613884	0.290567	-0.283909	-0.520242	0.595425	0.103628	0.550812	-0.421745	0.327046	0.195942	-0.00226806	-0.127468	0.229044	0.326997	0.356247	0.498631	0.303974	0.781242	0.0290869	0.655823	9.3533e-06	0.0556932	0.0618097	0.00029488	2.01287e-05	0.503236	0.000106932	0.00435346	0.0302424	0.202412	0.988342	0.409623	0.134776	0.0302686	0.0176202	0.000571218
Arsg	purple	70.4333	38.8206	31.6127	7.20784	-0.295155	0.398539	-0.302224	-0.347737	-0.235055	0.256965	0.695744	-0.126042	-0.241792	-0.387868	0.0579901	0.309287	0.279261	0.0687161	0.942382	0.391225	0.0832029	0.0398417	0.116017	-0.0126798	0.051769	0.00737282	0.0461615	0.0207269	0.124563	0.0922107	1.58454e-07	0.414923	0.113819	0.00928224	0.708476	0.0410615	0.0663884	0.657611	1.37745e-21	0.00864033	0.591303	0.797353	0.453281	0.934893
Arvcf	grey	40.3185	13.9229	26.3956	-12.4727	0.363643	-0.52666	0.175515	0.0861692	0.22511	-0.201863	-0.115659	0.407661	0.00364985	0.64133	-0.260027	-0.263543	-0.502132	-0.322344	-0.201328	-0.183534	-0.196003	-0.0267306	-0.406507	-0.317678	0.0152491	0.000240217	0.254456	0.578099	0.14179	0.188835	0.454689	0.00601969	0.981241	2.72385e-06	0.0882634	0.0838942	0.00051471	0.032846	0.190033	0.23305	0.202268	0.863251	0.00617788	0.0356101
Arx	grey	21.5845	10.0429	11.5416	-1.49877	0.145743	-0.257477	-0.146133	0.0804491	0.524153	-0.401563	-0.160088	0.428207	-0.219727	0.340096	-0.389808	0.0549107	-0.368045	-0.146224	-0.365028	-0.321288	-0.0719528	-0.0331547	-0.297901	-0.288418	0.345186	0.0915408	0.34388	0.603678	0.000260375	0.00689762	0.299249	0.00373474	0.151822	0.0238959	0.00890639	0.723325	0.0139708	0.343576	0.0148366	0.0334557	0.642545	0.830819	0.0495292	0.0576117
Arxes1	bisque4	105.11	36.8685	68.2417	-31.3732	0.83921	-0.567556	0.412606	-0.309041	0.119963	0.267679	0.122741	0.657998	-0.409521	0.0885751	-0.136258	0.0521962	-0.766956	-0.33864	-0.417577	0.50712	0.00274116	-0.728879	-0.762326	0.00323175	1.11812e-12	5.87659e-05	0.00538055	0.041231	0.43796	0.0789729	0.427346	1.21133e-06	0.00577194	0.56749	0.37781	0.736499	1.27124e-09	0.0245438	0.00479846	0.000442867	0.985911	2.02409e-08	1.82883e-09	0.983389
Arxes2	bisque4	69.9093	20.8731	49.0362	-28.1631	0.695876	-0.36311	0.274826	-0.300207	0.205018	0.158931	0.152171	0.589002	-0.514911	-0.113128	-0.159901	0.208748	-0.624135	-0.221528	-0.37848	0.551693	-0.0365846	-0.717741	-0.646577	0.00403905	1.57247e-07	0.0154106	0.0710038	0.0477087	0.18187	0.3028	0.324089	2.59941e-05	0.000348552	0.464686	0.299819	0.173877	5.98215e-06	0.14841	0.0112995	0.000103695	0.813613	4.17456e-08	2.12178e-06	0.979241
As3mt	grey	10.2289	5.52675	4.70217	0.824587	-0.224287	0.114191	-0.0678993	0.457079	-0.194424	-0.00524726	0.00924188	-0.238894	0.186169	-0.0825594	0.0601476	-0.127057	0.261821	0.353954	0.238037	0.0165529	-0.178967	-0.0601049	0.270951	-0.294061	0.143291	0.460472	0.661435	0.00181398	0.205999	0.973033	0.952522	0.118351	0.226292	0.594184	0.698135	0.411149	0.0860121	0.0184158	0.119717	0.91507	0.245086	0.698339	0.0752412	0.0526835
Asah1	skyblue3	46.343	13.947	32.396	-18.449	0.519414	-0.337621	0.539396	-0.310776	-0.566056	0.46475	0.298222	0.115795	-0.0673166	-0.0261755	0.398896	-0.212421	-0.29996	0.148286	0.26691	0.837199	-0.0660164	-0.494094	-0.36145	0.11762	0.000302687	0.0250055	0.000157968	0.0400471	6.20845e-05	0.00148133	0.0492724	0.454153	0.664168	0.866065	0.00731516	0.166256	0.0479014	0.33674	0.0798694	1.42191e-12	0.670281	0.000652702	0.0159222	0.447021
Asap1	grey	32.2153	12.1012	20.1141	-8.01299	0.473044	-0.591633	0.556902	-0.00720272	-0.468941	0.277923	-0.260074	0.14719	0.289578	0.383299	0.434551	-0.43957	-0.394913	0.113748	-0.393435	0.08793	0.286773	-0.242746	-0.328054	0.365736	0.00118366	2.34244e-05	8.63288e-05	0.962989	0.00132353	0.0677547	0.0882032	0.340363	0.0565695	0.0102215	0.00320363	0.00283168	0.00797941	0.462223	0.00823881	0.570326	0.0591157	0.112357	0.0297069	0.0146295
Asb1	grey	23.9964	12.6877	11.3087	1.37892	-0.331923	0.105672	-0.10448	0.418914	0.437405	-0.558184	-0.529682	-0.292668	0.319986	0.316352	-0.087134	-0.187027	0.26928	0.111154	-0.274152	-0.576856	-0.322563	0.614293	0.384119	-0.301211	0.0277244	0.494806	0.499714	0.00465154	0.00298719	8.24804e-05	0.000217808	0.0538676	0.0342199	0.0364297	0.573834	0.224121	0.0771297	0.472564	0.0717277	4.15476e-05	0.0327207	9.19091e-06	0.0100473	0.0469335
Asb13	floralwhite	16.0142	2.83306	13.1812	-10.3481	0.287772	-0.269737	0.39609	-0.104604	-0.508997	0.413908	-0.047468	-0.0128039	0.170766	0.070434	0.618669	-0.182029	-0.147146	0.192222	-0.203142	0.146314	0.168038	-0.0830573	-0.170062	0.532794	0.0581987	0.0766096	0.00777802	0.4992	0.000418257	0.00522238	0.759624	0.934257	0.267738	0.649598	7.60691e-06	0.236969	0.340511	0.211284	0.18599	0.343276	0.27557	0.591954	0.269744	0.000196718
Asb3	grey	20.4765	7.7602	12.7163	-4.95606	0.240573	-0.206305	-0.110196	-0.114831	0.320293	-0.191619	-0.0463111	0.480063	-0.280819	0.17651	-0.432778	0.100366	-0.378636	-0.32504	-0.302204	-0.0859745	-0.177184	-0.313508	-0.3182	-0.226443	0.11571	0.179084	0.476411	0.457943	0.0340387	0.212745	0.765314	0.000974652	0.0648245	0.25173	0.00334495	0.516838	0.011263	0.0313312	0.0461769	0.578962	0.249895	0.0382399	0.0352922	0.139385
Asb6	grey	154.377	38.5696	115.807	-77.2375	0.742104	-0.83992	0.450957	-0.174956	0.0270369	0.100336	-0.0981545	0.642148	-0.0300937	0.749656	-0.151634	-0.365241	-0.838967	-0.477188	-0.353611	-0.00437818	-0.0331114	-0.283276	-0.7385	0.0291577	8.17421e-09	1.02641e-12	0.00212525	0.255997	0.861699	0.516963	0.526164	2.6207e-06	0.846241	4.75078e-09	0.325821	0.0147742	1.15135e-12	0.00105591	0.0185376	0.977498	0.831037	0.0624182	1.0521e-08	0.850969
Asb8	grey	25.7616	11.6595	14.1021	-2.44263	0.356154	-0.422035	0.032444	-0.281116	0.23552	0.16646	0.106821	0.454384	-0.180774	0.339746	-0.259332	0.0228485	-0.482995	-0.514283	-0.201813	-0.123976	-0.0725012	-0.0911035	-0.467723	-0.0864247	0.0176521	0.00432383	0.834395	0.0645299	0.123797	0.28017	0.490101	0.00194566	0.240274	0.0240505	0.089148	0.882961	0.000897587	0.000355414	0.188946	0.422675	0.640006	0.556438	0.00136776	0.576969
Ascc1	grey	60.6563	15.9982	44.6582	-28.66	0.261522	-0.113248	-0.358984	-0.106825	0.453085	0.0979486	0.546712	0.674926	-0.625204	-0.098555	-0.691009	0.460383	-0.453365	-0.551912	0.172377	0.0941616	-0.0979817	-0.532296	-0.504368	-0.46248	0.086384	0.464208	0.0167088	0.490082	0.0020121	0.527036	0.000123216	5.04533e-07	5.70438e-06	0.524469	2.0794e-07	0.00166338	0.00199759	0.000102908	0.26318	0.543208	0.526896	0.000199964	0.000481298	0.00157364
Asf1a	grey	29.9443	11.4727	18.4716	-6.99885	-0.443302	0.433827	-0.127883	0.264747	-0.170094	0.0111999	-0.0733039	-0.522643	0.202297	-0.396394	0.137555	-0.00500492	0.572441	0.434037	0.192876	0.0220215	-0.198474	0.0843756	0.554892	-0.14035	0.00258025	0.00326072	0.408088	0.0824371	0.269653	0.942478	0.636297	0.000273239	0.187865	0.00772671	0.373245	0.974278	4.90459e-05	0.00324401	0.209704	0.88717	0.196522	0.586067	9.26873e-05	0.363516
Ash1l	darkred	90.1747	41.2291	48.9457	-7.71661	0.0160861	-0.367868	0.480423	0.401863	-0.396229	-0.0246693	-0.5992	-0.402086	0.780002	0.522711	0.334035	-0.74583	0.0811656	0.140349	-0.252345	-0.310556	0.199177	0.308436	0.225859	0.0834764	0.917457	0.0140204	0.000964882	0.00685194	0.00775446	0.873707	1.72752e-05	0.00681832	4.35613e-10	0.000272649	0.0266891	6.26858e-09	0.600447	0.363521	0.0984233	0.0401958	0.19491	0.0416506	0.140434	0.590079
Ash2l	grey	29.065	9.35482	19.7102	-10.3554	0.347334	-0.572368	0.389048	0.303118	-0.0316479	-0.116429	-0.440485	0.133308	0.339043	0.630891	-0.0411397	-0.520069	-0.347419	-0.0974288	-0.444457	-0.231724	-0.218971	-0.00226525	-0.200135	-0.14473	0.0208848	4.91793e-05	0.00905202	0.0454887	0.838403	0.45167	0.00276809	0.388319	0.0243631	4.41643e-06	0.790897	0.000296497	0.020851	0.529241	0.00250653	0.130147	0.153271	0.988357	0.192727	0.348583
Asic1	cyan	111.014	38.9074	72.1068	-33.1993	0.585354	-0.684197	0.912708	-0.0491606	-0.510057	0.207911	-0.48497	-0.0893833	0.541782	0.606309	0.617756	-0.750425	-0.359707	0.0335126	-0.430672	0.154408	0.164297	0.0847963	-0.254262	0.459627	2.99855e-05	3.04744e-07	6.31788e-18	0.751321	0.000404911	0.175648	0.000848772	0.563946	0.000145766	1.28849e-05	7.91494e-06	4.49069e-09	0.0164751	0.82902	0.00351984	0.316943	0.286553	0.584193	0.0958079	0.00169684
Asic2	grey	39.3267	14.0685	25.2582	-11.1897	0.457542	-0.496097	0.326209	-0.112429	0.262369	-0.207354	-0.167903	0.363586	-0.0314519	0.580157	-0.122138	-0.261659	-0.508467	-0.292664	-0.248425	0.00808618	-0.261649	0.0101327	-0.419788	-0.160966	0.00179218	0.000615537	0.0306928	0.467467	0.0853333	0.176835	0.27596	0.0152665	0.839391	3.66433e-05	0.429636	0.0862132	0.00042508	0.0538714	0.103944	0.958454	0.086226	0.947951	0.00455761	0.296572
Asl	darkturquoise	89.8553	14.725	75.1303	-60.4053	0.664732	-0.745536	0.388315	-0.0777855	-0.0487199	0.164877	-0.0268193	0.579788	-0.0189904	0.614249	-0.121875	-0.327864	-0.742665	-0.343631	-0.278259	0.0238009	-0.00252569	-0.387289	-0.660465	-0.0626102	8.60663e-07	6.40235e-09	0.00919437	0.615753	0.75348	0.284833	0.862802	3.71644e-05	0.90262	9.20825e-06	0.43064	0.0298073	7.85586e-09	0.0223828	0.0674092	0.878119	0.987018	0.00939706	1.06984e-06	0.686397
Asna1	grey	94.3104	29.2798	65.0306	-35.7508	-0.578051	0.700474	-0.425763	-0.138155	-0.156332	0.18522	0.393741	-0.414326	-0.0436048	-0.583859	0.16589	0.411349	0.607725	0.214307	0.57769	0.0281116	0.447747	0.303007	0.471994	0.164553	3.97068e-05	1.20145e-07	0.00395898	0.371143	0.310877	0.22871	0.00818457	0.00517252	0.778673	3.17769e-05	0.281841	0.00553717	1.21436e-05	0.162437	4.0256e-05	0.856259	0.00230663	0.0455718	0.00121815	0.285794
Asns	darkorange2	176.985	119.74	57.2441	62.4964	0.65931	-0.590103	0.0900324	-0.326054	0.178385	0.00146646	0.149701	0.880463	-0.483664	0.327339	-0.396176	0.0984707	-0.850538	-0.483928	-0.329779	0.136716	0.0110103	-0.643797	-0.821881	0.0672111	1.13403e-06	2.48891e-05	0.561108	0.0307771	0.246648	0.992462	0.332098	3.36761e-15	0.000880779	0.0300855	0.00776347	0.524825	2.70874e-13	0.000874227	0.0288089	0.376196	0.94345	2.42345e-06	8.0196e-12	0.664663
Asph	grey	79.0545	24.4776	54.5769	-30.0993	0.784027	-0.518725	0.50525	-0.35376	-0.188024	0.315828	0.140331	0.533375	-0.333903	0.0536631	0.194753	-0.0236315	-0.664108	-0.125121	-0.292354	0.614745	-0.00462001	-0.666321	-0.683996	0.283712	3.08469e-10	0.000309332	0.000468676	0.0184844	0.221616	0.036758	0.363581	0.000192991	0.0267531	0.729371	0.205217	0.87898	8.88686e-07	0.418371	0.0541371	9.01427e-06	0.976256	7.92985e-07	3.08151e-07	0.0619987
Asphd2	darkred	124.179	62.5977	61.581	1.01668	0.000170813	-0.198135	0.635371	0.263397	-0.521781	0.130625	-0.63082	-0.625394	0.862695	0.404544	0.671407	-0.731848	0.254378	0.257912	-0.276917	-0.204372	0.151071	0.546948	0.370502	0.383852	0.999122	0.197304	3.59712e-06	0.0840717	0.00028084	0.398023	4.43084e-06	5.6564e-06	5.16319e-14	0.00645547	6.08098e-07	1.65889e-08	0.0956511	0.0909762	0.0687972	0.183282	0.32764	0.000122223	0.0132977	0.0101037
Aspscr1	darkorange2	131.017	77.3911	53.6262	23.7648	0.685031	-0.490342	0.110299	-0.498448	0.0158774	0.396421	0.536809	0.821771	-0.561009	0.121797	-0.218777	0.232519	-0.784603	-0.454061	0.0512261	0.437861	0.0830953	-0.678734	-0.849038	-0.00389724	2.90985e-07	0.00072779	0.475996	0.000574322	0.918524	0.00772218	0.000172244	8.11446e-12	7.45496e-05	0.430938	0.153645	0.128799	2.93439e-10	0.00196198	0.741226	0.00295383	0.591784	4.11065e-07	3.28941e-13	0.979969
Asrgl1	darkgreen	83.6568	8.60066	75.0561	-66.4555	-0.157577	-0.155743	0.309889	0.863414	-0.208148	-0.172689	-0.634734	-0.510223	0.727652	0.36639	0.308598	-0.62522	0.290196	0.420796	-0.29754	-0.403517	-0.278251	0.359632	0.432616	-0.232085	0.306991	0.312727	0.0406494	4.6581e-14	0.175147	0.262306	3.70437e-06	0.000402856	2.19593e-08	0.0144402	0.0415376	5.70043e-06	0.0560207	0.00445148	0.0498188	0.00660502	0.0674182	0.016499	0.00335808	0.129534
Astn1	grey	97.6594	28.2232	69.4362	-41.213	0.755596	-0.843622	0.713421	0.086129	-0.0996789	0.00696765	-0.413377	0.349997	0.209452	0.641819	0.113926	-0.568583	-0.675206	-0.222674	-0.589229	0.129345	-0.0368102	-0.308842	-0.535568	0.0297985	3.05831e-09	6.52319e-13	5.47766e-08	0.578277	0.519727	0.964196	0.00528647	0.0198601	0.172397	2.66173e-06	0.461519	5.65876e-05	4.97055e-07	0.146268	2.5763e-05	0.402705	0.812484	0.0413688	0.000179496	0.847732
Asun	grey	16.6986	8.24801	8.45061	-0.202605	0.0180375	-0.228391	0.264576	0.309759	-0.220941	-0.285073	-0.46083	-0.156727	0.391966	0.395821	0.16566	-0.464594	0.00762699	0.131437	-0.27259	-0.19563	-0.230126	0.151593	0.118455	0.102471	0.907484	0.135922	0.0826426	0.040738	0.149515	0.0607034	0.00164387	0.30964	0.0085039	0.00782357	0.28252	0.00148754	0.960811	0.395074	0.0734257	0.203144	0.132893	0.325952	0.443782	0.50804
Asxl1	grey	18.1373	7.42668	10.7107	-3.28399	0.28343	-0.460105	0.228888	-0.159614	0.0780409	-0.167481	-0.239965	0.262785	0.122824	0.53677	-0.105572	-0.307156	-0.394533	-0.34382	-0.285257	-0.222964	0.125928	0.0228726	-0.299971	0.0122581	0.0622696	0.00167562	0.135049	0.3007	0.614591	0.277189	0.11666	0.0848212	0.42703	0.000172465	0.495215	0.0425491	0.00804553	0.0223044	0.0605297	0.145729	0.41535	0.882839	0.0478922	0.937054
Asxl2	grey	15.9355	8.35228	7.58319	0.769095	-0.266493	0.039028	-0.00896066	0.360012	0.0256552	-0.33731	-0.455055	-0.298836	0.411551	0.214005	-0.0327665	-0.293575	0.237077	0.109664	-0.188932	-0.42875	0.00548084	0.299562	0.344816	-0.0660156	0.0803601	0.801408	0.953965	0.016377	0.868704	0.0251478	0.00191211	0.0487845	0.00551175	0.163046	0.832772	0.0530945	0.121262	0.478555	0.219353	0.00368642	0.971833	0.048212	0.0218939	0.670285
Atad1	grey	27.7784	10.3863	17.3921	-7.00583	0.487621	-0.268071	0.281689	-0.26373	0.0720896	0.0322566	0.102621	0.355844	-0.389306	-0.120931	0.0452956	0.101407	-0.407069	0.0583264	-0.187904	0.590365	-0.142393	-0.551671	-0.434694	-0.00301785	0.000786994	0.0785184	0.0639636	0.0836671	0.641911	0.835338	0.507414	0.017758	0.00900238	0.434243	0.770319	0.512477	0.00610044	0.70686	0.221916	2.46327e-05	0.356504	0.000103775	0.00319245	0.984489
Atat1	darkorange2	121.941	72.5723	49.3683	23.204	0.330514	-0.0796931	-0.347779	-0.431663	0.525002	0.0869251	0.461428	0.764839	-0.77212	-0.200418	-0.529602	0.628359	-0.526556	-0.440937	-0.103392	0.145116	0.0687853	-0.510624	-0.600998	-0.0674601	0.028433	0.607095	0.0207104	0.0034366	0.000253382	0.574756	0.00161811	1.50278e-09	8.39e-10	0.192087	0.000218376	4.95262e-06	0.000241028	0.0027372	0.504216	0.347285	0.657288	0.000397928	1.60513e-05	0.663494
Atcay	grey	28.1535	11.2566	16.897	-5.64037	0.562	-0.561186	0.379377	-0.256477	0.0610776	0.168136	-0.0668039	0.39119	-0.0461128	0.370011	0.0318352	-0.155919	-0.568971	-0.3829	-0.324502	0.120543	0.130795	-0.166433	-0.531681	0.158938	7.19346e-05	7.40742e-05	0.0110919	0.0928522	0.693693	0.275285	0.666576	0.00864677	0.766291	0.01343	0.83746	0.312172	5.57833e-05	0.0103073	0.031629	0.435732	0.397407	0.280247	0.000204037	0.302777
Ate1	darkorange2	114.288	73.7287	40.5591	33.1696	0.585484	-0.462395	0.00210911	-0.307787	0.405275	-0.0173357	0.191092	0.8169	-0.53156	0.197919	-0.509905	0.204813	-0.747616	-0.504093	-0.292256	0.159267	0.0176332	-0.641554	-0.723389	-0.275179	2.98341e-05	0.00157718	0.989159	0.0421041	0.00635092	0.911069	0.21403	1.35893e-11	0.000204845	0.197802	0.000406801	0.182318	5.51097e-09	0.000485301	0.0542221	0.301765	0.909549	2.6953e-06	2.90465e-08	0.0706281
Atf1	grey	56.1061	17.2946	38.8115	-21.517	-0.69145	0.596108	-0.434895	0.253559	0.106567	-0.269272	0.0851066	-0.502219	0.0664588	-0.359035	-0.101948	0.144533	0.658682	0.282191	0.49051	-0.128956	-0.173415	0.328226	0.617025	-0.287173	2.02792e-07	1.95824e-05	0.00317682	0.09676	0.491136	0.0771385	0.582814	0.000513377	0.668199	0.0166922	0.510219	0.349248	1.17042e-06	0.0634719	0.000724286	0.404134	0.260274	0.0296164	8.17001e-06	0.0587475
Atf2	turquoise	175.277	56.2216	119.055	-62.8334	-0.886868	0.709008	-0.467922	0.387183	0.254286	-0.619835	-0.370135	-0.692566	0.298901	-0.195978	-0.0059383	0.0641106	0.842421	0.414387	0.0966143	-0.541905	-0.268584	0.754444	0.878482	-0.153273	1.12998e-15	7.19328e-08	0.00136044	0.00941821	0.0957758	7.22953e-06	0.0133965	1.90277e-07	0.048733	0.202325	0.969483	0.679281	7.56641e-13	0.00516531	0.532707	0.000145161	0.077926	3.33442e-09	4.66184e-15	0.320558
Atf4	turquoise	83.0501	25.2342	57.8159	-32.5817	-0.667178	0.611646	-0.284306	0.449699	0.0528631	-0.20304	-0.253816	-0.679984	0.294278	-0.436508	0.172672	0.0762723	0.766114	0.492647	0.0178875	-0.264769	-0.0380351	0.361326	0.761201	-0.207691	7.58553e-07	1.02907e-05	0.0614308	0.00219479	0.733256	0.186215	0.096412	3.84077e-07	0.0525011	0.00305376	0.262353	0.622659	1.35899e-09	0.000680798	0.90825	0.0824108	0.806362	0.0159609	1.9952e-09	0.176115
Atf6	floralwhite	25.7674	4.29371	21.4737	-17.18	0.104451	-0.155216	0.51543	-0.119507	-0.675311	0.251643	-0.188905	-0.340199	0.409302	0.0926996	0.728379	-0.400774	0.0929832	0.390786	-0.0207174	0.226032	0.290025	0.143631	0.0950387	0.637861	0.499833	0.314386	0.000342958	0.439714	4.94258e-07	0.0993954	0.21942	0.0238506	0.00580069	0.549514	2.09247e-08	0.00701905	0.548288	0.00872208	0.893812	0.140123	0.0561723	0.352295	0.539441	3.20482e-06
Atf6b	grey	29.8086	8.25429	21.5543	-13.3	0.48798	-0.520809	0.670687	0.14108	-0.475208	0.249196	-0.151	-0.0373624	0.317639	0.363735	0.452294	-0.519038	-0.275655	0.0941911	-0.119907	0.373708	-0.142435	-0.0994746	-0.236449	0.16275	0.000778945	0.000289631	6.3159e-07	0.361002	0.00111534	0.102839	0.327872	0.809723	0.0356345	0.0152215	0.00205354	0.0003063	0.0701222	0.543081	0.438173	0.0124613	0.356362	0.520587	0.122279	0.291178
Atf7ip	grey	142.548	58.0766	84.4717	-26.3951	-0.418805	0.0270731	0.222503	0.601842	-0.298533	-0.312255	-0.655689	-0.720677	0.836643	0.36709	0.389777	-0.652352	0.508134	0.415523	-0.0906024	-0.485154	-0.0554012	0.666064	0.635861	0.0165059	0.00466332	0.861516	0.146585	1.55041e-05	0.0490242	0.0390603	1.35925e-06	3.46098e-08	1.51868e-12	0.0142401	0.00891243	1.60274e-06	0.000429414	0.0050319	0.558621	0.000844351	0.720953	8.03583e-07	3.51664e-06	0.91531
Atg10	blue	211.006	129.385	81.6205	47.7648	-0.715865	0.875472	-0.680016	-0.0207615	0.232898	-0.124501	0.281201	-0.368119	-0.23443	-0.736995	-0.174207	0.616702	0.691618	0.105372	0.369928	-0.0900507	-0.0358778	0.228647	0.581043	-0.0863782	4.70022e-08	7.55845e-15	3.83402e-07	0.893588	0.128158	0.420698	0.0644458	0.0139502	0.125597	1.16772e-08	0.258069	8.285e-06	2.00852e-07	0.496039	0.0134525	0.561028	0.817152	0.135473	3.54205e-05	0.577174
Atg101	bisque4	153.73	30.6923	123.038	-92.3458	0.777891	-0.572862	0.232671	-0.498192	-0.040978	0.519796	0.442064	0.797002	-0.451895	0.168967	-0.142958	0.155899	-0.829687	-0.564106	-0.11226	0.35943	0.207438	-0.624928	-0.877416	0.212692	5.20559e-10	4.82813e-05	0.128541	0.000578689	0.791701	0.000299066	0.00266134	9.62951e-11	0.00207469	0.272887	0.354578	0.312235	3.39294e-12	6.66546e-05	0.468139	0.0165644	0.176656	5.77479e-06	5.54031e-15	0.165703
Atg12	blue	260.117	157.059	103.058	54.0017	-0.901533	0.895684	-0.695418	0.249661	0.333045	-0.448196	-0.0180988	-0.550349	0.000949602	-0.497056	-0.157905	0.421666	0.836974	0.264763	0.291691	-0.384735	-0.206728	0.608251	0.790316	-0.129134	7.09293e-17	2.24725e-16	1.61474e-07	0.102178	0.0271704	0.00228048	0.907171	0.000108665	0.995119	0.000598418	0.305972	0.00436155	1.46027e-12	0.0824182	0.0547107	0.00991803	0.178173	1.18785e-05	1.7724e-10	0.403478
Atg13	grey	85.8876	25.8497	60.0379	-34.1882	0.700588	-0.672074	0.399299	-0.323748	-0.0466496	0.210221	0.0532849	0.591966	-0.151694	0.537229	-0.0270474	-0.183297	-0.746108	-0.402389	-0.267663	0.142603	-0.0153302	-0.218341	-0.710177	0.258058	1.19338e-07	5.87083e-07	0.00725078	0.0320501	0.763648	0.170791	0.731207	2.31162e-05	0.325626	0.000169846	0.861646	0.233663	6.14465e-09	0.00677258	0.078991	0.355789	0.921323	0.154486	6.69546e-08	0.0907862
Atg14	grey	9.00802	4.56961	4.43841	0.131203	0.0638918	-0.0574858	-0.149423	-0.0297034	0.217524	-0.290335	-6.80601e-05	0.299095	-0.212668	0.205846	-0.262506	0.139181	-0.212177	-0.187787	-0.127276	-0.186769	-0.106972	0.104717	-0.185687	0.183902	0.680317	0.710901	0.333006	0.848212	0.156074	0.0558977	0.99965	0.0485799	0.165753	0.180074	0.0851653	0.367566	0.166756	0.222211	0.410336	0.224771	0.489482	0.498735	0.227517	0.232098
Atg16l1	darkorange2	98.2622	47.2607	51.0015	-3.74084	0.519059	-0.605817	0.139739	-0.307364	0.223708	-0.0320728	0.0668303	0.663141	-0.218242	0.626181	-0.302555	-0.0987331	-0.716345	-0.580045	-0.196458	-0.0970544	-0.165567	-0.129422	-0.664951	0.00127677	0.000306099	1.31521e-05	0.365629	0.042402	0.144356	0.836263	0.666452	9.33787e-07	0.154678	5.46096e-06	0.045912	0.523716	4.56012e-08	3.68016e-05	0.2012	0.530833	0.282795	0.402422	8.51048e-07	0.993437
Atg16l2	grey	13.896	6.22474	7.67128	-1.44654	0.300605	-0.252055	-0.0228557	0.0196011	0.386406	0.00958331	0.0454195	0.400359	-0.216044	0.106606	-0.342652	0.119949	-0.375207	-0.36882	-0.269993	-0.0732031	0.0710608	-0.228888	-0.352545	-0.248144	0.0474005	0.0988235	0.882925	0.899504	0.00957439	0.95077	0.769708	0.00708351	0.158979	0.49098	0.0227937	0.438012	0.0120858	0.0137554	0.0763189	0.636763	0.646683	0.135049	0.0189198	0.104348
Atg2a	darkturquoise	52.4136	12.5879	39.8257	-27.2378	-0.130776	-0.288084	0.270184	0.32676	-0.207982	-0.22212	-0.450133	-0.341196	0.634699	0.612652	0.27605	-0.611378	0.106297	0.117382	-0.0512951	-0.380939	-0.00912551	0.566324	0.210225	0.039375	0.397474	0.0579152	0.0761038	0.0303953	0.175499	0.147301	0.00217056	0.0234161	3.7103e-06	9.85929e-06	0.0697056	1.04086e-05	0.492243	0.447948	0.740889	0.0107379	0.953119	6.14799e-05	0.170782	0.799678
Atg2b	darkturquoise	25.7001	6.041	19.6591	-13.6181	0.0734791	-0.391048	0.319653	0.39574	-0.136828	-0.111276	-0.426235	-0.142248	0.50175	0.541392	0.119064	-0.547954	-0.078561	0.0714058	-0.235339	-0.323533	0.110575	0.21264	0.0409852	-0.106273	0.635489	0.00867317	0.0344179	0.00783743	0.3758	0.472074	0.00391478	0.356998	0.000520627	0.000147698	0.441423	0.000118062	0.612227	0.645081	0.124095	0.0321707	0.474888	0.16581	0.791665	0.49234
Atg3	grey	7.03715	3.3658	3.67136	-0.305559	0.23293	-0.346097	0.240223	0.236038	-0.158543	0.110304	0.0149895	0.0939903	0.0858312	0.232877	0.139103	-0.276498	-0.195814	0.146985	0.00742425	0.148511	-0.348512	-0.229539	-0.173181	-0.307283	0.128104	0.0213755	0.116256	0.12295	0.303998	0.475976	0.923066	0.543945	0.579597	0.128195	0.367839	0.0692352	0.202712	0.341043	0.961852	0.335999	0.0204259	0.133912	0.260927	0.0424597
Atg4b	grey	18.3307	8.13438	10.1963	-2.06192	-0.0119122	-0.0472583	-0.336344	0.0212619	0.447112	-0.289928	-0.016971	0.412149	-0.252522	0.242596	-0.365797	0.230172	-0.240974	-0.152951	-0.18184	-0.401205	-0.0641978	0.123513	-0.20069	-0.0195522	0.938827	0.760654	0.0255947	0.891038	0.00234407	0.0562587	0.912933	0.00543699	0.0981797	0.112585	0.0146118	0.132813	0.115085	0.321585	0.237464	0.00695249	0.678868	0.424423	0.191472	0.899754
Atg4c	steelblue	8.08095	1.01994	7.06101	-6.04107	-0.0652796	0.158468	-0.231861	-0.419614	-0.0297563	0.0552051	0.295868	0.190319	-0.320455	-0.202153	-0.0431399	0.280789	-0.0514331	0.0110928	0.237339	0.0653311	0.50524	-0.115866	-0.127417	0.246448	0.673755	0.304229	0.129915	0.00457621	0.847945	0.721901	0.0511795	0.215926	0.0339431	0.188187	0.780974	0.0648545	0.740217	0.943028	0.120839	0.673512	0.000468818	0.453876	0.409812	0.106816
Atg4d	grey	33.8422	15.346	18.4963	-3.1503	-0.140174	0.0156614	0.277898	-0.092062	-0.597298	0.454524	0.0654849	-0.470574	0.456504	0.0661682	0.690869	-0.296096	0.29657	0.252398	0.357337	0.0826487	0.166689	0.424836	0.243578	0.347151	0.364126	0.919629	0.0677806	0.552275	1.86627e-05	0.00193864	0.672787	0.00126617	0.0018414	0.669567	2.09607e-07	0.0509925	0.0506045	0.0983505	0.0172523	0.593784	0.279498	0.00404715	0.111093	0.0209567
Atg5	grey	82.7072	20.7656	61.9415	-41.1759	-0.460071	0.672916	-0.614793	-0.143034	0.227056	0.0342524	0.382861	-0.0749035	-0.382173	-0.69134	-0.218979	0.675208	0.397917	-0.0428436	0.272127	-0.00906405	-0.018776	-0.0375048	0.278851	0.0764786	0.0016771	5.61492e-07	8.99557e-06	0.35432	0.138288	0.825304	0.0103158	0.628933	0.0104652	2.04067e-07	0.153255	4.96982e-07	0.00747398	0.782442	0.0739356	0.953434	0.903714	0.809011	0.0668049	0.621715
Atg7	grey	38.1938	16.3283	21.8655	-5.5372	0.294469	-0.44313	0.0199423	0.18021	0.451876	-0.23304	-0.133029	0.422273	-0.0476807	0.538989	-0.5272	-0.174016	-0.45229	-0.462819	-0.242784	-0.285855	-0.278754	-0.107621	-0.339944	-0.565976	0.052341	0.00259139	0.897764	0.241769	0.00207573	0.12792	0.389324	0.00429973	0.758579	0.000160142	0.000236071	0.258599	0.00205372	0.00155955	0.112298	0.0599691	0.0669036	0.486836	0.0239629	6.22664e-05
Atl1	darkorange2	176.456	105.035	71.4209	33.614	0.754093	-0.641624	0.243046	-0.326116	0.188134	-0.0431462	0.0661667	0.843573	-0.429145	0.407177	-0.359076	-0.00341826	-0.885467	-0.481626	-0.375165	0.221679	-0.0431041	-0.594532	-0.834825	0.0893931	3.42289e-09	2.68631e-06	0.111899	0.0307434	0.221341	0.780944	0.669574	6.56264e-13	0.0036516	0.00608561	0.0166791	0.982431	1.44296e-15	0.000932856	0.0120961	0.148125	0.781152	2.08638e-05	1.88047e-12	0.563903
Atl2	grey	8.36025	4.63698	3.72327	0.913706	-0.276318	0.200345	-0.0470381	0.0773245	0.0112437	-0.461209	-0.286445	-0.256089	0.108787	0.0108887	0.0165942	-0.103663	0.254469	0.246669	-0.0306407	-0.094173	-0.189482	0.236122	0.292307	0.192254	0.0694242	0.192251	0.761737	0.617853	0.942254	0.00162749	0.0594192	0.0933642	0.482099	0.944074	0.914859	0.503089	0.0955284	0.106492	0.843481	0.543159	0.217988	0.122812	0.0541776	0.211204
Atmin	grey	46.0944	17.6299	28.4644	-10.8345	-0.276045	-0.0406071	0.0652832	0.251102	0.0818784	-0.382476	-0.548391	-0.333578	0.543896	0.534654	0.13618	-0.397301	0.208067	0.0497252	-0.213745	-0.629194	0.0337401	0.784689	0.328966	0.106733	0.069711	0.793545	0.673738	0.100148	0.59724	0.0103993	0.000116293	0.0269103	0.000135676	0.000185011	0.378087	0.00757529	0.175318	0.748557	0.163569	4.76945e-06	0.827877	2.91248e-10	0.029229	0.490458
Atox1	blue	345.295	222.263	123.032	99.231	-0.792198	0.954353	-0.78189	-0.000603575	0.24169	-0.179424	0.436128	-0.345989	-0.309712	-0.740711	-0.191645	0.676784	0.72285	0.221452	0.630254	-0.0445399	-0.0571047	0.294682	0.58467	-0.14125	1.49615e-10	1.16353e-23	3.70844e-10	0.996898	0.113976	0.243861	0.0030824	0.0214186	0.0407697	9.01605e-09	0.212684	4.56699e-07	3.00807e-08	0.148553	4.54608e-06	0.77405	0.712735	0.0521628	3.07932e-05	0.360418
Atp11b	grey	34.7356	16.4068	18.3288	-1.92205	0.00339961	-0.173992	0.480724	0.338995	-0.501975	-0.0635923	-0.373658	-0.437102	0.515497	0.223373	0.544334	-0.578415	0.197943	0.475275	-0.0273966	0.141501	-0.249862	0.128171	0.269001	0.0505409	0.982527	0.258667	0.000956789	0.0243846	0.000517142	0.681736	0.0124741	0.00300953	0.000342243	0.144973	0.000133666	3.91611e-05	0.197749	0.00111326	0.859878	0.359557	0.101892	0.407024	0.0774482	0.74457
Atp13a2	cyan	100.837	31.6071	69.2297	-37.6226	0.575938	-0.717574	0.878577	0.0634489	-0.502782	0.224774	-0.424732	-0.0759462	0.550399	0.662972	0.592199	-0.757318	-0.362262	0.0706632	-0.337794	0.183802	-0.00834908	0.0934746	-0.259626	0.271981	4.30143e-05	4.21898e-08	4.59021e-15	0.682416	0.000504793	0.142402	0.00405714	0.624151	0.000108476	9.41858e-07	2.29029e-05	2.6856e-09	0.01567	0.648532	0.0249266	0.232354	0.957104	0.546167	0.0887733	0.0740966
Atp13a3	skyblue3	23.6752	4.31088	19.3643	-15.0535	0.371863	-0.350967	0.544741	-0.168546	-0.488499	0.214532	0.0592922	-0.0516362	0.128364	0.131512	0.425654	-0.375006	-0.184022	0.239827	0.214217	0.624266	0.0589572	-0.208079	-0.208972	0.0274866	0.0129371	0.0194976	0.00013182	0.274101	0.000767439	0.161987	0.702228	0.739227	0.406312	0.394802	0.00396933	0.0121356	0.231787	0.116877	0.16262	5.94733e-06	0.703834	0.175291	0.173405	0.859422
Atp1a1	grey	100.829	25.0321	75.797	-50.7649	0.75312	-0.537535	0.306408	-0.534015	-0.0909397	0.299467	0.410692	0.720532	-0.461203	0.162944	-0.162482	0.0439486	-0.78265	-0.395111	0.0631677	0.595498	0.222115	-0.69103	-0.822913	0.103058	3.68019e-09	0.000168123	0.0430819	0.00018896	0.557151	0.048287	0.00562053	3.49339e-08	0.00162777	0.290596	0.291983	0.776972	3.4743e-10	0.0079453	0.68375	2.00697e-05	0.147309	2.07693e-07	7.1743e-12	0.505597
Atp1a2	darkgreen	16.2722	3.34591	12.9263	-9.58035	-0.0242914	-0.0947459	0.207112	0.678537	-0.190976	-0.167186	-0.109401	-0.253789	0.278905	0.131317	0.208763	-0.332979	0.140787	0.435974	0.196479	0.175888	-0.2903	0.0676795	0.176252	-0.352251	0.875627	0.540697	0.177352	4.15472e-07	0.214314	0.278047	0.479619	0.0964481	0.0667498	0.39551	0.173845	0.0272025	0.36201	0.00309408	0.201153	0.253433	0.0559288	0.662465	0.252436	0.0190263
Atp1a3	bisque4	161.519	53.6737	107.846	-54.1719	0.889984	-0.795762	0.622197	-0.306289	-0.185129	0.184597	0.0345554	0.629122	-0.151829	0.539407	0.0882543	-0.307761	-0.855845	-0.290112	-0.254476	0.432813	0.0247556	-0.466025	-0.808737	0.187043	6.48665e-16	1.0802e-10	6.51744e-06	0.0431671	0.228943	0.230307	0.823783	4.78501e-06	0.325191	0.000157914	0.568899	0.0421222	1.33845e-13	0.0560948	0.095519	0.00334213	0.873269	0.00143164	3.11877e-11	0.22408
Atp1b1	bisque4	153.538	59.4039	94.1338	-34.7299	0.915449	-0.621504	0.5459	-0.517312	-0.266888	0.525041	0.341955	0.645008	-0.391311	0.0851813	0.151095	-0.0140013	-0.797113	-0.242187	-0.123202	0.76027	0.139972	-0.765148	-0.847086	0.237506	3.32168e-18	6.71931e-06	0.000126699	0.00032337	0.0798957	0.000253068	0.02309	2.28748e-06	0.00862433	0.582482	0.327564	0.928125	9.53076e-11	0.113211	0.425599	2.14371e-09	0.364822	1.46666e-09	4.22305e-13	0.120569
Atp1b2	grey	6.6668	3.39506	3.27174	0.123315	-0.0591653	0.135743	-0.0948023	0.420086	0.336883	-0.46966	-0.137579	0.0241063	-0.157064	-0.120322	-0.113209	0.107842	0.0470292	0.400587	-0.101671	0.0449789	0.109819	-0.0560913	0.0789402	-0.305082	0.702837	0.379634	0.540455	0.00452607	0.0253448	0.00129798	0.373161	0.876567	0.308587	0.436581	0.464362	0.485938	0.76178	0.00704797	0.511374	0.771882	0.477928	0.71762	0.610506	0.0440391
Atp1b3	midnightblue	38.5302	3.52048	35.0097	-31.4892	-0.140927	0.101226	0.368792	0.232718	-0.531157	0.126953	-0.07369	-0.607921	0.421048	-0.121897	0.5911	-0.391777	0.415184	0.630506	0.37275	0.44017	-0.0695831	0.15499	0.393232	-0.076114	0.361529	0.513233	0.0137631	0.128463	0.000207567	0.411533	0.634517	1.20441e-05	0.00442525	0.430554	2.39256e-05	0.0085385	0.0050714	4.49432e-06	0.0127065	0.00278981	0.653562	0.3151	0.00827511	0.623383
Atp2a2	bisque4	92.1259	29.8348	62.2911	-32.4562	0.773337	-0.709421	0.719427	-0.230387	-0.474623	0.232924	-0.040517	0.375818	0.0139863	0.3953	0.389744	-0.405024	-0.653033	-0.0207511	-0.213469	0.520067	0.0856645	-0.450444	-0.626544	0.413841	7.59567e-10	7.01342e-08	3.74967e-08	0.132442	0.00113344	0.128115	0.793993	0.0119355	0.928201	0.00791266	0.0089187	0.0063866	1.55004e-06	0.893641	0.164127	0.000296513	0.580336	0.00215337	5.37319e-06	0.00523042
Atp2b1	grey	96.2507	31.563	64.6878	-33.1248	0.747684	-0.677212	0.827519	-0.287676	-0.690725	0.546529	-0.0960672	0.182215	0.22047	0.305323	0.543075	-0.481112	-0.536108	-0.0639449	-0.279527	0.458655	0.331951	-0.394856	-0.516381	0.66486	5.48391e-09	4.46294e-07	4.32684e-12	0.0582862	2.11331e-07	0.000123994	0.535041	0.236482	0.150406	0.0438637	0.000139516	0.00094642	0.000176304	0.680065	0.0661186	0.00174072	0.0277101	0.00798932	0.000332935	8.55021e-07
Atp2b2	cyan	85.7272	28.9266	56.8006	-27.874	0.533175	-0.58229	0.851047	-0.163262	-0.771262	0.427844	-0.177017	-0.106725	0.456143	0.416678	0.738359	-0.631096	-0.29759	0.10299	-0.0996385	0.372533	0.302131	-0.00643492	-0.272813	0.619763	0.000194266	3.3763e-05	2.53439e-13	0.289642	8.99671e-10	0.0037673	0.250349	0.49049	0.00185881	0.00489948	1.06248e-08	4.37551e-06	0.0497788	0.505884	0.519897	0.0127625	0.046232	0.966932	0.0731809	7.2523e-06
Atp2b4	grey	33.9877	14.4614	19.5263	-5.06491	0.591913	-0.539489	0.387817	0.0460088	0.185982	0.000265873	-0.235984	0.380676	-0.0307306	0.276777	-0.238446	-0.219218	-0.556787	-0.367214	-0.507098	0.106849	0.211085	-0.420472	-0.467904	-0.122982	2.31654e-05	0.000157476	0.0092923	0.766803	0.226767	0.998633	0.123037	0.0107968	0.843028	0.068943	0.119064	0.152797	8.66794e-05	0.0142049	0.000443163	0.489984	0.168999	0.00448538	0.00136109	0.426431
Atp2c1	skyblue3	35.5069	7.2739	28.233	-20.9591	0.469519	-0.40603	0.506845	-0.259739	-0.463094	0.222478	0.220512	0.14645	-0.0370328	0.202952	0.338478	-0.300601	-0.340724	0.0713775	0.303936	0.669084	-0.178886	-0.272445	-0.37866	0.176786	0.00130296	0.00624447	0.000446573	0.0886294	0.00154818	0.146633	0.150328	0.342822	0.811371	0.186409	0.0246165	0.0474035	0.0236213	0.645213	0.0448808	6.86917e-07	0.245302	0.0735848	0.0112575	0.250977
Atp5a1	darkorange2	159.622	112.988	46.6336	66.3549	0.545065	-0.379615	-0.079775	-0.479229	0.157043	0.11129	0.50699	0.884304	-0.642428	0.176313	-0.371129	0.311783	-0.759228	-0.451557	0.0909407	0.267483	0.0898161	-0.538247	-0.809877	0.124477	0.000130372	0.0110371	0.606724	0.000997635	0.308654	0.472017	0.000444612	1.76314e-15	2.58615e-06	0.252268	0.0131305	0.0393731	2.32209e-09	0.00209278	0.557146	0.0792007	0.562053	0.000164173	2.78366e-11	0.42079
Atp5b	grey	15.1205	6.51235	8.60814	-2.09579	0.228173	-0.26907	0.115629	-0.226914	-0.345624	0.278413	0.332128	0.2584	-0.0415043	0.282396	0.202565	-0.0565749	-0.298603	-0.0586778	0.32328	0.174094	0.161527	-0.000768854	-0.345877	0.288216	0.136306	0.077369	0.454805	0.138541	0.0215655	0.0672514	0.0276224	0.0903447	0.789086	0.0632711	0.187268	0.715287	0.048969	0.705174	0.0323139	0.258382	0.294869	0.996048	0.0214636	0.0577953
Atp5c1	greenyellow	205.476	88.0342	117.442	-29.4076	-0.358641	0.701704	-0.713032	-0.32164	0.243623	0.0955934	0.693982	0.157456	-0.708762	-0.835613	-0.248733	0.913394	0.262929	0.032505	0.455317	0.261649	0.036677	-0.238947	0.0745044	-0.0137756	0.0168208	1.11705e-07	5.61193e-08	0.0332513	0.111025	0.537066	1.75425e-07	0.307367	7.30203e-08	1.71465e-12	0.103501	5.38955e-18	0.0846447	0.834088	0.00189915	0.0862267	0.813151	0.118267	0.630767	0.92928
Atp5d	greenyellow	166.247	73.8559	92.3911	-18.5352	-0.224549	0.575364	-0.628704	-0.49393	0.165114	0.280149	0.845004	0.244646	-0.713072	-0.733666	-0.242916	0.873949	0.122391	-0.163489	0.585547	0.322229	0.211331	-0.232846	-0.0876759	0.0825297	0.142813	4.39548e-05	4.87617e-06	0.000655848	0.28413	0.0654936	5.49124e-13	0.109487	5.59793e-08	1.46678e-08	0.112098	9.60728e-15	0.428677	0.288963	2.9761e-05	0.0329123	0.168492	0.128246	0.571445	0.594317
Atp5e	blue	301.112	190.399	110.713	79.6861	-0.711408	0.92416	-0.660164	-0.107523	0.0585837	-0.00665268	0.471642	-0.372407	-0.286263	-0.79638	-0.0476943	0.632297	0.704727	0.270549	0.638648	0.0914927	0.0255375	0.193651	0.546536	-0.0183106	6.20624e-08	3.69214e-19	1.08622e-06	0.487237	0.705625	0.965814	0.0012299	0.0127952	0.0595885	1.02019e-10	0.758512	4.14248e-06	9.32482e-08	0.075692	3.08934e-06	0.554746	0.869301	0.207843	0.000123963	0.90609
Atp5f1	darkorange	112.386	12.8824	99.5033	-86.6209	-0.0389969	0.420819	-0.446169	-0.534631	-0.00634184	0.454275	0.858658	0.285846	-0.709416	-0.747493	-0.118903	0.782404	0.0191851	-0.130738	0.520418	0.524635	0.0768282	-0.465069	-0.196945	0.0582727	0.801563	0.00444904	0.00240065	0.000185155	0.96741	0.00195115	9.10651e-14	0.0599773	7.01552e-08	5.56055e-09	0.442048	3.54835e-10	0.901626	0.397614	0.000293237	0.000256386	0.620118	0.00146878	0.200064	0.707118
Atp5g1	blue	252.537	133.302	119.236	14.0664	-0.618299	0.853424	-0.689262	-0.222489	0.0980144	0.0326754	0.638863	-0.216087	-0.417965	-0.766876	-0.118761	0.711874	0.571354	0.141393	0.749279	0.191756	0.0321734	0.126483	0.389117	-0.0555145	7.73053e-06	1.85242e-13	2.29588e-07	0.146611	0.526757	0.83323	3.05837e-06	0.158893	0.00475543	1.27933e-09	0.442598	6.02998e-08	5.10718e-05	0.359927	4.88354e-09	0.212412	0.835757	0.413283	0.00903873	0.720406
Atp5g2	blue	168.713	91.2573	77.4559	13.8014	-0.517267	0.800401	-0.663859	-0.197956	0.19294	0.0474462	0.52178	-0.121375	-0.456808	-0.78997	-0.272224	0.706614	0.476769	0.0823546	0.490396	0.136079	0.023504	-0.0936502	0.328448	-0.149479	0.000323825	7.00031e-11	9.00106e-07	0.197718	0.20955	0.759731	0.000280848	0.432546	0.00182685	1.82827e-10	0.0738282	8.32135e-08	0.00106825	0.595102	0.000726655	0.378443	0.879628	0.54541	0.0294996	0.332824
Atp5g3	greenyellow	199.558	95.313	104.245	-8.93194	-0.2077	0.617992	-0.661784	-0.455158	0.258837	0.143953	0.7938	0.302724	-0.827711	-0.80795	-0.322523	0.933183	0.105869	-0.0751544	0.489376	0.378087	0.0881333	-0.360079	-0.0949362	0.0044377	0.176097	7.83436e-06	1.00064e-06	0.001907	0.0897818	0.351206	1.29333e-10	0.0457847	4.23515e-12	3.37169e-11	0.0327436	2.82295e-20	0.493997	0.62778	0.000748345	0.0113916	0.569431	0.0163555	0.539881	0.977192
Atp5h	blue	338.001	205.622	132.379	73.2425	-0.688746	0.934198	-0.731276	-0.104161	0.163517	-0.0208396	0.531342	-0.278046	-0.387114	-0.83753	-0.129685	0.741372	0.654676	0.215342	0.615555	0.0925776	0.0244603	0.140909	0.48911	-0.0686532	2.36367e-07	2.06729e-20	1.72411e-08	0.501032	0.28888	0.89319	0.000206312	0.0676288	0.00943191	1.36711e-12	0.401457	8.60706e-09	1.42925e-06	0.16037	8.70538e-06	0.550042	0.874769	0.361589	0.000754086	0.657905
Atp5j	blue	250.533	147.674	102.86	44.8139	-0.74491	0.882348	-0.487972	0.0447442	-0.10992	0.0396526	0.299902	-0.597506	-0.0145185	-0.707933	0.143657	0.39647	0.830858	0.416131	0.602958	0.0695515	-0.0375323	0.30678	0.708074	-0.0815582	6.69621e-09	2.45799e-15	0.000779114	0.773041	0.477522	0.798295	0.0479462	1.85065e-05	0.925477	7.68116e-08	0.352206	0.00771389	2.97098e-12	0.00496183	1.48077e-05	0.653709	0.808874	0.0428161	7.61512e-08	0.59868
Atp5j2	blue	348.274	237.213	111.061	126.152	-0.794969	0.966858	-0.701577	0.0351103	0.147601	-0.166278	0.336787	-0.430384	-0.225627	-0.746973	-0.0732761	0.608162	0.772295	0.343953	0.549385	-0.0402581	-0.033088	0.316876	0.644058	-0.0625188	1.162e-10	1.58049e-26	1.1255e-07	0.820999	0.339001	0.280702	0.0253889	0.00354438	0.140854	5.77334e-09	0.636426	1.1923e-05	8.27103e-10	0.022249	0.000112364	0.795281	0.831155	0.0361041	2.39356e-06	0.686831
Atp5k	blue	325.791	220.28	105.511	114.768	-0.810505	0.95378	-0.615864	0.108119	0.0639053	-0.133499	0.234339	-0.544897	-0.0814716	-0.71164	0.00603472	0.493391	0.833393	0.386645	0.506471	-0.0800117	0.0137667	0.374825	0.724644	-0.0400154	2.61395e-11	1.5034e-23	8.59038e-06	0.484812	0.680253	0.387636	0.125748	0.000131121	0.599069	6.11796e-08	0.968988	0.000666231	2.22099e-12	0.00952611	0.000451677	0.605653	0.929326	0.0121806	2.67648e-08	0.796489
Atp5l	blue	360.598	237.964	122.634	115.33	-0.76787	0.965189	-0.775103	-0.0348214	0.247813	-0.179217	0.416427	-0.319994	-0.342953	-0.780924	-0.187239	0.711231	0.702051	0.233085	0.557611	-0.027084	-0.00735974	0.248213	0.561339	-0.0768142	1.18204e-09	4.36437e-26	6.56742e-10	0.822448	0.104825	0.244414	0.00492799	0.0342152	0.0226667	4.02763e-10	0.223586	6.27474e-08	1.09424e-07	0.127844	8.41793e-05	0.861461	0.962183	0.104249	7.36699e-05	0.620182
Atp5o	greenyellow	221.491	86.2059	135.285	-49.0794	-0.352595	0.718737	-0.684386	-0.384035	0.184367	0.179279	0.772529	0.125993	-0.689186	-0.822781	-0.211493	0.894615	0.278241	0.00542616	0.56968	0.301399	0.0706155	-0.190572	0.0761219	0.00529487	0.0189015	3.91848e-08	3.01585e-07	0.0100649	0.230899	0.24425	8.11485e-10	0.415106	2.30575e-07	7.27779e-12	0.168158	2.75382e-16	0.0674281	0.972114	5.43421e-05	0.0467891	0.648753	0.215302	0.623347	0.972788
Atp5s	greenyellow	123.939	40.2	83.7392	-43.5392	-0.390145	0.669232	-0.61142	-0.288747	0.222725	0.190976	0.57786	-0.0199977	-0.517867	-0.786899	-0.169811	0.77583	0.358495	0.0469087	0.38964	0.194873	0.0533557	-0.104628	0.192058	-0.0863056	0.00884247	6.81639e-07	1.03902e-05	0.0573146	0.146172	0.214314	3.99964e-05	0.897481	0.000317789	2.4006e-10	0.270462	6.1833e-10	0.0168687	0.762373	0.00893837	0.204933	0.730863	0.499102	0.21168	0.577495
Atp5sl	grey	41.8994	12.8449	29.0545	-16.2096	-0.0657739	0.36036	-0.391888	-0.266522	0.27225	0.225076	0.382038	0.215409	-0.484544	-0.502778	-0.127697	0.637326	0.0273066	-0.0641012	0.0052578	0.0659982	0.138764	-0.120046	-0.0819046	0.167378	0.671424	0.0162661	0.00851816	0.0803259	0.0737991	0.141853	0.0104946	0.160236	0.000859098	0.000504857	0.408775	3.28561e-06	0.860333	0.679325	0.972979	0.670367	0.369019	0.437641	0.597123	0.277488
Atp6ap1	bisque4	121.324	44.1729	77.1515	-32.9785	0.846403	-0.603586	0.474446	-0.326235	-0.0679216	0.206218	0.245614	0.645226	-0.395772	0.202611	-0.0321783	-0.0502782	-0.775476	-0.252215	-0.115351	0.687655	-0.0825502	-0.656372	-0.786308	0.0255329	4.60466e-13	1.44286e-05	0.00113898	0.0306784	0.661331	0.179272	0.108044	2.26373e-06	0.00783203	0.187167	0.835732	0.745853	6.36742e-10	0.0986028	0.455897	2.5132e-07	0.594225	1.31382e-06	2.52848e-10	0.869324
Atp6ap2	bisque4	144.738	49.8481	94.8899	-45.0418	0.896386	-0.654548	0.473433	-0.436785	-0.0991358	0.334709	0.275039	0.703908	-0.417351	0.174666	-0.0778489	-0.0425774	-0.833907	-0.339727	-0.151332	0.675784	-0.00419559	-0.778572	-0.849708	0.0399686	1.96373e-16	1.43839e-06	0.00117111	0.00303305	0.522015	0.026366	0.0707764	9.79475e-08	0.00482363	0.256797	0.615465	0.783762	2.09272e-12	0.0240588	0.326798	4.81891e-07	0.978436	4.91583e-10	3.0169e-13	0.796722
Atp6v0a1	darkturquoise	139.239	21.1232	118.116	-96.9929	0.766931	-0.77665	0.489096	-0.238242	-0.0287181	-0.0367327	-0.0279193	0.632495	-0.139397	0.646838	-0.133387	-0.329137	-0.826656	-0.348861	-0.217908	0.273645	-0.042595	-0.376418	-0.750661	0.0431816	1.27381e-09	5.77539e-10	0.000754395	0.119388	0.853191	0.812872	0.857232	4.10523e-06	0.366816	2.09523e-06	0.388036	0.0291402	4.7622e-12	0.0202916	0.155326	0.0722749	0.783675	0.0117896	4.41341e-09	0.780768
Atp6v0a2	cyan	67.2949	15.5544	51.7405	-36.1861	0.333783	-0.523408	0.743713	0.120528	-0.621647	0.236969	-0.22431	-0.255037	0.605305	0.585345	0.61436	-0.739718	-0.134736	0.172897	0.095628	0.222748	-0.0114653	0.246135	-0.0705466	0.19312	0.0268112	0.000266649	7.29314e-09	0.43579	6.67745e-06	0.121436	0.143249	0.0947655	1.34352e-05	2.99959e-05	9.16444e-06	9.66527e-09	0.38321	0.261723	0.536917	0.146129	0.941118	0.107276	0.649074	0.209116
Atp6v0b	grey	54.464	18.7543	35.7096	-16.9553	-0.142727	0.553808	-0.128276	-0.18676	-0.0716721	0.269424	0.403535	-0.219526	-0.297503	-0.759281	0.217678	0.487301	0.348873	0.289505	0.334491	0.566801	0.133543	-0.127167	0.207747	0.110517	0.355365	9.62924e-05	0.406635	0.224795	0.643847	0.0769651	0.00660237	0.152206	0.0498484	2.3126e-09	0.155773	0.000794228	0.020287	0.0566352	0.0264702	6.04154e-05	0.387477	0.410738	0.175996	0.475119
Atp6v0c	bisque4	98.371	14.6245	83.7465	-69.122	0.569252	-0.141705	0.0317511	-0.579347	0.0838801	0.394754	0.566112	0.668095	-0.708901	-0.330471	-0.0956188	0.516125	-0.561677	-0.257671	0.00390967	0.634357	0.273367	-0.693875	-0.682469	0.198212	5.52086e-05	0.358858	0.837884	3.7795e-05	0.588277	0.00800699	6.1959e-05	7.23273e-07	7.24051e-08	0.0284548	0.536957	0.000335601	7.27775e-05	0.0912892	0.979906	3.7693e-06	0.0725769	1.7651e-07	3.35231e-07	0.197126
Atp6v0d1	greenyellow	94.1793	40.4042	53.7751	-13.3709	-0.405814	0.581774	-0.773331	-0.209164	0.546188	-0.242801	0.410836	0.210944	-0.591127	-0.535704	-0.524501	0.796773	0.171886	-0.176966	0.21823	-0.152883	0.357646	-0.0104428	0.0655261	-0.0581459	0.00627474	3.44395e-05	7.59958e-10	0.173002	0.000125455	0.112273	0.00560224	0.16929	2.38994e-05	0.000178684	0.00025749	9.83683e-11	0.264565	0.250487	0.154702	0.321806	0.0171494	0.946361	0.672592	0.707727
Atp6v0e	purple	64.3643	29.677	34.6873	-5.01033	-0.284827	0.38579	-0.179124	-0.0521624	-0.348247	0.325144	0.609387	-0.284945	-0.0966044	-0.464458	0.125498	0.178507	0.376976	0.211356	0.899083	0.482788	-0.0272203	-0.0828797	0.230401	-0.169183	0.0609353	0.00969978	0.244664	0.736664	0.0205284	0.0312743	1.13237e-05	0.0608244	0.532749	0.00149293	0.416956	0.246321	0.0116553	0.168441	1.15946e-16	0.000902842	0.860771	0.592749	0.132417	0.272265
Atp6v0e2	grey	26.6642	13.2701	13.3942	-0.124096	-0.17341	0.41575	-0.205393	-0.144337	0.177209	0.0242065	0.0958944	-0.0994323	-0.200518	-0.393303	0.15474	0.431663	0.229326	0.112916	-0.0701335	0.00673984	0.136836	0.232487	0.156236	0.291908	0.260288	0.00500563	0.181056	0.349909	0.249827	0.876058	0.535779	0.520765	0.191861	0.00826243	0.315892	0.00343654	0.134283	0.465525	0.650997	0.965366	0.375772	0.128852	0.311177	0.0545222
Atp6v1a	darkorange2	177.076	131.458	45.6176	85.8408	0.464593	-0.374801	-0.191289	-0.258014	0.407295	-0.166398	0.31376	0.894952	-0.641012	0.22202	-0.613215	0.289907	-0.732292	-0.486716	-0.0912359	0.0881636	-0.130595	-0.552794	-0.729048	-0.152167	0.00148757	0.0121865	0.213551	0.0908434	0.00606945	0.280352	0.0380765	2.58355e-16	2.76496e-06	0.147486	9.62486e-06	0.0562768	1.60998e-08	0.000807615	0.555862	0.569298	0.398134	9.97823e-05	2.00147e-08	0.324103
Atp6v1b2	darkorange2	215.515	138.797	76.7183	62.0788	0.727231	-0.68374	0.164607	-0.282422	0.216868	0.00385583	0.103756	0.890696	-0.4323	0.437266	-0.413328	0.00822054	-0.904757	-0.503785	-0.363022	0.130395	-0.0914691	-0.629136	-0.856123	-0.0462496	2.25793e-08	3.12551e-07	0.285634	0.0632464	0.157357	0.980182	0.502706	5.69973e-16	0.00338393	0.00299743	0.00529239	0.957764	3.64015e-17	0.000489819	0.0154374	0.398864	0.554848	4.78207e-06	1.28894e-13	0.765617
Atp6v1c1	darkorange2	97.6997	64.2928	33.4069	30.8859	0.514592	-0.285583	-0.0984503	-0.457201	0.319042	0.169885	0.280551	0.787787	-0.635976	-0.0643038	-0.387661	0.418531	-0.644622	-0.45944	-0.362594	0.200622	-0.0837367	-0.670646	-0.676121	-0.00475985	0.000352022	0.0602239	0.524911	0.00180824	0.0347833	0.27025	0.0650909	2.2198e-10	3.49798e-06	0.678366	0.00932307	0.0046932	2.32996e-06	0.00170518	0.015568	0.191624	0.588917	6.32947e-07	4.73278e-07	0.975537
Atp6v1d	darkorange2	211.432	142.589	68.843	73.7462	0.672089	-0.346239	-0.0387077	-0.606873	0.178675	0.380318	0.561076	0.914525	-0.768188	-0.119701	-0.406941	0.465918	-0.785971	-0.566541	-0.0981898	0.435621	0.122083	-0.82501	-0.870428	0.109433	5.86594e-07	0.0213186	0.803005	1.25851e-05	0.245869	0.0108775	7.43687e-05	4.1354e-18	1.15239e-09	0.438967	0.00611801	0.00143578	2.60439e-10	6.09927e-05	0.526014	0.00312093	0.429846	5.70959e-12	1.6534e-14	0.479488
Atp6v1e1	greenyellow	178.205	91.9906	86.2139	5.77675	-0.0787492	0.425182	-0.707372	-0.384181	0.51678	-0.0752101	0.687549	0.573188	-0.920413	-0.575037	-0.560923	0.937613	-0.144154	-0.259125	0.267307	0.195567	0.0159463	-0.391161	-0.293131	-0.0581342	0.611373	0.00401403	7.94766e-08	0.0100342	0.000328808	0.627525	2.52818e-07	4.76965e-05	9.79282e-19	4.44997e-05	7.47793e-05	6.98228e-21	0.350525	0.0894127	0.079406	0.203293	0.918172	0.00865209	0.0534718	0.707784
Atp6v1f	blue	359.279	213.24	146.039	67.2013	-0.689589	0.94027	-0.794692	-0.116296	0.286933	-0.0551115	0.490003	-0.22793	-0.441224	-0.863075	-0.225745	0.807258	0.628874	0.154405	0.492376	0.0103985	0.0466064	0.132229	0.468842	-0.0720307	2.25379e-07	2.87311e-21	1.19194e-10	0.452189	0.0589683	0.722354	0.000734955	0.136736	0.00271767	4.8903e-14	0.140641	3.61013e-11	4.83896e-06	0.316954	0.000686189	0.946588	0.76386	0.392205	0.00132705	0.642184
Atp6v1g1	blue	339.007	187.3	151.707	35.5925	-0.643141	0.913076	-0.779794	-0.144174	0.250564	0.00216992	0.573976	-0.177874	-0.496256	-0.892699	-0.208773	0.826213	0.587116	0.175001	0.563018	0.111606	0.00775976	0.025693	0.413343	-0.12063	2.50013e-06	5.80273e-18	4.4337e-10	0.350458	0.100903	0.988847	4.63093e-05	0.248028	0.000612672	3.94386e-16	0.173825	5.00144e-12	2.79922e-05	0.255871	6.93384e-05	0.470753	0.960129	0.868512	0.0052905	0.435397
Atp6v1g2	grey	61.3741	17.6317	43.7424	-26.1106	0.365037	-0.0760921	-0.156455	-0.399158	0.340744	0.313071	0.340349	0.562434	-0.555928	-0.231935	-0.26137	0.519109	-0.421045	-0.396875	-0.252562	0.13764	0.171526	-0.393767	-0.491913	0.0501071	0.0148339	0.623483	0.310493	0.00727328	0.0236125	0.0385243	0.0237851	7.08172e-05	8.93577e-05	0.12979	0.0865741	0.000305612	0.00442556	0.00764608	0.098124	0.372948	0.265581	0.00817993	0.00069546	0.746689
Atp6v1h	darkorange2	182.698	135.446	47.2518	88.1943	0.465757	-0.269271	-0.231485	-0.424453	0.378178	-0.042827	0.417146	0.912144	-0.793372	-0.0345971	-0.533953	0.473749	-0.702935	-0.438532	-0.126592	0.232159	-0.076065	-0.706803	-0.751192	-0.0127517	0.00144196	0.0771395	0.130556	0.00408405	0.0113703	0.782524	0.00484666	7.19167e-18	1.34482e-10	0.823574	0.000189346	0.00116099	1.03816e-07	0.0029053	0.412875	0.129408	0.623607	8.22657e-08	4.2443e-09	0.934525
Atp8a1	grey	70.4101	21.3501	49.06	-27.71	0.673588	-0.707413	0.630212	-0.0607208	-0.183754	-0.0686228	-0.313144	0.359905	0.0867799	0.538186	0.109893	-0.479044	-0.621573	-0.0635617	-0.429259	0.252986	0.00372962	-0.361899	-0.514149	0.134755	5.4182e-07	7.92795e-08	4.55473e-06	0.695396	0.23248	0.658048	0.0384766	0.0164115	0.575398	0.000164506	0.47763	0.00100279	6.69917e-06	0.681881	0.00364168	0.0975429	0.980831	0.0157825	0.000356896	0.383144
Atp8a2	grey	74.9877	20.8858	54.1019	-33.2161	0.675419	-0.733923	0.750347	-0.0685226	-0.29261	0.0514077	-0.320749	0.23033	0.219093	0.600128	0.38888	-0.556677	-0.569118	0.0284605	-0.366745	0.243578	0.149189	-0.10713	-0.473345	0.328303	4.91415e-07	1.44135e-08	4.51624e-09	0.658517	0.0539177	0.740341	0.0337705	0.13254	0.153036	1.66328e-05	0.00908456	8.70182e-05	5.54818e-05	0.854494	0.0143384	0.111093	0.333773	0.488836	0.00117393	0.0295758
Atp8b2	cyan	98.1976	22.6233	75.5744	-52.9511	0.287068	-0.541265	0.783675	0.155467	-0.502497	-0.000394728	-0.569209	-0.313704	0.693305	0.662743	0.597581	-0.85847	-0.112308	0.19706	-0.246575	-0.0166795	-0.0372949	0.317208	0.0131474	0.329933	0.058844	0.000148337	3.18018e-10	0.313594	0.000509124	0.997971	5.52955e-05	0.0381127	1.82379e-07	9.5292e-07	1.84506e-05	9.34657e-14	0.467949	0.199796	0.106629	0.914423	0.81006	0.0358991	0.932497	0.0287297
Atp9a	bisque4	144.61	45.0016	99.6082	-54.6067	0.842353	-0.86282	0.879071	-0.0906179	-0.394166	0.327751	-0.213834	0.268552	0.255584	0.637739	0.387171	-0.626023	-0.665561	-0.133353	-0.332138	0.362625	-0.0253723	-0.22777	-0.583603	0.226315	7.62993e-13	5.07164e-14	4.2347e-15	0.558553	0.00810977	0.0298671	0.163389	0.0779636	0.0940351	3.22305e-06	0.00942063	5.49963e-06	8.24732e-07	0.388158	0.0276174	0.0155586	0.870139	0.137019	3.20929e-05	0.139615
Atpaf1	cyan	29.0452	5.42559	23.6196	-18.194	0.308264	-0.215904	0.491541	-0.218316	-0.710983	0.59883	-0.0309953	-0.101331	0.211117	-0.0778499	0.687332	-0.200469	-0.0977714	0.256432	-0.193049	0.286273	0.413274	-0.191113	-0.13805	0.750141	0.0417705	0.159255	0.000703011	0.154535	6.37151e-08	1.75379e-05	0.841693	0.512797	0.168933	0.61546	2.55916e-07	0.19197	0.527787	0.0929116	0.209287	0.059579	0.00529888	0.213979	0.371511	4.58511e-09
Atpaf2	grey	29.3438	10.4772	18.8666	-8.38941	-0.290919	0.416605	-0.450232	-0.191228	0.0923586	0.280652	0.527588	-0.0228827	-0.291048	-0.484284	-0.106614	0.51188	0.252216	-0.120974	0.439254	0.0954124	-0.0184966	-0.0425688	0.123037	-0.122019	0.0553843	0.00490769	0.00216511	0.213699	0.55099	0.0649906	0.000233126	0.882788	0.0552712	0.000865461	0.490947	0.000382842	0.0986016	0.434082	0.00285388	0.53784	0.90514	0.783804	0.426224	0.43009
Atpif1	blue	383.994	262.013	121.982	140.031	-0.78269	0.985655	-0.760088	0.0641741	0.287298	-0.198998	0.278016	-0.37174	-0.279295	-0.793623	-0.18336	0.68832	0.745788	0.280795	0.384523	-0.121694	-0.0187028	0.256195	0.632227	-0.112418	3.46239e-10	4.37054e-34	2.17383e-09	0.67898	0.0586329	0.195321	0.0676595	0.0129693	0.0663537	1.31439e-10	0.2335	2.421e-07	6.28784e-09	0.0648481	0.00996227	0.431327	0.904088	0.0932242	4.15567e-06	0.467511
Atraid	grey	131.552	34.1706	97.3816	-63.211	-0.372109	0.739371	-0.486724	-0.0295402	0.224703	0.0207372	0.424588	-0.154329	-0.48278	-0.923892	-0.11172	0.706875	0.45015	0.292568	0.313808	0.375716	-0.00442873	-0.219946	0.304998	-0.156734	0.0128726	9.90233e-09	0.000807442	0.849037	0.142531	0.893711	0.00407095	0.317194	0.000903049	3.9648e-19	0.470295	8.19079e-08	0.00216963	0.0539532	0.0380454	0.0119606	0.977238	0.151403	0.0441007	0.30962
Atrn	cyan	78.6018	27.244	51.3578	-24.1138	0.652705	-0.68629	0.858477	-0.0641414	-0.540644	0.296993	-0.296781	0.0276961	0.365129	0.420908	0.541598	-0.620039	-0.429477	0.0319665	-0.321808	0.382582	0.241267	-0.19744	-0.3659	0.403514	1.57519e-06	2.7128e-07	9.33726e-14	0.679135	0.000151475	0.0502609	0.050433	0.858361	0.014807	0.00443983	0.000146675	7.16551e-06	0.0036226	0.836799	0.0331545	0.0103761	0.114629	0.198914	0.014582	0.00660546
Atrx	darkorange2	81.3589	36.5386	44.8203	-8.28171	0.59303	-0.636134	0.216369	-0.0815763	0.0541047	0.0896113	0.0232038	0.645036	-0.176257	0.370166	-0.322368	-0.142314	-0.713876	-0.44489	-0.296112	0.0407856	0.138965	-0.590379	-0.650369	-0.0747809	2.21572e-05	3.47239e-06	0.158337	0.598598	0.727229	0.562949	0.881155	2.28443e-06	0.252423	0.0133881	0.0328326	0.356774	5.32447e-08	0.00247939	0.0509793	0.792657	0.36832	2.46189e-05	1.76604e-06	0.629496
Atxn1	steelblue	25.3292	1.58607	23.7432	-22.1571	-0.0835468	0.0287583	0.269024	-0.0179546	-0.461374	0.307429	-0.250752	-0.408012	0.47284	-0.0450488	0.497616	-0.249051	0.236727	0.128069	-0.163851	-0.154149	0.596041	0.203333	0.244438	0.494836	0.589765	0.852988	0.0774212	0.907908	0.00162041	0.0423564	0.100638	0.00597222	0.00119029	0.771537	0.000588613	0.103047	0.121828	0.407399	0.287881	0.317765	1.96358e-05	0.185566	0.109797	0.000638715
Atxn10	darkorange2	120.708	79.9018	40.8065	39.0954	0.338082	-0.304923	-0.241114	-0.128311	0.543267	-0.359981	0.107601	0.785027	-0.550638	0.238035	-0.678139	0.255324	-0.614426	-0.45647	-0.249626	-0.0682434	-0.207642	-0.47292	-0.567408	-0.311628	0.0247955	0.0441552	0.114867	0.406507	0.000138606	0.0163869	0.486919	2.82802e-10	0.00010758	0.11972	4.24523e-07	0.094382	9.13856e-06	0.00184303	0.102227	0.659823	0.17622	0.00118768	5.90859e-05	0.0394761
Atxn2	grey	65.2752	22.4632	42.812	-20.3488	0.291125	-0.426166	0.0243515	0.0453185	0.442234	-0.504918	-0.170626	0.498911	-0.152447	0.612057	-0.450154	-0.153707	-0.505619	-0.326815	-0.223517	-0.231398	-0.301929	0.000496981	-0.392203	-0.274223	0.0552035	0.00392125	0.875322	0.770206	0.00265008	0.000473388	0.268135	0.000566508	0.323202	1.01124e-05	0.00216941	0.319171	0.000463473	0.030366	0.144706	0.130706	0.0463856	0.997445	0.00846062	0.0716506
Atxn3	grey	20.4348	9.33072	11.1041	-1.77337	-0.490749	0.251001	-0.124213	0.368588	0.0618191	-0.390459	-0.331362	-0.473311	0.331856	0.00995479	0.110812	-0.168104	0.465095	0.267095	0.0550863	-0.375408	-0.0408955	0.488083	0.513205	-0.0745101	0.000719295	0.10029	0.421782	0.0138195	0.69016	0.00878323	0.0280047	0.00117501	0.0277574	0.948864	0.473935	0.275378	0.00146775	0.0796535	0.722476	0.0120361	0.79211	0.000776642	0.00036749	0.630741
Atxn7l1	grey	36.9361	16.5194	20.4167	-3.89735	-0.291596	0.459294	-0.417401	-0.0461175	0.34156	0.0574142	0.200186	-0.0690712	-0.252081	-0.466936	-0.0884956	0.538536	0.285285	-0.0494326	-0.00300615	-0.108695	-0.0164456	0.140774	0.205241	-0.0875059	0.0547932	0.00171176	0.00481807	0.766268	0.0232592	0.711245	0.192612	0.655952	0.0987884	0.00139704	0.567839	0.00016259	0.0605037	0.749989	0.984549	0.482474	0.915619	0.362056	0.181386	0.572194
Atxn7l3	darkred	169.437	82.7519	86.6846	-3.93267	-0.336441	0.0436102	0.380223	0.39477	-0.505561	-0.00854718	-0.565413	-0.810239	0.898556	0.281257	0.634261	-0.666139	0.528751	0.432799	-0.0236378	-0.328965	0.261884	0.700995	0.619788	0.212243	0.0255495	0.778647	0.0108989	0.00800421	0.000464283	0.956087	6.35592e-05	2.68472e-11	1.28679e-16	0.0643905	3.78588e-06	8.00484e-07	0.000224501	0.00334322	0.878948	0.0292298	0.0859336	1.16501e-07	7.24441e-06	0.166619
Atxn7l3b	grey	6.10054	3.46727	2.63327	0.833999	-0.00409707	0.0888929	-0.14621	0.0277143	0.357682	0.0296217	0.0136487	0.0564582	-0.138338	-0.206299	-0.229433	0.246645	0.00511471	-0.282136	-0.223462	-0.0922609	-0.0511719	-0.0960375	-0.00919227	-0.231735	0.978943	0.566095	0.343622	0.858269	0.0171374	0.848625	0.92993	0.71585	0.370504	0.179097	0.134097	0.106527	0.973714	0.0635254	0.144808	0.551413	0.74149	0.535167	0.952777	0.130129
AU019823	grey	117.054	41.6794	75.3742	-33.6948	-0.542103	0.271754	0.0594553	0.530184	-0.220921	-0.115488	-0.509251	-0.800421	0.726503	0.00739976	0.324035	-0.41435	0.680424	0.394705	-0.0305719	-0.416806	0.0167738	0.549439	0.76221	-0.0883767	0.000144189	0.0743479	0.701447	0.000214274	0.149553	0.455361	0.000415026	6.98738e-11	2.36907e-08	0.961978	0.0318894	0.00516963	3.7497e-07	0.00801548	0.843828	0.00488494	0.913941	0.000112152	1.84537e-09	0.568361
AU022252	turquoise	138.289	45.3868	92.9022	-47.5154	-0.829207	0.642604	-0.335258	0.329632	0.0164261	-0.292641	-0.254674	-0.77594	0.441794	-0.204026	0.174084	-0.0121339	0.848124	0.345578	0.226099	-0.499656	0.016511	0.756403	0.853925	-0.0645105	3.58147e-12	2.5647e-06	0.0261046	0.0288846	0.915718	0.0538909	0.0952526	6.12716e-10	0.00267937	0.18404	0.25841	0.93769	3.69935e-13	0.0215843	0.140002	0.00055413	0.915284	2.87809e-09	1.7327e-13	0.677389
AU040320	cyan	64.7862	18.0745	46.7117	-28.6371	0.639163	-0.707075	0.776735	-0.133898	-0.408557	0.221426	-0.210204	0.125094	0.275705	0.543901	0.479192	-0.556051	-0.485419	-0.0576881	-0.264202	0.318181	0.000459103	-0.087267	-0.429898	0.310682	3.01576e-06	8.09243e-08	5.73423e-10	0.386204	0.00589923	0.1486	0.170827	0.418469	0.0700701	0.00013565	0.000998648	8.89699e-05	0.000838023	0.709928	0.0830937	0.0353035	0.99764	0.573247	0.00358609	0.0401106
Auh	darkmagenta	33.8689	2.97186	30.8971	-27.9252	0.195466	0.0953268	0.118564	-0.477299	-0.490452	0.815733	0.568544	0.0357055	-0.206279	-0.488251	0.438945	0.275235	-0.0206112	0.0868856	0.328394	0.594105	0.375126	-0.378506	-0.179616	0.317214	0.203531	0.538207	0.443359	0.00105266	0.000725484	1.53402e-11	5.66685e-05	0.818015	0.17914	0.000772922	0.00287578	0.0705681	0.894354	0.574931	0.0295281	2.12241e-05	0.0121059	0.0112933	0.243348	0.0358957
Aup1	grey	27.9213	11.9506	15.9707	-4.02012	-0.0610478	0.250253	0.231484	-0.0876926	-0.47336	0.434414	0.315656	-0.441431	0.121239	-0.368095	0.481802	-0.0353356	0.347827	0.323172	0.55793	0.608757	0.0201858	0.07129	0.246027	0.102785	0.693836	0.101341	0.130558	0.571371	0.00117345	0.00321439	0.0368664	0.0027037	0.433066	0.0139568	0.000928252	0.819869	0.0206918	0.0323746	8.32298e-05	1.16284e-05	0.896522	0.645619	0.107434	0.506731
Aurkaip1	greenyellow	165.801	79.7634	86.0379	-6.2745	-0.165582	0.568481	-0.642171	-0.470189	0.318349	0.260307	0.802892	0.306607	-0.768722	-0.732299	-0.383953	0.905247	0.0743384	-0.235712	0.465864	0.303091	0.0885299	-0.312742	-0.114743	-0.107924	0.282748	5.68006e-05	2.61785e-06	0.00127951	0.0352017	0.0879088	5.51998e-11	0.04294	1.10416e-09	1.60912e-08	0.0100824	3.28265e-17	0.63153	0.123482	0.00143784	0.0455088	0.567688	0.0387399	0.45829	0.485602
Auts2	grey	21.29	10.3886	10.9014	-0.512879	0.196961	-0.293947	0.340137	-0.0680126	-0.273932	0.297266	-0.237722	-0.0770442	0.335055	0.178272	0.253004	-0.275749	-0.137784	-0.206708	-0.314828	-0.176343	0.609137	0.042226	-0.103514	0.472726	0.200027	0.0527798	0.023878	0.660904	0.0719643	0.0500395	0.120222	0.619132	0.0262009	0.246953	0.097518	0.070023	0.372442	0.178217	0.037391	0.252188	1.14439e-05	0.785504	0.503709	0.001194
Aven	cyan	24.6359	6.5825	18.0534	-11.4709	0.409664	-0.383147	0.559851	-0.106953	-0.647934	0.691935	0.112224	-0.0646205	0.250131	0.0687281	0.504356	-0.376903	-0.187705	0.17648	0.0939345	0.440744	0.159952	-0.30164	-0.220691	0.186515	0.00575328	0.0102542	7.77128e-05	0.489559	1.98741e-06	1.97253e-07	0.468283	0.676868	0.101513	0.657555	0.000481474	0.0116728	0.222416	0.251811	0.544185	0.00275035	0.299664	0.0466051	0.149987	0.225414
Avl9	grey	46.4005	21.3934	25.0071	-3.61377	-0.202316	-0.208729	0.225403	0.281093	-0.170954	-0.362357	-0.52703	-0.357599	0.556755	0.554901	0.286356	-0.583913	0.173045	0.246453	-0.114307	-0.396298	-0.284932	0.536343	0.288166	0.0323822	0.187824	0.173918	0.14126	0.0645527	0.267204	0.0156408	0.000237371	0.0171651	8.67789e-05	9.26606e-05	0.0595019	3.17107e-05	0.261309	0.106808	0.460014	0.00774277	0.0608368	0.000174935	0.0578402	0.834706
Avpi1	darkorange	98.5887	11.7095	86.8792	-75.1696	-0.0885746	0.44818	-0.431128	-0.592073	-0.0860654	0.465343	0.839395	0.226292	-0.61728	-0.667767	-0.0729989	0.730257	0.0580858	-0.198959	0.5708	0.414853	0.193558	-0.292812	-0.150648	0.26332	0.567492	0.00228136	0.00348127	2.30185e-05	0.578559	0.00145806	1.09358e-12	0.139655	8.08024e-06	7.3574e-07	0.637706	1.84612e-08	0.708016	0.195409	5.21335e-05	0.00511024	0.208067	0.0537439	0.329015	0.0841666
AW209491	greenyellow	107.71	55.1057	52.6039	2.50176	-0.179147	0.462174	-0.713351	-0.281734	0.5642	-0.170412	0.41979	0.447204	-0.774364	-0.540095	-0.562853	0.85258	-0.031045	-0.238381	0.0135923	-0.033428	-0.124984	-0.307416	-0.129431	-0.0387285	0.244602	0.00158645	5.50154e-08	0.06392	6.64287e-05	0.268746	0.00455747	0.00233861	6.98077e-10	0.0001543	6.97525e-05	2.07199e-13	0.841442	0.119166	0.930219	0.829446	0.418882	0.0423657	0.40239	0.802902
AW549877	turquoise	71.9429	24.2604	47.6825	-23.4221	-0.71396	0.475331	-0.307401	0.486032	0.21883	-0.599976	-0.453251	-0.591425	0.317952	-0.0925248	0.0993742	-0.0643934	0.676689	0.469284	-0.0498286	-0.491759	-0.270355	0.603547	0.736861	-0.18052	5.2966e-08	0.00111156	0.042376	0.000823533	0.153543	1.67369e-05	0.00200349	2.36189e-05	0.0354428	0.55027	0.52101	0.677943	4.59042e-07	0.00131129	0.748051	0.000698583	0.0759102	1.44516e-05	1.1785e-08	0.240945
AW551984	grey	107.612	32.2978	75.3139	-43.0161	0.400326	-0.409485	-0.117648	-0.0480138	0.61685	-0.394849	-0.0173297	0.72999	-0.449233	0.35848	-0.727618	0.105836	-0.64823	-0.466255	-0.326392	-0.0973262	-0.255484	-0.418674	-0.56951	-0.404774	0.00708868	0.00577665	0.446915	0.756943	8.23206e-06	0.00799058	0.9111	1.87947e-08	0.00222105	0.0168737	2.20085e-08	0.494133	1.95921e-06	0.00142283	0.0305939	0.529677	0.0941682	0.00467758	5.46842e-05	0.00642246
Axin1	darkturquoise	16.5946	5.88214	10.7125	-4.83035	0.00317123	-0.22838	0.13378	0.195916	-0.0329374	-0.140855	-0.0835884	-0.0791686	0.319292	0.539734	-0.130825	-0.389505	-0.058579	-0.227652	0.219842	-0.197688	-0.240163	0.329418	0.00969822	-0.174699	0.9837	0.135942	0.386627	0.202471	0.831912	0.361776	0.589579	0.60947	0.0346336	0.000156188	0.397295	0.00896423	0.705648	0.137228	0.151603	0.198339	0.11635	0.0289947	0.95018	0.256705
Axl	darkgreen	81.9905	7.32634	74.6641	-67.3378	-0.38333	0.0715777	0.144723	0.854765	-0.0699676	-0.438203	-0.589946	-0.642136	0.660569	0.25521	0.256563	-0.51703	0.481631	0.531502	-0.0672276	-0.374495	-0.251176	0.580717	0.601658	-0.210237	0.010215	0.644284	0.348607	1.54839e-13	0.65177	0.00292899	2.50434e-05	2.62219e-06	1.06418e-06	0.0945346	0.0927387	0.00032624	0.000932719	0.000205236	0.664586	0.012263	0.100045	3.58657e-05	1.56224e-05	0.170758
Azi2	turquoise	195.707	74.6844	121.023	-46.3385	-0.822464	0.586276	-0.220676	0.55143	-0.0152087	-0.387807	-0.487172	-0.878746	0.569863	-0.166653	0.253842	-0.178081	0.895255	0.576863	0.0461521	-0.497331	-0.160812	0.744782	0.94767	-0.0753738	7.53115e-12	2.89269e-05	0.150017	0.000104651	0.921945	0.0092942	0.000797176	4.46509e-15	5.3975e-05	0.279605	0.096376	0.247467	2.43896e-16	4.15367e-05	0.766097	0.00059359	0.297038	6.75781e-09	1.92099e-22	0.626774
Azin1	grey	169.084	42.1677	126.916	-84.7484	-0.629747	0.780627	-0.83259	-0.0139919	0.508321	-0.422456	0.402669	-0.0296711	-0.555139	-0.637535	-0.37911	0.762259	0.452244	0.122735	0.423691	-0.0671299	-0.199846	0.149118	0.332905	-0.192331	4.65164e-06	4.13072e-10	2.43667e-12	0.928173	0.000426975	0.00428124	0.00673069	0.848375	9.1884e-05	3.25384e-06	0.0111532	1.83829e-09	0.00205617	0.427369	0.00415833	0.665045	0.193384	0.334005	0.0272388	0.21102
Azin2	cyan	62.8327	16.3028	46.5299	-30.2271	0.575451	-0.679015	0.705258	-0.274389	-0.692089	0.654288	0.0838028	0.0847838	0.344803	0.4711	0.484155	-0.588968	-0.421101	-0.14842	0.112252	0.343442	0.171912	-0.179082	-0.411758	0.227672	4.38111e-05	4.04851e-07	9.03206e-08	0.0714728	1.95527e-07	1.45699e-06	0.588621	0.584249	0.0218993	0.00124818	0.000868629	2.60287e-05	0.00441969	0.3363	0.468173	0.0224614	0.264491	0.244777	0.00548578	0.137193
B230118H07Rik	blue	324.904	205.298	119.606	85.6922	-0.817257	0.945125	-0.62156	0.115533	0.0647028	-0.0478057	0.191074	-0.565953	-0.0586902	-0.7819	0.0303954	0.517642	0.855397	0.379408	0.386083	-0.115042	0.00113737	0.314328	0.746695	-0.0266375	1.30916e-11	5.07923e-22	6.70287e-06	0.455181	0.676479	0.757965	0.214075	6.23191e-05	0.705114	3.70521e-10	0.844719	0.000320048	1.42202e-13	0.0110847	0.00963999	0.457115	0.994154	0.0377109	5.89021e-09	0.863723
B230209E15Rik	grey	141.499	40.3302	101.169	-60.8383	-0.802369	0.745869	-0.608352	0.286107	0.509965	-0.559374	-0.276701	-0.490108	0.0856704	-0.348962	-0.263113	0.315642	0.711788	0.170575	-0.0347028	-0.584587	0.0305457	0.608185	0.730683	-0.178114	5.80421e-11	6.25138e-09	1.18279e-05	0.0597337	0.000406046	7.90496e-05	0.0690222	0.000732728	0.58031	0.0202531	0.0844193	0.0368751	6.06236e-08	0.268281	0.823043	3.08921e-05	0.84396	1.19117e-05	1.79417e-08	0.247378
B230217C12Rik	blue	284.588	146.84	137.748	9.0917	-0.900403	0.868817	-0.536765	0.403886	0.216173	-0.385793	-0.200596	-0.715473	0.195279	-0.503129	0.0699438	0.274033	0.927648	0.483579	0.134048	-0.410589	-0.144903	0.622237	0.909309	-0.145774	8.9118e-17	2.10854e-14	0.000172495	0.00655089	0.158723	0.00969929	0.191683	4.81766e-08	0.203973	0.000499571	0.65188	0.0718558	1.42188e-19	0.000882895	0.385669	0.00563379	0.348001	6.50591e-06	1.36206e-17	0.345081
B230217O12Rik	grey	56.1051	17.715	38.3901	-20.6751	-0.513917	0.652406	-0.413377	-0.103989	0.313097	-0.190401	-0.047516	-0.337647	-0.0815125	-0.467069	-0.0702334	0.394426	0.522867	0.0715392	-0.0107692	-0.23005	0.0676356	0.335844	0.481668	0.0653839	0.000359476	1.59849e-06	0.00528639	0.501743	0.0385074	0.215723	0.759388	0.0249936	0.598886	0.00139208	0.650531	0.00806409	0.000271297	0.644463	0.944687	0.133024	0.662671	0.0258283	0.000931772	0.673263
B230219D22Rik	grey	119.782	40.6677	79.1147	-38.447	-0.722894	0.739792	-0.769508	0.046464	0.545635	-0.484921	0.143828	-0.204712	-0.297309	-0.453963	-0.355497	0.583726	0.547662	0.0658367	0.264311	-0.348637	-0.197887	0.430183	0.479584	-0.146884	2.99934e-08	9.61557e-09	1.03667e-09	0.764562	0.000127851	0.000849964	0.351628	0.182538	0.0500049	0.00196699	0.0178773	3.19415e-05	0.000119255	0.671128	0.0829622	0.0203779	0.197877	0.00356162	0.000987796	0.341378
B230354K17Rik	grey	18.5845	8.0379	10.5466	-2.50868	-0.432856	0.243653	-0.152817	0.507811	0.154722	-0.431537	-0.456162	-0.390985	0.311115	0.0109336	0.026075	-0.126449	0.410771	0.369914	-0.19012	-0.43702	-0.0874417	0.366139	0.489719	-0.0877245	0.00333861	0.110979	0.322017	0.000433656	0.315948	0.00344701	0.00185786	0.00868495	0.0398196	0.943844	0.866575	0.413409	0.00561048	0.0134564	0.216413	0.00301559	0.572477	0.0145126	0.000740988	0.57123
B2m	grey	57.1515	20.0423	37.1092	-17.067	-0.516232	0.610623	-0.322873	0.351867	-0.0168651	-0.155716	0.150637	-0.455636	-0.0712052	-0.654571	0.0527557	0.269473	0.610669	0.541985	0.39812	0.247371	-0.155301	-0.0121136	0.524191	-0.226393	0.000334491	1.07473e-05	0.0325441	0.0191662	0.913474	0.31281	0.329049	0.00188346	0.646013	1.43671e-06	0.733778	0.0769095	1.07264e-05	0.000144769	0.00744069	0.105467	0.31412	0.937795	0.000260061	0.139473
B3galnt1	grey	22.1572	9.39275	12.7644	-3.37168	0.411098	-0.294583	0.451582	0.0582429	0.061819	-0.166673	-0.32505	0.0745037	0.00199871	0.118158	0.111044	-0.230688	-0.246711	0.140912	-0.413069	0.36021	-0.242083	-0.272922	-0.166505	-0.10111	0.00556891	0.052246	0.00209145	0.707261	0.69016	0.279546	0.0313259	0.63077	0.989727	0.444933	0.473002	0.131922	0.106429	0.361581	0.00532384	0.0163138	0.113371	0.0730618	0.280038	0.513719
B3galt1	cyan	38.3673	8.77476	29.5925	-20.8177	0.12031	-0.200473	0.611558	-0.0495255	-0.459792	-0.00968564	-0.500034	-0.406757	0.519245	0.239843	0.685109	-0.520762	0.0942406	0.296021	-0.28578	0.0878631	0.0742086	0.309402	0.154765	0.587935	0.436628	0.191962	1.03295e-05	0.749534	0.00168948	0.950245	0.000547949	0.00614328	0.000304304	0.116852	2.89716e-07	0.000290059	0.542868	0.0510535	0.0600393	0.57062	0.632128	0.0409822	0.315811	2.71077e-05
B3galt5	grey	32.8511	12.5855	20.2656	-7.6801	0.50639	-0.338446	0.498953	-0.240463	-0.380091	0.229727	0.0310847	0.205307	-0.10731	0.0454733	0.522224	-0.119667	-0.367418	0.351955	-0.155683	0.529864	0.245929	-0.31224	-0.403732	0.471637	0.000452788	0.024631	0.00056581	0.115881	0.0109287	0.133586	0.841242	0.181242	0.488103	0.769443	0.00027691	0.4391	0.0141471	0.0191339	0.312916	0.000216516	0.10758	0.0390701	0.00657345	0.00123005
B3galt6	bisque4	40.6133	11.6682	28.9452	-17.277	0.633931	-0.36026	0.290691	-0.479146	0.0584738	0.351444	0.251	0.510681	-0.402459	-0.0717705	-0.0250415	0.1725	-0.570906	-0.316833	-0.210054	0.494956	0.116785	-0.578114	-0.615965	0.185135	3.84369e-06	0.0162977	0.0555839	0.000999954	0.706153	0.0193213	0.100292	0.000397228	0.00676215	0.64339	0.871818	0.262835	5.19282e-05	0.036131	0.171139	0.000636478	0.450277	3.96125e-05	8.55313e-06	0.228927
B3gat1	grey	24.0399	10.764	13.2759	-2.5119	-0.296831	0.293246	0.134656	0.00378627	-0.30641	0.0409153	-0.26693	-0.549523	0.394331	-0.160142	0.448216	-0.152359	0.449967	0.33549	-0.0233839	-0.111704	0.581467	0.398442	0.453416	0.312009	0.0503919	0.0533741	0.383496	0.98054	0.0430804	0.792012	0.079847	0.000111828	0.00808074	0.299084	0.0022793	0.323486	0.00217981	0.0259951	0.880239	0.470361	3.4849e-05	0.00738843	0.00199497	0.0392234
B3gat3	grey	121.576	43.2582	78.3181	-35.0599	-0.32075	0.170393	0.387507	0.405618	-0.492364	0.0224365	-0.460093	-0.836215	0.771715	0.100188	0.722464	-0.544568	0.592075	0.611133	0.0582017	-0.099973	0.0422623	0.631571	0.649403	0.159063	0.0337696	0.2688	0.00935372	0.00630235	0.000686418	0.885058	0.00167614	1.59744e-12	8.67175e-10	0.517585	3.0843e-08	0.000132601	2.30168e-05	1.05173e-05	0.707459	0.518489	0.785324	4.28194e-06	1.85099e-06	0.302393
B4galnt1	grey	58.7277	20.9515	37.7762	-16.8247	0.693421	-0.563122	0.652179	-0.380136	-0.334838	0.470252	0.0403871	0.252087	0.0558706	0.31061	0.378916	-0.267523	-0.530442	-0.241695	-0.166547	0.409624	0.171036	-0.163588	-0.53151	0.457509	1.81171e-07	6.90774e-05	1.61641e-06	0.0109186	0.0263043	0.00127732	0.794639	0.0987798	0.718685	0.0401596	0.011198	0.0791533	0.000212474	0.113969	0.279915	0.00575853	0.266969	0.288667	0.000205184	0.00179371
B4galnt4	grey	59.7429	18.849	40.8939	-22.045	0.675184	-0.625494	0.739197	-0.217442	-0.385308	0.435206	-0.14753	0.149042	0.256211	0.420715	0.355754	-0.478245	-0.495207	-0.185003	-0.271399	0.271187	0.468348	-0.151219	-0.440172	0.337623	4.97633e-07	5.63122e-06	1.00229e-08	0.156234	0.00979903	0.00315276	0.339239	0.334255	0.0932038	0.00445993	0.0177889	0.00102537	0.000631809	0.229265	0.0747419	0.0749776	0.00134491	0.327162	0.0027897	0.0250046
B4galt2	darkred	184.7	95.4219	89.2782	6.14371	-0.302065	-0.0570215	0.365322	0.545338	-0.237185	-0.217711	-0.758694	-0.735508	0.923456	0.478688	0.430021	-0.721399	0.446954	0.310196	-0.247553	-0.508081	-0.112938	0.777387	0.597465	0.0294875	0.0462819	0.713136	0.0147503	0.00012916	0.121087	0.15571	2.41869e-09	1.29341e-08	4.45074e-19	0.0010128	0.00357549	3.30375e-08	0.00235346	0.04044	0.105203	0.000430105	0.465441	5.43047e-10	1.85371e-05	0.849303
B4galt3	grey	49.9164	15.6458	34.2706	-18.6248	0.707169	-0.458645	0.426162	-0.355797	-0.0879788	0.35933	0.211691	0.463578	-0.274594	0.112462	0.0742774	0.0251288	-0.603423	-0.31737	-0.147057	0.514986	0.125201	-0.41348	-0.630489	0.263269	8.04594e-08	0.00174116	0.00392164	0.0177742	0.570111	0.0165965	0.16775	0.00152838	0.0712526	0.467334	0.631811	0.871375	1.45261e-05	0.0357993	0.340806	0.000347732	0.418068	0.00527392	4.49779e-06	0.0842281
B4galt4	cyan	62.9908	22.8502	40.1407	-17.2905	0.507263	-0.555151	0.820485	0.0843081	-0.660028	0.432876	-0.172715	-0.167615	0.475878	0.338408	0.563905	-0.67553	-0.226977	0.132847	-0.00344045	0.452349	0.111469	-0.14112	-0.179576	0.180108	0.00044094	9.18456e-05	9.31162e-12	0.586368	1.09369e-06	0.00333698	0.262231	0.276799	0.00109489	0.0246482	6.7144e-05	4.88504e-07	0.138429	0.389976	0.982317	0.00205061	0.4713	0.360864	0.243455	0.24204
B4galt5	cyan	73.1994	25.05	48.1495	-23.0995	0.440441	-0.483723	0.837663	-0.026631	-0.669709	0.384136	-0.320062	-0.259235	0.566294	0.35351	0.7339	-0.660658	-0.15347	0.199681	-0.197173	0.287195	0.368861	0.0392222	-0.0972875	0.395228	0.00277114	0.000879307	1.34565e-12	0.863756	6.64847e-07	0.0100437	0.0341751	0.0892719	6.15479e-05	0.0185736	1.44364e-08	1.05943e-06	0.319928	0.193761	0.199533	0.0587274	0.0137441	0.80044	0.529842	0.00792509
B4galt6	purple	35.7067	12.9545	22.7522	-9.79764	-0.101497	0.336269	-0.187894	-0.504778	-0.184083	0.385419	0.666111	-0.0445539	-0.265574	-0.387056	-0.0121258	0.356212	0.147606	-0.212973	0.746133	0.443014	0.260327	0.0281033	-0.0103479	0.1141	0.512102	0.0256297	0.221941	0.000475399	0.231631	0.0097761	8.0164e-07	0.773981	0.0814484	0.00944356	0.937732	0.0176322	0.338987	0.165131	6.13371e-09	0.00259892	0.0878844	0.856301	0.946848	0.460832
B4galt7	grey	10.2617	5.10998	5.15173	-0.0417522	-0.0625113	0.266081	0.100135	-0.0598364	-0.0761613	0.218556	0.109756	-0.271549	-0.000681536	-0.326692	0.389034	0.138839	0.266727	0.268301	0.115684	0.314423	-0.0509015	0.120323	0.209046	-0.067727	0.686867	0.080846	0.51781	0.699623	0.623166	0.154071	0.478183	0.0745755	0.996497	0.0304321	0.00905478	0.368756	0.0800848	0.0782527	0.454588	0.03765	0.742809	0.436578	0.17325	0.662243
B4gat1	bisque4	119.721	50.7161	69.0052	-18.289	0.890542	-0.668522	0.630518	-0.400505	-0.204105	0.409337	0.131638	0.533454	-0.2185	0.227863	0.188234	-0.142621	-0.75688	-0.272239	-0.274742	0.603651	0.137512	-0.562714	-0.760532	0.260218	5.86221e-16	7.0736e-07	4.49201e-06	0.00706075	0.183867	0.00579608	0.394345	0.000192491	0.154178	0.136854	0.221091	0.355727	2.77608e-09	0.0738118	0.0710936	1.439e-05	0.373395	7.01048e-05	2.1009e-09	0.088021
B630019K06Rik	grey	40.0487	12.5528	27.4958	-14.943	-0.0348747	0.176816	-0.481587	-0.166592	0.732539	-0.26282	0.175827	0.415945	-0.559259	-0.166909	-0.522197	0.567143	-0.157558	-0.247341	-0.165919	-0.158259	-0.209811	-0.0771621	-0.188534	-0.323017	0.822181	0.250896	0.000933877	0.279781	1.58325e-08	0.0847787	0.2536	0.00498316	7.93746e-05	0.278855	0.000277148	5.96632e-05	0.307049	0.10551	0.281756	0.304876	0.171646	0.618594	0.220344	0.0324625
B9d1	grey	149.916	35.5925	114.323	-78.7306	-0.629484	0.791255	-0.724709	-0.0675843	0.314615	-0.136596	0.497343	-0.206831	-0.363089	-0.654646	-0.360547	0.636134	0.550693	-0.0219649	0.625652	0.0193423	-0.0930768	0.137949	0.41895	-0.33577	4.70747e-06	1.62911e-10	2.66505e-08	0.662912	0.0375266	0.376619	0.000593375	0.177952	0.015417	1.43137e-06	0.0162066	3.4724e-06	0.000107372	0.887458	5.59167e-06	0.900824	0.547883	0.371865	0.00464762	0.0258634
B9d2	darkorange2	96.4431	52.6885	43.7546	8.93389	0.580783	-0.275225	0.00902678	-0.550122	0.0561725	0.533387	0.485135	0.701207	-0.578453	-0.194214	-0.254326	0.408121	-0.62464	-0.495188	-0.154603	0.362731	0.289351	-0.703979	-0.711814	0.25306	3.57753e-05	0.0705789	0.953626	0.000109525	0.717228	0.000192912	0.000844798	1.15046e-07	3.91052e-05	0.206499	0.0957217	0.00595756	5.84934e-06	0.000632155	0.316324	0.0155261	0.0567727	9.75338e-08	6.05241e-08	0.097441
Baalc	turquoise	149.503	50.408	99.0945	-48.6865	-0.73427	0.480573	-0.19773	0.674425	-0.00450228	-0.342629	-0.504561	-0.790952	0.612897	-0.0603801	0.190479	-0.230527	0.796392	0.499026	-0.0186708	-0.57105	-0.070708	0.684273	0.87549	-0.215629	1.40768e-08	0.000960845	0.19824	5.18214e-07	0.97686	0.0228032	0.000478514	1.67409e-10	9.75678e-06	0.697024	0.215531	0.1322	1.01903e-10	0.000564577	0.904251	5.1651e-05	0.648323	3.03464e-07	7.53705e-15	0.159799
Babam1	darkmagenta	43.2588	4.05036	39.2084	-35.1581	0.501085	-0.285448	0.298294	-0.619551	-0.4444	0.852251	0.519005	0.30397	-0.194318	-0.0922156	0.311129	0.097722	-0.392594	-0.267141	0.188115	0.498016	0.407262	-0.360195	-0.508233	0.41319	0.000531057	0.0603507	0.0492145	7.32007e-06	0.0025101	2.16392e-13	0.000306614	0.0448552	0.206252	0.551609	0.0398099	0.527997	0.00838963	0.0796	0.221388	0.000581711	0.00607393	0.0163186	0.000428114	0.00530914
Bace1	grey	29.7039	11.3094	18.3946	-7.08521	0.559513	-0.411371	0.487859	-0.217291	-0.299132	0.322067	0.175368	0.229098	-0.0854487	0.12472	0.37743	-0.131288	-0.421566	-0.0127631	0.0225813	0.523156	0.216432	-0.210262	-0.467564	0.295527	7.86584e-05	0.00553434	0.000781659	0.156528	0.0485501	0.0330049	0.254862	0.134682	0.581294	0.419873	0.0115468	0.395614	0.00437173	0.934466	0.884321	0.000268803	0.158214	0.170705	0.00137363	0.0514605
Bad	blue	268.75	152.613	116.137	36.4761	-0.671144	0.885606	-0.696162	-0.160295	0.150198	0.0502134	0.531643	-0.293128	-0.335307	-0.77675	-0.0919227	0.70591	0.638127	0.135157	0.61039	0.0405282	0.0501427	0.225506	0.471651	0.0138249	6.16593e-07	1.4084e-15	1.5466e-07	0.298617	0.330478	0.74617	0.000204288	0.0534747	0.0260816	5.72726e-10	0.552879	8.68337e-08	3.16533e-06	0.381712	1.08537e-05	0.793937	0.746516	0.141072	0.0012296	0.929028
Bag1	turquoise	87.8288	20.2894	67.5394	-47.2499	-0.426996	0.379372	0.133786	0.195734	-0.575917	0.401422	-0.124209	-0.792189	0.586008	-0.268783	0.59669	-0.245024	0.683235	0.429654	0.237962	-0.0536031	0.162865	0.402501	0.658975	0.19109	0.00384443	0.0110928	0.386606	0.2029	4.30495e-05	0.00691915	0.421798	1.49733e-10	2.92304e-05	0.0776974	1.91279e-05	0.108922	3.21392e-07	0.00360728	0.119837	0.729662	0.290833	0.00675582	1.1533e-06	0.214036
Bag2	grey	35.7238	9.45113	26.2727	-16.8215	0.104214	0.0311783	-0.416446	-0.174126	0.449259	0.0440079	0.48303	0.510053	-0.641191	-0.305576	-0.525905	0.524604	-0.26687	-0.360152	0.131646	0.151522	-0.108917	-0.482472	-0.350795	-0.408945	0.50081	0.84077	0.00492583	0.258295	0.00221956	0.776679	0.000896687	0.000404958	2.74183e-06	0.0436808	0.000246135	0.00025664	0.0799171	0.0163322	0.394314	0.326184	0.481575	0.000910921	0.0195612	0.00584763
Bag4	darkgrey	26.3588	1.95801	24.4008	-22.4428	-0.0738876	-0.00521261	-0.398431	-0.1353	0.634015	-0.546265	-0.0979091	0.407956	-0.346127	0.201055	-0.588786	0.236411	-0.221843	-0.323256	-0.223329	-0.425668	-0.113917	0.0646721	-0.167682	-0.104479	0.633606	0.973211	0.00739021	0.381206	3.82892e-06	0.000125121	0.527203	0.0059798	0.0213633	0.190648	2.62163e-05	0.122341	0.147818	0.0323269	0.145054	0.00396801	0.461554	0.676625	0.276604	0.499716
Bag5	bisque4	139.728	51.0637	88.6645	-37.6009	0.903238	-0.790714	0.627188	-0.447149	-0.350991	0.576738	0.0760259	0.583401	-0.0994054	0.342043	0.116222	-0.259612	-0.824908	-0.428552	-0.374416	0.383046	0.216028	-0.635883	-0.807532	0.405976	4.99912e-17	1.71022e-10	5.22023e-06	0.00234186	0.0194885	4.17343e-05	0.623786	3.23451e-05	0.520879	0.0230522	0.45248	0.0887911	5.774e-12	0.00370401	0.0122827	0.0102758	0.15901	3.51304e-06	3.51399e-11	0.00625203
Bag6	steelblue	15.4895	2.20246	13.287	-11.0845	-0.328636	0.205369	-0.0611575	-0.0345298	-0.197296	0.0211393	-0.10818	-0.356477	0.304105	-0.0622918	0.186143	-0.0750356	0.320136	0.112062	0.11146	-0.215302	0.734653	0.322093	0.315166	0.225502	0.0294014	0.181108	0.693312	0.823911	0.199248	0.891663	0.484563	0.0175422	0.0447559	0.68791	0.226358	0.628326	0.0341313	0.468929	0.471336	0.16045	1.37139e-08	0.03299	0.0371761	0.141081
Baiap2	darkorange2	185.976	114.447	71.5287	42.9187	0.746418	-0.602037	0.172067	-0.588775	0.0800193	0.23827	0.312403	0.880881	-0.485701	0.305263	-0.341781	0.118601	-0.900511	-0.662085	-0.178971	0.234314	0.259935	-0.578225	-0.914284	0.288704	6.00916e-09	1.53805e-05	0.264055	2.6228e-05	0.605619	0.119345	0.0389625	3.14191e-15	0.000831322	0.0439072	0.0231644	0.443217	8.72083e-17	9.8542e-07	0.245073	0.125789	0.0883804	3.94461e-05	4.37659e-18	0.0573539
Baiap3	darkorange2	83.7478	34.5168	49.231	-14.7142	0.345542	-0.483571	0.00939849	-0.000222204	0.517471	-0.414647	-0.174999	0.558024	-0.152896	0.62882	-0.604465	-0.145563	-0.574077	-0.483667	-0.308814	-0.261918	-0.258008	-0.115313	-0.450631	-0.406235	0.0215986	0.000883094	0.951718	0.998858	0.000321766	0.00513453	0.255878	8.29514e-05	0.321764	4.85062e-06	1.39124e-05	0.345788	4.61337e-05	0.000880699	0.0413883	0.0858922	0.0908514	0.456047	0.00214309	0.00621581
Banf1	darkorange2	60.3243	23.5825	36.7418	-13.1593	0.5634	-0.236387	0.13856	-0.453535	-0.101257	0.711485	0.454751	0.487297	-0.411943	-0.277555	-0.178507	0.260679	-0.481384	-0.413375	-0.0635437	0.462546	0.266412	-0.761829	-0.564431	0.0747205	6.83855e-05	0.12238	0.369728	0.00198884	0.513105	6.17679e-08	0.00192724	0.000794325	0.00546262	0.0681348	0.246319	0.0874401	0.000939212	0.00528671	0.681966	0.00157087	0.0804553	1.90058e-09	6.58738e-05	0.629773
Banp	grey	13.1909	7.23793	5.95298	1.28495	0.152429	-0.225234	-0.0952317	-0.051468	0.456439	-0.113004	-0.0152033	0.343554	-0.151523	0.239983	-0.307142	0.0947569	-0.313812	-0.413712	-0.212264	-0.221388	0.0259546	-0.0195349	-0.27869	-0.280833	0.323259	0.141565	0.538614	0.740046	0.00184455	0.465176	0.921972	0.0224149	0.32618	0.116633	0.042559	0.54065	0.0380433	0.005246	0.166577	0.148673	0.867185	0.899842	0.0669688	0.0648109
Bap1	darkred	156.634	79.7768	76.8574	2.91937	-0.0964761	-0.268504	0.51847	0.292345	-0.420757	-0.0134907	-0.605731	-0.591689	0.886025	0.62356	0.566254	-0.795413	0.2431	0.195616	-0.143541	-0.363732	-0.0605664	0.722678	0.369849	0.146787	0.533296	0.0780187	0.000311828	0.0541452	0.00445554	0.930739	1.31991e-05	2.33724e-05	1.30961e-15	6.1365e-06	6.16374e-05	1.11545e-10	0.111817	0.203177	0.3526	0.0152225	0.696133	3.04176e-08	0.013474	0.341703
Basp1	darkgrey	40.9066	3.28834	37.6182	-34.3299	0.0598558	0.105749	-0.44191	-0.0575822	0.700192	-0.0744389	0.246089	0.455974	-0.521706	-0.219949	-0.612511	0.562072	-0.222651	-0.455023	-0.191856	-0.14529	-0.0974383	-0.260573	-0.25473	-0.410202	0.69953	0.494492	0.00267163	0.710437	1.22161e-07	0.631068	0.107344	0.00186697	0.000281503	0.151398	9.91871e-06	7.17477e-05	0.14631	0.00191372	0.212169	0.346701	0.529201	0.0875733	0.0951774	0.00568347
Bax	turquoise	87.3888	26.0305	61.3583	-35.3278	-0.513126	0.44071	-0.00985669	0.369375	-0.300918	0.195184	-0.258238	-0.771943	0.566413	-0.279885	0.342589	-0.168563	0.716612	0.33051	0.0417275	-0.263446	0.118751	0.424445	0.728417	0.0141255	0.000368392	0.00275267	0.949367	0.0136031	0.0471588	0.204197	0.0905533	8.5123e-10	6.12798e-05	0.0657587	0.0228204	0.27405	4.4838e-08	0.0284352	0.787977	0.0840127	0.442635	0.00408477	2.08727e-08	0.927489
Baz1b	darkorange2	137.397	73.1334	64.2636	8.86981	0.728668	-0.684744	0.242309	-0.335986	0.0720711	0.245169	0.180877	0.788741	-0.317954	0.364348	-0.319031	-0.0458042	-0.854069	-0.541532	-0.245393	0.186445	0.21382	-0.635017	-0.828367	-0.0133087	2.0527e-08	2.95657e-07	0.113025	0.0257619	0.641997	0.108706	0.24	2.0399e-10	0.0354416	0.0150381	0.03479	0.767811	1.69974e-13	0.000147002	0.108374	0.225592	0.163418	3.65633e-06	3.93596e-12	0.931671
Baz2a	grey	36.6872	17.2152	19.472	-2.25679	-0.364531	0.0626824	0.155067	0.362736	-0.240948	-0.211453	-0.355934	-0.609297	0.570979	0.183266	0.287777	-0.458288	0.439788	0.309788	0.158127	-0.190763	-0.0490613	0.48243	0.492594	-0.0821219	0.0149835	0.686054	0.314857	0.0155245	0.115125	0.16824	0.0177271	1.13666e-05	5.17888e-05	0.233744	0.0581943	0.00175754	0.00281638	0.0407183	0.305283	0.214836	0.751807	0.000912002	0.000681852	0.596147
Baz2b	darkred	126.278	50.6421	75.6361	-24.994	-0.402182	0.0626051	0.218266	0.642766	-0.303017	-0.20132	-0.644684	-0.728291	0.802867	0.221862	0.443203	-0.580737	0.538169	0.460916	-0.181989	-0.434918	-0.110224	0.520856	0.652556	-0.0496123	0.00680379	0.686421	0.154631	2.54512e-06	0.0455644	0.190053	2.32307e-06	2.10476e-08	5.53349e-11	0.147784	0.00258666	3.58386e-05	0.000164601	0.00164014	0.237075	0.00317503	0.476299	0.000289204	1.5868e-06	0.749109
Bbc3	grey	10.3082	6.04044	4.26779	1.77265	0.23309	-0.296555	0.041139	0.106042	0.249729	0.059884	-0.0448949	0.232797	-0.00304678	0.242975	-0.370027	-0.0925279	-0.291167	-0.440429	-0.172122	-0.21686	-0.0188276	-0.125989	-0.235822	-0.262931	0.127835	0.050617	0.7909	0.493289	0.102082	0.699395	0.772297	0.128328	0.98434	0.112008	0.0134257	0.550257	0.0551668	0.00277196	0.263899	0.157372	0.903451	0.415124	0.123302	0.0846427
Bbip1	blue	378.71	253.137	125.573	127.563	-0.82147	0.97991	-0.804236	0.116037	0.371018	-0.308623	0.22992	-0.363842	-0.291735	-0.76565	-0.230645	0.689899	0.750919	0.295044	0.350177	-0.1866	-0.110766	0.304022	0.646529	-0.124605	8.38125e-12	4.87681e-31	4.8489e-11	0.453203	0.0131599	0.0415208	0.133251	0.0151892	0.054672	1.40973e-09	0.131998	2.2146e-07	4.33066e-09	0.0518613	0.0197925	0.225199	0.47412	0.0448167	2.12669e-06	0.420306
Bbs1	darkturquoise	33.22	13.7031	19.5169	-5.81385	0.259006	-0.498221	0.257515	0.0838918	0.180771	-0.295434	-0.269064	0.18933	0.188454	0.692528	-0.11591	-0.408492	-0.351358	-0.276162	-0.170599	-0.238153	-0.232338	0.21025	-0.240198	-0.248384	0.0895646	0.000578193	0.0914912	0.588224	0.240282	0.0515381	0.0773761	0.218365	0.220541	1.9069e-07	0.453703	0.0059078	0.0193531	0.0695875	0.268211	0.119531	0.129105	0.170732	0.116295	0.104002
Bbs4	grey	11.7827	6.77431	5.00837	1.76594	-0.0199548	-0.127358	-0.13384	0.236771	0.44564	-0.489698	-0.412681	0.159078	0.023457	0.317731	-0.388702	-0.0406059	-0.124999	-0.158759	-0.459138	-0.421055	-0.266614	0.141498	-0.00766718	-0.199368	0.8977	0.41003	0.386413	0.121756	0.00243296	0.000741436	0.00537132	0.302347	0.879867	0.0355778	0.00911913	0.79355	0.418826	0.303331	0.00171878	0.00442456	0.0802179	0.359565	0.960605	0.194475
Bbs5	darkorange2	105.92	73.381	32.5387	40.8423	0.405863	-0.207284	-0.245722	-0.432017	0.372397	-0.00125485	0.468781	0.812845	-0.73993	-0.031328	-0.615973	0.433987	-0.619047	-0.51934	0.0411773	0.220745	-0.0864921	-0.598379	-0.669163	-0.102206	0.00626777	0.176983	0.107885	0.00340723	0.0127977	0.99355	0.00132925	2.06338e-11	9.52329e-09	0.840015	8.54986e-06	0.003248	7.48272e-06	0.000303396	0.79071	0.149885	0.57667	1.78625e-05	6.84085e-07	0.509143
Bbs7	grey	39.2535	14.2046	25.0489	-10.8443	0.274693	-0.487777	0.168677	0.0615881	0.0280244	-0.247694	-0.219502	0.322852	0.0879409	0.602008	-0.271161	-0.377107	-0.421773	-0.295747	-0.177604	-0.188714	-0.248506	-0.108768	-0.309202	-0.0992908	0.0711462	0.000783493	0.273723	0.69126	0.8567	0.104999	0.152252	0.0325564	0.570278	1.53988e-05	0.0750065	0.0116239	0.00435059	0.0512794	0.248757	0.219894	0.103827	0.482179	0.0411201	0.521362
Bbx	grey	16.2791	6.70959	9.56947	-2.85988	0.268293	-0.19533	-0.0564493	-0.311971	0.0237773	0.206828	0.344312	0.42045	-0.342067	-0.118177	-0.258271	0.233784	-0.371386	-0.428408	0.0653259	0.22807	0.367354	-0.492787	-0.438593	0.0401681	0.0782614	0.203852	0.715893	0.0392487	0.878239	0.177959	0.0221009	0.00448763	0.0230419	0.44486	0.090511	0.126672	0.0130626	0.00371674	0.673537	0.136488	0.0141651	0.000678037	0.00290097	0.795729
BC002163	grey	42.3459	11.5672	30.7787	-19.2115	0.308805	0.0829859	0.0101698	-0.544149	-0.327012	0.701257	0.634939	0.293999	-0.455741	-0.515798	0.0686777	0.394915	-0.200033	-0.0871544	0.281427	0.636831	0.258619	-0.662022	-0.354757	0.201627	0.0413946	0.592274	0.947761	0.00013451	0.0302605	1.14706e-07	3.66961e-06	0.0527359	0.00187833	0.000339051	0.657791	0.00797922	0.192959	0.573744	0.0642226	3.36206e-06	0.0900621	9.8858e-07	0.0181338	0.189364
BC003331	darkred	147.996	53.919	94.0769	-40.1579	-0.454241	0.214229	0.240357	0.543017	-0.469077	-0.0796869	-0.489298	-0.860793	0.781681	0.0477833	0.527634	-0.548879	0.669416	0.532579	0.0832291	-0.199332	-0.0936371	0.539419	0.740472	0.0392442	0.00195288	0.162594	0.116046	0.00013979	0.00131864	0.607123	0.000750018	6.76051e-14	3.77536e-10	0.758075	0.000232777	0.000114346	6.75091e-07	0.000198111	0.591185	0.194556	0.545466	0.000157849	9.1683e-09	0.80033
BC003965	blue	289.851	151.014	138.837	12.1775	-0.595892	0.875977	-0.783686	-0.114641	0.353798	-0.0395654	0.493633	-0.119074	-0.519327	-0.870176	-0.276344	0.854461	0.524408	0.111665	0.390463	0.0269669	0.0433454	0.0274748	0.366696	-0.065384	1.97534e-05	6.97575e-15	3.17736e-10	0.458695	0.0184711	0.798729	0.00066155	0.441385	0.000303519	1.718e-14	0.0693965	1.61282e-13	0.000258257	0.470515	0.00878251	0.862054	0.779957	0.859482	0.0143524	0.673262
BC004004	skyblue3	24.7272	7.41927	17.308	-9.8887	0.382261	-0.0609191	0.361448	-0.211851	-0.187549	0.277737	0.154693	0.0534624	-0.210791	-0.333258	0.190647	0.0452257	-0.148763	0.11407	0.00253995	0.721819	0.0160836	-0.514694	-0.202929	0.0705364	0.0104461	0.69445	0.0159229	0.167423	0.222808	0.067947	0.316041	0.730345	0.169607	0.0270661	0.215119	0.770664	0.33517	0.460949	0.986945	3.21554e-08	0.91747	0.000350908	0.186462	0.649121
BC005537	turquoise	167.786	40.9767	126.809	-85.8327	-0.769285	0.767415	-0.39697	0.373094	0.0121065	-0.109635	-0.0725378	-0.737535	0.255502	-0.577335	0.106305	0.205276	0.872859	0.393919	0.258908	-0.210952	0.0643894	0.426109	0.828432	-0.151381	1.05544e-09	1.22572e-09	0.00763026	0.0126178	0.937831	0.478671	0.639837	1.12492e-08	0.0941445	4.08014e-05	0.492211	0.181309	1.13859e-14	0.00815318	0.0896898	0.169275	0.677961	0.00392661	3.90722e-12	0.326639
BC005561	darkred	47.1915	17.485	29.7065	-12.2215	0.172598	-0.43098	0.510057	0.406649	-0.382842	0.118188	-0.53206	-0.24267	0.624373	0.436075	0.358922	-0.679384	-0.0460464	0.166676	-0.374214	-0.243238	0.00132654	0.0568666	0.0839724	0.0986884	0.26256	0.00349377	0.00040491	0.00615834	0.0103198	0.444815	0.000201518	0.112472	5.91927e-06	0.00308643	0.0167292	3.96817e-07	0.766618	0.279536	0.0123335	0.111607	0.993181	0.713882	0.587864	0.523905
BC005624	darkorange2	52.1251	24.9376	27.1875	-2.24993	0.514735	-0.222892	0.0534093	-0.342124	-6.13352e-05	0.602742	0.416291	0.545463	-0.451135	-0.21477	-0.148314	0.31991	-0.485513	-0.340058	-0.161259	0.304077	0.170495	-0.640239	-0.556931	0.0551044	0.000350455	0.145863	0.730603	0.0230176	0.999685	1.49403e-05	0.00494346	0.000128609	0.00211559	0.16151	0.336649	0.034265	0.000835783	0.0239126	0.29568	0.0447766	0.268508	2.86749e-06	8.62396e-05	0.722388
BC029214	blue	294.797	177.077	117.72	59.3567	-0.912886	0.912373	-0.665493	0.308017	0.251158	-0.30693	0.0768505	-0.621179	0.0537088	-0.556303	-0.13094	0.389596	0.886547	0.287451	0.442417	-0.314705	-0.0883007	0.559705	0.827999	-0.226865	6.06284e-18	6.82423e-18	8.27632e-07	0.0419428	0.10007	0.0427099	0.620016	6.81614e-06	0.729149	8.81794e-05	0.396879	0.0089468	1.19541e-15	0.0584925	0.00263801	0.0374694	0.568695	7.81199e-05	4.10131e-12	0.138629
BC029722	grey	155.876	39.2803	116.595	-77.3149	-0.784071	0.820728	-0.700289	0.0437474	0.232515	-0.182001	0.229924	-0.386069	-0.116712	-0.54081	-0.0794595	0.522173	0.690303	0.213635	0.417726	-0.304098	0.0989785	0.458415	0.591236	-0.0236719	3.07304e-10	9.07379e-12	1.21468e-07	0.777968	0.128806	0.237043	0.133243	0.0096428	0.450564	0.000150633	0.608152	0.000277357	2.16449e-07	0.163792	0.00478183	0.0447611	0.52268	0.00175169	2.37972e-05	0.878775
BC030336	grey	137.988	50.1796	87.8087	-37.6292	-0.20812	-0.0592201	0.506176	0.28243	-0.588663	0.0678922	-0.568895	-0.76835	0.868931	0.262745	0.640033	-0.734207	0.441	0.462048	-0.0544468	-0.145145	0.199244	0.492262	0.532089	0.16979	0.175206	0.702574	0.000455724	0.0632384	2.63437e-05	0.661468	5.59404e-05	1.13756e-09	2.07292e-14	0.0848706	2.89535e-06	1.41368e-08	0.00273292	0.00159174	0.725571	0.347188	0.194758	0.000688458	0.000201325	0.270523
BC030500	grey	24.6711	10.8789	13.7922	-2.91333	-0.165547	0.425309	-0.141528	-0.226898	-0.0567985	0.203227	0.151633	-0.149349	-0.17504	-0.48646	0.320803	0.392645	0.275825	0.29699	-0.0255888	0.135278	0.0990423	0.070848	0.183885	0.316906	0.282854	0.00400199	0.359463	0.138571	0.71421	0.185802	0.325823	0.333249	0.255764	0.000813543	0.0337387	0.00838057	0.0699431	0.0502632	0.869041	0.381285	0.52241	0.647672	0.232142	0.0360859
BC031181	greenyellow	118.572	49.5156	69.0566	-19.541	-0.0734083	0.545945	-0.447053	-0.3195	0.139862	0.252677	0.633349	0.219681	-0.716469	-0.861572	-0.164403	0.812761	0.102227	0.052572	0.267016	0.477266	0.0123169	-0.493445	-0.0775	0.0400428	0.635816	0.000126503	0.00234758	0.0345089	0.365206	0.0979666	3.94786e-06	0.151909	4.52465e-08	6.05696e-14	0.286239	2.08117e-11	0.509054	0.734671	0.0797463	0.00105362	0.936752	0.000665185	0.617054	0.796352
BC048546	blue	277.237	175.703	101.534	74.1693	-0.729939	0.918986	-0.735985	-0.0659485	0.357617	-0.216676	0.269664	-0.315971	-0.303977	-0.728308	-0.201463	0.694902	0.670387	0.156499	0.345754	-0.131574	0.00893073	0.321249	0.556232	-0.0539945	1.88593e-08	1.40261e-18	1.25174e-08	0.670601	0.0171589	0.157734	0.0766917	0.036668	0.04485	2.10241e-08	0.18973	1.66365e-07	6.41608e-07	0.310355	0.0215134	0.394578	0.954119	0.0334782	8.84031e-05	0.727763
BC052040	grey	26.8381	8.12085	18.7173	-10.5964	0.0857173	0.0601649	-0.371598	-0.0287799	0.517906	-0.238033	0.161138	0.478389	-0.526334	-0.145255	-0.48565	0.474372	-0.268474	-0.165566	-0.163211	-0.099307	0.110942	-0.210981	-0.281158	-0.0135362	0.580102	0.698052	0.0130065	0.852878	0.000317405	0.119723	0.296049	0.00102125	0.000242761	0.346818	0.000832535	0.00114131	0.0780528	0.282795	0.289795	0.521293	0.473413	0.169214	0.064488	0.930506
Bcan	darkgreen	39.7508	8.11328	31.6375	-23.5242	0.0901121	-0.294203	0.397385	0.833149	-0.113702	-0.26162	-0.634553	-0.254974	0.53162	0.416989	0.262565	-0.567042	0.0398655	0.42444	-0.445265	-0.233607	-0.328604	0.182955	0.191861	-0.186845	0.56076	0.0525641	0.00756141	2.28454e-12	0.462406	0.0862626	3.7354e-06	0.0948496	0.000204441	0.00486431	0.0850922	5.98839e-05	0.797235	0.00408525	0.00245604	0.126968	0.0294182	0.234553	0.212159	0.224581
Bcap29	grey	32.3326	11.9455	20.3872	-8.4417	0.168453	-0.166631	0.616159	0.16575	-0.407867	0.0838426	-0.430338	-0.432312	0.467215	0.0877163	0.511578	-0.513899	0.13712	0.394027	-0.220531	0.299449	-0.100801	0.0336297	0.202628	0.0950685	0.274369	0.279669	8.48173e-06	0.282255	0.0059918	0.588444	0.00354829	0.00338292	0.0013866	0.571267	0.000386427	0.000359683	0.374772	0.0081342	0.15029	0.0483012	0.515014	0.828432	0.187128	0.539313
Bcap31	skyblue3	51.0973	18.3861	32.7113	-14.3252	0.4613	-0.0376792	0.223773	-0.405215	-0.210832	0.435307	0.471928	0.293132	-0.483938	-0.460509	0.175113	0.298363	-0.276099	0.113557	0.14592	0.893191	0.0437574	-0.690708	-0.398218	0.0717122	0.00162357	0.80814	0.144235	0.00635946	0.169522	0.00314497	0.00122031	0.053471	0.00087397	0.00165785	0.255562	0.0491595	0.0696535	0.462984	0.344592	3.59886e-16	0.777918	2.11538e-07	0.00742479	0.64366
Bcar1	grey	12.9496	6.67039	6.27922	0.391176	-0.116833	-0.111006	-0.0976722	0.103067	-0.021458	-0.248887	0.131527	0.0502006	0.0503918	0.374347	-0.0468589	-0.143828	-0.0309506	-0.00858476	0.389376	-0.0952465	-0.195866	0.264547	-0.0277071	-0.245127	0.450089	0.473157	0.528208	0.505561	0.890039	0.103281	0.394745	0.746232	0.745298	0.0123001	0.762618	0.351627	0.841918	0.955894	0.00898892	0.538551	0.202589	0.0826783	0.858306	0.108768
Bcas1	midnightblue	87.5903	12.3245	75.2658	-62.9412	-0.524259	0.381738	0.0348526	0.658044	-0.252487	-0.213388	-0.43066	-0.73776	0.521679	-0.162724	0.495554	-0.26123	0.687637	0.897201	-0.00684376	-0.179179	-0.145177	0.412339	0.729741	-0.0760474	0.000259494	0.0105607	0.822291	1.20852e-06	0.0982275	0.16429	0.00352088	1.10751e-08	0.000281748	0.291257	0.000625414	0.0867492	2.51582e-07	1.67726e-16	0.964833	0.244516	0.34708	0.00541344	1.91096e-08	0.623687
Bcas2	grey	50.8766	17.5238	33.3528	-15.8289	-0.140189	0.48879	-0.436438	-0.25785	0.310925	0.258306	0.395914	0.092224	-0.46828	-0.685303	-0.40635	0.612679	0.161066	-0.158768	0.122805	0.182505	0.104941	-0.369725	0.0627815	-0.270865	0.364073	0.00076105	0.003059	0.0910558	0.0399473	0.090466	0.00780781	0.551573	0.00134736	2.86611e-07	0.00619974	9.84764e-06	0.296267	0.303304	0.427103	0.235726	0.497812	0.0135077	0.685583	0.0753381
Bcas3	grey	52.3796	16.4918	35.8878	-19.3961	0.354511	-0.571329	0.165847	-0.060933	0.055465	-0.188899	-0.144639	0.446867	0.0227853	0.680999	-0.158714	-0.278503	-0.54634	-0.382073	-0.22393	-0.265094	-0.0441477	0.0444	-0.462003	0.160292	0.0182201	5.11182e-05	0.281968	0.694383	0.720645	0.219433	0.348891	0.00235865	0.883283	3.63371e-07	0.30347	0.0671599	0.000124802	0.0104871	0.143947	0.0820208	0.775988	0.774741	0.00159367	0.298625
Bcat1	grey	33.7425	11.393	22.3495	-10.9565	0.582099	-0.553694	0.363174	-0.389395	-0.228799	0.326622	0.0186535	0.482564	-0.117599	0.312709	0.214263	-0.138782	-0.602396	-0.0534768	-0.314263	0.179317	0.152797	-0.380149	-0.592339	0.326128	3.40121e-05	9.66817e-05	0.0153912	0.00898527	0.135206	0.0304695	0.904339	0.000908555	0.447105	0.0387613	0.162525	0.368956	1.51551e-05	0.730275	0.0377523	0.244148	0.322079	0.0109156	2.27759e-05	0.0307369
Bcat2	purple	20.314	5.19932	15.1146	-9.91532	-0.369512	0.386763	-0.385526	0.108157	0.146737	0.0108419	0.394697	-0.170803	-0.101982	-0.291562	-0.246082	0.262348	0.330055	-0.0526525	0.6027	0.0869136	-0.10163	0.100562	0.260746	-0.405144	0.0135656	0.00950231	0.00975411	0.484657	0.341869	0.944314	0.00801693	0.267631	0.510076	0.0548226	0.107354	0.0853602	0.0286675	0.734279	1.49661e-05	0.574807	0.511544	0.516015	0.0873562	0.0063695
Bccip	grey	70.5674	30.5046	40.0627	-9.5581	-0.388172	0.617545	-0.293118	-0.169062	-0.15201	0.45365	0.300024	-0.384728	-0.0524368	-0.71237	0.105319	0.400977	0.528189	0.09692	0.263479	0.112926	0.248013	0.0270083	0.409305	0.15351	0.00922245	7.98773e-06	0.0534832	0.272612	0.324609	0.00198298	0.0478512	0.00991932	0.735329	5.84757e-08	0.496256	0.00698757	0.000228632	0.531405	0.0839721	0.465485	0.104537	0.861844	0.00580023	0.3198
Bckdhb	bisque4	81.2509	20.2074	61.0435	-40.8362	0.720621	-0.553649	0.282105	-0.501293	-0.189298	0.599953	0.376076	0.657194	-0.31857	0.15615	-0.084646	0.0390967	-0.723476	-0.458724	-0.0705002	0.402117	0.190906	-0.650076	-0.760091	0.124093	3.47356e-08	9.68342e-05	0.0635554	0.000527772	0.218444	1.67528e-05	0.0118726	1.26102e-06	0.0350677	0.311449	0.584863	0.801066	2.88825e-08	0.00173755	0.64929	0.00681362	0.214485	1.79137e-06	2.17334e-09	0.422233
Bckdk	purple	27.0001	7.97441	19.0257	-11.0513	-0.357231	0.380087	-0.413335	-0.109535	-0.0379454	0.205024	0.551538	-0.11175	-0.196453	-0.413468	-0.162105	0.331142	0.302716	-0.119313	0.681187	0.13618	0.0252403	-0.0257344	0.186044	-0.182651	0.0172879	0.0109298	0.00529149	0.479076	0.80681	0.181857	0.000104258	0.470175	0.201213	0.00527544	0.29312	0.0281152	0.0457906	0.440464	3.5967e-07	0.378085	0.870809	0.868302	0.226608	0.235345
Bcl10	grey	10.5927	5.2005	5.39224	-0.191738	-0.28587	0.338336	-0.400178	0.110278	0.307798	-0.0887496	0.0865843	-0.0613453	-0.208538	-0.40932	-0.388766	0.291341	0.238932	0.0173738	0.0440624	-0.0702512	-0.0737955	-0.179817	0.208615	-0.371838	0.0599547	0.0246808	0.00711183	0.47608	0.0420966	0.566724	0.576263	0.692417	0.174321	0.00579825	0.0091067	0.0550153	0.118291	0.910875	0.77641	0.650448	0.63403	0.242813	0.174158	0.0129436
Bcl11a	grey	22.5608	11.0681	11.4927	-0.424575	-0.312051	0.400945	-0.409815	-0.279124	0.181627	0.0354368	0.13004	-0.0413032	-0.159651	-0.279337	-0.177951	0.421332	0.211734	-0.234286	0.0484187	-0.274816	0.34076	0.307873	0.150652	0.343023	0.0391952	0.00699254	0.00573365	0.0665275	0.238024	0.819362	0.40016	0.790085	0.300587	0.066311	0.247819	0.00439588	0.167663	0.125836	0.754957	0.0710151	0.0236056	0.0420437	0.328999	0.0226374
Bcl11b	grey	34.6803	13.9894	20.6909	-6.70144	0.346169	-0.471424	0.508304	-0.323196	-0.573205	0.370143	-0.0977799	0.0106398	0.36134	0.416677	0.339962	-0.450766	-0.292883	-0.306502	-0.0541164	0.0174593	0.516978	0.07192	-0.273033	0.641208	0.0213468	0.00123721	0.000427193	0.0323612	4.7666e-05	0.0133945	0.527751	0.945351	0.0159565	0.00489955	0.023955	0.0021357	0.0536837	0.0430144	0.727172	0.910438	0.000326777	0.642697	0.0729405	2.73954e-06
Bcl2	grey	11.105	5.92296	5.18203	0.740931	-0.245029	0.115548	-0.0856575	0.450052	0.115247	-0.0909042	-0.167146	-0.30117	0.305646	0.104468	-0.12316	-0.12008	0.267286	0.0409438	0.0615053	-0.28954	-0.0428155	0.378889	0.318278	-0.315628	0.108914	0.455125	0.580367	0.00217505	0.456305	0.557306	0.278165	0.0469645	0.0436303	0.499764	0.425757	0.437509	0.0794303	0.791871	0.691654	0.056604	0.782582	0.0112043	0.0352447	0.0368841
Bcl2l1	grey	16.7879	8.15861	8.62932	-0.470712	0.0919001	-0.143124	0.225061	-0.251087	-0.355122	0.3983	0.239279	-0.111633	0.214167	0.24982	0.31397	-0.207067	-0.0237226	-0.140037	0.372613	0.117073	0.0707205	0.315481	-0.0668976	0.190341	0.552977	0.354015	0.14188	0.100169	0.018007	0.00741149	0.117741	0.470643	0.162719	0.101952	0.0379411	0.177447	0.878517	0.364599	0.0127419	0.449154	0.648265	0.0369765	0.666135	0.215872
Bcl2l13	grey	19.6149	9.33371	10.2812	-0.947453	-0.497588	0.311453	-0.335574	0.175782	0.238911	-0.398774	-0.188451	-0.284611	0.196672	0.143086	-0.0992202	0.0357565	0.382165	0.0448788	0.0867434	-0.496711	-0.192071	0.676045	0.421799	-0.0572885	0.000589107	0.0395928	0.0259555	0.253724	0.118324	0.00733481	0.22055	0.0611403	0.200701	0.354143	0.521659	0.81776	0.010467	0.772377	0.575559	0.000604521	0.211647	4.75203e-07	0.0043479	0.71185
Bcl2l2	grey	116.126	40.3469	75.7793	-35.4324	-0.379445	0.187103	0.263633	0.460417	-0.412754	0.0871398	-0.484045	-0.827601	0.783638	-0.00121601	0.575515	-0.462482	0.615857	0.47281	-0.0653759	-0.238934	0.197141	0.551904	0.674968	0.0929395	0.0110762	0.22393	0.0837846	0.0016619	0.00536234	0.573809	0.000871324	4.28741e-12	3.19048e-10	0.99375	4.37058e-05	0.00157356	8.59279e-06	0.00119125	0.673301	0.118287	0.199607	0.000102935	5.03411e-07	0.548477
Bcl7a	steelblue	18.4548	1.64124	16.8135	-15.1723	0.0519783	0.125677	-0.285178	-0.343062	0.234057	0.200986	0.331548	0.318835	-0.387409	-0.294996	-0.306192	0.447832	-0.160829	-0.334007	0.0333181	0.0103643	0.672536	-0.253258	-0.224563	0.0425862	0.73756	0.416286	0.060604	0.0226209	0.126217	0.190803	0.0279113	0.0349077	0.00937312	0.0519011	0.0432367	0.00230164	0.296988	0.0267028	0.829998	0.946764	5.72905e-07	0.0971709	0.142788	0.783718
Bcl7b	grey	20.2132	9.04287	11.1703	-2.12741	-0.0335239	0.284755	-0.155311	-0.342907	0.00566011	0.340594	0.265295	0.0417268	-0.257946	-0.418632	0.167173	0.437158	0.0830726	-0.007288	-0.00583926	0.0862217	0.255509	-0.0095544	-0.020292	0.36484	0.828963	0.0610036	0.314088	0.0226859	0.970912	0.0236778	0.0817803	0.787981	0.0909314	0.00468221	0.278086	0.00300542	0.591885	0.962551	0.969992	0.577867	0.0941356	0.950918	0.895981	0.0148922
Bcl7c	darkred	139.536	57.3757	82.1604	-24.7848	-0.346579	0.0659831	0.301892	0.636458	-0.323172	-0.10032	-0.620999	-0.783073	0.816959	0.156036	0.417472	-0.616202	0.550794	0.472966	-0.155721	-0.304405	-0.0820342	0.464719	0.664178	-0.136945	0.0211831	0.670438	0.0464134	3.42078e-06	0.0323745	0.517033	6.87007e-06	3.34991e-10	1.35048e-11	0.311804	0.00481014	8.46601e-06	0.000106999	0.00118618	0.312796	0.0445346	0.596541	0.00148259	8.85499e-07	0.375389
Bclaf1	darkorange2	173.898	118.273	55.6251	62.648	0.660765	-0.49615	0.0346239	-0.349915	0.348573	0.00292588	0.186075	0.893355	-0.592502	0.165507	-0.513985	0.214013	-0.822524	-0.490696	-0.356925	0.19696	0.015646	-0.758747	-0.800374	-0.11047	1.05368e-06	0.000614568	0.823439	0.0198908	0.0204024	0.984961	0.226529	3.49044e-16	2.26288e-05	0.282969	0.00035872	0.16303	7.48248e-12	0.000720395	0.0173908	0.200029	0.919707	2.40887e-09	7.01835e-11	0.475307
Bcr	grey	67.6974	22.9614	44.736	-21.7746	0.526835	-0.658961	0.672729	-0.256734	-0.549109	0.423729	-0.246342	0.0915345	0.414314	0.547917	0.40508	-0.561899	-0.447882	-0.193822	-0.298676	0.0063824	0.54024	-0.00526725	-0.388879	0.643016	0.000238871	1.15413e-06	5.67073e-07	0.0925136	0.000113443	0.00415457	0.106971	0.554564	0.00517393	0.00011821	0.00637872	7.21983e-05	0.00229871	0.207435	0.0489108	0.967202	0.000153553	0.97293	0.00908471	2.51506e-06
Bcs1l	grey	3.62872	2.05329	1.57543	0.477854	0.00459585	0.0185973	-0.0228822	-0.0155738	-0.155214	0.309393	0.12951	-0.0458755	0.0549595	-0.0895288	-0.125242	-0.00875789	0.0513898	-0.0833658	0.106151	0.080569	-0.129721	-0.145108	0.0394694	-0.210835	0.97638	0.904626	0.88279	0.920077	0.314393	0.0409887	0.4021	0.76746	0.723089	0.563309	0.417917	0.955006	0.740428	0.590574	0.492841	0.603137	0.401328	0.347313	0.799208	0.169516
Bdh1	grey	56.6618	16.6224	40.0394	-23.417	0.479785	-0.37846	0.0735216	-0.388222	-0.0394923	0.180674	0.520967	0.638528	-0.449189	0.222159	-0.17376	0.102184	-0.606566	-0.292005	0.311113	0.378721	0.00514418	-0.418515	-0.662194	0.0238228	0.00098225	0.0113041	0.635293	0.00921268	0.799094	0.240539	0.000288184	3.1066e-06	0.0022235	0.147227	0.259313	0.509236	1.27475e-05	0.0544383	0.039821	0.0112433	0.973563	0.00469491	9.79963e-07	0.878008
Bdp1	grey	53.4303	15.782	37.6484	-21.8664	0.410248	-0.615195	0.69398	0.164482	-0.563627	0.307797	-0.328279	-0.125947	0.559337	0.494218	0.448845	-0.718162	-0.246177	0.0430203	-0.192169	0.0454369	0.179165	-0.0672657	-0.153833	0.17971	0.00567755	8.8416e-06	1.75444e-07	0.286005	6.78251e-05	0.0420973	0.0295882	0.41528	7.91544e-05	0.000650345	0.00224311	4.06443e-08	0.107214	0.781567	0.211412	0.769622	0.244555	0.664407	0.31877	0.2431
Becn1	darkred	98.6348	52.2867	46.3481	5.93858	-0.0385069	-0.229529	0.51581	0.183795	-0.567231	0.33454	-0.439035	-0.580725	0.829391	0.369557	0.545645	-0.693559	0.243512	0.0814138	-0.103869	-0.236861	0.121424	0.472841	0.327579	0.299876	0.804007	0.133931	0.000338924	0.232374	5.94702e-05	0.0264466	0.00286941	3.58552e-05	3.50804e-12	0.0135532	0.000127807	1.79738e-07	0.111193	0.59933	0.502236	0.12161	0.432361	0.00119024	0.0299581	0.047967
Begain	darkturquoise	139.826	33.5251	106.301	-72.7754	0.192305	-0.555769	0.643313	0.247563	-0.325027	-0.0022634	-0.676512	-0.314805	0.826153	0.804282	0.322197	-0.88396	-0.0903051	-0.075204	-0.365437	-0.364309	0.0565318	0.44344	0.0842481	0.0705393	0.211081	8.98639e-05	2.4799e-06	0.105188	0.0313384	0.988366	4.63436e-07	0.0374054	5.03504e-12	4.82748e-11	0.0329302	1.86995e-15	0.559917	0.627553	0.0147168	0.0150497	0.715495	0.00257135	0.586635	0.649108
Bend5	turquoise	44.476	13.4568	31.0192	-17.5623	-0.437002	0.357594	0.048237	0.344509	-0.103837	-0.185082	-0.439715	-0.649846	0.463039	-0.100893	0.357144	-0.208801	0.598823	0.425344	-0.138507	-0.264074	-0.236998	0.470845	0.661361	-0.0248679	0.00301691	0.0171666	0.755848	0.0220196	0.502369	0.229064	0.0028215	1.8115e-06	0.00155045	0.514627	0.0173171	0.173766	1.75424e-05	0.0039986	0.369913	0.0832494	0.121389	0.00125687	1.02232e-06	0.872699
Bend6	darkred	193.445	81.4667	111.978	-30.5113	-0.474993	0.192835	0.263086	0.519647	-0.36815	-0.124049	-0.657388	-0.893886	0.85794	0.144726	0.625038	-0.568875	0.683789	0.599842	-0.138692	-0.362684	-0.136944	0.706214	0.780146	0.0443789	0.00112196	0.209803	0.0844522	0.000300471	0.0139415	0.4224	1.24884e-06	3.15991e-16	1.00555e-13	0.348596	5.74672e-06	5.59804e-05	3.11714e-07	1.68287e-05	0.36927	0.0155403	0.375392	8.52533e-08	4.30328e-10	0.774846
Bet1	blue	329.337	205.1	124.237	80.863	-0.740024	0.941948	-0.793331	-0.0141706	0.307536	-0.176146	0.406898	-0.281893	-0.409898	-0.849505	-0.249623	0.741897	0.679402	0.248175	0.482122	0.00490349	-0.107976	0.11896	0.537789	-0.177421	9.46053e-09	1.60577e-21	1.34986e-10	0.927258	0.0422808	0.252727	0.0061239	0.0637632	0.00572286	3.09723e-13	0.102231	8.29407e-09	3.96427e-07	0.104304	0.000919947	0.974799	0.485394	0.441825	0.000166703	0.249251
Bet1l	grey	94.1103	26.7134	67.3969	-40.6835	-0.684395	0.735411	-0.680445	0.18729	0.315215	-0.200881	0.0929333	-0.306621	-0.178831	-0.617009	-0.310095	0.489479	0.612898	0.204124	0.176055	-0.279823	-0.090808	0.128998	0.553639	-0.220948	3.01419e-07	1.30206e-08	3.74532e-07	0.223457	0.0371451	0.191039	0.548503	0.04293	0.245448	8.17548e-06	0.040509	0.000746136	9.75636e-06	0.183826	0.252975	0.0658209	0.557725	0.403979	9.68681e-05	0.149503
Bex1	darkorange2	70.4013	37.9247	32.4766	5.44806	0.323343	0.0397787	-0.265355	-0.395352	0.503662	0.0486987	0.303329	0.632486	-0.717155	-0.337529	-0.573875	0.574253	-0.418086	-0.408662	-0.260905	0.20033	0.0398874	-0.656963	-0.465837	-0.164756	0.0322782	0.797667	0.0817088	0.00790385	0.000491634	0.753584	0.0453314	4.1069e-06	4.33271e-08	0.0250476	4.64855e-05	4.583e-05	0.00474202	0.00588517	0.0871559	0.192285	0.797126	1.2757e-06	0.00143887	0.285192
Bex2	darkorange2	148.863	94.8871	53.9756	40.9115	0.622558	-0.273827	-0.0546264	-0.504516	0.352152	0.321224	0.399436	0.825895	-0.695217	-0.133188	-0.457993	0.470125	-0.704825	-0.567149	-0.28533	0.288419	0.143658	-0.73369	-0.756262	-0.00978928	6.41468e-06	0.0720781	0.724702	0.000479165	0.019062	0.0334928	0.00722899	5.18008e-12	1.63357e-07	0.38875	0.00177115	0.00128172	9.27026e-08	5.965e-05	0.0604612	0.0576114	0.352203	1.46438e-08	2.90874e-09	0.949713
Bex3	darkorange2	142.707	81.9762	60.7309	21.2453	0.356796	0.0589298	-0.343905	-0.559597	0.442109	0.241235	0.583244	0.746505	-0.863097	-0.410679	-0.565779	0.727211	-0.478859	-0.503247	-0.0355618	0.319416	0.0856782	-0.683764	-0.585954	-0.0678254	0.0174344	0.703965	0.0222689	7.84232e-05	0.00265841	0.114679	3.25422e-05	5.97177e-09	4.8752e-14	0.00562223	6.27161e-05	2.2609e-08	0.00100798	0.000497796	0.818735	0.034559	0.580276	3.12142e-07	2.92923e-05	0.661781
Bex4	darkorange2	88.4202	50.6254	37.7948	12.8306	0.331549	0.0172414	-0.31055	-0.372047	0.544602	0.0377714	0.408827	0.693634	-0.772604	-0.308572	-0.66915	0.595576	-0.460977	-0.47941	-0.12657	0.231891	-0.00072602	-0.672525	-0.519926	-0.250888	0.027911	0.911551	0.0402002	0.0128889	0.00013245	0.807679	0.00586329	1.78964e-07	8.06507e-10	0.0415562	6.84556e-07	2.0007e-05	0.00163751	0.000992595	0.412956	0.129864	0.996268	5.73221e-07	0.000297838	0.100448
Bfar	grey	85.274	25.4223	59.8517	-34.4293	0.799152	-0.66138	0.743591	-0.313753	-0.57387	0.605227	0.103186	0.28343	0.0467464	0.211222	0.384957	-0.36222	-0.586186	-0.143816	-0.106479	0.646238	0.210605	-0.554499	-0.594016	0.304236	7.87634e-11	1.02138e-06	7.35669e-09	0.0380811	4.64927e-05	1.34791e-05	0.50507	0.0622694	0.763171	0.168718	0.00987173	0.015683	2.90281e-05	0.35167	0.491497	2.15655e-06	0.169994	9.39824e-05	2.13001e-05	0.0446593
Bhlhb9	darkorange2	90.5935	56.1713	34.4223	21.749	0.297367	-0.237387	-0.249412	-0.208713	0.613789	-0.374764	0.0798446	0.732407	-0.560819	0.211748	-0.709901	0.273986	-0.562194	-0.495953	-0.272985	-0.119986	-0.294337	-0.358291	-0.516022	-0.197034	0.0499582	0.120762	0.102531	0.173952	9.39145e-06	0.0121958	0.606409	1.59749e-08	7.50592e-05	0.167634	6.81018e-08	0.0719058	7.14333e-05	0.000618138	0.0729933	0.437872	0.0524516	0.016936	0.000336684	0.199857
Bhlhe40	grey	83.7081	25.4257	58.2825	-32.8568	0.377193	-0.344622	-0.147027	-0.211384	0.642772	-0.294691	0.079033	0.714038	-0.464732	0.338576	-0.653556	0.194896	-0.61907	-0.58453	-0.254807	-0.123897	-0.130314	-0.245423	-0.570027	-0.309002	0.0116033	0.0219732	0.340905	0.168382	2.54431e-06	0.0521557	0.610085	5.27069e-08	0.00148207	0.0245726	1.5106e-06	0.204879	7.47513e-06	3.09615e-05	0.0950736	0.422974	0.39916	0.108328	5.36481e-05	0.0412578
Bhlhe41	steelblue	23.7108	2.74484	20.966	-18.2211	0.435399	-0.201211	0.142769	-0.525032	-0.125686	0.334754	0.23806	0.428633	-0.303404	-0.0861529	-0.0428718	0.168481	-0.44055	-0.280257	-0.118368	0.267987	0.753355	-0.441455	-0.48711	0.385208	0.00313793	0.190298	0.355223	0.000253143	0.416255	0.0263443	0.119681	0.00369675	0.0452756	0.578171	0.782303	0.274287	0.00276366	0.0653855	0.444118	0.0786151	3.61634e-09	0.00270208	0.000798577	0.00981955
Bicd1	grey	114.327	45.7389	68.5881	-22.8492	-0.348009	0.0249422	0.256026	0.509917	-0.239001	-0.227535	-0.718374	-0.682788	0.797199	0.307657	0.417289	-0.60036	0.481823	0.432687	-0.293504	-0.44615	-0.184264	0.54118	0.616324	-0.100833	0.0206208	0.872322	0.0934477	0.000406643	0.118181	0.137436	4.01012e-08	3.29411e-07	9.45487e-11	0.0421957	0.00483059	1.64758e-05	0.000927704	0.00335229	0.0531548	0.00240183	0.231164	0.000148761	8.4213e-06	0.51488
Bicd2	darkturquoise	78.937	18.5144	60.4226	-41.9082	-0.060613	-0.342124	0.416898	0.342332	-0.253092	-0.234934	-0.61913	-0.372484	0.727713	0.689189	0.366137	-0.734383	0.0826806	0.269796	-0.227772	-0.396247	0.0719225	0.549078	0.219934	0.0113694	0.695911	0.0230177	0.0048745	0.0229291	0.097398	0.124763	7.45584e-06	0.0127751	2.18703e-08	2.30539e-07	0.0145132	1.39684e-08	0.593641	0.0765424	0.137016	0.00775152	0.642685	0.000113563	0.151427	0.941609
Bid	grey	16.2985	5.30328	10.9952	-5.69192	0.106416	-0.0298974	-0.288437	-0.231799	0.495458	-0.202859	0.0910314	0.454302	-0.447316	-0.0687664	-0.484548	0.351015	-0.299351	-0.254725	-0.205056	-0.06307	-0.00942194	-0.277602	-0.309631	-0.101722	0.491757	0.847233	0.0575943	0.130021	0.000627188	0.186616	0.556752	0.00194978	0.00233196	0.657376	0.000859001	0.0194799	0.0483781	0.0951839	0.181788	0.684213	0.951598	0.0680866	0.0408254	0.51116
Bin1	darkturquoise	51.7994	12.5397	39.2598	-26.7201	-0.025284	-0.320195	0.364202	0.497695	-0.223623	-0.289954	-0.568928	-0.255151	0.599606	0.642076	0.396983	-0.651883	0.0366832	0.433119	-0.237089	-0.37119	-0.118369	0.43118	0.177448	-0.031276	0.870587	0.0340966	0.0150815	0.000587238	0.144511	0.056235	5.58729e-05	0.0946129	1.69919e-05	2.62956e-06	0.00762809	1.64003e-06	0.81312	0.00331731	0.121241	0.0131142	0.444116	0.00347695	0.249178	0.840278
Birc2	darkgrey	20.1749	1.34406	18.8308	-17.4867	-0.120536	0.185041	-0.413707	-0.121579	0.583386	-0.46111	0.0386373	0.31405	-0.461547	-0.130702	-0.500609	0.390271	-0.0693306	-0.202984	-0.129632	-0.119762	-0.406623	-0.141803	-0.0556395	-0.285961	0.435758	0.229167	0.00524655	0.431767	3.23637e-05	0.00163174	0.803357	0.0378893	0.00161303	0.397745	0.000538646	0.00881868	0.65474	0.186339	0.401653	0.438734	0.00616186	0.358522	0.719802	0.0598698
[truncated: 7,308 more rows]
