# Supplementary material for: Genome-wide translational profiling of amygdala Crh-expressing neurons reveals role for CREB in fear extinction learning
Source: Nat Commun. 2020 Oct 14;11:5180. doi: 10.1038/s41467-020-18985-6 (PMC7560654; doi:10.1038/s41467-020-18985-6)
Supplement: Supplementary file 6 — Supplementary Data 3 [file 41467_2020_18985_MOESM6_ESM.xlsx]

## Sheet: Sheet1
pathway	ES	p-value	FDR-adjusted p-value	NES	nMoreExtreme	size
GO_POLY_A_RNA_BINDING	-0.305079	0.000159541	0.0352347	-2.49565	0	103
GO_NEURON_PART	-0.291351	0.000160436	0.0352347	-2.31751	0	93
GO_NEURON_PROJECTION	-0.32107	0.000162338	0.0352347	-2.38037	0	72
GO_RIBONUCLEOPROTEIN_COMPLEX	-0.310038	0.000162549	0.0352347	-2.28562	0	71
KIM_ALL_DISORDERS_CALB1_CORR_UP	-0.395257	0.00016442	0.0352347	-2.79986	0	63
MARTORIATI_MDM4_TARGETS_FETAL_LIVER_DN	-0.398088	0.000167252	0.0352347	-2.5587	0	47
GO_DENDRITE	-0.396004	0.000172028	0.0352347	-2.32659	0	37
GO_POSTSYNAPSE	-0.431756	0.000173792	0.0352347	-2.43131	0	33
GO_REGULATION_OF_PROTEIN_COMPLEX_ASSEMBLY	-0.442049	0.000176243	0.0352347	-2.341	0	28
GO_CYTOPLASMIC_REGION	-0.560912	0.000180505	0.0352347	-2.48638	0	18
GSE14000_TRANSLATED_RNA_VS_MRNA_16H_LPS_DC_DN	0.645331	0.000224366	0.0355815	2.92262	0	17
LU_AGING_BRAIN_UP	0.496466	0.000233536	0.0355815	2.91642	0	31
GO_POSITIVE_REGULATION_OF_CELL_PROLIFERATION	0.426136	0.000236967	0.0355815	2.59827	0	34
GO_REGULATION_OF_CELL_PROLIFERATION	0.317073	0.000257136	0.035852	2.48688	0	66
GO_RNA_BINDING	-0.27178	0.000311915	0.0405906	-2.34076	1	123
GO_COATED_MEMBRANE	-0.520349	0.000361011	0.0440433	-2.30658	1	18
GSE21063_CTRL_VS_ANTI_IGM_STIM_BCELL_NFATC1_KO_3H_UP	0.548757	0.000448732	0.0497223	2.48525	1	17
SWEET_LUNG_CANCER_KRAS_DN	0.464836	0.000458505	0.0497223	2.53524	1	26
GO_KINASE_BINDING	-0.330861	0.000492854	0.0506342	-2.21448	2	53
GO_CHROMATIN	-0.42783	0.000528728	0.0509794	-2.2657	2	28
REACTOME_NEUROTRANSMITTER_RECEPTOR_BINDING_AND_DOWNSTREAM_TRANSMISSION_IN_THE_POSTSYNAPTIC_CELL	-0.541153	0.000548446	0.0509794	-2.27951	2	16
GO_ACTIN_CYTOSKELETON	-0.423404	0.000886368	0.0775242	-2.18153	4	26
GTACTGT_MIR101	0.451967	0.000913451	0.0775242	2.29208	3	22
GO_CHROMOSOME	-0.32575	0.00099552	0.080969	-2.12389	5	49
GRADE_COLON_CANCER_UP	-0.31605	0.00114999	0.0897914	-2.11534	6	53
GO_EXCITATORY_SYNAPSE	-0.459526	0.001246	0.0912667	-2.24531	6	23
GO_POSITIVE_REGULATION_OF_PROTEIN_COMPLEX_ASSEMBLY	-0.499463	0.0012624	0.0912667	-2.16388	6	17
MARTENS_TRETINOIN_RESPONSE_DN	0.326611	0.00144648	0.10084	2.124	5	40
GO_RIBONUCLEOPROTEIN_COMPLEX_BIOGENESIS	-0.355526	0.00153741	0.103484	-2.1494	8	40
GO_SOMATODENDRITIC_COMPARTMENT	-0.313023	0.00166279	0.107564	-2.04997	9	50
GO_CYTOSKELETAL_PROTEIN_BINDING	-0.3532	0.00170823	0.107564	-2.13533	9	40
GO_RNA_PROCESSING	-0.28248	0.00195727	0.115931	-2.06124	11	69
GO_SYNAPSE_PART	-0.314938	0.00200702	0.115931	-2.02425	11	47
NABA_MATRISOME_ASSOCIATED	0.476342	0.0020193	0.115931	2.15729	8	17
GSE17721_0.5H_VS_24H_CPG_BMDC_DN	0.497311	0.00220653	0.118735	2.19812	9	16
GO_ER_TO_GOLGI_VESICLE_MEDIATED_TRANSPORT	-0.478395	0.00234445	0.118735	-2.0726	12	17
GO_VESICLE_MEDIATED_TRANSPORT	-0.254816	0.00239885	0.118735	-2.03469	14	94
FREAC2_01	0.483013	0.00242718	0.118735	2.13493	10	16
NABA_MATRISOME	0.438176	0.00247692	0.118735	2.18641	10	21
VECCHI_GASTRIC_CANCER_EARLY_DN	0.432528	0.00247692	0.118735	2.15823	10	21
GSE6269_FLU_VS_E_COLI_INF_PBMC_UP	-0.497696	0.00253394	0.118735	-2.04769	13	15
NAKAMURA_TUMOR_ZONE_PERIPHERAL_VS_CENTRAL_DN	0.331839	0.00262593	0.118735	2.09641	10	37
GSE16385_UNTREATED_VS_12H_IL4_TREATED_MACROPHAGE_DN	0.490143	0.00268037	0.118735	2.09874	11	15
GO_CELL_PROJECTION	-0.233149	0.0026852	0.118735	-1.94664	16	110
KARLSSON_TGFB1_TARGETS_DN	0.411703	0.00273723	0.118735	2.13594	11	23
NUYTTEN_NIPP1_TARGETS_DN	0.277845	0.00306513	0.130068	2.08431	11	58
GO_POSITIVE_REGULATION_OF_CELL_DIFFERENTIATION	-0.305073	0.00315929	0.131212	-1.99791	18	50
GO_MEMBRANE_PROTEIN_COMPLEX	-0.275526	0.00327386	0.133137	-1.96419	19	64
GSE14308_TH2_VS_INDUCED_TREG_DN	-0.482759	0.00361991	0.144205	-1.98623	19	15
RTAAACA_FREAC2_01	0.294199	0.00377358	0.147321	2.06928	14	49
GO_ESTABLISHMENT_OF_LOCALIZATION_IN_CELL	-0.214847	0.00388682	0.148766	-1.86868	24	129
GO_CELLULAR_MACROMOLECULAR_COMPLEX_ASSEMBLY	-0.292662	0.00410711	0.154175	-1.9588	24	53
GSE19401_UNSTIM_VS_RETINOIC_ACID_AND_PAM2CSK4_STIM_FOLLICULAR_DC_UP	-0.472888	0.0047532	0.173727	-1.99196	25	16
GO_NCRNA_PROCESSING	-0.409297	0.00480598	0.173727	-1.99988	26	23
GO_INTRACELLULAR_PROTEIN_TRANSPORT	-0.258534	0.00536411	0.190377	-1.90593	32	71
GO_ACTIN_BINDING	-0.394221	0.00586458	0.202781	-1.95971	32	24
LEE_BMP2_TARGETS_UP	0.316085	0.00592136	0.202781	1.95356	24	35
GO_MRNA_METABOLIC_PROCESS	-0.26379	0.00622033	0.209346	-1.88053	37	64
GO_NUCLEAR_EXPORT	-0.434743	0.00649819	0.214991	-1.9271	35	18
GO_SYNAPTIC_SIGNALING	-0.372945	0.00673639	0.21584	-1.92155	37	26
GO_CYTOSKELETON	-0.224675	0.00685477	0.21584	-1.82149	42	100
GO_CELL_SURFACE	0.370506	0.00685558	0.21584	1.96066	29	24
GO_CELLULAR_MACROMOLECULE_LOCALIZATION	-0.228966	0.00704676	0.218338	-1.83484	43	95
KIM_BIPOLAR_DISORDER_OLIGODENDROCYTE_DENSITY_CORR_UP	-0.260964	0.00719778	0.218882	-1.87589	43	66
JIANG_HYPOXIA_NORMAL	0.382897	0.0073076	0.218882	1.9418	31	22
MORF_RAD23B	-0.431902	0.00740072	0.218882	-1.91451	40	18
GO_RIBONUCLEOPROTEIN_COMPLEX_SUBUNIT_ORGANIZATION	-0.386702	0.00781944	0.227814	-1.92233	43	24
ZHANG_TLX_TARGETS_60HR_UP	0.350861	0.00802384	0.230331	1.91362	34	26
MODULE_12	0.362975	0.00822669	0.232732	1.92081	35	24
BUYTAERT_PHOTODYNAMIC_THERAPY_STRESS_DN	0.347407	0.00848235	0.236536	1.89478	36	26
KIM_ALL_DISORDERS_OLIGODENDROCYTE_NUMBER_CORR_UP	-0.248306	0.00910717	0.250383	-1.82201	55	70
GOBERT_OLIGODENDROCYTE_DIFFERENTIATION_DN	0.216677	0.0101775	0.268966	1.7693	38	75
ACATTCC_MIR1_MIR206	-0.388164	0.0103148	0.268966	-1.87026	57	22
GSE43955_TH0_VS_TGFB_IL6_TH17_ACT_CD4_TCELL_42H_UP	-0.402795	0.0105357	0.268966	-1.86715	58	20
REACTOME_MRNA_PROCESSING	-0.396964	0.0106096	0.268966	-1.87259	58	21
GO_POSITIVE_REGULATION_OF_DEVELOPMENTAL_PROCESS	-0.251462	0.0107967	0.268966	-1.80759	65	66
GO_EXTRACELLULAR_SPACE	0.284646	0.0108486	0.268966	1.85109	44	40
DAZARD_RESPONSE_TO_UV_NHEK_DN	0.405495	0.0109816	0.268966	1.89077	48	18
GSE26669_CTRL_VS_COSTIM_BLOCK_MLR_CD8_TCELL_DN	-0.429713	0.0113616	0.268966	-1.86169	62	17
GO_RNA_SPLICING_VIA_TRANSESTERIFICATION_REACTIONS	-0.306021	0.0115299	0.268966	-1.81537	66	38
MORF_FDXR	-0.428215	0.0115419	0.268966	-1.8552	63	17
MORF_RPA2	-0.374874	0.01157	0.268966	-1.83169	64	23
CEBP_Q3	0.443265	0.0116149	0.268966	1.89802	51	15
GO_SYNAPSE	-0.267529	0.0116969	0.268966	-1.79977	70	54
REACTOME_TRANSMISSION_ACROSS_CHEMICAL_SYNAPSES	-0.357171	0.0118773	0.268966	-1.84028	66	26
ACEVEDO_LIVER_CANCER_UP	0.219278	0.0119387	0.268966	1.75483	45	70
GSE32986_GMCSF_VS_GMCSF_AND_CURDLAN_HIGHDOSE_STIM_DC_DN	-0.408105	0.0120786	0.268966	-1.8465	66	19
REACTOME_NEURONAL_SYSTEM	-0.343896	0.0122378	0.268966	-1.86989	69	30
GCM_RAN	-0.42569	0.0122633	0.268966	-1.84426	67	17
GO_POSITIVE_REGULATION_OF_CELL_DEVELOPMENT	-0.324987	0.012513	0.270694	-1.83007	71	33
SENESE_HDAC1_TARGETS_UP	-0.40639	0.0126194	0.270694	-1.83874	69	19
GO_MACROAUTOPHAGY	-0.389413	0.0127675	0.270893	-1.83697	70	21
CREIGHTON_ENDOCRINE_THERAPY_RESISTANCE_5	-0.368973	0.0129939	0.272733	-1.80286	72	23
GO_POSITIVE_REGULATION_OF_NERVOUS_SYSTEM_DEVELOPMENT	-0.32449	0.0132082	0.274281	-1.82727	75	33
GO_PLASMA_MEMBRANE_PROTEIN_COMPLEX	-0.338852	0.013585	0.27629	-1.81711	76	29
GSE339_EX_VIVO_VS_IN_CULTURE_CD4CD8DN_DC_DN	0.379006	0.0136302	0.27629	1.84215	59	20
GO_CELL_CELL_SIGNALING	-0.323285	0.0137296	0.27629	-1.82048	78	33
GO_REGULATION_OF_SYNAPSE_STRUCTURE_OR_ACTIVITY	-0.400318	0.0138814	0.276453	-1.81126	76	19
GO_NEUROGENESIS	-0.228132	0.014021	0.276453	-1.73732	86	79
GSE25085_FETAL_LIVER_VS_FETAL_BM_SP4_THYMIC_IMPLANT_DN	0.416506	0.0145631	0.284272	1.84096	65	16
SCGGAAGY_ELK1_02	-0.21658	0.015081	0.289072	-1.72276	93	93
GSE19401_PLN_VS_PEYERS_PATCH_FOLLICULAR_DC_UP	-0.382947	0.0151052	0.289072	-1.80647	83	21
GO_NUCLEAR_CHROMOSOME	-0.334368	0.0162315	0.30611	-1.79306	91	29
GO_SPLICEOSOMAL_COMPLEX	-0.348421	0.0163092	0.30611	-1.79519	91	26
GO_REGULATION_OF_SYNAPTIC_PLASTICITY	-0.411784	0.0165915	0.307537	-1.78402	91	17
GINESTIER_BREAST_CANCER_ZNF217_AMPLIFIED_DN	-0.369837	0.0167171	0.307537	-1.78196	93	22
GO_REGULATION_OF_VESICLE_MEDIATED_TRANSPORT	-0.316309	0.0168578	0.307537	-1.7812	96	33
ZID_01	0.369882	0.017492	0.316153	1.7978	76	20
REACTOME_MRNA_SPLICING	-0.419649	0.0177331	0.317569	-1.7677	96	16
MORF_IKBKG	-0.433087	0.0180995	0.321185	-1.78187	99	15
GSE17580_TREG_VS_TEFF_S_MANSONI_INF_DN	0.396705	0.0186224	0.322174	1.79662	82	17
SMID_BREAST_CANCER_BASAL_UP	0.284828	0.0189573	0.322174	1.73668	79	34
WONG_ADULT_TISSUE_STEM_MODULE	0.257493	0.0190123	0.322174	1.75633	76	45
SCHAEFFER_PROSTATE_DEVELOPMENT_6HR_DN	-0.250145	0.0191072	0.322174	-1.71325	115	57
SCHAEFFER_PROSTATE_DEVELOPMENT_48HR_UP	0.314926	0.0192749	0.322174	1.74672	83	27
GSE5099_UNSTIM_VS_MCSF_TREATED_MONOCYTE_DAY3_DN	-0.398549	0.0193141	0.322174	-1.76667	106	18
GTTTGTT_MIR495	-0.403506	0.0196573	0.322174	-1.74815	108	17
GSE38681_WT_VS_LYL1_KO_LYMPHOID_PRIMED_MULTIPOTENT_PROGENITOR_UP	-0.415698	0.0197441	0.322174	-1.75105	107	16
GO_CIRCULATORY_SYSTEM_DEVELOPMENT	0.287709	0.019774	0.322174	1.73193	83	33
GO_CELL_PROJECTION_PART	-0.23646	0.0198101	0.322174	-1.69162	120	65
LIM_MAMMARY_STEM_CELL_UP	0.346969	0.0200959	0.322174	1.7596	87	22
ACEVEDO_LIVER_TUMOR_VS_NORMAL_ADJACENT_TISSUE_UP	0.260508	0.0201359	0.322174	1.71042	82	41
REACTOME_PROCESSING_OF_CAPPED_INTRON_CONTAINING_PRE_MRNA	-0.376026	0.0207143	0.328734	-1.74307	115	20
GO_MACROMOLECULAR_COMPLEX_BINDING	-0.224776	0.0211279	0.331973	-1.67972	129	74
GO_TRANSCRIPTION_COACTIVATOR_ACTIVITY	-0.348204	0.0213258	0.331973	-1.73095	119	24
PENG_GLUTAMINE_DEPRIVATION_DN	-0.281998	0.0214286	0.331973	-1.7208	125	41
GARY_CD5_TARGETS_DN	-0.352156	0.0226059	0.347455	-1.72069	126	23
COLINA_TARGETS_OF_4EBP1_AND_4EBP2	0.332394	0.0228519	0.348492	1.75898	99	24
GSE9601_UNTREATED_VS_NFKB_INHIBITOR_TREATED_HCMV_INF_MONOCYTE_DN	-0.390237	0.0231047	0.349615	-1.72982	127	18
GO_MACROMOLECULAR_COMPLEX_ASSEMBLY	-0.204636	0.0235426	0.352926	-1.63986	146	95
GO_GOLGI_VESICLE_TRANSPORT	-0.308853	0.0236851	0.352926	-1.72097	135	32
GO_REGULATION_OF_TRANSPORT	-0.210906	0.0241296	0.356825	-1.65634	148	89
GO_RNA_SPLICING	-0.274912	0.0245347	0.358576	-1.69455	144	42
GSE20500_RETINOIC_ACID_VS_RARA_ANTAGONIST_TREATED_CD4_TCELL_DN	-0.420986	0.0246154	0.358576	-1.73208	135	15
GSE360_CTRL_VS_B_MALAYI_HIGH_DOSE_DC_UP	-0.390891	0.025248	0.361986	-1.6935	139	17
JOHNSTONE_PARVB_TARGETS_3_DN	0.220145	0.025268	0.361986	1.68231	98	61
SENESE_HDAC3_TARGETS_UP	-0.320239	0.0254058	0.361986	-1.7173	143	29
GSE22611_UNSTIM_VS_2H_MDP_STIM_MUTANT_NOD2_TRANSDUCED_HEK293T_CELL_DN	-0.362429	0.0258946	0.365021	-1.70968	143	21
GO_REGULATION_OF_CELL_MORPHOGENESIS_INVOLVED_IN_DIFFERENTIATION	-0.38236	0.0259928	0.365021	-1.69491	143	18
GO_PROTEIN_COMPLEX_BINDING	-0.254146	0.026594	0.370796	-1.6768	160	51
TACTTGA_MIR26A_MIR26B	0.370522	0.0275661	0.375082	1.72769	122	18
GO_NUCLEAR_CHROMATIN	-0.379456	0.0276173	0.375082	-1.68203	152	18
IWANAGA_CARCINOGENESIS_BY_KRAS_PTEN_DN	0.316757	0.0277778	0.375082	1.70202	120	25
GO_REGULATION_OF_MULTI_ORGANISM_PROCESS	-0.312105	0.0277972	0.375082	-1.69704	158	30
GSE2770_UNTREATED_VS_TGFB_AND_IL4_TREATED_ACT_CD4_TCELL_2H_UP	-0.41632	0.0278733	0.375082	-1.71288	153	15
GO_POSTSYNAPTIC_MEMBRANE	-0.414676	0.0280543	0.375082	-1.70611	154	15
CHANDRAN_METASTASIS_UP	-0.386894	0.0284941	0.376834	-1.67618	157	17
GO_RIBOSOME_BIOGENESIS	-0.365464	0.0285714	0.376834	-1.69411	159	20
GSE21033_3H_VS_12H_POLYIC_STIM_DC_UP	-0.410584	0.0302262	0.395984	-1.68928	166	15
GO_NEURON_PROJECTION_DEVELOPMENT	-0.312969	0.0305222	0.396729	-1.67831	172	29
DURAND_STROMA_S_UP	0.385417	0.0308914	0.396729	1.70355	139	16
GO_DNA_REPAIR	-0.362245	0.0308929	0.396729	-1.67919	172	20
CCTGCTG_MIR214	-0.395472	0.0316271	0.403503	-1.66585	172	16
NFY_Q6_01	-0.39497	0.0323583	0.410149	-1.66374	176	16
GSE6674_ANTI_IGM_VS_ANTI_IGM_AND_CPG_STIM_BCELL_DN	-0.36011	0.0326786	0.410149	-1.66929	182	20
GO_ORGANELLE_SUBCOMPARTMENT	-0.359474	0.0332143	0.410149	-1.66634	185	20
SMID_BREAST_CANCER_RELAPSE_IN_BONE_DN	0.361881	0.0336172	0.410149	1.6874	149	18
KOYAMA_SEMA3B_TARGETS_DN	0.361209	0.0338413	0.410149	1.68427	150	18
GSE29618_PRE_VS_DAY7_POST_LAIV_FLU_VACCINE_MONOCYTE_DN	-0.392459	0.0340037	0.410149	-1.65316	185	16
GSE13485_CTRL_VS_DAY21_YF17D_VACCINE_PBMC_UP	-0.392377	0.0343693	0.410149	-1.65282	187	16
GRAESSMANN_APOPTOSIS_BY_DOXORUBICIN_DN	0.154738	0.0346381	0.410149	1.51906	122	138
PASINI_SUZ12_TARGETS_DN	0.353205	0.0347924	0.410149	1.68639	154	19
GSE3691_IFN_PRODUCING_KILLER_DC_VS_CONVENTIONAL_DC_SPLEEN_UP	-0.369764	0.0351986	0.410149	-1.63907	194	18
GSE26912_TUMORICIDAL_VS_CTRL_MACROPHAGE_UP	0.369138	0.0352255	0.410149	1.67178	156	17
GSE36888_UNTREATED_VS_IL2_TREATED_STAT5_AB_KNOCKIN_TCELL_6H_DN	0.389922	0.0352915	0.410149	1.66961	157	15
GO_MRNA_PROCESSING	-0.254343	0.0354574	0.410149	-1.63478	211	47
GO_REGULATION_OF_NERVOUS_SYSTEM_DEVELOPMENT	-0.255543	0.0356903	0.410149	-1.62984	212	46
GOZGIT_ESR1_TARGETS_DN	0.276272	0.035731	0.410149	1.62292	152	31
PENG_LEUCINE_DEPRIVATION_DN	-0.347696	0.0357849	0.410149	-1.64018	198	21
LIU_PROSTATE_CANCER_DN	0.344013	0.0358928	0.410149	1.67207	157	20
GO_ESTABLISHMENT_OF_PROTEIN_LOCALIZATION	-0.193339	0.03593	0.410149	-1.58793	225	104
GO_NEURON_DEVELOPMENT	-0.280992	0.0364296	0.413047	-1.63284	210	36
GO_ATPASE_ACTIVITY	-0.354897	0.0366071	0.413047	-1.64513	204	20
GO_CYTOSKELETAL_PART	-0.223228	0.0369946	0.41502	-1.59137	225	64
GO_ENZYME_BINDING	-0.17107	0.0373803	0.41695	-1.53683	241	147
GSE3400_UNTREATED_VS_IFNB_TREATED_MEF_UP	-0.377437	0.0376916	0.418034	-1.63521	208	17
GCM_RAB10	-0.352973	0.0382143	0.419305	-1.63621	213	20
GSE43955_TH0_VS_TGFB_IL6_TH17_ACT_CD4_TCELL_1H_DN	-0.400784	0.038733	0.419305	-1.64896	213	15
JOHNSTONE_PARVB_TARGETS_2_DN	0.282962	0.038994	0.419305	1.61732	168	29
GO_PROTEIN_DEPHOSPHORYLATION	0.372778	0.0390556	0.419305	1.64769	176	16
GENTILE_UV_HIGH_DOSE_DN	0.341467	0.0390731	0.419305	1.65969	171	20
GSE43955_10H_VS_60H_ACT_CD4_TCELL_UP	-0.39998	0.039095	0.419305	-1.64565	215	15
GSE22033_UNTREATED_VS_MRL24_TREATED_MEF_DN	-0.385625	0.0398537	0.423796	-1.62438	217	16
GO_POSITIVE_REGULATION_OF_WNT_SIGNALING_PATHWAY	0.383131	0.0399821	0.423796	1.64053	178	15
MORF_DDB1	-0.314869	0.0402411	0.423796	-1.62232	226	26
GSE10422_WT_VS_BAFF_TRANSGENIC_LN_BCELL_UP	-0.358298	0.0403822	0.423796	-1.62114	223	19
GO_PHOSPHATASE_BINDING	-0.313661	0.0409502	0.426089	-1.6161	230	26
GO_PROTEIN_PHOSPHATASE_BINDING	-0.335205	0.0412591	0.426089	-1.61509	231	22
GSE7568_IL4_TGFB_DEXAMETHASONE_VS_IL4_TGFB_TREATED_MACROPHAGE_UP	-0.396788	0.041267	0.426089	-1.63252	227	15
WANG_SMARCE1_TARGETS_DN	-0.329726	0.0414738	0.426089	-1.61109	232	23
GO_POSITIVE_REGULATION_OF_CELLULAR_COMPONENT_BIOGENESIS	-0.325492	0.0419406	0.426548	-1.61805	235	24
GO_REGULATION_OF_EPITHELIAL_CELL_PROLIFERATION	0.359399	0.0426296	0.426548	1.62767	189	17
GO_CHROMOSOMAL_REGION	-0.383765	0.0427788	0.426548	-1.61654	233	16
NF1_Q6_01	0.358429	0.0428539	0.426548	1.62328	190	17
TTTGTAG_MIR520D	0.279922	0.0429165	0.426548	1.59994	185	29
GSE15330_HSC_VS_MEGAKARYOCYTE_ERYTHROID_PROGENITOR_IKAROS_KO_UP	0.379109	0.0433326	0.426548	1.62331	193	15
GO_POSITIVE_REGULATION_OF_MULTICELLULAR_ORGANISMAL_PROCESS	-0.214824	0.0433861	0.426548	-1.56755	265	69
GO_RIBONUCLEOPROTEIN_COMPLEX_LOCALIZATION	-0.393165	0.0434389	0.426548	-1.61761	239	15
SMID_BREAST_CANCER_LUMINAL_B_DN	0.28892	0.0438274	0.426548	1.60248	190	27
GSE21670_IL6_VS_TGFB_AND_IL6_TREATED_STAT3_KO_CD4_TCELL_DN	0.335375	0.0438437	0.426548	1.63008	192	20
GO_REGULATION_OF_CELL_DIFFERENTIATION	-0.208025	0.0439222	0.426548	-1.5613	270	75
GO_GOLGI_APPARATUS	-0.198059	0.0444193	0.42924	-1.55239	274	88
CAIRO_HEPATOBLASTOMA_CLASSES_UP	-0.254452	0.0456004	0.438483	-1.59351	269	44
LEE_BMP2_TARGETS_DN	-0.217348	0.0461614	0.441701	-1.54945	281	64
MAZR_01	-0.329177	0.0464165	0.441976	-1.58605	260	22
MIKKELSEN_NPC_ICP_WITH_H3K4ME3	0.314083	0.0474994	0.450066	1.59282	207	22
GO_PROTEIN_TARGETING	-0.293173	0.0477273	0.450066	-1.59409	272	30
GSE41867_LCMV_ARMSTRONG_VS_CLONE13_DAY6_EFFECTOR_CD8_TCELL_DN	-0.388899	0.0483258	0.451379	-1.60006	266	15
GO_POSITIVE_REGULATION_OF_PROTEIN_MODIFICATION_PROCESS	0.196456	0.048329	0.451379	1.54758	187	67
GSE37563_WT_VS_CTLA4_KO_CD4_TCELL_D4_POST_IMMUNIZATION_UP	0.37319	0.0486933	0.452616	1.59796	217	15
DEX_ptsd_50_DN	-0.138835	0.0497047	0.458338	-1.43606	344	395
GCM_NF2	-0.303466	0.0497786	0.458338	-1.58441	280	27
GSE39152_SPLEEN_CD103_NEG_VS_BRAIN_CD103_POS_MEMORY_CD8_TCELL_UP	-0.355132	0.0512635	0.466205	-1.57421	283	18
GO_COATED_VESICLE	-0.305991	0.0515866	0.466205	-1.57658	290	26
DANG_REGULATED_BY_MYC_DN	0.359452	0.0516328	0.466205	1.58878	233	16
AP1_Q2	-0.385437	0.0521267	0.466205	-1.58582	287	15
GO_CLATHRIN_COATED_VESICLE	-0.340123	0.0521429	0.466205	-1.57664	291	20
GO_SINGLE_ORGANISM_CELLULAR_LOCALIZATION	-0.217628	0.0523122	0.466205	-1.53449	318	62
GSE16385_UNTREATED_VS_12H_ROSIGLITAZONE_IFNG_TNF_TREATED_MACROPHAGE_UP	0.369502	0.0524905	0.466205	1.58217	234	15
MORF_AATF	-0.362156	0.0526601	0.466205	-1.56901	291	17
GSE18893_CTRL_VS_TNF_TREATED_TREG_24H_DN	0.342285	0.0528911	0.466205	1.59603	235	18
GCM_MYST2	-0.371988	0.0535649	0.466205	-1.56693	292	16
WTGAAAT_UNKNOWN	0.28997	0.053719	0.466205	1.55809	233	25
GO_PROTEIN_LOCALIZATION	-0.174847	0.0539016	0.466205	-1.4993	343	121
WHN_B	-0.343834	0.0542636	0.466205	-1.5557	300	19
GO_ORGANELLE_LOCALIZATION	-0.291094	0.0545166	0.466205	-1.56101	308	29
BLALOCK_ALZHEIMERS_DISEASE_UP	0.15998	0.0545651	0.466205	1.48126	201	109
WANG_CLIM2_TARGETS_UP	-0.359784	0.0546438	0.466205	-1.55873	302	17
LMO2COM_02	-0.352552	0.0546931	0.466205	-1.56277	302	18
DAVICIONI_TARGETS_OF_PAX_FOXO1_FUSIONS_UP	0.328257	0.0561167	0.474863	1.56728	249	19
GO_REGULATION_OF_ORGANELLE_ORGANIZATION	-0.206053	0.0562419	0.474863	-1.51903	345	71
GSE6092_UNSTIM_VS_IFNG_STIM_ENDOTHELIAL_CELL_UP	-0.369441	0.0568556	0.474863	-1.5562	310	16
CAGTATT_MIR200B_MIR200C_MIR429	0.228568	0.0569066	0.474863	1.53173	233	43
DEBIASI_APOPTOSIS_BY_REOVIRUS_INFECTION_UP	0.337362	0.0569251	0.474863	1.57307	253	18
GO_REGULATION_OF_PEPTIDASE_ACTIVITY	0.353686	0.0575905	0.476651	1.5633	260	16
GSE32986_CURDLAN_HIGHDOSE_VS_GMCSF_AND_CURDLAN_HIGHDOSE_STIM_DC_UP	0.363206	0.0576279	0.476651	1.55521	257	15
GSE36009_WT_VS_NLRP10_KO_DC_LPS_STIM_UP	-0.368349	0.0579525	0.477313	-1.55161	316	16
GSE29618_LAIV_VS_TIV_FLU_VACCINE_DAY7_PDC_UP	0.352207	0.0582524	0.477768	1.55676	263	16
GO_RIBONUCLEOPROTEIN_GRANULE	-0.357519	0.0586114	0.4787	-1.54892	324	17
GSE26343_WT_VS_NFAT5_KO_MACROPHAGE_LPS_STIM_DN	-0.379686	0.0593665	0.480311	-1.56215	327	15
GSE3337_CTRL_VS_16H_IFNG_IN_CD8POS_DC_UP	0.361545	0.0594148	0.480311	1.5481	265	15
GO_RESPONSE_TO_LIPID	0.232433	0.0595468	0.480311	1.51155	246	40
GO_ESTABLISHMENT_OF_PROTEIN_LOCALIZATION_TO_ORGANELLE	-0.291088	0.0600987	0.482768	-1.54154	340	28
GSE4590_LARGE_PRE_BCELL_VS_VPREB_POS_LARGE_PRE_BCELL_DN	-0.378946	0.0606335	0.485068	-1.55911	334	15
REACTOME_METABOLISM_OF_LIPIDS_AND_LIPOPROTEINS	-0.331406	0.0621429	0.495114	-1.53623	347	20
MORF_ATRX	-0.364179	0.0634369	0.501047	-1.53404	346	16
GO_RESPONSE_TO_OXIDATIVE_STRESS	0.34109	0.0634956	0.501047	1.54475	282	17
GSE24026_PD1_LIGATION_VS_CTRL_IN_ACT_TCELL_LINE_DN	-0.323387	0.0636576	0.501047	-1.52551	353	21
GSE1791_CTRL_VS_NEUROMEDINU_IN_T_CELL_LINE_12H_UP	-0.363855	0.0641682	0.503037	-1.53268	350	16
GO_NEURON_PROJECTION_MORPHOGENESIS	-0.330075	0.0646429	0.504731	-1.53006	361	20
TGCCTTA_MIR124A	0.224697	0.0664712	0.516939	1.48766	271	42
GO_REGULATION_OF_SECRETION	-0.308397	0.0671057	0.519803	-1.50687	376	23
GSE3982_BASOPHIL_VS_EFF_MEMORY_CD4_TCELL_UP	0.344121	0.0684025	0.525542	1.52102	309	16
GO_POSITIVE_REGULATION_OF_CELL_PROJECTION_ORGANIZATION	-0.305271	0.0684201	0.525542	-1.51753	384	24
GO_INTRACELLULAR_VESICLE	-0.192854	0.0686543	0.525542	-1.46866	425	79
GSE17721_POLYIC_VS_CPG_4H_BMDC_UP	-0.369842	0.0691403	0.527195	-1.52166	381	15
SPZ1_01	-0.319319	0.0695918	0.527884	-1.50631	386	21
MODULE_32	-0.297514	0.0697716	0.527884	-1.50557	393	25
NUYTTEN_NIPP1_TARGETS_UP	0.22075	0.0707685	0.533359	1.47933	290	43
GSE2770_IL4_ACT_VS_ACT_CD4_TCELL_6H_DN	-0.340282	0.0711191	0.533941	-1.50838	393	18
ENK_UV_RESPONSE_KERATINOCYTE_DN	-0.280064	0.0716302	0.534093	-1.50186	405	29
DEX_no_ptsd_2_5_DN	-0.195769	0.0721232	0.534093	-1.46931	444	75
GSE16755_CTRL_VS_IFNA_TREATED_MAC_UP	-0.367958	0.0722172	0.534093	-1.5139	398	15
GO_REGULATION_OF_WNT_SIGNALING_PATHWAY	0.284806	0.0724406	0.534093	1.50715	316	24
GO_MODULATION_OF_SYNAPTIC_TRANSMISSION	-0.301624	0.0725076	0.534093	-1.4994	407	24
GSE5142_HTERT_TRANSDUCED_VS_CTRL_CD8_TCELL_LATE_PASSAGE_CLONE_DN	0.334346	0.072919	0.535105	1.51421	324	17
STK33_SKM_DN	0.349768	0.0732633	0.535618	1.49767	327	15
GO_REGULATION_OF_CELLULAR_COMPONENT_BIOGENESIS	-0.222968	0.0743421	0.541477	-1.48338	451	52
HELLER_HDAC_TARGETS_UP	0.308838	0.0756474	0.548274	1.5011	332	20
GO_SITE_OF_POLARIZED_GROWTH	-0.36563	0.0758371	0.548274	-1.50432	418	15
GO_CELL_PROJECTION_ORGANIZATION	-0.223551	0.0776346	0.558314	-1.47494	469	51
GSE15330_HSC_VS_GRANULOCYTE_MONOCYTE_PROGENITOR_UP	-0.335553	0.0777978	0.558314	-1.48742	430	18
GSE360_CTRL_VS_T_GONDII_MAC_UP	0.33801	0.0783319	0.558534	1.49401	354	16
GSE27786_CD4_TCELL_VS_NEUTROPHIL_UP	0.346154	0.0784007	0.558534	1.4822	350	15
TTGTTT_FOXO4_01	0.149112	0.0788678	0.55935	1.39432	286	114
GO_REGULATION_OF_CELL_DEVELOPMENT	-0.230884	0.0790885	0.55935	-1.47256	471	46
GO_POSITIVE_REGULATION_OF_PROTEIN_METABOLIC_PROCESS	0.160973	0.0795967	0.56037	1.41053	299	93
GO_VESICLE_ORGANIZATION	-0.301507	0.0799217	0.56037	-1.47321	448	23
GO_REGULATION_OF_CELLULAR_RESPONSE_TO_STRESS	-0.230219	0.0800938	0.56037	-1.46832	477	46
GO_GOLGI_MEMBRANE	-0.248261	0.0812253	0.564415	-1.47273	471	38
GO_GTPASE_BINDING	-0.30011	0.0818797	0.564415	-1.46638	459	23
GO_REGULATION_OF_CELLULAR_AMIDE_METABOLIC_PROCESS	-0.274335	0.0820395	0.564415	-1.47113	464	29
MCBRYAN_PUBERTAL_BREAST_4_5WK_UP	0.335692	0.082083	0.564415	1.48377	371	16
GSE17721_PAM3CSK4_VS_GADIQUIMOD_16H_BMDC_UP	0.342732	0.0824213	0.564415	1.46754	368	15
GSE24292_WT_VS_PPARG_KO_MACROPHAGE_DN	-0.361483	0.0825339	0.564415	-1.48726	455	15
GSE16522_MEMORY_VS_NAIVE_ANTI_CD3CD28_STIM_CD8_TCELL_DN	-0.305957	0.0826961	0.564415	-1.47417	464	22
MODULE_6	0.342053	0.0835381	0.564919	1.46463	373	15
GSE2197_IMMUNOSUPPRESSIVE_DNA_VS_UNTREATEDIN_DC_DN	0.334254	0.0836275	0.564919	1.47741	378	16
GO_TRANSPORTER_ACTIVITY	-0.222776	0.0836382	0.564919	-1.45895	502	50
GSE18893_CTRL_VS_TNF_TREATED_TCONV_2H_DN	0.333976	0.0845102	0.567396	1.47618	382	16
GSE43863_NAIVE_VS_TH1_EFF_CD4_TCELL_D6_LCMV_UP	-0.351523	0.0848263	0.567396	-1.48073	463	16
GSE36476_CTRL_VS_TSST_ACT_16H_MEMORY_CD4_TCELL_OLD_DN	-0.311099	0.0848768	0.567396	-1.46754	471	21
GSE40685_NAIVE_CD4_TCELL_VS_TREG_DN	-0.359281	0.0852489	0.567604	-1.4782	470	15
GO_ENDOCYTOSIS	-0.266999	0.0854895	0.567604	-1.47105	488	31
TATAAA_TATA_01	0.20633	0.0859785	0.568915	1.43942	343	48
GO_CELL_CELL_ADHESION	0.295683	0.0869174	0.573185	1.4754	385	21
MODULE_69	0.236954	0.0876777	0.576225	1.44478	369	34
GO_CHROMATIN_BINDING	-0.2937	0.0879687	0.576225	-1.46001	494	24
GO_TRANSPORTER_COMPLEX	-0.336986	0.0887286	0.577924	-1.45996	491	17
GO_REGULATION_OF_DEFENSE_RESPONSE_TO_VIRUS	-0.35607	0.0890498	0.577924	-1.46499	491	15
MORF_PSMC1	-0.33662	0.0892696	0.577924	-1.45838	494	17
GO_RESPONSE_TO_MOLECULE_OF_BACTERIAL_ORIGIN	0.330902	0.0895852	0.577924	1.46259	405	16
GSE9960_HEALTHY_VS_GRAM_NEG_SEPSIS_PBMC_DN	0.338603	0.0900156	0.577924	1.44986	402	15
PAL_PRMT5_TARGETS_UP	0.299943	0.0906406	0.577924	1.45787	398	20
GSE360_HIGH_DOSE_B_MALAYI_VS_M_TUBERCULOSIS_MAC_UP	-0.355433	0.0908597	0.577924	-1.46237	501	15
CHANDRAN_METASTASIS_DN	0.322125	0.0908683	0.577924	1.45886	404	17
KEGG_ENDOCYTOSIS	-0.335324	0.0908927	0.577924	-1.45276	503	17
GO_RNA_LOCALIZATION	-0.30792	0.0918899	0.580451	-1.45254	510	21
FOXO1_02	0.321131	0.0919901	0.580451	1.45436	409	17
GO_AXON	-0.281326	0.0921822	0.580451	-1.4495	519	26
GO_CELLULAR_COMPONENT_MORPHOGENESIS	-0.232977	0.0927242	0.581073	-1.43607	547	42
GO_REGULATION_OF_TRANSMEMBRANE_TRANSPORT	-0.334458	0.0928765	0.581073	-1.44901	514	17
GO_G_PROTEIN_COUPLED_RECEPTOR_SIGNALING_PATHWAY	-0.326618	0.0942238	0.58597	-1.44781	521	18
AP4_Q5	0.336265	0.0942595	0.58597	1.43985	421	15
GO_TRANSMEMBRANE_RECEPTOR_PROTEIN_TYROSINE_KINASE_SIGNALING_PATHWAY	-0.252852	0.0947769	0.587316	-1.43888	547	34
GO_CELL_MORPHOGENESIS_INVOLVED_IN_NEURON_DIFFERENTIATION	-0.305927	0.0954864	0.588069	-1.44314	530	21
GSE22443_NAIVE_VS_ACT_AND_IL12_TREATED_CD8_TCELL_UP	-0.345133	0.0959781	0.588069	-1.45381	524	16
GO_POSITIVE_REGULATION_OF_NEURON_DIFFERENTIATION	-0.279789	0.0960823	0.588069	-1.44158	541	26
GO_REGULATION_OF_CATABOLIC_PROCESS	-0.203172	0.0961035	0.588069	-1.41891	586	60
GSE24142_DN2_VS_DN3_THYMOCYTE_DN	-0.351459	0.0964706	0.588471	-1.44602	532	15
MGGAAGTG_GABP_B	-0.218004	0.0967742	0.588484	-1.4277	581	50
PAX4_01	-0.324015	0.0976534	0.58932	-1.43627	540	18
GO_REGULATION_OF_CELL_PROJECTION_ORGANIZATION	-0.244448	0.097712	0.58932	-1.43617	567	37
MITSIADES_RESPONSE_TO_APLIDIN_DN	-0.34415	0.097989	0.58932	-1.44967	535	16
GO_ADENYL_NUCLEOTIDE_BINDING	-0.183829	0.0981467	0.58932	-1.39994	608	79
GO_POSITIVE_REGULATION_OF_ORGANELLE_ORGANIZATION	-0.252931	0.0987139	0.58932	-1.42431	567	33
GSE10147_IL3_VS_IL3_AND_HIVP17_STIM_PDC_UP	-0.304463	0.0987233	0.58932	-1.43623	548	21
GSE28737_WT_VS_BCL6_HET_FOLLICULAR_BCELL_UP	-0.343466	0.0990859	0.589682	-1.44679	541	16
GSE7348_LPS_VS_TOLERIZED_AND_LPS_STIM_MACROPHAGE_UP	-0.331043	0.0995491	0.590638	-1.43421	551	17
GSE27896_HDAC6_KO_VS_WT_TREG_UP	-0.322415	0.100361	0.593359	-1.42918	555	18
GO_MICROTUBULE_BASED_PROCESS	-0.281484	0.100761	0.593359	-1.42445	568	25
GEORGES_TARGETS_OF_MIR192_AND_MIR215	0.203362	0.10092	0.593359	1.41106	405	47
GSE2706_UNSTIM_VS_2H_LPS_AND_R848_DC_UP	0.333238	0.101407	0.594435	1.42689	453	15
GSE40274_IRF4_VS_FOXP3_AND_IRF4_TRANSDUCED_ACTIVATED_CD4_TCELL_UP	-0.341953	0.101828	0.594759	-1.44041	556	16
GO_CARBOHYDRATE_METABOLIC_PROCESS	-0.28763	0.102364	0.594759	-1.42983	575	24
GO_RESPONSE_TO_ENDOPLASMIC_RETICULUM_STRESS	-0.341574	0.102377	0.594759	-1.43882	559	16
BLALOCK_ALZHEIMERS_DISEASE_DN	-0.169843	0.103944	0.601145	-1.38038	650	101
GCCATNTTG_YY1_Q6	-0.235837	0.104508	0.601145	-1.4127	611	39
GO_AUTOPHAGY	-0.255409	0.104842	0.601145	-1.42317	601	32
GO_PROTEIN_LOCALIZATION_TO_ORGANELLE	-0.241459	0.104937	0.601145	-1.41861	609	37
GO_CELL_PART_MORPHOGENESIS	-0.255352	0.105016	0.601145	-1.42285	602	32
GO_CYTOSKELETON_ORGANIZATION	-0.228332	0.10643	0.607291	-1.40743	628	42
GSE43955_10H_VS_60H_ACT_CD4_TCELL_WITH_TGFB_IL6_UP	0.321494	0.107017	0.607291	1.42101	484	16
HELLER_HDAC_TARGETS_DN	0.312193	0.107023	0.607291	1.41388	476	17
MITSIADES_RESPONSE_TO_APLIDIN_UP	0.2175	0.107815	0.608698	1.40085	446	39
GSE17721_PAM3CSK4_VS_CPG_24H_BMDC_DN	-0.299986	0.107894	0.608698	-1.41512	599	21
GSE9006_TYPE_1_VS_TYPE_2_DIABETES_PBMC_AT_DX_UP	-0.337518	0.108227	0.608814	-1.42173	591	16
GO_SPINDLE	-0.29957	0.108614	0.608903	-1.41316	603	21
GSE17721_PAM3CSK4_VS_GADIQUIMOD_4H_BMDC_DN	0.295336	0.108866	0.608903	1.41009	484	19
GSE11961_MEMORY_BCELL_DAY7_VS_MEMORY_BCELL_DAY40_UP	-0.311411	0.109789	0.612309	-1.409	608	19
GO_REGULATION_OF_PROTEASOMAL_PROTEIN_CATABOLIC_PROCESS	-0.299133	0.110232	0.612436	-1.41109	612	21
GO_SYNAPTIC_MEMBRANE	-0.292306	0.110439	0.612436	-1.4084	620	22
GSE19401_NAIVE_VS_IMMUNIZED_MOUSE_PLN_FOLLICULAR_DC_DN	-0.34417	0.111493	0.614513	-1.41603	615	15
GSE12845_IGD_POS_BLOOD_VS_DARKZONE_GC_TONSIL_BCELL_DN	-0.298232	0.111671	0.614513	-1.40684	620	21
GSE8685_IL2_STARVED_VS_IL15_ACT_IL2_STARVED_CD4_TCELL_UP	-0.343926	0.112036	0.614513	-1.41503	618	15
GSE17721_LPS_VS_PAM3CSK4_8H_BMDC_DN	0.317759	0.112092	0.614513	1.4045	507	16
GSE45739_NRAS_KO_VS_WT_ACD3_ACD28_STIM_CD4_TCELL_UP	0.317425	0.112533	0.614513	1.40303	509	16
MODULE_3	-0.297811	0.113109	0.614513	-1.40486	628	21
RODRIGUES_THYROID_CARCINOMA_ANAPLASTIC_DN	0.219772	0.113153	0.614513	1.38842	473	37
GO_CELLULAR_RESPONSE_TO_STRESS	-0.181077	0.113332	0.614513	-1.37257	702	78
GO_RESPONSE_TO_STEROID_HORMONE	0.280907	0.113713	0.6146	1.40167	504	21
SENESE_HDAC1_TARGETS_DN	0.308065	0.113978	0.6146	1.39518	507	17
GSE17721_0.5H_VS_8H_POLYIC_BMDC_UP	-0.323606	0.116141	0.623879	-1.40199	643	17
GSE21927_SPLEEN_C57BL6_VS_EL4_TUMOR_BALBC_MONOCYTES_DN	-0.323439	0.116501	0.623879	-1.40127	645	17
MODULE_1	0.324802	0.117489	0.623879	1.39077	525	15
GSE16385_IL4_VS_ROSIGLITAZONE_STIM_MACROPHAGE_UP	-0.322964	0.117583	0.623879	-1.39921	651	17
GO_VACUOLAR_MEMBRANE	-0.229074	0.117697	0.623879	-1.38491	688	40
GO_VASCULATURE_DEVELOPMENT	0.285455	0.117901	0.623879	1.38745	518	20
GSE9601_NFKB_INHIBITOR_VS_PI3K_INHIBITOR_TREATED_HCMV_INF_MONOCYTE_UP	0.324485	0.117936	0.623879	1.38941	527	15
GO_PHOSPHOLIPID_METABOLIC_PROCESS	-0.299874	0.118929	0.627429	-1.39007	665	20
BROWNE_HCMV_INFECTION_14HR_DN	-0.331499	0.12011	0.63016	-1.39638	656	16
GO_GOLGI_APPARATUS_PART	-0.214688	0.120421	0.63016	-1.3799	719	47
ROME_INSULIN_TARGETS_IN_MUSCLE_UP	0.21752	0.121031	0.63016	1.37419	506	37
MODULE_41	-0.260536	0.121079	0.63016	-1.37974	686	28
E2F1_Q3_01	-0.330424	0.121207	0.63016	-1.39185	662	16
GO_NEURON_DIFFERENTIATION	-0.220072	0.122108	0.63016	-1.3782	722	44
GO_REGULATION_OF_SYSTEM_PROCESS	-0.287389	0.122177	0.63016	-1.3847	686	22
GO_REGULATION_OF_CELL_MORPHOGENESIS	-0.24804	0.122257	0.63016	-1.38211	701	32
GSE360_HIGH_DOSE_B_MALAYI_VS_M_TUBERCULOSIS_DC_UP	0.313808	0.122462	0.63016	1.38704	554	16
GSE2770_TGFB_AND_IL4_ACT_VS_ACT_CD4_TCELL_48H_DN	0.313591	0.122904	0.63016	1.38608	556	16
EGR1_01	-0.28167	0.122998	0.63016	-1.37628	690	23
GO_POSITIVE_REGULATION_OF_PHOSPHORUS_METABOLIC_PROCESS	0.189231	0.123916	0.632266	1.35639	485	52
GSE37532_WT_VS_PPARG_KO_VISCERAL_ADIPOSE_TISSUE_TCONV_DN	-0.297744	0.124286	0.632266	-1.38019	695	20
GO_REGULATION_OF_AUTOPHAGY	-0.312095	0.124729	0.632266	-1.38344	690	18
GO_DEVELOPMENTAL_MATURATION	-0.328296	0.124863	0.632266	-1.38289	682	16
HIF1_Q3	0.288074	0.125028	0.632266	1.37542	556	19
GRAESSMANN_APOPTOSIS_BY_DOXORUBICIN_UP	0.177814	0.126348	0.635972	1.34823	491	60
DAVICIONI_MOLECULAR_ARMS_VS_ERMS_UP	0.226328	0.126412	0.635972	1.36243	536	33
GSE360_CTRL_VS_L_DONOVANI_DC_DN	-0.31885	0.127322	0.638901	-1.38139	705	17
ZHENG_GLIOBLASTOMA_PLASTICITY_UP	0.293238	0.12797	0.640504	1.36733	570	18
FOXO3_01	0.292943	0.128642	0.640642	1.36595	573	18
GSE4748_CTRL_VS_CYANOBACTERIUM_LPSLIKE_STIM_DC_1H_UP	-0.334704	0.12905	0.640642	-1.37708	712	15
GO_NITROGEN_COMPOUND_TRANSPORT	-0.26081	0.129318	0.640642	-1.3617	729	27
GSE40493_BCL6_KO_VS_WT_TREG_UP	-0.270855	0.129626	0.640642	-1.37066	731	25
GSE21670_TGFB_VS_IL6_TREATED_STAT3_KO_CD4_TCELL_UP	0.310396	0.129965	0.640642	1.37196	588	16
GO_GROWTH	0.28607	0.129966	0.640642	1.36585	578	19
GSE24634_NAIVE_CD4_TCELL_VS_DAY3_IL4_CONV_TREG_UP	0.309744	0.132171	0.647733	1.36907	598	16
CHICAS_RB1_TARGETS_SENESCENT	0.260832	0.132299	0.647733	1.35321	579	23
GSE20727_CTRL_VS_ROS_INH_AND_DNFB_ALLERGEN_TREATED_DC_UP	0.309418	0.132613	0.647733	1.36763	600	16
ALPHACP1_01	-0.316205	0.132732	0.647733	-1.36993	735	17
CHEN_HOXA5_TARGETS_9HR_UP	0.298845	0.133498	0.648536	1.35343	594	17
GSE14308_TH2_VS_INDUCED_TREG_UP	0.308113	0.134378	0.648536	1.36187	608	16
GSE39820_TGFBETA1_IL6_VS_TGFBETA1_IL6_IL23A_TREATED_CD4_TCELL_UP	-0.332855	0.134842	0.648536	-1.36948	744	15
AGUIRRE_PANCREATIC_CANCER_COPY_NUMBER_UP	-0.323015	0.135101	0.648536	-1.36064	738	16
MORF_AP2M1	-0.32277	0.135466	0.648536	-1.35961	740	16
STK33_DN	0.307086	0.135702	0.648536	1.35733	614	16
GSE34006_UNTREATED_VS_A2AR_AGONIST_TREATED_TREG_UP	0.26976	0.136005	0.648536	1.34605	603	21
GSE22432_MULTIPOTENT_PROGENITOR_VS_PDC_DN	-0.332434	0.136109	0.648536	-1.36774	751	15
GSE1448_ANTI_VALPHA2_VS_VBETA5_DP_THYMOCYTE_DN	-0.314721	0.136159	0.648536	-1.3635	754	17
GO_GLYCEROLIPID_METABOLIC_PROCESS	-0.306691	0.136643	0.648536	-1.35948	756	18
GO_GLYCEROPHOSPHOLIPID_METABOLIC_PROCESS	-0.306691	0.136643	0.648536	-1.35948	756	18
RODRIGUES_THYROID_CARCINOMA_ANAPLASTIC_UP	-0.235932	0.137197	0.648536	-1.35595	792	35
TTANTCA_UNKNOWN	-0.2063	0.137216	0.648536	-1.34508	826	49
TIEN_INTESTINE_PROBIOTICS_6HR_DN	-0.297657	0.138273	0.651231	-1.34677	766	19
MODULE_198	-0.297597	0.138453	0.651231	-1.3465	767	19
GSE9316_CD4_TCELL_BALBC_VS_TH17_ENRI_CD4_TCELL_SKG_PMA_IONO_STIM_FR4NEG_DN	0.314186	0.139379	0.651389	1.34531	623	15
GO_NEGATIVE_REGULATION_OF_CATABOLIC_PROCESS	-0.32111	0.139488	0.651389	-1.35262	762	16
GO_NEGATIVE_REGULATION_OF_CELLULAR_CATABOLIC_PROCESS	-0.32111	0.139488	0.651389	-1.35262	762	16
SHEN_SMARCA2_TARGETS_UP	-0.23476	0.140311	0.652598	-1.34922	810	35
BENPORATH_SOX2_TARGETS	-0.19138	0.140472	0.652598	-1.33656	857	60
GO_ORGANELLE_ASSEMBLY	-0.27223	0.14075	0.652598	-1.35328	791	24
GO_CELL_MORPHOGENESIS_INVOLVED_IN_DIFFERENTIATION	-0.260846	0.14111	0.652622	-1.34397	795	26
GO_REGULATION_OF_PROTEIN_CATABOLIC_PROCESS	-0.223634	0.141906	0.652622	-1.33961	830	39
GO_CELL_LEADING_EDGE	-0.271399	0.141994	0.652622	-1.34915	798	24
GO_CELLULAR_RESPONSE_TO_NITROGEN_COMPOUND	-0.271155	0.142527	0.652622	-1.34793	801	24
STAT1_02	-0.290129	0.142679	0.652622	-1.34489	798	20
GSE46606_DAY1_VS_DAY3_CD40L_IL2_IL5_STIMULATED_IRF4HIGH_BCELL_UP	0.286642	0.142761	0.652622	1.33657	636	18
GO_REGULATION_OF_LIPID_METABOLIC_PROCESS	-0.319593	0.144241	0.653838	-1.34623	788	16
GO_ENZYME_ACTIVATOR_ACTIVITY	-0.252044	0.144343	0.653838	-1.33477	818	28
GO_VACUOLAR_PART	-0.216467	0.14467	0.653838	-1.3343	854	42
GSE44649_NAIVE_VS_ACTIVATED_CD8_TCELL_MIR155_KO_UP	-0.303735	0.144946	0.653838	-1.34638	802	18
DELYS_THYROID_CANCER_UP	0.279421	0.145679	0.653838	1.33411	648	19
GSE17721_CTRL_VS_PAM3CSK4_12H_BMDC_DN	-0.32813	0.145882	0.653838	-1.35004	805	15
SF1_Q6	0.28596	0.145899	0.653838	1.33339	650	18
GSE17721_CTRL_VS_GARDIQUIMOD_4H_BMDC_UP	0.301369	0.146072	0.653838	1.33206	661	16
RFX1_02	-0.310075	0.146258	0.653838	-1.34337	810	17
GO_REGULATORY_REGION_NUCLEIC_ACID_BINDING	-0.285287	0.146377	0.653838	-1.34578	813	21
GO_ENZYME_LINKED_RECEPTOR_PROTEIN_SIGNALING_PATHWAY	-0.210539	0.14869	0.661619	-1.33147	884	45
GO_NUCLEOBASE_CONTAINING_COMPOUND_TRANSPORT	-0.301899	0.148917	0.661619	-1.33824	824	18
AAAGGGA_MIR204_MIR211	0.292555	0.149428	0.661619	1.32494	665	17
GSE21063_3H_VS_16H_ANTI_IGM_STIM_NFATC1_KOBCELL_DN	-0.326334	0.149683	0.661619	-1.34265	826	15
NMYC_01	-0.268227	0.149813	0.661619	-1.33338	842	24
BRUINS_UVC_RESPONSE_LATE	0.190113	0.150471	0.661665	1.30851	606	46
GSE10856_CTRL_VS_TNFRSF6B_IN_MACROPHAGE_UP	-0.325674	0.150588	0.661665	-1.33993	831	15
NF1_Q6	0.272219	0.150841	0.661665	1.32311	663	20
GSE17721_LPS_VS_POLYIC_0.5H_BMDC_UP	0.284233	0.15195	0.665036	1.32534	677	18
MODULE_117	0.271299	0.152885	0.667175	1.31864	672	20
BIDUS_METASTASIS_UP	-0.324822	0.153122	0.667175	-1.33643	845	15
FOURNIER_ACINAR_DEVELOPMENT_LATE_2	-0.282327	0.153929	0.668014	-1.33182	855	21
GO_NCRNA_METABOLIC_PROCESS	-0.231198	0.154791	0.668014	-1.31566	894	34
GSE21063_CTRL_VS_ANTI_IGM_STIM_BCELL_NFATC1_KO_3H_DN	0.283103	0.154863	0.668014	1.32007	690	18
RATTENBACHER_BOUND_BY_CELF1	0.25848	0.155515	0.668014	1.31084	680	22
GO_REGULATION_OF_CANONICAL_WNT_SIGNALING_PATHWAY	0.275084	0.155556	0.668014	1.3134	692	19
DAIRKEE_TERT_TARGETS_UP	0.239569	0.155663	0.668014	1.30663	678	26
JAATINEN_HEMATOPOIETIC_STEM_CELL_UP	0.290574	0.15571	0.668014	1.31597	693	17
GO_REGULATION_OF_RESPONSE_TO_BIOTIC_STIMULUS	-0.315945	0.15649	0.669887	-1.33086	855	16
GO_CELL_CELL_JUNCTION	-0.255736	0.156887	0.670117	-1.31764	884	26
GSE21927_SPLEEN_C57BL6_VS_EL4_TUMOR_BALBC_MONOCYTES_UP	0.306796	0.157695	0.672097	1.31367	705	15
GO_MICROTUBULE_CYTOSKELETON	-0.192316	0.158968	0.67245	-1.31067	966	56
MIYAGAWA_TARGETS_OF_EWSR1_ETS_FUSIONS_UP	0.306156	0.159035	0.67245	1.31093	711	15
RODRIGUES_THYROID_CARCINOMA_POORLY_DIFFERENTIATED_DN	0.188301	0.159395	0.67245	1.29604	642	46
GSE8921_UNSTIM_VS_TLR1_2_STIM_MONOCYTE_3H_DN	0.289543	0.159524	0.67245	1.3113	710	17
TGCACTT_MIR519C_MIR519B_MIR519A	0.229345	0.159668	0.67245	1.31086	691	29
RGAGGAARY_PU1_Q6	-0.243975	0.159845	0.67245	-1.30833	905	29
GSE27786_LSK_VS_CD8_TCELL_DN	0.281116	0.160466	0.672688	1.31081	715	18
MODULE_17	-0.272684	0.16059	0.672688	-1.31385	902	22
GSE15930_NAIVE_VS_72H_IN_VITRO_STIM_IFNAB_CD8_TCELL_UP	0.305175	0.161492	0.672698	1.30673	722	15
AP1_Q6_01	-0.303467	0.161587	0.672698	-1.31474	895	17
SENESE_HDAC3_TARGETS_DN	-0.232147	0.161627	0.672698	-1.30727	929	33
GO_COFACTOR_METABOLIC_PROCESS	-0.321258	0.163982	0.679725	-1.32176	905	15
GO_PHOSPHOLIPID_BIOSYNTHETIC_PROCESS	-0.313055	0.164168	0.679725	-1.31869	897	16
GSE21380_NON_TFH_VS_GERMINAL_CENTER_TFH_CD4_TCELL_DN	-0.312666	0.165082	0.679725	-1.31705	902	16
WELCSH_BRCA1_TARGETS_DN	-0.282279	0.165179	0.679725	-1.30851	924	20
GSE3982_EOSINOPHIL_VS_NEUTROPHIL_UP	-0.320786	0.165792	0.679725	-1.31982	915	15
GSE24726_WT_VS_E2_2_KO_PDC_DAY6_POST_DELETION_DN	-0.320587	0.166335	0.679725	-1.319	918	15
DEX_no_ptsd_50_DN	-0.119208	0.166497	0.679725	-1.23164	1147	403
STARK_PREFRONTAL_CORTEX_22Q11_DELETION_DN	0.224737	0.166511	0.679725	1.29786	712	30
GSE14308_INDUCED_VS_NATURAL_TREG_DN	0.287681	0.166928	0.679725	1.30287	743	17
GO_TRANSCRIPTION_FROM_RNA_POLYMERASE_II_PROMOTER	-0.227539	0.167243	0.679725	-1.29484	966	34
GO_PROTEIN_COMPLEX_SUBUNIT_ORGANIZATION	-0.164814	0.167717	0.679725	-1.2852	1037	86
GSE40274_XBP1_VS_FOXP3_AND_XBP1_TRANSDUCED_ACTIVATED_CD4_TCELL_DN	-0.277585	0.167955	0.679725	-1.30944	933	21
CIZ_01	0.293842	0.168138	0.679725	1.29879	761	16
MODULE_55	0.244795	0.16819	0.679725	1.29542	735	24
CUI_TCF21_TARGETS_2_DN	0.163553	0.169235	0.682533	1.27764	658	65
NRF2_01	-0.236878	0.170804	0.687443	-1.288	976	30
TCANNTGAY_SREBP1_01	-0.22061	0.1722	0.691636	-1.29612	1000	37
MODULE_33	0.291786	0.172992	0.692963	1.2897	783	16
GO_DEVELOPMENTAL_GROWTH	0.27648	0.173241	0.692963	1.28919	772	18
PURBEY_TARGETS_OF_CTBP1_NOT_SATB1_DN	-0.268441	0.174284	0.693863	-1.29341	979	22
GSE7509_FCGRIIB_VS_TNFA_IL1B_IL6_PGE_STIM_DC_UP	-0.278779	0.174821	0.693863	-1.29228	978	20
GSE17721_POLYIC_VS_CPG_16H_BMDC_UP	-0.308897	0.174954	0.693863	-1.30117	956	16
GO_REGULATION_OF_MULTICELLULAR_ORGANISMAL_DEVELOPMENT	-0.16082	0.175929	0.693863	-1.26946	1088	91
chr3p21	-0.3171	0.17629	0.693863	-1.30466	973	15
STAT1_03	-0.30848	0.176417	0.693863	-1.29942	964	16
MORF_PRKAG1	-0.259062	0.177004	0.693863	-1.28782	995	24
GO_SIDE_OF_MEMBRANE	0.290385	0.177405	0.693863	1.28351	803	16
GO_CATION_TRANSMEMBRANE_TRANSPORTER_ACTIVITY	0.284388	0.177474	0.693863	1.28795	790	17
GO_INORGANIC_CATION_TRANSMEMBRANE_TRANSPORTER_ACTIVITY	0.284388	0.177474	0.693863	1.28795	790	17
ERR1_Q2	0.298893	0.177798	0.693863	1.27983	795	15
GO_SMALL_GTPASE_MEDIATED_SIGNAL_TRANSDUCTION	0.242125	0.178245	0.693863	1.28129	779	24
GSE25123_CTRL_VS_IL4_AND_ROSIGLITAZONE_STIM_MACROPHAGE_UP	-0.277249	0.179464	0.693863	-1.28519	1004	20
REACTOME_SIGNALLING_BY_NGF	-0.267232	0.179797	0.693863	-1.28758	1010	22
BOQUEST_STEM_CELL_CULTURED_VS_FRESH_UP	0.230091	0.180128	0.693863	1.27619	784	27
GSE37416_CTRL_VS_24H_F_TULARENSIS_LVS_NEUTROPHIL_UP	-0.307286	0.180256	0.693863	-1.29439	985	16
ZHOU_INFLAMMATORY_RESPONSE_LIVE_UP	0.24128	0.180302	0.693863	1.27682	788	24
GO_PASSIVE_TRANSMEMBRANE_TRANSPORTER_ACTIVITY	-0.296439	0.180703	0.693863	-1.2843	1001	17
CTCAGGG_MIR125B_MIR125A	-0.258081	0.180913	0.693863	-1.28294	1017	24
ATGTTAA_MIR302C	0.222149	0.18099	0.693863	1.28291	774	30
GSE5589_WT_VS_IL6_KO_LPS_AND_IL10_STIM_MACROPHAGE_180MIN_DN	-0.290063	0.181588	0.693863	-1.28578	1005	18
GO_DEPHOSPHORYLATION	0.262548	0.181736	0.693863	1.27611	799	20
GSE17721_LPS_VS_POLYIC_12H_BMDC_UP	0.266	0.181818	0.693863	1.27003	809	19
GO_POSITIVE_REGULATION_OF_SECRETION	-0.306019	0.182998	0.693863	-1.28905	1000	16
GABP_B	-0.295778	0.183408	0.693863	-1.28143	1016	17
GO_POSITIVE_REGULATION_OF_NEURON_PROJECTION_DEVELOPMENT	-0.271214	0.18342	0.693863	-1.27939	1019	21
TTAYRTAA_E4BP4_01	0.261613	0.183553	0.693863	1.27157	807	20
GSE5589_IL6_KO_VS_IL10_KO_LPS_AND_IL6_STIM_MACROPHAGE_45MIN_DN	0.288655	0.183583	0.693863	1.27586	831	16
GSE21927_SPLENIC_VS_TUMOR_MONOCYTES_FROM_C26GM_TUMOROUS_MICE_BALBC_DN	0.272873	0.183774	0.693863	1.27237	819	18
GO_CELLULAR_RESPONSE_TO_LIPID	-0.262593	0.184229	0.694238	-1.28307	1034	23
GSE17721_POLYIC_VS_PAM3CSK4_8H_BMDC_DN	-0.295282	0.184671	0.694331	-1.27928	1023	17
ZWANG_TRANSIENTLY_UP_BY_1ST_EGF_PULSE_ONLY	0.156956	0.184965	0.694331	1.24852	715	69
GO_CELLULAR_RESPONSE_TO_ORGANIC_SUBSTANCE	-0.162564	0.185555	0.695209	-1.25874	1150	84
TGTTTAC_MIR30A5P_MIR30C_MIR30D_MIR30B_MIR30E5P	0.196592	0.185962	0.695324	1.26618	770	39
GSE22611_UNSTIM_VS_2H_MDP_STIM_MUTANT_NOD2_TRANSDUCED_HEK293T_CELL_UP	0.281684	0.186448	0.695324	1.27571	830	17
E2F1_Q3	-0.305159	0.186654	0.695324	-1.28543	1020	16
GSE37301_PRO_BCELL_VS_RAG2_KO_NK_CELL_UP	0.281159	0.187794	0.698238	1.27333	836	17
GO_RIBONUCLEOTIDE_BINDING	-0.154041	0.188586	0.699848	-1.24885	1182	100
GO_REGULATION_OF_NEURON_DIFFERENTIATION	-0.211345	0.190061	0.701382	-1.26599	1112	39
GO_NEGATIVE_REGULATION_OF_ORGANELLE_ORGANIZATION	-0.269354	0.190074	0.701382	-1.27062	1056	21
GSE45739_NRAS_KO_VS_WT_UNSTIM_CD4_TCELL_DN	-0.293955	0.190081	0.701382	-1.27353	1053	17
GO_MYELIN_SHEATH	-0.286833	0.190614	0.701382	-1.27146	1055	18
GSE14769_UNSTIM_VS_60MIN_LPS_BMDM_DN	0.263582	0.191246	0.701382	1.25848	851	19
GO_POSITIVE_REGULATION_OF_TRANSFERASE_ACTIVITY	0.211274	0.191784	0.701382	1.25617	816	32
GSE37532_VISCERAL_ADIPOSE_TISSUE_VS_LN_DERIVED_PPARG_KO_TCONV_CD4_TCELL_UP	-0.293288	0.191885	0.701382	-1.27064	1063	17
GO_RECEPTOR_BINDING	-0.175673	0.192371	0.701382	-1.25676	1174	65
GO_IMMUNE_SYSTEM_DEVELOPMENT	-0.292909	0.192426	0.701382	-1.269	1066	17
AP3_Q6	0.263077	0.192593	0.701382	1.25607	857	19
GO_PRESYNAPSE	-0.279303	0.193618	0.701794	-1.26372	1073	19
GO_VESICLE_LOCALIZATION	-0.279283	0.193618	0.701794	-1.26363	1073	19
NIKOLSKY_BREAST_CANCER_17Q21_Q25_AMPLICON	-0.302918	0.193784	0.701794	-1.27599	1059	16
GSE16385_MONOCYTE_VS_12H_ROSIGLITAZONE_IL4_TREATED_MACROPHAGE_DN	-0.302346	0.194881	0.704459	-1.27358	1065	16
GO_ANTIGEN_PROCESSING_AND_PRESENTATION	-0.278176	0.196142	0.707707	-1.25862	1087	19
GO_COATED_VESICLE_MEMBRANE	-0.271575	0.196786	0.707908	-1.25889	1101	20
GSE16450_CTRL_VS_IFNA_12H_STIM_MATURE_NEURON_CELL_LINE_DN	-0.309383	0.196923	0.707908	-1.27291	1087	15
CTTTGTA_MIR524	0.202113	0.197774	0.709658	1.24916	834	35
GSE17721_POLYIC_VS_GARDIQUIMOD_0.5H_BMDC_DN	-0.283964	0.198195	0.709865	-1.25874	1097	18
BAELDE_DIABETIC_NEPHROPATHY_DN	-0.244149	0.199078	0.711723	-1.25794	1122	26
MODULE_88	0.233352	0.199495	0.711909	1.25386	868	25
GSE2770_UNTREATED_VS_TGFB_AND_IL12_TREATED_ACT_CD4_TCELL_48H_UP	0.282939	0.200132	0.71288	1.2506	906	16
YGCGYRCGC_UNKNOWN	0.290896	0.201921	0.717941	1.24559	903	15
GSE21670_UNTREATED_VS_TGFB_IL6_TREATED_STAT3_KO_CD4_TCELL_DN	-0.275969	0.204255	0.722986	-1.24864	1132	19
GSE17721_LPS_VS_PAM3CSK4_12H_BMDC_DN	0.28203	0.204325	0.722986	1.24658	925	16
GO_REGULATION_OF_GTPASE_ACTIVITY	-0.204514	0.204762	0.722986	-1.24798	1203	41
GO_NEGATIVE_REGULATION_OF_CELL_COMMUNICATION	-0.176306	0.204821	0.722986	-1.24313	1248	62
GSE10239_MEMORY_VS_KLRG1INT_EFF_CD8_TCELL_DN	-0.306181	0.205611	0.724214	-1.25973	1135	15
GO_POSITIVE_REGULATION_OF_CELLULAR_COMPONENT_ORGANIZATION	-0.170388	0.205911	0.724214	-1.23657	1260	68
GO_REGULATION_OF_CELLULAR_PROTEIN_CATABOLIC_PROCESS	-0.224818	0.206294	0.724254	-1.23865	1179	31
GSE7831_UNSTIM_VS_CPG_STIM_PDC_1H_DN	0.288989	0.207505	0.727199	1.23742	928	15
HELLER_HDAC_TARGETS_SILENCED_BY_METHYLATION_DN	0.265737	0.208427	0.728095	1.23909	929	18
SREBP_Q3	-0.304864	0.208507	0.728095	-1.25431	1151	15
TCCCRNNRTGC_UNKNOWN	-0.287065	0.209739	0.731088	-1.24368	1162	17
GSE369_PRE_VS_POST_IL6_INJECTION_SOCS3_KO_LIVER_UP	0.273006	0.210904	0.733841	1.23641	939	17
GSE3920_UNTREATED_VS_IFNG_TREATED_FIBROBLAST_UP	-0.29656	0.212614	0.738475	-1.2492	1162	16
GSE17721_POLYIC_VS_GARDIQUIMOD_8H_BMDC_DN	0.287096	0.213536	0.740116	1.22932	955	15
ATGTACA_MIR493	0.218314	0.214187	0.740116	1.22787	926	28
MCBRYAN_PUBERTAL_BREAST_6_7WK_UP	-0.285472	0.214427	0.740116	-1.23678	1188	17
GSE17721_LPS_VS_POLYIC_2H_BMDC_DN	0.279062	0.214916	0.740116	1.23346	973	16
GSE42021_TREG_PLN_VS_CD24HI_TREG_THYMUS_DN	-0.272666	0.215251	0.740116	-1.23369	1193	19
KINSEY_TARGETS_OF_EWSR1_FLII_FUSION_DN	0.230635	0.215494	0.740116	1.22049	942	24
GCTNWTTGK_UNKNOWN	0.235167	0.215785	0.740116	1.22006	945	23
GSE37416_0H_VS_24H_F_TULARENSIS_LVS_NEUTROPHIL_UP	-0.302722	0.216471	0.740116	-1.2455	1195	15
REACTOME_NGF_SIGNALLING_VIA_TRKA_FROM_THE_PLASMA_MEMBRANE	-0.295214	0.217367	0.740116	-1.24353	1188	16
GO_RESPONSE_TO_ACID_CHEMICAL	-0.302375	0.217738	0.740116	-1.24407	1202	15
GSE15330_LYMPHOID_MULTIPOTENT_VS_GRANULOCYTE_MONOCYTE_PROGENITOR_DN	0.263771	0.21784	0.740116	1.22993	971	18
GO_WNT_SIGNALING_PATHWAY	0.210086	0.217889	0.740116	1.23412	932	31
GOBERT_OLIGODENDROCYTE_DIFFERENTIATION_UP	0.244535	0.218194	0.740116	1.22018	968	21
GSE5542_IFNG_VS_IFNA_TREATED_EPITHELIAL_CELLS_24H_UP	-0.284424	0.218395	0.740116	-1.23224	1210	17
SMID_BREAST_CANCER_NORMAL_LIKE_UP	0.27758	0.218888	0.740162	1.22691	991	16
GSE6269_FLU_VS_STAPH_AUREUS_INF_PBMC_UP	-0.276587	0.219314	0.740162	-1.22604	1214	18
WEI_MYCN_TARGETS_WITH_E_BOX	-0.179944	0.220286	0.740162	-1.22635	1339	56
GO_REGULATION_OF_ION_TRANSPORT	-0.228039	0.22036	0.740162	-1.22287	1248	29
chr19p13	-0.294154	0.220658	0.740162	-1.23907	1206	16
GSE18893_CTRL_VS_TNF_TREATED_TREG_2H_UP	0.284615	0.220683	0.740162	1.21869	987	15
DELACROIX_RARG_BOUND_MEF	-0.243553	0.222596	0.742965	-1.2325	1256	25
GSE2585_CTEC_VS_THYMIC_MACROPHAGE_DN	-0.275317	0.222744	0.742965	-1.22041	1233	18
CASORELLI_ACUTE_PROMYELOCYTIC_LEUKEMIA_DN	-0.185318	0.222993	0.742965	-1.22269	1349	51
DODD_NASOPHARYNGEAL_CARCINOMA_UP	0.165751	0.223042	0.742965	1.20625	876	54
E4BP4_01	0.283846	0.224257	0.745474	1.2154	1003	15
GO_TRANSPORT_VESICLE	-0.234152	0.224801	0.745474	-1.22252	1268	27
TTTGCAC_MIR19A_MIR19B	0.193667	0.224941	0.745474	1.20923	946	36
GSE22025_PROGESTERONE_VS_TGFB1_AND_PROGESTERONE_TREATED_CD4_TCELL_UP	0.283401	0.226044	0.745998	1.2135	1011	15
CTTTAAR_UNKNOWN	-0.187271	0.226796	0.745998	-1.21421	1360	48
CREB_Q4	0.267878	0.227059	0.745998	1.21318	1011	17
GSE21670_TGFB_VS_TGFB_AND_IL6_TREATED_STAT3_KO_CD4_TCELL_UP	0.28289	0.227384	0.745998	1.21131	1017	15
GSE3982_MAST_CELL_VS_EFF_MEMORY_CD4_TCELL_UP	-0.263412	0.228036	0.745998	-1.22104	1276	20
GSE3982_BASOPHIL_VS_TH2_UP	0.267406	0.22818	0.745998	1.21105	1016	17
GSE16385_ROSIGLITAZONE_VS_UNTREATED_IFNG_TNF_STIM_MACROPHAGE_DN	-0.298698	0.228597	0.745998	-1.22894	1262	15
GO_CELLULAR_RESPONSE_TO_DNA_DAMAGE_STIMULUS	-0.214018	0.228641	0.745998	-1.21789	1321	34
GO_PHOSPHATIDYLINOSITOL_BINDING	0.282732	0.228948	0.745998	1.21063	1024	15
GSE17721_0.5H_VS_8H_GARDIQUIMOD_BMDC_DN	0.275578	0.229038	0.745998	1.21806	1037	16
TGCTGCT_MIR15A_MIR16_MIR15B_MIR195_MIR424_MIR497	-0.188924	0.229303	0.745998	-1.2143	1370	47
GO_ENDOSOMAL_PART	-0.225453	0.23024	0.746715	-1.209	1304	29
GSE27786_NKCELL_VS_MONO_MAC_UP	0.28243	0.230288	0.746715	1.20934	1030	15
MEISSNER_BRAIN_HCP_WITH_H3K4ME3_AND_H3K27ME3	0.189139	0.231393	0.747889	1.20684	969	38
YY1_Q6	0.247612	0.231486	0.747889	1.20351	1018	20
GSE36476_CTRL_VS_TSST_ACT_40H_MEMORY_CD4_TCELL_YOUNG_UP	0.281997	0.231852	0.747889	1.20748	1037	15
SMAD_Q6	0.260476	0.232183	0.747889	1.21457	1035	18
TGGNNNNNNKCCAR_UNKNOWN	0.214311	0.233133	0.748592	1.20535	1008	28
GRYDER_PAX3FOXO1_TOP_ENHANCERS	-0.212782	0.233656	0.748592	-1.21086	1350	34
CHARAFE_BREAST_CANCER_LUMINAL_VS_BASAL_DN	0.22404	0.233701	0.748592	1.20383	1017	25
GSE39820_CTRL_VS_TGFBETA3_IL6_CD4_TCELL_DN	-0.272548	0.233935	0.748592	-1.20814	1295	18
GSE17721_POLYIC_VS_GARDIQUIMOD_4H_BMDC_UP	-0.290033	0.234735	0.748766	-1.22171	1283	16
DEX_ptsd_50_UP	-0.210105	0.234775	0.748766	-1.20752	1356	35
GO_REGULATION_OF_CELLULAR_LOCALIZATION	-0.174131	0.23514	0.748766	-1.20798	1435	59
GSE1740_UNSTIM_VS_IFNA_STIMULATED_MCSF_IFNG_DERIVED_MACROPHAGE_DN	-0.279202	0.235528	0.748778	-1.20962	1305	17
GO_MEMBRANE_REGION	-0.168521	0.23592	0.748807	-1.20559	1440	65
GTGCAAT_MIR25_MIR32_MIR92_MIR363_MIR367	0.263775	0.239623	0.759325	1.1946	1067	17
MONNIER_POSTRADIATION_TUMOR_ESCAPE_DN	0.272545	0.240512	0.760178	1.20465	1089	16
GO_TRANSCRIPTION_FACTOR_ACTIVITY_PROTEIN_BINDING	-0.190986	0.241175	0.760178	-1.19605	1427	44
GO_INTERSPECIES_INTERACTION_BETWEEN_ORGANISMS	-0.211422	0.241266	0.760178	-1.20312	1394	34
GO_VACUOLE	-0.164432	0.241559	0.760178	-1.19985	1480	69
NGFIC_01	-0.277529	0.241839	0.760178	-1.20237	1340	17
MODULE_18	-0.245869	0.242791	0.761942	-1.20135	1363	23
GSE9006_TYPE_1_DIABETES_AT_DX_VS_4MONTH_POST_DX_PBMC_UP	-0.286986	0.243693	0.762196	-1.20888	1332	16
GO_NEGATIVE_REGULATION_OF_PROTEIN_METABOLIC_PROCESS	-0.170044	0.244014	0.762196	-1.19898	1487	62
OLF1_01	-0.269556	0.244043	0.762196	-1.19487	1351	18
GRAESSMANN_RESPONSE_TO_MC_AND_DOXORUBICIN_DN	-0.175278	0.244781	0.762492	-1.19456	1488	56
AFP1_Q6	-0.28627	0.246069	0.762492	-1.20586	1345	16
MODULE_52	-0.24432	0.246885	0.762492	-1.19378	1386	23
GSE27786_LIN_NEG_VS_CD4_TCELL_DN	0.270799	0.247573	0.762492	1.19694	1121	16
GSE21546_ELK1_KO_VS_SAP1A_KO_AND_ELK1_KO_ANTI_CD3_STIM_DP_THYMOCYTES_UP	-0.275051	0.24761	0.762492	-1.19163	1372	17
GO_IMMUNE_SYSTEM_PROCESS	-0.160809	0.247727	0.762492	-1.19221	1525	72
GO_PROTEIN_HETERODIMERIZATION_ACTIVITY	0.216872	0.248051	0.762492	1.18283	1081	26
GSE41978_ID2_KO_AND_BIM_KO_VS_BIM_KO_KLRG1_LOW_EFFECTOR_CD8_TCELL_DN	0.256506	0.248095	0.762492	1.19605	1106	18
GO_CLATHRIN_COATED_VESICLE_MEMBRANE	-0.292865	0.248145	0.762492	-1.20494	1370	15
GO_NEGATIVE_REGULATION_OF_TRANSFERASE_ACTIVITY	-0.24795	0.248444	0.762492	-1.19468	1396	22
PENG_RAPAMYCIN_RESPONSE_DN	-0.236711	0.248451	0.762492	-1.19787	1402	25
MORF_SKP1A	-0.268222	0.25	0.762492	-1.18896	1384	18
MODULE_136	0.207758	0.250115	0.762492	1.18747	1083	29
GSE21927_SPLEEN_VS_BONE_MARROW_MONOCYTE_BALBC_UP	-0.274592	0.250135	0.762492	-1.18964	1386	17
GO_ORGANONITROGEN_COMPOUND_METABOLIC_PROCESS	0.142428	0.250459	0.762492	1.17367	953	77
GSE20715_WT_VS_TLR4_KO_6H_OZONE_LUNG_UP	-0.292001	0.25086	0.762492	-1.20139	1385	15
GSE17721_CTRL_VS_LPS_24H_BMDC_DN	-0.291686	0.251584	0.762492	-1.20009	1389	15
MODULE_255	0.219659	0.251837	0.762492	1.18029	1096	25
MODULE_317	0.219659	0.251837	0.762492	1.18029	1096	25
GO_NEGATIVE_REGULATION_OF_CELL_PROLIFERATION	0.212485	0.25195	0.762492	1.17854	1097	27
GO_REGULATION_OF_NEURON_PROJECTION_DEVELOPMENT	-0.220807	0.253352	0.762903	-1.18409	1435	29
GSE360_DC_VS_MAC_B_MALAYI_HIGH_DOSE_DN	0.275833	0.253965	0.762903	1.18109	1136	15
BASAKI_YBX1_TARGETS_DN	0.246432	0.254097	0.762903	1.1766	1131	19
GO_ORGANONITROGEN_COMPOUND_BIOSYNTHETIC_PROCESS	0.177392	0.254154	0.762903	1.17446	1039	42
GSE3982_NEUTROPHIL_VS_BCELL_DN	-0.273608	0.254283	0.762903	-1.18538	1409	17
GSE2770_UNTREATED_VS_IL12_TREATED_ACT_CD4_TCELL_48H_DN	0.258951	0.254431	0.762903	1.17275	1133	17
GO_OXIDATION_REDUCTION_PROCESS	0.21211	0.255163	0.763549	1.17645	1111	27
GSE17721_PAM3CSK4_VS_CPG_16H_BMDC_UP	0.275104	0.255752	0.763549	1.17797	1144	15
GO_REGULATION_OF_PROTEIN_MODIFICATION_PROCESS	0.124745	0.25582	0.763549	1.16116	933	112
GSE3920_UNTREATED_VS_IFNA_TREATED_FIBROBLAST_DN	-0.282006	0.256307	0.763834	-1.1879	1401	16
REACTOME_DEVELOPMENTAL_BIOLOGY	-0.23466	0.256951	0.764585	-1.1875	1450	25
GSE30962_ACUTE_VS_CHRONIC_LCMV_PRIMARY_INF_CD8_TCELL_DN	0.274555	0.257539	0.765168	1.17562	1152	15
GO_OXIDOREDUCTASE_ACTIVITY	0.273873	0.258655	0.767318	1.1727	1157	15
UDAYAKUMAR_MED1_TARGETS_DN	0.257883	0.259367	0.768262	1.16792	1155	17
GSE41978_WT_VS_ID2_KO_KLRG1_LOW_EFFECTOR_CD8_TCELL_DN	0.267281	0.26015	0.769413	1.18139	1178	16
GSE3337_CTRL_VS_4H_IFNG_IN_CD8POS_DC_UP	-0.272309	0.260956	0.769878	-1.17975	1446	17
GO_RESPONSE_TO_EXTRACELLULAR_STIMULUS	0.220309	0.261426	0.769878	1.16585	1143	24
GSE3982_MAC_VS_NEUTROPHIL_LPS_STIM_UP	-0.288707	0.262443	0.769878	-1.18784	1449	15
FORTSCHEGGER_PHF8_TARGETS_DN	0.178359	0.262494	0.769878	1.17106	1081	41
GSE5589_IL6_KO_VS_IL10_KO_LPS_AND_IL10_STIM_MACROPHAGE_180MIN_UP	-0.280031	0.262706	0.769878	-1.17958	1436	16
MODULE_37	0.200097	0.262961	0.769878	1.17544	1125	31
GSE29618_LAIV_VS_TIV_FLU_VACCINE_DAY7_BCELL_DN	-0.271685	0.263481	0.769878	-1.17705	1460	17
GSE17721_PAM3CSK4_VS_CPG_8H_BMDC_DN	0.256973	0.263855	0.769878	1.1638	1175	17
CHARAFE_BREAST_CANCER_LUMINAL_VS_BASAL_UP	-0.232812	0.263857	0.769878	-1.17814	1489	25
GGGCGGR_SP1_Q6	-0.123416	0.265219	0.772699	-1.15943	1746	182
GO_REGULATION_OF_ACTIN_FILAMENT_BASED_PROCESS	-0.263944	0.265704	0.772957	-1.17	1471	18
WTTGKCTG_UNKNOWN	-0.243233	0.266939	0.773603	-1.17195	1500	22
MODULE_11	0.169201	0.266981	0.773603	1.16457	1076	46
TARTE_PLASMA_CELL_VS_PLASMABLAST_DN	-0.263528	0.267509	0.773603	-1.16815	1481	18
GSE12505_WT_VS_E2_2_HET_PDC_DN	-0.287338	0.267511	0.773603	-1.18221	1477	15
GGATTA_PITX2_Q2	-0.212688	0.268007	0.77389	-1.17182	1532	31
CREL_01	-0.286907	0.268778	0.774392	-1.18043	1484	15
IVANOVA_HEMATOPOIESIS_STEM_CELL	-0.258649	0.268974	0.774392	-1.17027	1491	19
GSE14308_TH17_VS_NAIVE_CD4_TCELL_UP	-0.269749	0.270694	0.776957	-1.16866	1500	17
GO_GLYCEROLIPID_BIOSYNTHETIC_PROCESS	-0.286352	0.271131	0.776957	-1.17815	1497	15
GO_NUCLEIC_ACID_BINDING_TRANSCRIPTION_FACTOR_ACTIVITY	0.183799	0.271425	0.776957	1.16116	1136	37
CACBINDINGPROTEIN_Q6	-0.231095	0.271472	0.776957	-1.16946	1532	25
GSE24671_CTRL_VS_SENDAI_VIRUS_INFECTED_MOUSE_SPLENOCYTES_DN	-0.286201	0.271855	0.776957	-1.17753	1501	15
GSE43955_TH0_VS_TGFB_IL6_TH17_ACT_CD4_TCELL_52H_UP	0.270476	0.272281	0.777035	1.15815	1218	15
CREIGHTON_ENDOCRINE_THERAPY_RESISTANCE_3	-0.230788	0.273065	0.777947	-1.1679	1541	25
GSE360_DC_VS_MAC_L_DONOVANI_DN	0.270273	0.273397	0.777947	1.15728	1223	15
GSE557_WT_VS_I_AB_KO_DC_UP	0.269813	0.274961	0.781257	1.15531	1230	15
AP2_Q3	-0.245997	0.276749	0.78294	-1.16044	1538	21
GO_ACTIN_FILAMENT_BASED_PROCESS	-0.229673	0.276784	0.78294	-1.16226	1562	25
GO_LYTIC_VACUOLE_MEMBRANE	-0.245835	0.277468	0.78294	-1.15967	1542	21
KEGG_SPLICEOSOME	-0.260985	0.277798	0.78294	-1.15688	1538	18
GSE17721_PAM3CSK4_VS_GADIQUIMOD_2H_BMDC_DN	0.262676	0.278244	0.78294	1.16103	1260	16
FLECHNER_BIOPSY_KIDNEY_TRANSPLANT_REJECTED_VS_OK_DN	-0.209956	0.279196	0.78294	-1.15677	1596	31
MODULE_72	0.226818	0.279516	0.78294	1.15027	1223	22
MODULE_24	0.252954	0.27956	0.78294	1.1456	1245	17
GSE21927_SPLEEN_VS_TUMOR_MONOCYTE_BALBC_DN	-0.274828	0.281353	0.78294	-1.15766	1538	16
DACOSTA_UV_RESPONSE_VIA_ERCC3_DN	-0.163935	0.281404	0.78294	-1.15591	1715	62
GSE9006_HEALTHY_VS_TYPE_1_DIABETES_PBMC_4MONTH_POST_DX_UP	0.239987	0.281481	0.78294	1.14583	1253	19
GO_REGULATION_OF_IMMUNE_SYSTEM_PROCESS	-0.16388	0.281896	0.78294	-1.15551	1718	62
GSE39556_UNTREATED_VS_3H_POLYIC_INJ_MOUSE_CD8A_DC_DN	0.267905	0.282109	0.78294	1.14714	1262	15
GSE7548_NAIVE_VS_DAY7_PCC_IMMUNIZATION_CD4_TCELL_DN	-0.282683	0.282896	0.78294	-1.16305	1562	15
GO_EARLY_ENDOSOME	-0.250509	0.283036	0.78294	-1.16124	1584	20
GO_CELL_CYCLE	-0.148226	0.28325	0.78294	-1.14772	1756	84
WANG_LMO4_TARGETS_DN	-0.204964	0.283455	0.78294	-1.1542	1630	33
TGAYRTCA_ATF3_Q6	-0.211642	0.283566	0.78294	-1.15078	1621	30
ER_Q6_02	0.267634	0.283672	0.78294	1.14598	1269	15
GSE19198_CTRL_VS_IL21_TREATED_TCELL_6H_DN	-0.282437	0.283801	0.78294	-1.16204	1567	15
GO_PHOSPHOLIPID_BINDING	0.212795	0.283976	0.78294	1.1434	1236	25
GSE43955_TH0_VS_TGFB_IL6_TH17_ACT_CD4_TCELL_10H_DN	-0.27407	0.284461	0.78317	-1.15447	1555	16
MODULE_13	-0.239324	0.285435	0.784124	-1.15312	1604	22
AREB6_02	-0.28182	0.285611	0.784124	-1.1595	1577	15
GSE3982_EOSINOPHIL_VS_NKCELL_DN	-0.281267	0.286335	0.784578	-1.15722	1581	15
KRIEG_HYPOXIA_NOT_VIA_KDM3A	0.177284	0.287024	0.784578	1.14183	1189	39
DEX_ptsd_5_DN	-0.10862	0.287423	0.784578	-1.12411	1994	388
GO_RESPONSE_TO_BACTERIUM	0.238251	0.287542	0.784578	1.13754	1280	19
ETS1_B	-0.265324	0.288007	0.784578	-1.14949	1596	17
GO_ENDOCYTIC_VESICLE	-0.265085	0.288188	0.784578	-1.14846	1597	17
ZWANG_TRANSIENTLY_UP_BY_2ND_EGF_PULSE_ONLY	-0.206613	0.288924	0.785223	-1.15127	1658	32
MORF_CDC10	-0.272859	0.289762	0.785223	-1.14937	1584	16
GSE17974_0H_VS_12H_IN_VITRO_ACT_CD4_TCELL_DN	-0.280052	0.291403	0.785223	-1.15223	1609	15
FULCHER_INFLAMMATORY_RESPONSE_LECTIN_VS_LPS_UP	0.198357	0.291417	0.785223	1.13374	1262	29
MCCABE_BOUND_BY_HOXC6	0.232892	0.291686	0.785223	1.13197	1283	20
GO_CELL_BODY	-0.203589	0.291971	0.785223	-1.14645	1679	33
GO_CARBOHYDRATE_DERIVATIVE_BIOSYNTHETIC_PROCESS	0.257896	0.293248	0.785223	1.13991	1328	16
GO_CELLULAR_LIPID_METABOLIC_PROCESS	-0.190652	0.293374	0.785223	-1.14204	1717	39
RICKMAN_METASTASIS_DN	-0.271759	0.293784	0.785223	-1.14473	1606	16
GO_PROTEIN_MATURATION	0.236245	0.294501	0.785223	1.12796	1311	19
PIT1_Q6	0.257255	0.294793	0.785223	1.13707	1335	16
GRAESSMANN_APOPTOSIS_BY_SERUM_DEPRIVATION_DN	0.265126	0.29551	0.785223	1.13524	1322	15
OSMAN_BLADDER_CANCER_UP	0.223899	0.295958	0.785223	1.13547	1295	22
chr17q21	-0.278553	0.297014	0.785223	-1.14606	1640	15
GSE41867_NAIVE_VS_DAY8_LCMV_EFFECTOR_CD8_TCELL_DN	0.249188	0.297061	0.785223	1.12854	1323	17
GO_PROTEIN_HOMOOLIGOMERIZATION	-0.270916	0.297258	0.785223	-1.14119	1625	16
GSE27786_CD8_TCELL_VS_NKTCELL_UP	0.264542	0.297521	0.785223	1.13274	1331	15
GSE40225_WT_VS_RIP_B7X_DIABETIC_MOUSE_PANCREATIC_CD8_TCELL_DN	-0.278373	0.297557	0.785223	-1.14532	1643	15
GO_PROTEASOMAL_PROTEIN_CATABOLIC_PROCESS	-0.221047	0.29782	0.785223	-1.13892	1679	26
CUI_TCF21_TARGETS_2_UP	0.20957	0.298439	0.785223	1.12608	1299	25
GO_CELLULAR_PROTEIN_COMPLEX_ASSEMBLY	-0.236692	0.298773	0.785223	-1.14044	1679	22
BYSTRYKH_HEMATOPOIESIS_STEM_CELL_QTL_TRANS	-0.175345	0.298784	0.785223	-1.13688	1792	48
GSE1112_OT1_VS_HY_CD8AB_THYMOCYTE_RTOC_CULTURE_DN	0.243198	0.298969	0.785223	1.134	1333	18
GSE9988_ANTI_TREM1_AND_LPS_VS_CTRL_TREATED_MONOCYTES_DN	-0.255549	0.299097	0.785223	-1.13278	1656	18
MYCMAX_01	0.23127	0.299182	0.785223	1.12408	1316	20
GO_MOVEMENT_OF_CELL_OR_SUBCELLULAR_COMPONENT	-0.168461	0.299506	0.785223	-1.1333	1817	54
GO_TAXIS	0.264076	0.299978	0.785223	1.13074	1342	15
GO_ORGAN_MORPHOGENESIS	0.190021	0.3	0.785223	1.1298	1277	32
GSE10239_MEMORY_VS_KLRG1HIGH_EFF_CD8_TCELL_DN	-0.277562	0.30009	0.785223	-1.14198	1657	15
GO_REGULATION_OF_CYTOSKELETON_ORGANIZATION	-0.2119	0.300988	0.786518	-1.13632	1705	29
GO_CELLULAR_RESPONSE_TO_PEPTIDE	-0.260688	0.301894	0.787829	-1.12941	1673	17
GO_CELL_DEATH	0.161655	0.302424	0.788161	1.12775	1209	48
MORF_PPP1CA	-0.269148	0.303291	0.788365	-1.13374	1658	16
GO_ANTIGEN_PROCESSING_AND_PRESENTATION_OF_PEPTIDE_ANTIGEN	-0.268925	0.303656	0.788365	-1.1328	1660	16
MILI_PSEUDOPODIA_CHEMOTAXIS_DN	-0.22789	0.303714	0.788365	-1.13286	1708	24
NKX25_02	-0.27634	0.30552	0.791739	-1.13696	1687	15
GSE42724_MEMORY_VS_B1_BCELL_UP	0.253517	0.305825	0.791739	1.12055	1385	16
BRUINS_UVC_RESPONSE_VIA_TP53_GROUP_B	0.198906	0.306839	0.792585	1.11871	1327	28
CMYB_01	-0.244564	0.306964	0.792585	-1.13368	1718	20
MODULE_179	0.20349	0.311325	0.800893	1.10985	1357	26
FARMER_BREAST_CANCER_BASAL_VS_LULMINAL	0.239949	0.311968	0.800893	1.11885	1391	18
GSE9650_EFFECTOR_VS_EXHAUSTED_CD8_TCELL_UP	-0.266716	0.31298	0.800893	-1.12349	1711	16
DEX_no_ptsd_5_UP	0.222964	0.313443	0.800893	1.11255	1391	21
GSE37532_WT_VS_PPARG_KO_VISCERAL_ADIPOSE_TISSUE_TREG_DN	0.22302	0.313443	0.800893	1.11283	1391	21
GSE10239_MEMORY_VS_DAY4.5_EFF_CD8_TCELL_DN	-0.24718	0.313503	0.800893	-1.11838	1738	19
GSE17721_0.5H_VS_12H_PAM3CSK4_BMDC_DN	0.260698	0.313826	0.800893	1.11628	1404	15
GSE26669_CTRL_VS_COSTIM_BLOCK_MLR_CD4_TCELL_DN	0.231767	0.314254	0.800893	1.10658	1399	19
MODULE_2	0.206859	0.314279	0.800893	1.11151	1368	25
FOXO4_02	0.260048	0.314943	0.800893	1.1135	1409	15
GO_CELL_CYCLE_PROCESS	-0.153328	0.314957	0.800893	-1.11882	1930	69
BOCHKIS_FOXA2_TARGETS	0.239379	0.315105	0.800893	1.11619	1405	18
GO_ION_TRANSPORT	0.166356	0.316877	0.804349	1.11482	1302	43
GSE9006_TYPE_1_VS_TYPE_2_DIABETES_PBMC_AT_DX_DN	0.251158	0.317961	0.806052	1.11013	1440	16
DR4_Q2	-0.27321	0.319095	0.807007	-1.12408	1762	15
MODULE_137	0.160952	0.319165	0.807007	1.11679	1283	47
GO_SINGLE_ORGANISM_CELL_ADHESION	0.238593	0.319588	0.807031	1.11253	1425	18
GSE17721_CTRL_VS_POLYIC_2H_BMDC_UP	0.243701	0.320395	0.807398	1.10369	1427	17
GSE17721_0.5H_VS_4H_POLYIC_BMDC_UP	0.258676	0.320974	0.807398	1.10762	1436	15
GSE360_DC_VS_MAC_M_TUBERCULOSIS_DN	0.258634	0.320974	0.807398	1.10745	1436	15
P53_02	0.24342	0.321965	0.807787	1.10242	1434	17
LOCKWOOD_AMPLIFIED_IN_LUNG_CANCER	0.227145	0.322581	0.807787	1.10403	1419	20
KIM_WT1_TARGETS_UP	-0.255846	0.322633	0.807787	-1.10843	1788	17
GSE25123_CTRL_VS_ROSIGLITAZONE_STIM_MACROPHAGE_UP	-0.235633	0.322784	0.807787	-1.11154	1794	21
GSE7852_LN_VS_FAT_TCONV_UP	-0.263633	0.324497	0.810693	-1.11051	1774	16
REACTOME_SIGNALING_BY_GPCR	-0.263385	0.325594	0.810693	-1.10946	1780	16
GO_ENDOPLASMIC_RETICULUM_PART	0.175065	0.326092	0.810693	1.10599	1365	37
GSE5542_UNTREATED_VS_IFNA_TREATED_EPITHELIAL_CELLS_24H_UP	0.242334	0.326228	0.810693	1.0975	1453	17
GSE37301_LYMPHOID_PRIMED_MPP_VS_GRAN_MONO_PROGENITOR_DN	-0.244312	0.326303	0.810693	-1.1054	1809	19
MODULE_532	0.212678	0.32687	0.810693	1.10338	1432	23
ZWANG_CLASS_1_TRANSIENTLY_INDUCED_BY_EGF	0.21245	0.328011	0.810693	1.1022	1437	23
CETS1P54_01	-0.225974	0.328231	0.810693	-1.10414	1843	23
GSE4748_CTRL_VS_LPS_AND_CYANOBACTERIUM_LPSLIKE_STIM_DC_3H_UP	0.25657	0.328568	0.810693	1.0986	1470	15
HALLMARK_HYPOXIA	0.25655	0.328568	0.810693	1.09852	1470	15
MODULE_98	-0.209382	0.328869	0.810693	-1.10884	1865	28
GO_REGULATION_OF_PROTEIN_SERINE_THREONINE_KINASE_ACTIVITY	-0.239365	0.328929	0.810693	-1.10957	1841	20
GO_REGULATION_OF_KINASE_ACTIVITY	-0.177655	0.330051	0.811317	-1.10219	1943	43
RNGTGGGC_UNKNOWN	-0.177589	0.33039	0.811317	-1.10179	1945	43
RICKMAN_TUMOR_DIFFERENTIATED_WELL_VS_POORLY_DN	-0.230198	0.330429	0.811317	-1.10915	1857	22
HSIAO_HOUSEKEEPING_GENES	-0.199586	0.331243	0.812296	-1.11212	1901	32
GO_KINASE_ACTIVITY	-0.163873	0.332455	0.813922	-1.10243	2017	54
GSE35685_CD34POS_CD38NEG_VS_CD34POS_CD10POS_BONE_MARROW_UP	-0.261714	0.33309	0.813922	-1.10242	1821	16
GSE3982_DC_VS_NEUTROPHIL_UP	-0.24795	0.333394	0.813922	-1.0991	1846	18
GSE43863_TH1_VS_TFH_MEMORY_CD4_TCELL_DN	-0.269145	0.333575	0.813922	-1.10735	1842	15
MARTINEZ_TP53_TARGETS_UP	-0.160189	0.33514	0.815166	-1.10356	2039	58
ONKEN_UVEAL_MELANOMA_DN	0.175776	0.335154	0.815166	1.09752	1410	36
DUTERTRE_ESTRADIOL_RESPONSE_24HR_DN	0.189974	0.335824	0.815166	1.0971	1437	30
BENPORATH_MYC_MAX_TARGETS	-0.169483	0.336111	0.815166	-1.09887	2016	48
GSE39820_CTRL_VS_TGFBETA1_IL6_CD4_TCELL_DN	-0.252951	0.336519	0.815166	-1.09589	1865	17
HAND1E47_01	0.206914	0.336609	0.815166	1.09496	1472	24
DODD_NASOPHARYNGEAL_CARCINOMA_DN	0.135627	0.337595	0.815166	1.09679	1293	73
CATTTCA_MIR203	0.182072	0.337806	0.815166	1.09603	1434	33
REACTOME_MEMBRANE_TRAFFICKING	-0.260608	0.337843	0.815166	-1.09776	1847	16
GSE32423_MEMORY_VS_NAIVE_CD8_TCELL_IL7_DN	-0.25227	0.339585	0.818358	-1.09294	1882	17
MARSON_BOUND_BY_FOXP3_STIMULATED	-0.1618	0.341504	0.818711	-1.09466	2075	55
GGGYGTGNY_UNKNOWN	-0.182804	0.341701	0.818711	-1.09503	2000	39
GSE7568_CTRL_VS_3H_TGFB_TREATED_MACROPHAGES_WITH_IL4_AND_DEXAMETHASONE_DN	-0.259903	0.342048	0.818711	-1.09479	1870	16
GSE22140_HEALTHY_VS_ARTHRITIC_MOUSE_CD4_TCELL_DN	-0.266677	0.342262	0.818711	-1.0972	1890	15
GSE10240_IL22_VS_IL17_STIM_PRIMARY_BRONCHIAL_EPITHELIAL_CELLS_UP	0.246012	0.342454	0.818711	1.08738	1551	16
MILI_PSEUDOPODIA_HAPTOTAXIS_UP	0.181413	0.34275	0.818711	1.09206	1455	33
GO_NUCLEIC_ACID_PHOSPHODIESTER_BOND_HYDROLYSIS	-0.22751	0.343055	0.818711	-1.09619	1928	22
BENPORATH_MYC_TARGETS_WITH_EBOX	0.252867	0.343087	0.818711	1.08275	1535	15
GO_ION_TRANSMEMBRANE_TRANSPORT	0.183124	0.344836	0.821879	1.0888	1468	32
GSE27786_LSK_VS_BCELL_DN	0.252268	0.345544	0.822131	1.08019	1546	15
GO_HYDROLASE_ACTIVITY_ACTING_ON_ACID_ANHYDRIDES	-0.175199	0.34601	0.822131	-1.08695	2037	43
GSE3039_CD4_TCELL_VS_ALPHAALPHA_CD8_TCELL_UP	0.244864	0.346205	0.822131	1.0823	1568	16
GSE13484_UNSTIM_VS_12H_YF17D_VACCINE_STIM_PBMC_UP	0.244691	0.346867	0.822692	1.08154	1571	16
GO_POSTTRANSCRIPTIONAL_REGULATION_OF_GENE_EXPRESSION	-0.180051	0.347284	0.822692	-1.08853	2032	40
GSE5542_IFNG_VS_IFNA_TREATED_EPITHELIAL_CELLS_6H_UP	-0.244399	0.348556	0.824705	-1.08336	1930	18
GO_NUCLEOLUS	-0.171006	0.349028	0.824822	-1.09067	2082	46
BENPORATH_PRC2_TARGETS	0.213003	0.350993	0.828463	1.08021	1536	22
DEBIASI_APOPTOSIS_BY_REOVIRUS_INFECTION_DN	-0.23834	0.351722	0.828732	-1.07839	1950	19
GO_VACUOLAR_TRANSPORT	-0.204756	0.351956	0.828732	-1.08434	1996	28
GSE12845_IGD_NEG_BLOOD_VS_NAIVE_TONSIL_BCELL_UP	-0.248808	0.353832	0.830331	-1.07794	1961	17
MODULE_100	0.155313	0.353912	0.830331	1.08351	1415	48
MODULE_66	0.155313	0.353912	0.830331	1.08351	1415	48
GO_EXTRINSIC_COMPONENT_OF_MEMBRANE	-0.257007	0.354662	0.831092	-1.0826	1939	16
CREIGHTON_ENDOCRINE_THERAPY_RESISTANCE_4	0.220961	0.355975	0.832733	1.07398	1566	20
GO_CELLULAR_COMPONENT_DISASSEMBLY	-0.199264	0.357168	0.832733	-1.08348	2042	30
GSE7568_IL4_VS_IL4_AND_DEXAMETHASONE_TREATED_MACROPHAGE_UP	-0.263343	0.357466	0.832733	-1.08348	1974	15
KRIGE_RESPONSE_TO_TOSEDOSTAT_24HR_UP	0.160914	0.35749	0.832733	1.07835	1469	43
GO_REGULATION_OF_ANATOMICAL_STRUCTURE_MORPHOGENESIS	-0.15488	0.357495	0.832733	-1.08619	2174	61
GSE2770_TGFB_AND_IL4_VS_IL4_TREATED_ACT_CD4_TCELL_48H_UP	-0.233308	0.358214	0.833414	-1.0815	2005	20
GSE13738_TCR_VS_BYSTANDER_ACTIVATED_CD4_TCELL_UP	-0.256005	0.359049	0.83365	-1.07838	1963	16
GSE24726_WT_VS_E2_22_KO_PDC_DAY4_POST_DELETION_DN	-0.255997	0.359415	0.83365	-1.07834	1965	16
GO_ENDOSOME	-0.162983	0.359597	0.83365	-1.07532	2176	51
GO_REGULATION_OF_IMMUNE_EFFECTOR_PROCESS	-0.236356	0.361457	0.835461	-1.06941	2004	19
GO_VESICLE_MEMBRANE	-0.181746	0.361728	0.835461	-1.07815	2101	38
GSE23505_UNTREATED_VS_4DAY_IL6_IL1_TREATED_CD4_TCELL_UP	0.241168	0.361871	0.835461	1.06597	1639	16
GO_CELL_SUBSTRATE_JUNCTION	-0.205678	0.36209	0.835461	-1.07385	2043	27
GO_GTPASE_ACTIVITY	0.240989	0.362533	0.835495	1.06518	1642	16
RIZKI_TUMOR_INVASIVENESS_3D_UP	-0.254455	0.364899	0.839271	-1.07184	1995	16
RYTTCCTG_ETS2_B	0.153122	0.365031	0.839271	1.077	1450	49
GO_MEMBRANE_ORGANIZATION	-0.158467	0.366014	0.840172	-1.07211	2224	55
GO_NEGATIVE_REGULATION_OF_NERVOUS_SYSTEM_DEVELOPMENT	0.239832	0.366284	0.840172	1.06006	1659	16
GO_LIPID_METABOLIC_PROCESS	-0.171493	0.36835	0.841669	-1.07398	2180	44
CAGGTA_AREB6_01	-0.171426	0.368519	0.841669	-1.07356	2181	44
TTCYNRGAA_STAT5B_01	0.239235	0.368932	0.841669	1.05742	1671	16
GO_RESPONSE_TO_GROWTH_FACTOR	-0.194471	0.36958	0.841669	-1.07145	2113	31
GSE12392_IFNAR_KO_VS_IFNB_KO_CD8_NEG_SPLEEN_DC_UP	0.221068	0.369697	0.841669	1.0555	1646	19
GSE19401_UNSTIM_VS_PAM2CSK4_STIM_FOLLICULAR_DC_DN	-0.240225	0.369856	0.841669	-1.06486	2048	18
GSE41867_NAIVE_VS_DAY8_LCMV_EFFECTOR_CD8_TCELL_UP	-0.26053	0.369955	0.841669	-1.07191	2043	15
ZHOU_INFLAMMATORY_RESPONSE_LPS_UP	0.238796	0.372242	0.843703	1.05548	1686	16
GO_PROTEIN_OLIGOMERIZATION	-0.207025	0.372452	0.843703	-1.06667	2100	26
GO_PROTEIN_DOMAIN_SPECIFIC_BINDING	-0.163453	0.37249	0.843703	-1.06571	2244	49
GSE15139_GMCSF_TREATED_VS_UNTREATED_NEUTROPHILS_DN	-0.253122	0.372578	0.843703	-1.06623	2037	16
GSE15330_HSC_VS_GRANULOCYTE_MONOCYTE_PROGENITOR_IKAROS_KO_UP	-0.25966	0.373213	0.844042	-1.06833	2061	15
GSE26488_CTRL_VS_PEPTIDE_INJECTION_HDAC7_DELTAP_TG_OT2_THYMOCYTE_DN	-0.239401	0.374007	0.844042	-1.0612	2071	18
GSE3920_IFNB_VS_IFNG_TREATED_ENDOTHELIAL_CELL_DN	-0.225019	0.374033	0.844042	-1.06148	2079	21
GO_NUCLEOPLASM_PART	-0.156522	0.374815	0.844042	-1.06673	2279	56
GSE22886_NAIVE_CD8_TCELL_VS_NEUTROPHIL_UP	0.237716	0.37489	0.844042	1.05071	1698	16
CREBP1CJUN_01	-0.238863	0.376354	0.846362	-1.05882	2084	18
MODULE_23	0.226186	0.377185	0.846817	1.05468	1682	18
GO_LYTIC_VACUOLE	-0.198182	0.377558	0.846817	-1.06276	2139	29
DR1_Q3	0.225896	0.377857	0.846817	1.05332	1685	18
TATTATA_MIR374	-0.20549	0.378656	0.846942	-1.05876	2135	26
GSE36888_UNTREATED_VS_IL2_TREATED_STAT5_AB_KNOCKIN_TCELL_17H_DN	0.245154	0.378825	0.846942	1.04972	1695	15
ENK_UV_RESPONSE_EPIDERMIS_UP	-0.228192	0.379286	0.846942	-1.05778	2123	20
IVANOVA_HEMATOPOIESIS_LATE_PROGENITOR	-0.215957	0.37985	0.846942	-1.0552	2133	23
GSE8621_UNSTIM_VS_LPS_PRIMED_AND_LPS_STIM_MACROPHAGE_DN	-0.251605	0.380439	0.846942	-1.05984	2080	16
GSE9006_TYPE_1_DIABETES_AT_DX_VS_1MONTH_POST_DX_PBMC_UP	-0.251389	0.381353	0.846942	-1.05893	2085	16
TIEN_INTESTINE_PROBIOTICS_24HR_UP	-0.181426	0.381561	0.846942	-1.05427	2209	36
GSE33425_CD161_HIGH_VS_NEG_CD8_TCELL_UP	-0.243066	0.381605	0.846942	-1.05306	2115	17
GO_REGULATION_OF_MAPK_CASCADE	-0.194882	0.381818	0.846942	-1.05965	2183	30
GSE5589_LPS_VS_LPS_AND_IL6_STIM_MACROPHAGE_45MIN_DN	-0.227353	0.382679	0.847352	-1.05389	2142	20
GO_POSITIVE_REGULATION_OF_CELL_CYCLE	-0.222723	0.383384	0.847352	-1.05065	2131	21
GCATTTG_MIR105	0.235646	0.383716	0.847352	1.04156	1738	16
CREBP1_01	0.244005	0.383739	0.847352	1.0448	1717	15
GO_MRNA_BINDING	-0.23748	0.385018	0.849215	-1.05269	2132	18
GSE23114_PERITONEAL_CAVITY_B1A_BCELL_VS_SPLEEN_BCELL_DN	-0.250169	0.38574	0.849685	-1.05379	2109	16
GO_SUPRAMOLECULAR_FIBER	-0.204125	0.386102	0.849685	-1.05173	2177	26
GATTGGY_NFY_Q6_01	-0.142074	0.387259	0.851272	-1.05715	2388	73
GO_ORGANOPHOSPHATE_METABOLIC_PROCESS	-0.17068	0.387817	0.85154	-1.05207	2291	42
ZF5_01	-0.221799	0.388959	0.852218	-1.04629	2162	21
GSE43863_TH1_VS_TFH_MEMORY_CD4_TCELL_UP	-0.241757	0.388999	0.852218	-1.04739	2156	17
GO_PEPTIDASE_ACTIVITY	-0.188817	0.389586	0.852247	-1.05211	2236	32
GO_POSITIVE_REGULATION_OF_KINASE_ACTIVITY	0.201636	0.390283	0.852247	1.0461	1710	23
HLF_01	0.223637	0.390856	0.852247	1.04279	1743	18
GO_POSITIVE_REGULATION_OF_DEFENSE_RESPONSE	0.24195	0.390887	0.852247	1.036	1749	15
GO_MACROMOLECULE_CATABOLIC_PROCESS	-0.142637	0.391255	0.852247	-1.05153	2406	71
YNGTTNNNATT_UNKNOWN	-0.213527	0.391776	0.852247	-1.04332	2200	23
DACOSTA_UV_RESPONSE_VIA_ERCC3_COMMON_DN	0.165711	0.392218	0.852247	1.04689	1642	37
AGUIRRE_PANCREATIC_CANCER_COPY_NUMBER_DN	0.241572	0.392897	0.852247	1.03439	1758	15
TGCTGAY_UNKNOWN	0.169722	0.392942	0.852247	1.04897	1658	35
GSE24574_BCL6_HIGH_VS_LOW_TFH_CD4_TCELL_UP	-0.22113	0.393454	0.852351	-1.04313	2187	21
MORF_ACP1	-0.235522	0.393863	0.852351	-1.04401	2181	18
GSE369_PRE_VS_POST_IL6_INJECTION_SOCS3_KO_LIVER_DN	-0.247846	0.395064	0.854003	-1.04401	2160	16
GO_REGULATION_OF_TRANSFERASE_ACTIVITY	-0.156419	0.396583	0.854644	-1.04693	2413	53
MORF_PRKDC	-0.247535	0.396709	0.854644	-1.0427	2169	16
GO_ION_HOMEOSTASIS	0.206765	0.396983	0.854644	1.03172	1762	21
MORF_UBE2I	-0.234743	0.397112	0.854644	-1.04056	2199	18
GO_DEFENSE_RESPONSE_TO_OTHER_ORGANISM	-0.25309	0.399457	0.857697	-1.0413	2206	15
GSE5589_UNSTIM_VS_45MIN_LPS_STIM_MACROPHAGE_DN	0.232169	0.400485	0.857697	1.02619	1814	16
GSE21360_NAIVE_VS_QUATERNARY_MEMORY_CD8_TCELL_UP	-0.25287	0.400543	0.857697	-1.04039	2212	15
BENPORATH_CYCLING_GENES	0.195098	0.401051	0.857697	1.03243	1754	24
GO_LIPID_BIOSYNTHETIC_PROCESS	-0.209837	0.401102	0.857697	-1.04312	2256	24
GSE41867_NAIVE_VS_DAY15_LCMV_CONE13_EFFECTOR_CD8_TCELL_DN	0.226858	0.401167	0.857697	1.02741	1787	17
CHEN_METABOLIC_SYNDROM_NETWORK	-0.170059	0.402211	0.8584	-1.03773	2364	41
MARTENS_BOUND_BY_PML_RARA_FUSION	0.204033	0.402375	0.8584	1.03472	1761	22
GSE15324_ELF4_KO_VS_WT_NAIVE_CD8_TCELL_UP	-0.246351	0.402925	0.858635	-1.03771	2203	16
GO_NEGATIVE_REGULATION_OF_RESPONSE_TO_STIMULUS	-0.146557	0.40383	0.858684	-1.04479	2466	64
GO_POSITIVE_REGULATION_OF_GENE_EXPRESSION	-0.135455	0.404562	0.858684	-1.04508	2500	83
MODULE_378	0.194501	0.404707	0.858684	1.02927	1770	24
MODULE_459	0.194501	0.404707	0.858684	1.02927	1770	24
GSE16385_MONOCYTE_VS_12H_ROSIGLITAZONE_IFNG_TNF_TREATED_MACROPHAGE_DN	-0.233166	0.405957	0.859836	-1.03357	2248	18
GSE20198_IL12_IL18_VS_IFNA_TREATED_ACT_CD4_TCELL_DN	-0.238798	0.406132	0.859836	-1.03457	2251	17
MANALO_HYPOXIA_DN	-0.251296	0.407602	0.862014	-1.03391	2251	15
TGGTGCT_MIR29A_MIR29B_MIR29C	-0.180554	0.408131	0.8622	-1.03768	2358	35
KAYO_AGING_MUSCLE_UP	-0.222173	0.409286	0.862991	-1.02988	2291	20
CACCAGC_MIR138	-0.214436	0.40939	0.862991	-1.0332	2301	22
GO_NEGATIVE_REGULATION_OF_DEVELOPMENTAL_PROCESS	0.157973	0.410077	0.86308	1.02732	1700	40
GSE21063_WT_VS_NFATC1_KO_8H_ANTI_IGM_STIM_BCELL_DN	-0.250769	0.410317	0.86308	-1.03175	2266	15
DEURIG_T_CELL_PROLYMPHOCYTIC_LEUKEMIA_UP	0.213931	0.410774	0.863113	1.02142	1829	19
GOLDRATH_NAIVE_VS_MEMORY_CD8_TCELL_UP	-0.250367	0.411946	0.863796	-1.03009	2275	15
GSE10239_NAIVE_VS_MEMORY_CD8_TCELL_UP	-0.250205	0.412489	0.863796	-1.02943	2278	15
AMUNDSON_RESPONSE_TO_ARSENITE	0.203576	0.413195	0.863796	1.01581	1834	21
GSE45881_CXCR6HI_VS_CXCR1LO_COLONIC_LAMINA_PROPRIA_UP	-0.244519	0.413894	0.863796	-1.02999	2263	16
GSE17721_CTRL_VS_POLYIC_4H_BMDC_UP	0.237702	0.414117	0.863796	1.01782	1853	15
GSE27859_DC_VS_CD11C_INT_F480_INT_DC_UP	-0.24987	0.414118	0.863796	-1.02805	2287	15
NUYTTEN_EZH2_TARGETS_DN	0.14657	0.415094	0.863796	1.03092	1649	49
HNF4_01	-0.24945	0.415747	0.863796	-1.02632	2296	15
GSE27786_LIN_NEG_VS_CD8_TCELL_DN	0.218773	0.416405	0.863796	1.02011	1857	18
GSE9988_LPS_VS_CTRL_TREATED_MONOCYTE_DN	-0.209828	0.416874	0.863796	-1.02525	2341	23
GSE17721_LPS_VS_PAM3CSK4_12H_BMDC_UP	0.237262	0.417244	0.863796	1.01593	1867	15
ATTCTTT_MIR186	0.202554	0.417248	0.863796	1.0107	1852	21
SCHLOSSER_SERUM_RESPONSE_DN	0.148474	0.41735	0.863796	1.03021	1678	47
YCATTAA_UNKNOWN	0.192303	0.417733	0.863796	1.01764	1827	24
GSE32901_NAIVE_VS_TH17_ENRICHED_CD4_TCELL_DN	-0.248433	0.417738	0.863796	-1.02213	2307	15
MARTINEZ_RESPONSE_TO_TRABECTEDIN_DN	-0.243517	0.419196	0.864983	-1.02577	2292	16
ACTTTAT_MIR1425P	0.217855	0.420663	0.864983	1.01583	1876	18
BENPORATH_ES_1	-0.198605	0.420847	0.864983	-1.02329	2373	26
FLECHNER_BIOPSY_KIDNEY_TRANSPLANT_OK_VS_DONOR_UP	0.158746	0.421852	0.864983	1.02243	1748	39
GSE6674_CPG_VS_PL2_3_STIM_BCELL_DN	-0.247618	0.422443	0.864983	-1.01878	2333	15
GO_PHOSPHORIC_ESTER_HYDROLASE_ACTIVITY	0.20065	0.422471	0.864983	1.01756	1849	22
MARSON_BOUND_BY_E2F4_UNSTIMULATED	-0.187147	0.423077	0.864983	-1.01759	2419	30
GSE7852_THYMUS_VS_FAT_TREG_UP	-0.247386	0.423529	0.864983	-1.01783	2339	15
GO_HEART_DEVELOPMENT	-0.235357	0.423805	0.864983	-1.01966	2349	17
GSE20727_CTRL_VS_H2O2_TREATED_DC_UP	-0.229391	0.424188	0.864983	-1.01683	2349	18
GSE17721_POLYIC_VS_GARDIQUIMOD_1H_BMDC_DN	0.22778	0.424316	0.864983	1.00679	1922	16
GSE15330_MEGAKARYOCYTE_ERYTHROID_VS_GRANULOCYTE_MONOCYTE_PROGENITOR_DN	-0.242036	0.424863	0.864983	-1.01953	2323	16
GO_CARBOHYDRATE_DERIVATIVE_METABOLIC_PROCESS	0.156067	0.425988	0.864983	1.01493	1766	40
MORF_G22P1	-0.24682	0.426244	0.864983	-1.0155	2354	15
IVANOVA_HEMATOPOIESIS_STEM_CELL_LONG_TERM	-0.22909	0.426354	0.864983	-1.0155	2361	18
REACTOME_AXON_GUIDANCE	-0.246781	0.426425	0.864983	-1.01534	2355	15
GSE5542_UNTREATED_VS_IFNG_TREATED_EPITHELIAL_CELLS_24H_UP	-0.234597	0.427412	0.864983	-1.01637	2369	17
GO_G_PROTEIN_COUPLED_RECEPTOR_BINDING	-0.234537	0.427592	0.864983	-1.01611	2370	17
CREB_01	-0.234435	0.428314	0.864983	-1.01567	2374	17
TGACGTCA_ATF3_Q6	-0.234435	0.428314	0.864983	-1.01567	2374	17
DOANE_RESPONSE_TO_ANDROGEN_DN	-0.246219	0.428416	0.864983	-1.01303	2366	15
GSE17721_CTRL_VS_LPS_6H_BMDC_DN	-0.228507	0.428881	0.864983	-1.01291	2375	18
GO_NUCLEOSIDE_TRIPHOSPHATE_METABOLIC_PROCESS	0.234602	0.429305	0.864983	1.00454	1921	15
GO_ENDOPEPTIDASE_ACTIVITY	-0.228219	0.430505	0.864983	-1.01164	2384	18
GSE20484_MCSG_VS_CXCL4_MONOCYTE_DERIVED_MACROPHAGE_DN	-0.240924	0.430713	0.864983	-1.01485	2355	16
WANG_RESPONSE_TO_GSK3_INHIBITOR_SB216763_DN	0.216198	0.430749	0.864983	1.0081	1921	18
GO_SINGLE_ORGANISM_BEHAVIOR	-0.200818	0.430848	0.864983	-1.01624	2432	25
ENK_UV_RESPONSE_EPIDERMIS_DN	0.172027	0.431107	0.864983	1.01055	1845	31
GSE39820_CTRL_VS_IL1B_IL6_IL23A_CD4_TCELL_DN	0.234146	0.431539	0.864983	1.00259	1931	15
GO_NUCLEOSIDE_TRIPHOSPHATASE_REGULATOR_ACTIVITY	-0.218324	0.432143	0.864983	-1.01204	2419	20
GO_GLYCOSYL_COMPOUND_METABOLIC_PROCESS	0.188094	0.432507	0.864983	1.01068	1883	25
PR_Q2	0.200443	0.433011	0.864983	1.00017	1922	21
GSE46606_IRF4HIGH_VS_IRF4MID_CD40L_IL2_IL5_DAY3_STIMULATED_BCELL_UP	0.206418	0.433439	0.864983	1.00329	1907	20
GO_POSITIVE_REGULATION_OF_CATABOLIC_PROCESS	-0.181814	0.433647	0.864983	-1.01309	2489	32
REACTOME_HOST_INTERACTIONS_OF_HIV_FACTORS	-0.240077	0.433821	0.864983	-1.01128	2372	16
GAUSSMANN_MLL_AF4_FUSION_TARGETS_A_UP	0.233422	0.434443	0.865339	0.999488	1944	15
GO_REGULATION_OF_INTRACELLULAR_PROTEIN_TRANSPORT	-0.244788	0.435656	0.865393	-1.00714	2406	15
FISCHER_DREAM_TARGETS	-0.162601	0.435823	0.865393	-1.00879	2566	43
KINSEY_TARGETS_OF_EWSR1_FLII_FUSION_UP	-0.134668	0.435918	0.865393	-1.02078	2703	78
CHICAS_RB1_TARGETS_CONFLUENT	0.189665	0.436243	0.865393	1.00368	1908	24
TTF1_Q6	0.233015	0.437346	0.866701	0.997745	1957	15
GO_EMBRYO_DEVELOPMENT_ENDING_IN_BIRTH_OR_EGG_HATCHING	-0.208864	0.438556	0.868216	-1.00635	2465	22
GSE21927_GMCSF_IL6_VS_GMCSF_GCSF_TREATED_BONE_MARROW_DN	-0.238835	0.440402	0.870988	-1.00605	2408	16
GSE22432_MULTIPOTENT_PROGENITOR_VS_PDC_UP	0.208727	0.440853	0.870997	0.996579	1963	19
GO_REGULATION_OF_CELLULAR_RESPONSE_TO_GROWTH_FACTOR_STIMULUS	-0.243705	0.441448	0.871291	-1.00268	2438	15
YATTNATC_UNKNOWN	-0.231951	0.442381	0.871475	-1.00491	2452	17
GO_POSITIVE_REGULATION_OF_PROTEIN_CATABOLIC_PROCESS	-0.19196	0.443047	0.871475	-1.00223	2500	27
STARK_PREFRONTAL_CORTEX_22Q11_DELETION_UP	0.208301	0.443098	0.871475	0.994544	1973	19
MODULE_45	-0.238164	0.443327	0.871475	-1.00322	2424	16
GO_REGULATION_OF_PROTEIN_MODIFICATION_BY_SMALL_PROTEIN_CONJUGATION_OR_REMOVAL	-0.202129	0.44553	0.872384	-1.0048	2506	24
GO_BEHAVIOR	-0.18365	0.445979	0.872384	-0.998574	2550	30
CAMP_UP.V1_UP	-0.220245	0.446367	0.872384	-0.99651	2475	19
GO_NUCLEOBASE_CONTAINING_SMALL_MOLECULE_METABOLIC_PROCESS	0.185698	0.447888	0.872384	0.997804	1950	25
GSE5679_CTRL_VS_PPARG_LIGAND_ROSIGLITAZONE_AND_RARA_AGONIST_AM580_TREATED_DC_DN	-0.237207	0.44808	0.872384	-0.999193	2450	16
GSE360_DC_VS_MAC_UP	-0.237094	0.448812	0.872384	-0.998717	2454	16
GSE26669_CD4_VS_CD8_TCELL_IN_MLR_UP	-0.214854	0.448929	0.872384	-0.995955	2513	20
DBP_Q6	-0.237054	0.448995	0.872384	-0.998549	2455	16
GO_NUCLEAR_ENVELOPE	-0.206609	0.449404	0.872384	-0.995487	2526	22
GO_REGULATION_OF_CYTOPLASMIC_TRANSPORT	-0.201513	0.44944	0.872384	-1.00174	2528	24
GSE360_CTRL_VS_M_TUBERCULOSIS_DC_UP	0.222426	0.449912	0.872384	0.983129	2038	16
MODULE_19	0.222391	0.449912	0.872384	0.982975	2038	16
GSE2770_TGFB_AND_IL4_VS_IL12_TREATED_ACT_CD4_TCELL_48H_UP	0.230769	0.450078	0.872384	0.98813	2014	15
COUP_DR1_Q6	0.218448	0.450079	0.872384	0.989322	2005	17
GO_PERINUCLEAR_REGION_OF_CYTOPLASM	-0.150473	0.450493	0.872384	-1.00108	2738	52
WONG_EMBRYONIC_STEM_CELL_CORE	0.181594	0.451857	0.8735	0.990427	1970	26
GSE36009_WT_VS_NLRP10_KO_DC_LPS_STIM_DN	0.221903	0.45256	0.8735	0.980817	2050	16
COUP_01	-0.241753	0.45267	0.8735	-0.994652	2500	15
GO_TRANSITION_METAL_ION_BINDING	0.122499	0.45286	0.8735	1.00385	1733	76
GSE17721_CTRL_VS_CPG_1H_BMDC_UP	-0.241422	0.45448	0.875282	-0.993289	2510	15
PEREZ_TP53_TARGETS	0.146117	0.455556	0.875282	0.996647	1844	45
HATADA_METHYLATED_IN_LUNG_CANCER_UP	-0.241188	0.455747	0.875282	-0.992329	2517	15
MYCMAX_B	0.217349	0.45681	0.875282	0.984346	2035	17
GSE25087_FETAL_VS_ADULT_TCONV_DN	0.220784	0.457635	0.875282	0.97587	2073	16
CHARAFE_BREAST_CANCER_LUMINAL_VS_MESENCHYMAL_DN	-0.203369	0.457636	0.875282	-0.993691	2570	23
GSE42021_CD24HI_VS_CD24INT_TCONV_THYMUS_UP	0.201602	0.458882	0.875282	0.979883	2019	20
TGIF_01	-0.2351	0.459415	0.875282	-0.990318	2512	16
HNF4_01_B	-0.234937	0.460146	0.875282	-0.98963	2516	16
GO_NEGATIVE_REGULATION_OF_CELL_DIFFERENTIATION	0.16622	0.460563	0.875282	0.988292	1961	32
MORF_SOD1	-0.196286	0.460953	0.875282	-0.993304	2602	25
ACCAAAG_MIR9	-0.170333	0.461499	0.875282	-0.989807	2672	36
GO_CYTOPLASMIC_VESICLE_PART	-0.165129	0.461578	0.875282	-0.989152	2702	39
KRAS.KIDNEY_UP.V1_UP	-0.228374	0.461677	0.875282	-0.989409	2559	17
DACOSTA_UV_RESPONSE_VIA_ERCC3_UP	0.215784	0.462194	0.875282	0.977256	2059	17
Arloth_DST_UP	-0.131537	0.462369	0.875282	-1.00171	2868	79
MORF_HDAC2	0.200908	0.463199	0.875282	0.97651	2038	20
BENPORATH_NANOG_TARGETS	-0.131801	0.463588	0.875282	-0.996938	2870	77
GSE22886_NAIVE_CD4_TCELL_VS_12H_ACT_TH2_DN	-0.212116	0.463929	0.875282	-0.983263	2597	20
GSE24142_DN2_VS_DN3_THYMOCYTE_ADULT_DN	-0.234006	0.464534	0.875282	-0.985708	2540	16
GSE10325_BCELL_VS_MYELOID_UP	-0.227624	0.464563	0.875282	-0.986158	2575	17
GSE22103_UNSTIM_VS_GMCSF_AND_IFNG_STIM_NEUTROPHIL_UP	-0.233984	0.464717	0.875282	-0.985615	2541	16
RIGGI_EWING_SARCOMA_PROGENITOR_UP	-0.239076	0.465339	0.875282	-0.98364	2570	15
GO_RESPONSE_TO_WOUNDING	0.194089	0.465403	0.875282	0.984292	2037	22
GSE11961_FOLLICULAR_BCELL_VS_GERMINAL_CENTER_BCELL_DAY7_UP	-0.203906	0.465588	0.875282	-0.982464	2617	22
GO_REGULATION_OF_RESPONSE_TO_EXTERNAL_STIMULUS	-0.149606	0.466744	0.875282	-0.979765	2806	50
TGANNYRGCA_TCF11MAFG_01	-0.191044	0.466761	0.875282	-0.984327	2632	26
BENPORATH_OCT4_TARGETS	-0.211707	0.466786	0.875282	-0.981368	2613	20
GSE9988_ANTI_TREM1_VS_CTRL_TREATED_MONOCYTES_DN	-0.238765	0.466787	0.875282	-0.982361	2578	15
MARTINEZ_RB1_AND_TP53_TARGETS_UP	-0.14638	0.469028	0.877851	-0.984757	2846	54
MIKKELSEN_ES_ICP_WITH_H3K4ME3	0.193244	0.469057	0.877851	0.980009	2053	22
BONOME_OVARIAN_CANCER_SURVIVAL_SUBOPTIMAL_DEBULKING	0.162279	0.471987	0.878945	0.976874	2004	33
ARNT_02	-0.232601	0.472029	0.878945	-0.979789	2581	16
GSE360_CTRL_VS_L_DONOVANI_MAC_DN	0.217864	0.472639	0.878945	0.962963	2141	16
GSE11057_CD4_EFF_MEM_VS_PBMC_DN	0.21406	0.47274	0.878945	0.96945	2106	17
GSE24210_CTRL_VS_IL35_TREATED_TCONV_CD4_TCELL_DN	0.207634	0.472882	0.878945	0.968169	2109	18
GSE11864_UNTREATED_VS_CSF1_IFNG_IN_MAC_DN	-0.232482	0.472943	0.878945	-0.979288	2586	16
GSE12392_WT_VS_IFNB_KO_CD8A_NEG_SPLEEN_DC_UP	0.227336	0.473531	0.878945	0.973429	2119	15
PU1_Q6	0.207448	0.473779	0.878945	0.967304	2113	18
GO_IN_UTERO_EMBRYONIC_DEVELOPMENT	-0.220685	0.474007	0.878945	-0.978241	2625	18
GSE2770_UNTREATED_VS_TGFB_AND_IL4_TREATED_ACT_CD4_TCELL_2H_DN	0.227232	0.474425	0.878945	0.972983	2123	15
GO_TRANSMEMBRANE_TRANSPORTER_ACTIVITY	-0.182524	0.474594	0.878945	-0.978792	2689	29
RODRIGUES_THYROID_CARCINOMA_POORLY_DIFFERENTIATED_UP	-0.171055	0.475087	0.879023	-0.983093	2745	35
BRN2_01	-0.231845	0.476234	0.879479	-0.976606	2604	16
GO_REGULATION_OF_PROTEIN_STABILITY	-0.231909	0.476234	0.879479	-0.976876	2604	16
GSE17721_POLYIC_VS_CPG_12H_BMDC_DN	0.202667	0.47789	0.881138	0.967641	2128	19
GO_NEUROLOGICAL_SYSTEM_PROCESS	-0.170966	0.478035	0.881138	-0.972901	2763	34
ONKEN_UVEAL_MELANOMA_UP	0.147851	0.478983	0.881565	0.978877	1959	42
GO_ANCHORING_JUNCTION	-0.177218	0.479371	0.881565	-0.976395	2741	31
USF_C	0.192985	0.479622	0.881565	0.962958	2129	21
GSE22886_CTRL_VS_LPS_24H_DC_UP	0.216674	0.481465	0.88412	0.957704	2181	16
RORA1_01	0.205831	0.482295	0.884812	0.959763	2151	18
FARMER_BREAST_CANCER_APOCRINE_VS_LUMINAL	0.225716	0.483806	0.886091	0.966494	2165	15
HELLER_HDAC_TARGETS_SILENCED_BY_METHYLATION_UP	0.192471	0.4839	0.886091	0.960395	2148	21
GO_PEPTIDYL_LYSINE_MODIFICATION	-0.200887	0.48515	0.886888	-0.967918	2727	22
GO_ENDOMEMBRANE_SYSTEM_ORGANIZATION	-0.169423	0.48564	0.886888	-0.973711	2806	35
GO_NEGATIVE_REGULATION_OF_MOLECULAR_FUNCTION	-0.14262	0.486766	0.886888	-0.971987	2960	56
RP58_01	-0.235045	0.486878	0.886888	-0.967053	2689	15
REN_ALVEOLAR_RHABDOMYOSARCOMA_DN	-0.213412	0.48729	0.886888	-0.965596	2702	19
GO_POSITIVE_REGULATION_OF_CELLULAR_PROTEIN_CATABOLIC_PROCESS	-0.204243	0.487862	0.886888	-0.963473	2712	21
GCM_MAPK10	-0.234938	0.487964	0.886888	-0.966615	2695	15
DEX_no_ptsd_5_DN	-0.103323	0.48797	0.886888	-0.982674	3244	195
GSE2770_TGFB_AND_IL4_VS_TGFB_AND_IL12_TREATED_ACT_CD4_TCELL_48H_UP	0.2046	0.489242	0.887997	0.954021	2182	18
MOREAUX_MULTIPLE_MYELOMA_BY_TACI_UP	-0.19125	0.489641	0.887997	-0.967821	2764	25
GSE46606_UNSTIM_VS_CD40L_IL2_IL5_3DAY_STIMULATED_IRF4MID_SORTED_BCELL_UP	-0.229367	0.489945	0.887997	-0.966167	2679	16
chr19q13	-0.200196	0.490486	0.888152	-0.964589	2757	22
ELK1_01	-0.206546	0.494107	0.891456	-0.957445	2766	20
GO_ORGANELLE_FISSION	-0.190323	0.495307	0.891456	-0.963127	2796	25
GTGACGY_E4F1_Q6	-0.170519	0.495829	0.891456	-0.960227	2852	33
GO_SIGNALING_RECEPTOR_ACTIVITY	0.223795	0.495868	0.891456	0.958267	2219	15
CTTTGT_LEF1_Q2	0.106521	0.49608	0.891456	0.975784	1834	106
GSE16385_MONOCYTE_VS_12H_ROSIGLITAZONE_TREATED_MACROPHAGE_DN	0.190353	0.496285	0.891456	0.949827	2203	21
GO_REGULATION_OF_PROTEASOMAL_UBIQUITIN_DEPENDENT_PROTEIN_CATABOLIC_PROCESS	-0.217044	0.49639	0.891456	-0.962101	2749	18
GRAESSMANN_APOPTOSIS_BY_SERUM_DEPRIVATION_UP	-0.193651	0.496712	0.891456	-0.962656	2794	24
GSE23321_CENTRAL_VS_EFFECTOR_MEMORY_CD8_TCELL_DN	0.196107	0.49682	0.891456	0.953174	2186	20
GO_CELL_DEVELOPMENT	-0.137834	0.496877	0.891456	-0.96665	3022	61
GO_RESPONSE_TO_PEPTIDE	-0.198934	0.498844	0.893171	-0.958506	2804	22
GO_CELLULAR_RESPONSE_TO_ORGANIC_CYCLIC_COMPOUND	-0.196475	0.499288	0.893171	-0.960007	2804	23
GGGAGGRR_MAZ_Q6	-0.114838	0.499292	0.893171	-0.972782	3171	116
GSE3982_CTRL_VS_PMA_STIM_EOSINOPHIL_UP	0.210093	0.499663	0.893171	0.951483	2226	17
MYB_Q6	0.213621	0.500883	0.894531	0.944211	2269	16
GSE2770_UNTREATED_VS_ACT_CD4_TCELL_2H_DN	-0.226934	0.502011	0.89469	-0.955917	2745	16
GO_TRANSMEMBRANE_TRANSPORT	-0.155678	0.5022	0.89469	-0.959596	2967	42
GO_AXON_PART	-0.215978	0.502347	0.89469	-0.957374	2782	18
PARENT_MTOR_SIGNALING_UP	-0.173971	0.503147	0.894932	-0.958508	2877	31
GTGCCAA_MIR96	0.184343	0.503878	0.894932	0.95638	2208	23
GSE13229_IMM_VS_MATURE_NKCELL_UP	-0.22626	0.504022	0.894932	-0.953079	2756	16
TAL1ALPHAE47_01	0.194963	0.504316	0.894932	0.947613	2219	20
GO_CATION_TRANSPORT	0.17665	0.505969	0.897049	0.949189	2203	25
GO_HYDROLASE_ACTIVITY_ACTING_ON_ESTER_BONDS	-0.156469	0.506463	0.89711	-0.954798	2977	41
E2F1_Q4	-0.230763	0.509683	0.898566	-0.949437	2815	15
GSE22886_NAIVE_TCELL_VS_MONOCYTE_UP	-0.225355	0.509872	0.898566	-0.949269	2788	16
GO_REGULATION_OF_CELL_CYCLE_PROCESS	-0.160728	0.509895	0.898566	-0.953465	2962	38
SMITH_TERT_TARGETS_UP	-0.225167	0.511152	0.898566	-0.948474	2795	16
GO_INTRINSIC_COMPONENT_OF_PLASMA_MEMBRANE	0.145391	0.51116	0.898566	0.954599	2106	41
GSE22140_GERMFREE_VS_SPF_ARTHRITIC_MOUSE_CD4_TCELL_UP	-0.225092	0.511335	0.898566	-0.948161	2796	16
CACTGCC_MIR34A_MIR34C_MIR449	-0.194351	0.51157	0.898566	-0.94963	2873	23
KAECH_NAIVE_VS_DAY15_EFF_CD8_TCELL_UP	-0.230201	0.512036	0.898566	-0.947123	2828	15
GSE2770_IL4_ACT_VS_ACT_CD4_TCELL_48H_UP	-0.224866	0.512797	0.898566	-0.947208	2804	16
GSE3337_CTRL_VS_4H_IFNG_IN_CD8POS_DC_DN	-0.224782	0.51298	0.898566	-0.946853	2805	16
GO_MICROTUBULE_ORGANIZING_CENTER	-0.176622	0.513938	0.898566	-0.947146	2912	29
MARTINEZ_RB1_TARGETS_DN	-0.163493	0.514157	0.898566	-0.950055	2977	36
GO_REGULATION_OF_CYTOKINE_PRODUCTION	0.21149	0.514563	0.898566	0.934789	2331	16
YAGI_AML_WITH_INV_16_TRANSLOCATION	-0.1698	0.515674	0.898566	-0.946146	2960	32
REACTOME_IMMUNE_SYSTEM	-0.132308	0.516361	0.898566	-0.955708	3155	67
GO_CELLULAR_RESPONSE_TO_HORMONE_STIMULUS	-0.181368	0.516386	0.898566	-0.946932	2914	27
GATA1_01	0.207247	0.516715	0.898566	0.938596	2302	17
GSE33425_CD161_HIGH_VS_INT_CD8_TCELL_DN	0.219303	0.516864	0.898566	0.939031	2313	15
GGGTGGRR_PAX4_03	-0.121996	0.517525	0.898566	-0.956205	3203	88
GSE36392_EOSINOPHIL_VS_MAC_IL25_TREATED_LUNG_UP	0.219228	0.517757	0.898566	0.93871	2317	15
GSE17301_CTRL_VS_48H_ACD3_ACD28_IFNA5_STIM_CD8_TCELL_UP	0.178663	0.517824	0.898566	0.945457	2265	24
GSE17721_CTRL_VS_LPS_8H_BMDC_UP	0.207169	0.517837	0.898566	0.938242	2307	17
GSE17721_CTRL_VS_CPG_2H_BMDC_UP	-0.218399	0.518124	0.898566	-0.946191	2872	17
GSE2826_XID_VS_BTK_KO_BCELL_DN	0.207047	0.518735	0.898566	0.937689	2311	17
SENGUPTA_NASOPHARYNGEAL_CARCINOMA_WITH_LMP1_UP	-0.228886	0.518914	0.898566	-0.941712	2866	15
MODULE_163	-0.223774	0.519744	0.898566	-0.942608	2842	16
MODULE_95	-0.223774	0.519744	0.898566	-0.942608	2842	16
YAGI_AML_WITH_11Q23_REARRANGED	0.17238	0.520174	0.898566	0.940174	2268	26
GSE42021_CD24HI_VS_CD24INT_TCONV_THYMUS_DN	0.218258	0.523342	0.903183	0.934559	2342	15
GO_PROTEIN_SERINE_THREONINE_KINASE_ACTIVITY	-0.172386	0.523951	0.903183	-0.937331	2996	30
GSE36476_CTRL_VS_TSST_ACT_72H_MEMORY_CD4_TCELL_YOUNG_UP	0.218129	0.524235	0.903183	0.934007	2346	15
GO_NEGATIVE_REGULATION_OF_PHOSPHORUS_METABOLIC_PROCESS	-0.163357	0.527682	0.907613	-0.938848	3049	35
GSE17721_POLYIC_VS_PAM3CSK4_4H_BMDC_UP	-0.226975	0.528145	0.907613	-0.933851	2917	15
SPIELMAN_LYMPHOBLAST_EUROPEAN_VS_ASIAN_DN	-0.158331	0.52848	0.907613	-0.939247	3070	38
GSE43863_TH1_VS_TFH_EFFECTOR_CD4_TCELL_DN	-0.211621	0.529242	0.907613	-0.938062	2931	18
MZF1_01	0.197871	0.529583	0.907613	0.922645	2362	18
GSE33162_UNTREATED_VS_4H_LPS_STIM_HDAC3_HET_MACROPHAGE_DN	0.217369	0.529596	0.907613	0.930753	2370	15
ODONNELL_TFRC_TARGETS_UP	0.204939	0.531748	0.90981	0.928141	2369	17
PURBEY_TARGETS_OF_CTBP1_NOT_SATB1_UP	-0.221223	0.53181	0.90981	-0.931863	2908	16
TGCTTTG_MIR330	0.170496	0.532325	0.909893	0.929899	2321	26
GSE20715_0H_VS_48H_OZONE_TLR4_KO_LUNG_DN	0.190641	0.533167	0.910375	0.926606	2346	20
GCM_MAP4K4	0.208675	0.533539	0.910375	0.922348	2417	16
GO_CELLULAR_RESPONSE_TO_ENDOGENOUS_STIMULUS	-0.141312	0.534523	0.910518	-0.932349	3235	51
GSE7852_LN_VS_FAT_TREG_UP	-0.220515	0.534735	0.910518	-0.92888	2924	16
GSE17721_POLYIC_VS_GARDIQUIMOD_24H_BMDC_DN	-0.22552	0.535023	0.910518	-0.927865	2955	15
LTE2_UP.V1_UP	0.207919	0.536408	0.910725	0.919006	2430	16
GO_CELL_ACTIVATION	-0.205054	0.538489	0.910725	-0.927778	2986	19
DANG_BOUND_BY_MYC	-0.12918	0.538863	0.910725	-0.937507	3299	68
WCAANNNYCAG_UNKNOWN	0.207351	0.539056	0.910725	0.916496	2442	16
GO_CELLULAR_HOMEOSTASIS	-0.172754	0.539344	0.910725	-0.926401	3056	29
GSE3982_BCELL_VS_BASOPHIL_DN	-0.219655	0.539488	0.910725	-0.925256	2950	16
CAIRO_HEPATOBLASTOMA_UP	-0.224758	0.539548	0.910725	-0.924731	2980	15
GSE28737_FOLLICULAR_VS_MARGINAL_ZONE_BCELL_UP	-0.224623	0.53991	0.910725	-0.924174	2982	15
GSE29618_MONOCYTE_VS_MDC_DAY7_FLU_VACCINE_UP	-0.224536	0.540271	0.910725	-0.923818	2984	15
GSE3982_CTRL_VS_LPS_1H_NEUTROPHIL_DN	-0.219506	0.540402	0.910725	-0.924629	2955	16
GSE7831_UNSTIM_VS_INFLUENZA_STIM_PDC_1H_DN	-0.198905	0.540714	0.910725	-0.922021	3027	20
GO_REGULATION_OF_TRANSCRIPTION_FROM_RNA_POLYMERASE_II_PROMOTER	0.11102	0.540932	0.910725	0.944186	2054	84
GSE1112_OT1_VS_HY_CD8AB_THYMOCYTE_RTOC_CULTURE_UP	-0.209499	0.541336	0.910725	-0.928657	2998	18
GO_REGULATION_OF_CELLULAR_COMPONENT_SIZE	-0.224144	0.542081	0.910725	-0.922204	2994	15
GO_POSITIVE_REGULATION_OF_MAPK_CASCADE	-0.198511	0.542143	0.910725	-0.920196	3035	20
GSE21670_TGFB_VS_TGFB_AND_IL6_TREATED_CD4_TCELL_DN	-0.209009	0.544585	0.91271	-0.926484	3016	18
GSE29164_CD8_TCELL_VS_CD8_TCELL_AND_IL12_TREATED_MELANOMA_DAY3_UP	0.18413	0.544697	0.91271	0.918775	2418	21
MIKKELSEN_MEF_HCP_WITH_H3K27ME3	-0.19192	0.544727	0.91271	-0.924715	3062	22
GSE34006_A2AR_KO_VS_A2AR_AGONIST_TREATED_TREG_DN	0.206429	0.545455	0.91297	0.912422	2471	16
AATGTGA_MIR23A_MIR23B	0.188545	0.546343	0.91297	0.91642	2404	20
REACTOME_HEMOSTASIS	0.21468	0.546571	0.91297	0.919239	2446	15
GRYDER_PAX3FOXO1_ENHANCERS_IN_TADS	-0.125772	0.546753	0.91297	-0.932456	3367	72
GO_TRANSFERASE_ACTIVITY_TRANSFERRING_PHOSPHORUS_CONTAINING_GROUPS	-0.13456	0.548382	0.914907	-0.926998	3337	58
ER_Q6	0.195185	0.548857	0.914918	0.910122	2448	18
GO_PROTEIN_CATABOLIC_PROCESS	-0.142265	0.549742	0.915611	-0.922404	3298	48
GSE28726_ACT_CD4_TCELL_VS_ACT_VA24NEG_NKTCELL_UP	-0.187932	0.551976	0.916936	-0.918263	3100	23
GO_UBIQUITIN_LIKE_PROTEIN_TRANSFERASE_ACTIVITY	0.154834	0.552582	0.916936	0.920597	2353	32
GSE35435_RESTING_VS_IL4_TREATED_MACROPHAGE_UP	-0.221984	0.55276	0.916936	-0.913314	3053	15
NKX3A_01	0.205175	0.553398	0.916936	0.906877	2507	16
GSE3982_MAST_CELL_VS_BASOPHIL_DN	0.194417	0.553788	0.916936	0.90654	2470	18
GSE17721_LPS_VS_CPG_1H_BMDC_UP	-0.207476	0.553791	0.916936	-0.919687	3067	18
ATF_B	-0.221667	0.554027	0.916936	-0.912014	3060	15
LU_EZH2_TARGETS_DN	-0.194109	0.554397	0.916936	-0.915664	3082	21
GSE12198_LOW_IL2_STIM_NK_CELL_VS_HIGH_IL2_STIM_NK_CELL_UP	-0.196559	0.555357	0.916936	-0.911149	3109	20
GO_GUANYL_NUCLEOTIDE_BINDING	0.173426	0.556444	0.916936	0.917744	2434	24
GSE22886_NAIVE_CD4_TCELL_VS_12H_ACT_TH1_UP	-0.216016	0.557038	0.916936	-0.909928	3046	16
GO_PURINE_CONTAINING_COMPOUND_METABOLIC_PROCESS	0.179731	0.557433	0.916936	0.911476	2440	22
GSE2770_UNTREATED_VS_ACT_CD4_TCELL_6H_DN	0.204363	0.558032	0.916936	0.903288	2528	16
GSE22432_MULTIPOTENT_VS_COMMON_DC_PROGENITOR_UNTREATED_DN	0.204306	0.558694	0.916936	0.903036	2531	16
GO_TRANSFERASE_COMPLEX_TRANSFERRING_PHOSPHORUS_CONTAINING_GROUPS	-0.220972	0.558914	0.916936	-0.909151	3087	15
GO_CYTOSOLIC_TRANSPORT	-0.175202	0.559079	0.916936	-0.914737	3155	27
GO_PROTEIN_POLYUBIQUITINATION	0.182046	0.559108	0.916936	0.908374	2482	21
DIAZ_CHRONIC_MEYLOGENOUS_LEUKEMIA_UP	-0.109807	0.559578	0.916936	-0.930164	3554	116
PUJANA_BRCA1_PCC_NETWORK	-0.112875	0.560147	0.916936	-0.923358	3510	103
IVANOVA_HEMATOPOIESIS_EARLY_PROGENITOR	0.141691	0.56027	0.916936	0.921438	2323	40
GO_METAL_ION_TRANSPORT	0.179341	0.560402	0.916936	0.9095	2453	22
OCT1_06	0.203763	0.561121	0.917156	0.900637	2542	16
CACTGTG_MIR128A_MIR128B	0.147176	0.561819	0.917156	0.909623	2371	35
ELK1_02	-0.172689	0.562566	0.917156	-0.914524	3191	28
MZF1_02	0.203506	0.563548	0.917156	0.8995	2553	16
GSE41867_MEMORY_VS_EXHAUSTED_CD8_TCELL_DAY30_LCMV_DN	-0.200539	0.564269	0.917156	-0.907353	3129	19
STEIN_ESRRA_TARGETS_UP	-0.186035	0.564436	0.917156	-0.908996	3170	23
CTAWWWATA_RSRFC4_Q2	0.199544	0.564505	0.917156	0.903707	2515	17
GSE43863_NAIVE_VS_MEMORY_LY6C_INT_CXCR5POS_CD4_TCELL_D150_LCMV_DN	-0.219804	0.564706	0.917156	-0.904346	3119	15
GSE17721_0.5H_VS_8H_LPS_BMDC_UP	-0.214088	0.564899	0.917156	-0.901806	3089	16
GO_CELLULAR_CATABOLIC_PROCESS	-0.116945	0.566731	0.917156	-0.915023	3515	87
GSE43955_TH0_VS_TGFB_IL6_TH17_ACT_CD4_TCELL_20H_DN	-0.205028	0.568953	0.917156	-0.908838	3151	18
KRIGE_RESPONSE_TO_TOSEDOSTAT_6HR_DN	0.127199	0.569607	0.917156	0.911747	2233	52
GSE17721_PAM3CSK4_VS_GADIQUIMOD_1H_BMDC_DN	0.18526	0.569741	0.917156	0.900454	2507	20
GO_CENTROSOME	-0.187539	0.570514	0.917156	-0.903606	3207	22
GO_PROTEIN_COMPLEX_BIOGENESIS	-0.126964	0.570751	0.917156	-0.912655	3488	66
GSE16450_CTRL_VS_IFNA_6H_STIM_MATURE_NEURON_CELL_LINE_DN	-0.208568	0.570784	0.917156	-0.903601	3164	17
EGR_Q6	-0.181206	0.571175	0.917156	-0.900791	3213	24
GO_EMBRYONIC_MORPHOGENESIS	-0.193767	0.571429	0.917156	-0.898206	3199	20
GO_POSITIVE_REGULATION_OF_HYDROLASE_ACTIVITY	-0.137193	0.571688	0.917156	-0.905168	3460	51
GSE40273_EOS_KO_VS_WT_TREG_DN	0.210115	0.572482	0.917156	0.899693	2562	15
GO_GUANYL_NUCLEOTIDE_EXCHANGE_FACTOR_ACTIVITY	-0.203929	0.573646	0.917156	-0.903966	3177	18
LIU_SOX4_TARGETS_DN	0.173441	0.574361	0.917156	0.899822	2517	23
GFI1_01	-0.203776	0.574368	0.917156	-0.903288	3181	18
CAGCTG_AP4_Q5	-0.127634	0.574726	0.917156	-0.90989	3510	64
GSE9988_ANTI_TREM1_VS_ANTI_TREM1_AND_LPS_MONOCYTE_UP	-0.203578	0.575632	0.917156	-0.90241	3188	18
GO_POSITIVE_REGULATION_OF_TRANSCRIPTION_FROM_RNA_POLYMERASE_II_PROMOTER	-0.14581	0.575891	0.917156	-0.904625	3391	43
RGAANNTTC_HSF1_01	0.179215	0.576897	0.917156	0.894249	2561	21
PASQUALUCCI_LYMPHOMA_BY_GC_STAGE_UP	-0.211728	0.577514	0.917156	-0.891865	3158	16
GSE37533_UNTREATED_VS_PIOGLIZATONE_TREATED_CD4_TCELL_PPARG1_AND_FOXP3_TRASDUCED_DN	0.209224	0.577619	0.917156	0.895877	2585	15
GO_POSITIVE_REGULATION_OF_BIOSYNTHETIC_PROCESS	-0.120763	0.577624	0.917156	-0.915381	3582	78
MMEF2_Q6	-0.211651	0.578062	0.917156	-0.891541	3161	16
BLALOCK_ALZHEIMERS_DISEASE_INCIPIENT_UP	0.176335	0.578214	0.917156	0.894256	2531	22
GSE19923_E2A_KO_VS_E2A_AND_HEB_KO_DP_THYMOCYTE_UP	0.197335	0.579089	0.917156	0.893705	2580	17
GO_RESPONSE_TO_LIGHT_STIMULUS	0.186667	0.579574	0.917156	0.891248	2581	19
OCT1_03	-0.211226	0.580804	0.917156	-0.889753	3176	16
GO_REGULATION_OF_BODY_FLUID_LEVELS	-0.186151	0.581184	0.917156	-0.896916	3267	22
LU_AGING_BRAIN_DN	-0.216497	0.581357	0.917156	-0.890741	3211	15
GSE13484_12H_VS_3H_YF17D_VACCINE_STIM_PBMC_UP	0.200711	0.581862	0.917156	0.887146	2636	16
TTTGCAG_MIR518A2	-0.179566	0.582015	0.917156	-0.892638	3274	24
GSE41867_NAIVE_VS_DAY15_LCMV_EFFECTOR_CD8_TCELL_DN	0.208315	0.582086	0.917156	0.891983	2605	15
GSE36476_CTRL_VS_TSST_ACT_40H_MEMORY_CD4_TCELL_OLD_DN	-0.210988	0.582267	0.917156	-0.888749	3184	16
GSE12845_IGD_NEG_BLOOD_VS_DARKZONE_GC_TONSIL_BCELL_DN	-0.210973	0.58245	0.917156	-0.888686	3185	16
GSE1460_CD4_THYMOCYTE_VS_NAIVE_CD4_TCELL_ADULT_BLOOD_UP	-0.210966	0.582633	0.917156	-0.888656	3186	16
GSE41867_DAY8_VS_DAY15_LCMV_CLONE13_EFFECTOR_CD8_TCELL_UP	-0.21091	0.582815	0.917156	-0.88842	3187	16
MODULE_16	-0.202136	0.582852	0.917156	-0.896016	3228	18
SP3_Q3	-0.198126	0.583198	0.917156	-0.896435	3234	19
GO_NEGATIVE_REGULATION_OF_CELL_DEATH	-0.138848	0.583208	0.917156	-0.892439	3486	47
EFC_Q6	-0.202036	0.583574	0.917156	-0.895574	3232	18
GO_ORGANIC_CYCLIC_COMPOUND_CATABOLIC_PROCESS	-0.171655	0.583702	0.917156	-0.896218	3294	27
GO_POSITIVE_REGULATION_OF_CELL_COMMUNICATION	0.11187	0.584029	0.917156	0.91348	2237	75
TTTTGAG_MIR373	0.166599	0.584711	0.917488	0.89518	2546	25
GSE17974_0H_VS_6H_IN_VITRO_ACT_CD4_TCELL_UP	0.185659	0.585859	0.917782	0.886438	2609	19
GSE19401_PLN_VS_PEYERS_PATCH_FOLLICULAR_DC_DN	-0.185272	0.586164	0.917782	-0.892681	3295	22
GSE13522_CTRL_VS_T_CRUZI_Y_STRAIN_INF_SKIN_129_MOUSE_DN	0.207567	0.58633	0.917782	0.888783	2624	15
FOSTER_TOLERANT_MACROPHAGE_DN	0.18285	0.586779	0.917782	0.888737	2582	20
MEISSNER_NPC_HCP_WITH_H3K4ME2	-0.210121	0.588117	0.918605	-0.885096	3216	16
GO_NEGATIVE_REGULATION_OF_TRANSPORT	-0.19741	0.588246	0.918605	-0.893195	3262	19
GO_BIOLOGICAL_ADHESION	0.140605	0.589162	0.9193	0.888283	2467	37
GSE17721_CTRL_VS_LPS_4H_BMDC_UP	0.195364	0.59098	0.920316	0.884778	2633	17
HNF4_DR1_Q3	-0.214244	0.591131	0.920316	-0.881473	3265	15
GO_RESPONSE_TO_OXYGEN_CONTAINING_COMPOUND	0.112816	0.591228	0.920316	0.902839	2277	70
GO_SEXUAL_REPRODUCTION	-0.160786	0.592308	0.921263	-0.885864	3387	31
GSE13484_12H_UNSTIM_VS_YF17D_VACCINE_STIM_PBMC_UP	-0.200034	0.594043	0.922091	-0.886702	3290	18
KEGG_PATHWAYS_IN_CANCER	0.177044	0.594461	0.922091	0.883418	2639	21
GSE26030_TH1_VS_TH17_RESTIMULATED_DAY5_POST_POLARIZATION_DN	0.184225	0.594613	0.922091	0.87959	2648	19
SP1_Q2_01	0.181575	0.59473	0.922091	0.882544	2617	20
GO_RNA_CATABOLIC_PROCESS	-0.183678	0.596301	0.923361	-0.885002	3352	22
ACTAYRNNNCCCR_UNKNOWN	-0.16502	0.597036	0.923361	-0.884926	3383	29
GSE18148_CBFB_KO_VS_WT_TREG_DN	-0.199522	0.597292	0.923361	-0.884428	3308	18
GSE8921_UNSTIM_VS_TLR1_2_STIM_MONOCYTE_24H_DN	-0.212874	0.597466	0.923361	-0.875837	3300	15
REACTOME_CYTOKINE_SIGNALING_IN_IMMUNE_SYSTEM	-0.187201	0.597914	0.923361	-0.88308	3324	21
BORCZUK_MALIGNANT_MESOTHELIOMA_UP	-0.15752	0.59892	0.924005	-0.87772	3438	32
GSE25123_CTRL_VS_IL4_STIM_PPARG_KO_MACROPHAGE_DN	-0.199091	0.599278	0.924005	-0.882519	3319	18
GO_REGULATION_OF_APOPTOTIC_SIGNALING_PATHWAY	-0.182962	0.600213	0.924717	-0.881549	3374	22
TGANTCA_AP1_C	-0.131178	0.600921	0.925077	-0.887486	3652	55
GSE11961_MEMORY_BCELL_DAY7_VS_GERMINAL_CENTER_BCELL_DAY7_UP	-0.212023	0.601629	0.925125	-0.872332	3323	15
GO_REGULATION_OF_CELL_ADHESION	0.172879	0.602649	0.925125	0.876731	2638	22
GO_NEGATIVE_REGULATION_OF_CELL_CYCLE	-0.162056	0.602972	0.925125	-0.881159	3448	30
GO_NEGATIVE_REGULATION_OF_CELL_DEVELOPMENT	0.186699	0.603317	0.925125	0.870554	2691	18
GO_DEVELOPMENTAL_PROCESS_INVOLVED_IN_REPRODUCTION	-0.161961	0.603322	0.925125	-0.880641	3450	30
GSE17974_1.5H_VS_72H_IL4_AND_ANTI_IL12_ACT_CD4_TCELL_UP	0.193156	0.604442	0.926116	0.874779	2693	17
GO_TRANSFERASE_COMPLEX	0.122322	0.605619	0.926457	0.884249	2370	53
FEVR_CTNNB1_TARGETS_UP	0.147698	0.606103	0.926457	0.878168	2581	32
GSE41867_NAIVE_VS_DAY8_LCMV_ARMSTRONG_EFFECTOR_CD8_TCELL_DN	-0.207078	0.606216	0.926457	-0.872278	3315	16
WANG_TUMOR_INVASIVENESS_DN	0.186138	0.607127	0.926457	0.867935	2708	18
GSE22886_NAIVE_TCELL_VS_DC_UP	0.192819	0.607359	0.926457	0.873253	2706	17
GSE7831_CPG_VS_INFLUENZA_STIM_PDC_4H_UP	-0.197327	0.608664	0.926457	-0.8747	3371	18
HUTTMANN_B_CLL_POOR_SURVIVAL_UP	-0.193991	0.609338	0.926457	-0.877725	3379	19
GO_RESPONSE_TO_NITROGEN_COMPOUND	-0.134301	0.60959	0.926457	-0.875641	3673	49
GSE3982_BASOPHIL_VS_NKCELL_UP	-0.202112	0.61064	0.926457	-0.87563	3385	17
YY1_01	-0.20613	0.610786	0.926457	-0.868287	3340	16
HALLMARK_G2M_CHECKPOINT	-0.202083	0.610821	0.926457	-0.875505	3386	17
GSE34515_CD16_POS_MONOCYTE_VS_DC_DN	-0.210419	0.611946	0.926457	-0.865735	3380	15
GCACTTT_MIR175P_MIR20A_MIR106A_MIR106B_MIR20B_MIR519D	0.148086	0.613498	0.926457	0.869913	2626	31
KRIGE_RESPONSE_TO_TOSEDOSTAT_6HR_UP	-0.12471	0.614956	0.926457	-0.879328	3749	62
GO_POSITIVE_REGULATION_OF_INTRACELLULAR_SIGNAL_TRANSDUCTION	0.131494	0.615029	0.926457	0.881194	2528	43
STEIN_ESRRA_TARGETS	-0.157606	0.615035	0.926457	-0.868345	3517	31
GO_PHOSPHORYLATION	-0.117667	0.615397	0.926457	-0.883128	3796	75
RAO_BOUND_BY_SALL4_ISOFORM_B	0.164329	0.615631	0.926457	0.869606	2693	24
BRUINS_UVC_RESPONSE_EARLY_LATE	0.154413	0.615758	0.926457	0.868467	2664	28
WGGAATGY_TEF1_Q6	0.19147	0.616109	0.926457	0.867144	2745	17
HAN_SATB1_TARGETS_DN	0.170988	0.616122	0.926457	0.867137	2697	22
GO_POSITIVE_REGULATION_OF_PROTEIN_MODIFICATION_BY_SMALL_PROTEIN_CONJUGATION_OR_REMOVAL	-0.205011	0.616819	0.926457	-0.863572	3373	16
GSE28237_FOLLICULAR_VS_EARLY_GC_BCELL_DN	-0.192376	0.617271	0.926457	-0.870416	3423	19
GSE17721_CPG_VS_GARDIQUIMOD_0.5H_BMDC_DN	-0.195728	0.61769	0.926457	-0.867612	3421	18
GSE28726_ACT_CD4_TCELL_VS_ACT_NKTCELL_DN	-0.187111	0.618036	0.926457	-0.867351	3460	20
GSE13411_IGM_VS_SWITCHED_MEMORY_BCELL_DN	-0.209223	0.618281	0.926457	-0.860815	3415	15
GSE9988_LOW_LPS_VS_CTRL_TREATED_MONOCYTE_DN	0.166647	0.618613	0.926457	0.864574	2711	23
GSE29164_UNTREATED_VS_CD8_TCELL_AND_IL12_TREATED_MELANOMA_DAY3_DN	-0.20051	0.618756	0.926457	-0.86869	3430	17
GO_GENE_SILENCING	-0.208986	0.619186	0.926457	-0.859839	3420	15
GO_REGULATION_OF_MITOTIC_CELL_CYCLE	-0.148011	0.619302	0.926457	-0.869585	3599	37
GSE5589_WT_VS_IL6_KO_LPS_AND_IL10_STIM_MACROPHAGE_45MIN_DN	-0.204642	0.619378	0.926457	-0.862017	3387	16
KEGG_MAPK_SIGNALING_PATHWAY	0.190493	0.621046	0.92824	0.862718	2767	17
GSE41867_DAY6_EFFECTOR_VS_DAY30_MEMORY_CD8_TCELL_LCMV_ARMSTRONG_DN	0.19004	0.623962	0.931886	0.860665	2780	17
WANG_TUMOR_INVASIVENESS_UP	0.159244	0.624943	0.932077	0.868525	2725	26
GO_REGULATION_OF_BINDING	-0.203801	0.625046	0.932077	-0.858475	3418	16
GO_REGULATION_OF_INTRACELLULAR_TRANSPORT	-0.154436	0.625566	0.932141	-0.860534	3591	32
GSE7218_IGM_VS_IGG_SIGNAL_THGOUGH_ANTIGEN_BCELL_UP	-0.191103	0.627006	0.932449	-0.864658	3477	19
GSE9988_LOW_LPS_VS_VEHICLE_TREATED_MONOCYTE_DN	-0.198842	0.627051	0.932449	-0.861465	3476	17
GSE15930_NAIVE_VS_48H_IN_VITRO_STIM_IFNAB_CD8_TCELL_DN	0.200265	0.627206	0.932449	0.857515	2807	15
KIM_WT1_TARGETS_DN	0.150531	0.627826	0.932662	0.860384	2720	29
GSE37533_PPARG2_FOXP3_VS_FOXP3_TRANSDUCED_CD4_TCELL_PIOGLITAZONE_TREATED_UP	0.200089	0.628323	0.932689	0.856759	2812	15
GSE5589_IL6_KO_VS_IL10_KO_LPS_AND_IL10_STIM_MACROPHAGE_180MIN_DN	0.189052	0.629123	0.932881	0.856193	2803	17
SOX5_01	-0.202957	0.629799	0.932881	-0.85492	3444	16
GSE24634_NAIVE_CD4_TCELL_VS_DAY5_IL4_CONV_TREG_UP	0.199909	0.629886	0.932881	0.855992	2819	15
GO_NEGATIVE_REGULATION_OF_INTRACELLULAR_SIGNAL_TRANSDUCTION	-0.178255	0.631336	0.933899	-0.85887	3549	22
GSE5589_IL6_KO_VS_IL10_KO_LPS_STIM_MACROPHAGE_45MIN_UP	-0.190427	0.632053	0.933899	-0.861599	3505	19
GO_POSITIVE_REGULATION_OF_INTRACELLULAR_TRANSPORT	-0.178046	0.632225	0.933899	-0.857863	3554	22
TGGAAA_NFAT_Q4_01	0.101201	0.632739	0.933899	0.882596	2411	91
RHEIN_ALL_GLUCOCORTICOID_THERAPY_DN	0.171557	0.632966	0.933899	0.856038	2810	21
GO_REGULATION_OF_ANATOMICAL_STRUCTURE_SIZE	-0.190032	0.634217	0.934698	-0.859813	3517	19
GO_INORGANIC_ION_TRANSMEMBRANE_TRANSPORT	-0.174975	0.635101	0.934698	-0.854954	3567	23
GSE3039_ALPHAALPHA_VS_ALPHABETA_CD8_TCELL_UP	-0.206074	0.635113	0.934698	-0.847856	3508	15
CAGGTG_E12_Q6	-0.102252	0.63575	0.934698	-0.87735	4050	122
GSE28726_ACT_CD4_TCELL_VS_ACT_VA24NEG_NKTCELL_DN	0.192563	0.636364	0.934698	0.851133	2883	16
MORF_RAB1A	-0.201859	0.63638	0.934698	-0.850296	3480	16
GSE37301_COMMON_LYMPHOID_PROGENITOR_VS_GRAN_MONO_PROGENITOR_DN	-0.201639	0.637112	0.934903	-0.849366	3484	16
GSE9650_NAIVE_VS_MEMORY_CD8_TCELL_UP	-0.201572	0.637477	0.934903	-0.849084	3486	16
MAX_01	0.181827	0.638055	0.934922	0.847833	2846	18
MOOTHA_HUMAN_MITODB_6_2002	-0.189363	0.638904	0.934922	-0.856786	3543	19
GO_NUCLEAR_TRANSPORT	-0.148537	0.638927	0.934922	-0.853676	3692	35
PPAR_DR1_Q2	0.170701	0.640396	0.936069	0.851767	2843	21
GO_REGULATION_OF_PHOSPHORUS_METABOLIC_PROCESS	0.0989877	0.641148	0.936069	0.880345	2411	97
OSMAN_BLADDER_CANCER_DN	-0.188699	0.641428	0.936069	-0.85378	3557	19
GSE17186_NAIVE_VS_CD21LOW_TRANSITIONAL_BCELL_UP	-0.205024	0.641629	0.936069	-0.843537	3544	15
GSE40184_HEALTHY_VS_HCV_INFECTED_DONOR_PBMC_UP	0.191259	0.643204	0.937665	0.845368	2914	16
GSE24726_WT_VS_E2_2_KO_PDC_DN	-0.204353	0.64543	0.938555	-0.840775	3565	15
PEA3_Q6	-0.199707	0.645887	0.938555	-0.841228	3532	16
GSE7568_IL4_VS_IL4_AND_TGFB_TREATED_MACROPHAGE_24H_DN	0.180584	0.646347	0.938555	0.84204	2883	18
GSE27786_NKCELL_VS_NEUTROPHIL_UP	-0.182887	0.646786	0.938555	-0.847772	3621	20
USF_Q6	-0.173118	0.647027	0.938555	-0.845879	3634	23
GSE17721_12H_VS_24H_CPG_BMDC_DN	0.18676	0.647072	0.938555	0.845814	2883	17
GO_ORGANOPHOSPHATE_BIOSYNTHETIC_PROCESS	0.166859	0.64718	0.938555	0.846199	2833	22
GO_NEGATIVE_REGULATION_OF_CATALYTIC_ACTIVITY	-0.133951	0.647849	0.938594	-0.847117	3855	45
GO_NUCLEOSIDE_MONOPHOSPHATE_METABOLIC_PROCESS	0.176491	0.64826	0.938594	0.842664	2887	19
GSE40068_BCL6_POS_VS_NEG_CXCR5_POS_TFH_DN	0.195829	0.649542	0.938594	0.83852	2907	15
GO_DOUBLE_STRANDED_DNA_BINDING	-0.190709	0.649639	0.938594	-0.845367	3598	18
GSE27786_BCELL_VS_ERYTHROBLAST_UP	-0.190623	0.65	0.938594	-0.844984	3600	18
GSE10147_IL3_AND_HIVP17_VS_IL3_AND_CPG_STIM_PDC_DN	-0.199046	0.650091	0.938594	-0.838447	3555	16
GO_PROTEIN_LOCALIZATION_TO_MEMBRANE	-0.17524	0.651965	0.940575	-0.844347	3665	22
GO_SINGLE_ORGANISM_BIOSYNTHETIC_PROCESS	0.115836	0.652973	0.940575	0.853529	2558	56
SPIELMAN_LYMPHOBLAST_EUROPEAN_VS_ASIAN_UP	-0.163214	0.65343	0.940575	-0.84094	3685	26
GSE17721_POLYIC_VS_GARDIQUIMOD_2H_BMDC_DN	0.195071	0.654233	0.940575	0.835276	2928	15
BROWNE_HCMV_INFECTION_16HR_UP	-0.177861	0.654379	0.940575	-0.839018	3638	21
IVANOVA_HEMATOPOIESIS_STEM_CELL_AND_PROGENITOR	-0.13478	0.654619	0.940575	-0.844059	3875	44
GO_RESPONSE_TO_INORGANIC_SUBSTANCE	0.17234	0.655611	0.940575	0.837657	2885	20
DEX_no_ptsd_50_UP	-0.110474	0.655973	0.940575	-0.855402	4068	84
GSE3982_CENT_MEMORY_CD4_TCELL_VS_NKCELL_DN	-0.202253	0.656652	0.940575	-0.832136	3627	15
GO_POSITIVE_REGULATION_OF_CYTOPLASMIC_TRANSPORT	-0.197875	0.656673	0.940575	-0.833513	3591	16
AACTGGA_MIR145	0.158293	0.656764	0.940575	0.837665	2873	24
JOHNSTONE_PARVB_TARGETS_3_UP	-0.168003	0.657899	0.941323	-0.835158	3701	24
GO_REGULATION_OF_INNATE_IMMUNE_RESPONSE	-0.192613	0.658251	0.941323	-0.834478	3649	17
GO_INNATE_IMMUNE_RESPONSE	-0.201723	0.659729	0.941998	-0.829957	3644	15
PUJANA_BRCA2_PCC_NETWORK	0.184775	0.659861	0.941998	0.83682	2940	17
GO_NEGATIVE_REGULATION_OF_PROTEIN_MODIFICATION_PROCESS	-0.135839	0.660611	0.941998	-0.842763	3890	43
TCF1P_Q6	0.164949	0.660653	0.941998	0.836516	2892	22
MULLIGHAN_MLL_SIGNATURE_2_UP	-0.16414	0.662121	0.942097	-0.830631	3738	25
GO_CELLULAR_RESPONSE_TO_OXYGEN_CONTAINING_COMPOUND	0.130273	0.663772	0.942097	0.839047	2751	39
RUTELLA_RESPONSE_TO_CSF2RB_AND_IL4_DN	-0.191376	0.664743	0.942097	-0.829118	3685	17
MARTINEZ_RB1_AND_TP53_TARGETS_DN	-0.140509	0.66529	0.942097	-0.833521	3865	38
GSE17721_LPS_VS_GARDIQUIMOD_4H_BMDC_DN	-0.19617	0.666545	0.942097	-0.826331	3645	16
GO_NUCLEAR_OUTER_MEMBRANE_ENDOPLASMIC_RETICULUM_MEMBRANE_NETWORK	0.139433	0.666902	0.942097	0.839352	2832	33
GO_IDENTICAL_PROTEIN_BINDING	-0.12113	0.667103	0.942097	-0.840304	4073	59
GO_RAS_GUANYL_NUCLEOTIDE_EXCHANGE_FACTOR_ACTIVITY	-0.196076	0.667276	0.942097	-0.825937	3649	16
GO_MITOCHONDRIAL_ENVELOPE	0.156956	0.667733	0.942097	0.83059	2921	24
GSE19374_UNINF_VS_LISTERIA_INFECTED_MACROPHAGE_DN	-0.175782	0.667865	0.942097	-0.829214	3713	21
WAKABAYASHI_ADIPOGENESIS_PPARG_RXRA_BOUND_8D	-0.123659	0.667873	0.942097	-0.836615	4059	55
GRESHOCK_CANCER_COPY_NUMBER_UP	0.187372	0.667917	0.942097	0.828187	3026	16
GSE22432_CONVENTIONAL_CDC_VS_PLASMACYTOID_PDC_DN	-0.200254	0.668235	0.942097	-0.823913	3691	15
DCA_UP.V1_DN	-0.195886	0.668556	0.942097	-0.825133	3656	16
GSE17974_CTRL_VS_ACT_IL4_AND_ANTI_IL12_12H_CD4_TCELL_DN	-0.175657	0.668585	0.942097	-0.828622	3717	21
ZHENG_BOUND_BY_FOXP3	-0.169894	0.668921	0.942097	-0.830127	3757	23
GO_CATALYTIC_COMPLEX	0.104959	0.668928	0.942097	0.848779	2563	73
PILON_KLF1_TARGETS_DN	-0.0987313	0.671831	0.94312	-0.862464	4335	131
GSE19198_6H_VS_24H_IL21_TREATED_TCELL_DN	0.186663	0.67233	0.94312	0.825056	3046	16
GSE43955_10H_VS_30H_ACT_CD4_TCELL_DN	0.186663	0.67233	0.94312	0.825055	3046	16
REACTOME_HIV_INFECTION	-0.17518	0.672361	0.94312	-0.826372	3738	21
BENPORATH_EED_TARGETS	0.127509	0.672489	0.94312	0.837189	2771	41
GO_RNA_PHOSPHODIESTER_BOND_HYDROLYSIS	-0.199482	0.67276	0.94312	-0.820734	3716	15
MARTINEZ_RB1_TARGETS_UP	-0.121523	0.673036	0.94312	-0.832317	4085	57
HAN_SATB1_TARGETS_UP	-0.16897	0.674973	0.945046	-0.825615	3791	23
MORF_XRCC5	-0.189561	0.675744	0.945046	-0.821255	3746	17
GSE13738_TCR_VS_BYSTANDER_ACTIVATED_CD4_TCELL_DN	-0.198718	0.676742	0.945046	-0.817592	3738	15
GSE42088_UNINF_VS_LEISHMANIA_INF_DC_4H_UP	-0.194376	0.677697	0.945046	-0.818772	3706	16
LASTOWSKA_NEUROBLASTOMA_COPY_NUMBER_UP	-0.194329	0.678428	0.945046	-0.818577	3710	16
GO_REGULATION_OF_CELLULAR_COMPONENT_MOVEMENT	0.14275	0.678888	0.945046	0.824378	2906	30
KUMAR_TARGETS_OF_MLL_AF9_FUSION	0.185343	0.67917	0.945046	0.81922	3077	16
GSE41176_WT_VS_TAK1_KO_ANTI_IGM_STIM_BCELL_3H_DN	-0.182207	0.680548	0.945046	-0.824408	3774	19
GRYDER_PAX3FOXO1_ENHANCERS_KO_DOWN	-0.151063	0.681643	0.945046	-0.821389	3898	30
GSE3982_DC_VS_BASOPHIL_DN	0.181044	0.682298	0.945046	0.819924	3040	17
GSE22033_WT_VS_PPARG_KO_MEF_DN	-0.197613	0.682896	0.945046	-0.813045	3772	15
GSE3982_EOSINOPHIL_VS_TH2_UP	-0.188186	0.682958	0.945046	-0.815296	3786	17
GO_CHROMATIN_ORGANIZATION	0.133104	0.683325	0.945046	0.822651	2884	35
GO_APOPTOTIC_SIGNALING_PATHWAY	0.184591	0.684245	0.945046	0.815895	3100	16
GO_NEGATIVE_REGULATION_OF_PHOSPHORYLATION	-0.158446	0.684276	0.945046	-0.816373	3859	26
ACEVEDO_NORMAL_TISSUE_ADJACENT_TO_LIVER_TUMOR_DN	-0.158027	0.684322	0.945046	-0.825065	3862	27
TGTTTGY_HNF3_Q6	0.129794	0.684889	0.945046	0.819979	2868	37
SANSOM_APC_TARGETS_DN	0.18454	0.684907	0.945046	0.815668	3103	16
GSE21774_CD62L_POS_CD56_BRIGHT_VS_CD62L_NEG_CD56_DIM_NK_CELL_DN	-0.19705	0.685068	0.945046	-0.81073	3784	15
GO_NEGATIVE_REGULATION_OF_MULTICELLULAR_ORGANISMAL_PROCESS	0.124862	0.685239	0.945046	0.826678	2803	42
GSE557_CIITA_KO_VS_I_AB_KO_DC_DN	-0.196478	0.686335	0.945046	-0.808375	3791	15
GO_IMMUNE_RESPONSE	0.152728	0.68641	0.945046	0.82065	2989	25
MONNIER_POSTRADIATION_TUMOR_ESCAPE_UP	-0.144716	0.686653	0.945046	-0.814926	3950	33
GO_LIPID_BINDING	0.125581	0.687045	0.945046	0.824527	2831	41
GSE14308_TH1_VS_TH17_DN	-0.172762	0.687107	0.945046	-0.814968	3820	21
NUYTTEN_EZH2_TARGETS_UP	-0.132143	0.690323	0.945046	-0.819831	4065	43
GO_RESPONSE_TO_ALCOHOL	0.162933	0.690385	0.945046	0.813005	3065	21
GSE2770_UNTREATED_VS_IL4_TREATED_ACT_CD4_TCELL_6H_UP	0.189637	0.690418	0.945046	0.812007	3090	15
SHEDDEN_LUNG_CANCER_POOR_SURVIVAL_A6	-0.180777	0.690463	0.945046	-0.817935	3829	19
GO_REGULATION_OF_ORGAN_MORPHOGENESIS	-0.18694	0.690532	0.945046	-0.8099	3828	17
GO_POSITIVE_REGULATION_OF_ESTABLISHMENT_OF_PROTEIN_LOCALIZATION	-0.157287	0.6907	0.945046	-0.8212	3898	27
SCHAEFFER_PROSTATE_DEVELOPMENT_48HR_DN	0.160248	0.690797	0.945046	0.812671	3024	22
GSE5589_LPS_VS_LPS_AND_IL10_STIM_MACROPHAGE_45MIN_DN	-0.195471	0.691403	0.945046	-0.804235	3819	15
GO_CELL_CYCLE_PHASE_TRANSITION	-0.186647	0.691975	0.945046	-0.808629	3836	17
REACTOME_ADAPTIVE_IMMUNE_SYSTEM	-0.134601	0.692518	0.945046	-0.813752	4053	40
MOOTHA_PGC	0.145545	0.692699	0.945046	0.818587	2997	28
GO_REGULATION_OF_INTRACELLULAR_SIGNAL_TRANSDUCTION	-0.106985	0.692729	0.945046	-0.828393	4296	84
HALLMARK_MYC_TARGETS_V1	-0.176189	0.693214	0.945046	-0.816722	3881	20
CEBP_01	0.183269	0.693292	0.945046	0.810051	3141	16
MODULE_8	-0.152496	0.69566	0.946297	-0.817765	3942	29
GABRIELY_MIR21_TARGETS	-0.175713	0.695893	0.946297	-0.814516	3896	20
GSE5589_UNSTIM_VS_45MIN_LPS_STIM_MACROPHAGE_UP	0.183002	0.69594	0.946297	0.808872	3153	16
UEDA_PERIFERAL_CLOCK	0.173103	0.696325	0.946297	0.807154	3106	18
NFE2L2.V2	0.169056	0.69697	0.946297	0.807163	3104	19
GSE42724_NAIVE_VS_MEMORY_BCELL_DN	0.188425	0.697119	0.946297	0.806817	3120	15
GSE19825_NAIVE_VS_IL2RAHIGH_DAY3_EFF_CD8_TCELL_DN	-0.19401	0.699548	0.94805	-0.798221	3864	15
RACCACAR_AML_Q6	0.182209	0.700353	0.94805	0.80537	3173	16
AP4_01	0.168429	0.700561	0.94805	0.804171	3120	19
GO_PROTEIN_UBIQUITINATION	0.117839	0.701715	0.94805	0.81765	2822	47
GO_TISSUE_MORPHOGENESIS	0.1875	0.702033	0.94805	0.802856	3142	15
GSE10239_MEMORY_VS_KLRG1INT_EFF_CD8_TCELL_UP	0.181884	0.70278	0.94805	0.80393	3184	16
GO_REGULATION_OF_DEPHOSPHORYLATION	-0.193334	0.702986	0.94805	-0.79544	3883	15
GO_SIGNAL_TRANSDUCER_ACTIVITY	0.133277	0.703081	0.94805	0.812629	2966	34
GSE32423_MEMORY_VS_NAIVE_CD8_TCELL_DN	-0.193147	0.704072	0.94805	-0.794671	3889	15
GSE11924_TH1_VS_TH2_CD4_TCELL_UP	-0.166694	0.704784	0.94805	-0.803167	3962	22
GSE15330_WT_VS_IKAROS_KO_LYMPHOID_MULTIPOTENT_PROGENITOR_UP	-0.180681	0.704874	0.94805	-0.800912	3904	18
GSE7460_CTRL_VS_TGFB_TREATED_ACT_CD8_TCELL_UP	-0.190148	0.704936	0.94805	-0.800963	3855	16
TTCYRGAA_UNKNOWN	-0.184533	0.7055	0.94805	-0.799471	3911	17
FISCHER_DIRECT_P53_TARGETS_META_ANALYSIS	-0.173961	0.705536	0.94805	-0.806396	3950	20
WANG_CISPLATIN_RESPONSE_AND_XPC_DN	0.171469	0.706186	0.94805	0.799537	3150	18
LINDGREN_BLADDER_CANCER_CLUSTER_1_DN	0.15496	0.706204	0.94805	0.80394	3095	23
GSE5589_LPS_VS_LPS_AND_IL10_STIM_MACROPHAGE_180MIN_DN	0.177091	0.706978	0.94805	0.802022	3150	17
GSE17721_LPS_VS_CPG_4H_BMDC_DN	0.185981	0.70851	0.94805	0.796352	3171	15
AAAYRNCTG_UNKNOWN	0.157807	0.709294	0.94805	0.800292	3105	22
GO_NUCLEAR_BODY	-0.15423	0.710186	0.94805	-0.80524	4008	27
IRF1_01	0.15978	0.7102	0.94805	0.797272	3153	21
GSE9037_WT_VS_IRAK4_KO_LPS_4H_STIM_BMDM_DN	0.185676	0.710297	0.94805	0.795047	3179	15
GSE32986_CURDLAN_LOWDOSE_VS_GMCSF_AND_CURDLAN_LOWDOSE_STIM_DC_DN	0.157612	0.710436	0.94805	0.799305	3110	22
CEBPB_01	-0.173117	0.710893	0.94805	-0.802482	3980	20
AAGCACA_MIR218	0.138837	0.71135	0.94805	0.801781	3045	30
ACEVEDO_METHYLATED_IN_LIVER_CANCER_DN	-0.154184	0.711399	0.94805	-0.794414	4012	26
GO_REGULATION_OF_OSSIFICATION	0.185472	0.711861	0.94805	0.794174	3186	15
GSE5503_MLN_DC_VS_SPLEEN_DC_ACTIVATED_ALLOGENIC_TCELL_UP	0.166782	0.712009	0.94805	0.796306	3171	19
GO_REGULATION_OF_CELL_DEATH	-0.107489	0.713386	0.949236	-0.813043	4417	77
GO_AMIDE_BIOSYNTHETIC_PROCESS	-0.172282	0.715	0.949917	-0.798615	4003	20
GSE1740_MCSF_VS_MCSF_AND_IFNG_DAY2_DERIVED_MACROPHAGE_WITH_IFNA_STIM_UP	-0.153493	0.715299	0.949917	-0.79085	4034	26
HADDAD_B_LYMPHOCYTE_PROGENITOR	0.179614	0.715357	0.949917	0.793898	3241	16
MARTENS_TRETINOIN_RESPONSE_UP	-0.162801	0.718049	0.952843	-0.795469	4033	23
GSE12366_GC_BCELL_VS_PLASMA_CELL_UP	-0.178362	0.718953	0.953394	-0.790634	3982	18
GSE7509_DC_VS_MONOCYTE_WITH_FCGRIIB_STIM_UP	0.165709	0.72009	0.95347	0.791187	3207	19
TGCGCANK_UNKNOWN	0.116609	0.720377	0.95347	0.802598	2905	46
GSE37533_PPARG1_FOXP3_VS_FOXP3_TRANSDUCED_CD4_TCELL_PIOGLITAZONE_TREATED_DN	-0.187311	0.720475	0.95347	-0.789012	3940	16
MORF_RAC1	-0.181751	0.722272	0.953656	-0.787419	4004	17
KAECH_NAIVE_VS_MEMORY_CD8_TCELL_UP	0.178898	0.722418	0.953656	0.790734	3273	16
GO_DNA_METABOLIC_PROCESS	-0.142081	0.722745	0.953656	-0.791691	4149	32
GO_REGULATION_OF_RESPONSE_TO_STRESS	-0.102909	0.72276	0.953656	-0.805199	4483	87
GSE25123_WT_VS_PPARG_KO_MACROPHAGE_UP	-0.186986	0.723583	0.953656	-0.787646	3957	16
GO_PROTEIN_HOMODIMERIZATION_ACTIVITY	0.133436	0.724178	0.953656	0.793369	3084	32
MARKEY_RB1_ACUTE_LOF_UP	0.178598	0.724184	0.953656	0.789405	3281	16
MULLIGHAN_MLL_SIGNATURE_1_UP	-0.189418	0.724525	0.953656	-0.779328	4002	15
GSE14308_TH1_VS_INDUCED_TREG_DN	0.183259	0.725262	0.953984	0.784697	3246	15
GSE3982_MAST_CELL_VS_MAC_UP	0.17417	0.727171	0.95585	0.788792	3240	17
BUYTAERT_PHOTODYNAMIC_THERAPY_STRESS_UP	-0.11573	0.728216	0.956193	-0.792641	4420	57
PUJANA_CHEK2_PCC_NETWORK	-0.119977	0.72894	0.956193	-0.79158	4412	51
KEGG_UBIQUITIN_MEDIATED_PROTEOLYSIS	-0.185491	0.730165	0.956193	-0.781348	3993	16
GSE15330_LYMPHOID_MULTIPOTENT_VS_MEGAKARYOCYTE_ERYTHROID_PROGENITOR_UP	0.182397	0.730176	0.956193	0.781005	3268	15
GSE41867_NAIVE_VS_DAY30_LCMV_CLONE13_EXHAUSTED_CD8_TCELL_DN	0.168175	0.730838	0.956193	0.784178	3260	18
GO_RESPONSE_TO_ORGANIC_CYCLIC_COMPOUND	0.117913	0.731274	0.956193	0.790183	3006	43
chr1p36	0.173158	0.731882	0.956193	0.784209	3261	17
GO_CELL_JUNCTION	-0.10591	0.732326	0.956193	-0.791454	4505	74
GO_PLASMA_MEMBRANE_REGION	-0.11958	0.732408	0.956193	-0.788967	4433	51
GSE5589_LPS_AND_IL10_VS_LPS_AND_IL6_STIM_IL6_KO_MACROPHAGE_45MIN_DN	-0.179907	0.732913	0.956193	-0.779429	4063	17
GSE36527_CD69_NEG_VS_POS_TREG_CD62L_LOS_KLRG1_NEG_DN	0.176677	0.73323	0.956193	0.780917	3322	16
TGAATGT_MIR181A_MIR181B_MIR181C_MIR181D	-0.137718	0.73331	0.956193	-0.783698	4239	34
GSE43863_DAY6_EFF_VS_DAY150_MEM_TFH_CD4_TCELL_UP	0.181662	0.734197	0.956711	0.777856	3286	15
GSE26488_WT_VS_HDAC7_KO_DOUBLE_POSITIVE_THYMOCYTE_UP	0.167096	0.735545	0.95776	0.779145	3281	18
GSE13738_RESTING_VS_TCR_ACTIVATED_CD4_TCELL_DN	0.181379	0.735984	0.95776	0.776646	3294	15
GO_RESPONSE_TO_ABIOTIC_STIMULUS	0.112243	0.737107	0.957786	0.789474	2929	49
GO_REGULATION_OF_DEVELOPMENTAL_GROWTH	-0.187012	0.737195	0.957786	-0.76943	4072	15
GO_REGULATION_OF_ENDOCYTOSIS	-0.186909	0.737919	0.957786	-0.769005	4076	15
GSE26343_UNSTIM_VS_LPS_STIM_MACROPHAGE_UP	0.16676	0.73801	0.957786	0.777581	3292	18
GSE20500_CTRL_VS_RARA_ANTAGONIST_TREATED_CD4_TCELL_UP	0.175896	0.738747	0.957786	0.777465	3347	16
CACTTTG_MIR520G_MIR520H	-0.183404	0.739305	0.957786	-0.772558	4043	16
E47_01	0.153416	0.739438	0.957786	0.778028	3237	22
GO_PROTEOLYSIS	-0.10468	0.740357	0.95834	-0.785661	4567	75
GSE23398_WT_VS_IL2_KO_CD4_TCELL_SCURFY_MOUSE_DN	-0.186358	0.741538	0.958504	-0.76674	4096	15
CONCANNON_APOPTOSIS_BY_EPOXOMICIN_UP	0.17548	0.741615	0.958504	0.775625	3360	16
GO_UBIQUITIN_LIKE_PROTEIN_LIGASE_ACTIVITY	0.15897	0.742617	0.958504	0.772672	3268	20
GATAAGR_GATA_C	-0.178125	0.742831	0.958504	-0.771709	4118	17
GSE17721_CTRL_VS_CPG_6H_BMDC_DN	0.175217	0.742939	0.958504	0.774465	3366	16
GO_CELLULAR_RESPONSE_TO_EXTERNAL_STIMULUS	-0.182401	0.74351	0.958607	-0.76833	4066	16
GO_COVALENT_CHROMATIN_MODIFICATION	-0.15869	0.744749	0.959571	-0.775385	4183	23
ACEVEDO_LIVER_CANCER_DN	0.144337	0.747943	0.962458	0.763813	3272	24
GSE27786_CD4_TCELL_VS_ERYTHTROBLAST_UP	-0.1853	0.748416	0.962458	-0.762386	4134	15
GO_ORGANONITROGEN_COMPOUND_CATABOLIC_PROCESS	0.178948	0.749609	0.962458	0.766239	3355	15
THEILGAARD_NEUTROPHIL_AT_SKIN_WOUND_DN	-0.181538	0.749726	0.962458	-0.764696	4100	16
GSE17721_PAM3CSK4_VS_CPG_2H_BMDC_DN	-0.170479	0.749775	0.962458	-0.771344	4158	19
GSE22886_NAIVE_CD8_TCELL_VS_DC_UP	0.173971	0.750662	0.962458	0.768954	3401	16
MORF_HDAC1	0.161797	0.751066	0.962458	0.772505	3345	19
GO_CELLULAR_RESPONSE_TO_CYTOKINE_STIMULUS	-0.162576	0.751124	0.962458	-0.766917	4176	21
ATGTTTC_MIR494	0.164696	0.751905	0.962458	0.767955	3354	18
GCAAAAA_MIR129	-0.176206	0.75239	0.962458	-0.763398	4171	17
GO_CELL_PROJECTION_ASSEMBLY	0.1615	0.752413	0.962458	0.77109	3351	19
MOHANKUMAR_HOXA1_TARGETS_UP	-0.139149	0.753671	0.963434	-0.76665	4310	31
GSE13484_3H_UNSTIM_VS_YF17D_VACCINE_STIM_PBMC_UP	-0.16492	0.754286	0.963434	-0.764488	4223	20
REACTOME_CELL_CYCLE	0.157181	0.754657	0.963434	0.763977	3321	20
GO_MITOCHONDRIAL_MATRIX	-0.150538	0.755977	0.964488	-0.761795	4268	25
GSE45365_NK_CELL_VS_BCELL_UP	0.169653	0.757011	0.965177	0.768336	3373	17
GSE23321_EFFECTOR_MEMORY_VS_NAIVE_CD8_TCELL_DN	-0.182984	0.75819	0.966049	-0.752858	4188	15
GSE2770_TGFB_AND_IL4_VS_IL12_TREATED_ACT_CD4_TCELL_6H_UP	0.163042	0.759749	0.966949	0.760242	3389	18
GO_SMALL_MOLECULE_METABOLIC_PROCESS	0.0982391	0.760186	0.966949	0.777087	2947	68
MORF_BUB3	-0.146059	0.760681	0.966949	-0.752551	4290	26
GSE37301_HEMATOPOIETIC_STEM_CELL_VS_LYMPHOID_PRIMED_MPP_UP	-0.179301	0.760878	0.966949	-0.755274	4161	16
GSE20715_0H_VS_24H_OZONE_TLR4_KO_LUNG_DN	0.16265	0.761542	0.967163	0.758415	3397	18
GSE32034_LY6C_HIGH_VS_LOW_MONOCYTE_DN	-0.168027	0.763115	0.968531	-0.760246	4232	19
GO_PEPTIDYL_AMINO_ACID_MODIFICATION	-0.119559	0.763908	0.968907	-0.762543	4558	46
CAGCTTT_MIR320	0.145512	0.766423	0.970629	0.754924	3359	23
GO_REGULATION_OF_SEQUENCE_SPECIFIC_DNA_BINDING_TRANSCRIPTION_FACTOR_ACTIVITY	0.154358	0.768741	0.970629	0.750254	3383	20
GSE15330_WT_VS_IKAROS_KO_MEGAKARYOCYTE_ERYTHROID_PROGENITOR_DN	-0.16691	0.769245	0.970629	-0.755197	4266	19
GSE411_100MIN_VS_400MIN_IL6_STIM_MACROPHAGE_UP	0.175533	0.769488	0.970629	0.751615	3444	15
CAGTGTT_MIR141_MIR200A	0.144784	0.769617	0.970629	0.751147	3373	23
GSE13547_CTRL_VS_ANTI_IGM_STIM_ZFX_KO_BCELL_2H_DN	-0.180685	0.770136	0.970629	-0.743398	4254	15
CTTTGCA_MIR527	-0.169355	0.7713	0.970629	-0.750707	4272	18
IPF1_Q4	0.175168	0.771499	0.970629	0.75005	3453	15
GSE17721_POLYIC_VS_PAM3CSK4_1H_BMDC_DN	-0.177126	0.771664	0.970629	-0.74611	4220	16
GO_REPRODUCTIVE_SYSTEM_DEVELOPMENT	-0.15424	0.772161	0.970629	-0.75364	4337	23
BENPORATH_ES_WITH_H3K27ME3	0.116301	0.772903	0.970629	0.75632	3205	40
GSE24142_EARLY_THYMIC_PROGENITOR_VS_DN3_THYMOCYTE_ADULT_UP	0.174915	0.773286	0.970629	0.748968	3461	15
GSE37533_PPARG2_FOXP3_VS_FOXP3_TRANSDUCED_CD4_TCELL_UP	-0.180342	0.773394	0.970629	-0.741987	4272	15
BROWNE_HCMV_INFECTION_14HR_UP	-0.18009	0.773937	0.970629	-0.74095	4275	15
GO_REGULATION_OF_PROTEOLYSIS	-0.119097	0.77453	0.970629	-0.753181	4609	45
GSE360_DC_VS_MAC_B_MALAYI_LOW_DOSE_DN	-0.179821	0.774661	0.970629	-0.739843	4279	15
GO_REGULATION_OF_HYDROLASE_ACTIVITY	-0.104541	0.775241	0.970629	-0.762831	4752	69
GSE19888_CTRL_VS_T_CELL_MEMBRANES_ACT_MAST_CELL_DN	0.174354	0.775296	0.970629	0.746564	3470	15
GSE22886_CD8_VS_CD4_NAIVE_TCELL_UP	0.169839	0.776037	0.970629	0.750691	3516	16
CRX_Q4	0.166074	0.776307	0.970629	0.752126	3459	17
GO_SEX_DIFFERENTIATION	-0.171426	0.776736	0.970629	-0.742688	4306	17
GSE17721_0.5H_VS_4H_LPS_BMDC_UP	0.169507	0.777361	0.970629	0.749226	3522	16
GO_CHEMICAL_HOMEOSTASIS	0.117783	0.777376	0.970629	0.7586	3222	39
GSE24972_WT_VS_IRF8_KO_MARGINAL_ZONE_SPLEEN_BCELL_UP	-0.176081	0.777514	0.970629	-0.74171	4252	16
GSE17721_POLYIC_VS_CPG_6H_BMDC_DN	-0.176031	0.777697	0.970629	-0.741501	4253	16
SREBP1_Q6	-0.152633	0.778925	0.971421	-0.745786	4375	23
GO_CHROMOSOME_ORGANIZATION	-0.115302	0.779326	0.971421	-0.751772	4696	49
GSE42021_TREG_VS_TCONV_PLN_DN	0.149733	0.780455	0.971919	0.747137	3465	21
HALLMARK_MTORC1_SIGNALING	-0.175144	0.781901	0.971919	-0.737763	4276	16
GO_NUCLEAR_SPECK	0.165	0.781916	0.971919	0.747262	3484	17
GO_NEGATIVE_REGULATION_OF_NITROGEN_COMPOUND_METABOLIC_PROCESS	-0.0999125	0.782173	0.971919	-0.755733	4843	77
GSE22886_DAY0_VS_DAY7_MONOCYTE_IN_CULTURE_DN	0.168659	0.782215	0.971919	0.745475	3544	16
GSE22611_MUTANT_NOD2_TRANSDUCED_VS_CTRL_HEK293T_STIMULATED_WITH_MDP_6H_DN	-0.174942	0.783364	0.972687	-0.736913	4284	16
GSE26351_WNT_VS_BMP_PATHWAY_STIM_HEMATOPOIETIC_PROGENITORS_UP	-0.177954	0.784253	0.972687	-0.732161	4332	15
CACGTG_MYC_Q2	0.0984733	0.784329	0.972687	0.752517	3072	61
TGCACTG_MIR148A_MIR152_MIR148B	-0.166831	0.78574	0.973278	-0.739517	4352	18
GSE9006_HEALTHY_VS_TYPE_2_DIABETES_PBMC_AT_DX_UP	-0.169853	0.786835	0.973278	-0.735872	4362	17
GO_NEGATIVE_REGULATION_OF_CELLULAR_COMPONENT_ORGANIZATION	-0.128467	0.787024	0.973278	-0.738326	4548	35
GSE2770_IL12_AND_TGFB_VS_IL4_TREATED_ACT_CD4_TCELL_6H_UP	-0.169454	0.787917	0.973278	-0.734145	4368	17
GSE27786_ERYTHROBLAST_VS_NEUTROPHIL_DN	-0.177184	0.788597	0.973278	-0.728995	4356	15
GO_MEMBRANE_MICRODOMAIN	-0.173259	0.789031	0.973278	-0.729823	4315	16
GSE22886_NAIVE_BCELL_VS_DC_DN	-0.17696	0.78914	0.973278	-0.728072	4359	15
GO_RNA_POLYMERASE_II_TRANSCRIPTION_FACTOR_ACTIVITY_SEQUENCE_SPECIFIC_DNA_BINDING	0.151088	0.789414	0.973278	0.734361	3474	20
HOSHIDA_LIVER_CANCER_SUBCLASS_S3	0.167092	0.789718	0.973278	0.738551	3578	16
MORF_EIF3S2	-0.176695	0.790045	0.973278	-0.726983	4364	15
GSE6674_ANTI_IGM_VS_PL2_3_STIM_BCELL_DN	-0.165755	0.790975	0.973278	-0.73475	4381	18
BROWNE_HCMV_INFECTION_20HR_UP	-0.157947	0.793036	0.973278	-0.732164	4440	20
GSE2770_IL12_VS_IL4_TREATED_ACT_CD4_TCELL_6H_DN	-0.172707	0.793601	0.973278	-0.727496	4340	16
REACTOME_METABOLISM_OF_PROTEINS	-0.172455	0.794333	0.973278	-0.726438	4344	16
GO_CALCIUM_ION_BINDING	-0.162104	0.794844	0.973278	-0.733451	4408	19
GSE41867_DAY6_EFFECTOR_VS_DAY30_EXHAUSTED_CD8_TCELL_LCMV_CLONE13_DN	-0.167986	0.795131	0.973278	-0.727784	4408	17
GSE46606_IRF4HIGH_VS_WT_CD40L_IL2_IL5_DAY1_STIMULATED_BCELL_DN	-0.175473	0.795294	0.973278	-0.721956	4393	15
GO_MICROTUBULE	-0.16486	0.795307	0.973278	-0.73078	4405	18
GSE12003_MIR223_KO_VS_WT_BM_PROGENITOR_4D_CULTURE_UP	0.149865	0.79532	0.973278	0.728414	3500	20
MORF_DEK	0.157124	0.795607	0.973278	0.732647	3549	18
GSE17721_CTRL_VS_PAM3CSK4_2H_BMDC_UP	-0.172072	0.795612	0.973278	-0.724821	4351	16
GO_CELLULAR_AMINO_ACID_METABOLIC_PROCESS	0.149582	0.795775	0.973278	0.727042	3502	20
GO_TRANSCRIPTION_FACTOR_BINDING	-0.130071	0.797185	0.974392	-0.732457	4586	33
AACTTT_UNKNOWN	0.0823877	0.798098	0.97483	0.765971	2936	111
GO_CELL_MOTILITY	-0.132353	0.799476	0.97483	-0.729209	4572	31
YAGI_AML_WITH_T_8_21_TRANSLOCATION	-0.145956	0.799716	0.97483	-0.725557	4499	24
GSE11057_NAIVE_CD4_VS_PBMC_CD4_TCELL_UP	0.156319	0.800314	0.97483	0.728896	3570	18
AAAGACA_MIR511	-0.171202	0.800366	0.97483	-0.721159	4377	16
GO_ZINC_ION_BINDING	0.0932318	0.800675	0.97483	0.746112	3084	70
GSE12845_IGD_POS_BLOOD_VS_NAIVE_TONSIL_BCELL_UP	0.161678	0.801436	0.97483	0.732218	3571	17
GO_SMALL_MOLECULE_CATABOLIC_PROCESS	0.147121	0.801846	0.97483	0.734108	3560	21
GO_HOMEOSTATIC_PROCESS	-0.106832	0.802037	0.97483	-0.735974	4881	58
GSE3982_EOSINOPHIL_VS_MAST_CELL_DN	-0.173593	0.803982	0.976465	-0.714221	4441	15
PEDERSEN_METASTASIS_BY_ERBB2_ISOFORM_7	0.143632	0.804522	0.976465	0.728405	3522	22
TGCCAAR_NF1_Q6	-0.118081	0.805245	0.976465	-0.727848	4758	42
MILI_PSEUDOPODIA_HAPTOTAXIS_DN	-0.14217	0.805383	0.976465	-0.719448	4547	25
SMID_BREAST_CANCER_BASAL_DN	0.122995	0.806808	0.976554	0.731292	3436	32
ZHOU_INFLAMMATORY_RESPONSE_FIMA_UP	0.136043	0.807358	0.976554	0.719922	3532	24
GO_REGULATION_OF_CELL_CYCLE_PHASE_TRANSITION	-0.134337	0.809104	0.976554	-0.720391	4585	29
GSE3039_ALPHAALPHA_CD8_TCELL_VS_B2_BCELL_DN	0.15973	0.810635	0.976554	0.723396	3612	17
GTGCCTT_MIR506	-0.113178	0.811005	0.976554	-0.727451	4848	47
GSE14769_UNSTIM_VS_240MIN_LPS_BMDM_DN	-0.14801	0.811844	0.976554	-0.713147	4564	22
GO_MITOTIC_NUCLEAR_DIVISION	0.145014	0.812655	0.976554	0.723593	3608	21
CEBPDELTA_Q6	-0.154242	0.812679	0.976554	-0.714987	4550	20
MORF_RAD21	-0.168396	0.812797	0.976554	-0.709339	4445	16
GO_REGULATION_OF_IMMUNE_RESPONSE	-0.131704	0.813287	0.976554	-0.716126	4651	30
CTTTGA_LEF1_Q2	0.0973114	0.81335	0.976554	0.734131	3167	59
CREB_Q2_01	-0.161197	0.813357	0.976554	-0.714547	4505	18
GO_MITOTIC_CELL_CYCLE	-0.11148	0.813364	0.976554	-0.722805	4880	48
MORF_GNB1	-0.129948	0.813811	0.976554	-0.715957	4654	31
GO_NEGATIVE_REGULATION_OF_CELL_CYCLE_PROCESS	-0.171516	0.814118	0.976554	-0.705672	4497	15
GO_RESPONSE_TO_ENDOGENOUS_STIMULUS	-0.0973244	0.81505	0.976554	-0.727291	5014	74
GO_CATABOLIC_PROCESS	-0.0892237	0.815079	0.976554	-0.742442	5134	109
GSE360_LOW_DOSE_B_MALAYI_VS_M_TUBERCULOSIS_DC_UP	0.162264	0.815534	0.976554	0.717208	3695	16
GO_CELL_PROLIFERATION	-0.119313	0.816428	0.976554	-0.714705	4780	39
GO_FOREBRAIN_DEVELOPMENT	-0.147187	0.816646	0.976554	-0.709181	4591	22
AREB6_04	-0.170994	0.816652	0.976554	-0.703525	4511	15
GAZDA_DIAMOND_BLACKFAN_ANEMIA_ERYTHROID_DN	0.11959	0.817326	0.976554	0.719899	3471	33
PEDRIOLI_MIR31_TARGETS_DN	-0.160238	0.817509	0.976554	-0.710296	4528	18
TTGCACT_MIR130A_MIR301_MIR130B	-0.131097	0.818357	0.976554	-0.712826	4680	30
GSE15330_HSC_VS_GRANULOCYTE_MONOCYTE_PROGENITOR_IKAROS_KO_DN	0.161858	0.818402	0.976554	0.715417	3708	16
GO_GENERATION_OF_PRECURSOR_METABOLITES_AND_ENERGY	-0.167208	0.818464	0.976554	-0.704333	4476	16
BURTON_ADIPOGENESIS_9	0.165733	0.819075	0.976686	0.709653	3666	15
GSE360_DC_VS_MAC_T_GONDII_DN	0.157735	0.821853	0.978487	0.714364	3662	17
RODWELL_AGING_KIDNEY_UP	-0.169761	0.822262	0.978487	-0.698455	4542	15
KRIGE_RESPONSE_TO_TOSEDOSTAT_24HR_DN	-0.101631	0.822401	0.978487	-0.716602	5014	62
GO_POSITIVE_REGULATION_OF_MOLECULAR_FUNCTION	-0.0895899	0.822591	0.978487	-0.732875	5155	103
GSE7509_UNSTIM_VS_TNFA_IL1B_IL6_PGE_STIM_DC_UP	0.140624	0.824161	0.978804	0.713153	3608	22
MYB_Q3	0.160343	0.82436	0.978804	0.708721	3735	16
NFMUE1_Q6	0.136729	0.824361	0.978804	0.709359	3613	23
GCANCTGNY_MYOD_Q6	0.108921	0.825513	0.97885	0.721133	3377	42
GO_DEFENSE_RESPONSE	0.111285	0.825615	0.97885	0.716747	3422	39
GSE28726_NAIVE_VS_ACTIVATED_VA24NEG_NKTCELL_UP	0.160088	0.825905	0.97885	0.707591	3742	16
GO_LIGASE_ACTIVITY	-0.129754	0.826923	0.978867	-0.705522	4729	30
USF_Q6_01	-0.155765	0.827835	0.978867	-0.704766	4591	19
CREB_Q2	0.155928	0.82836	0.978867	0.706178	3691	17
CREB_Q4_01	-0.16166	0.828674	0.978867	-0.700376	4594	17
GSE29164_UNTREATED_VS_CD8_TCELL_AND_IL12_TREATED_MELANOMA_DAY3_UP	-0.168527	0.828778	0.978867	-0.693376	4578	15
GO_REGULATION_OF_CELL_CYCLE	-0.0989499	0.829188	0.978867	-0.714751	5067	67
GSE17974_CTRL_VS_ACT_IL4_AND_ANTI_IL12_24H_CD4_TCELL_DN	-0.168234	0.830588	0.978867	-0.692171	4588	15
GSE1925_CTRL_VS_24H_IFNG_STIM_MACROPHAGE_UP	-0.168196	0.830769	0.978867	-0.692016	4589	15
GO_POSITIVE_REGULATION_OF_TRANSPORT	-0.110023	0.832748	0.978867	-0.707171	4978	47
GO_PHOSPHATE_CONTAINING_COMPOUND_METABOLIC_PROCESS	-0.0871558	0.833069	0.978867	-0.723149	5244	108
GO_EMBRYO_DEVELOPMENT	-0.117843	0.833247	0.978867	-0.699065	4841	38
CTGCAGY_UNKNOWN	-0.105523	0.833744	0.978867	-0.706273	5074	53
GO_RECEPTOR_ACTIVITY	0.141241	0.834272	0.978867	0.704765	3704	21
GO_GAMETE_GENERATION	0.139207	0.834665	0.978867	0.705965	3654	22
GO_POSITIVE_REGULATION_OF_CELLULAR_PROTEIN_LOCALIZATION	-0.14324	0.834786	0.978867	-0.69016	4693	22
BENPORATH_SUZ12_TARGETS	0.115849	0.834834	0.978867	0.706365	3522	34
TCF11_01	0.158087	0.834951	0.978867	0.698747	3783	16
GO_REGULATION_OF_PROTEIN_LOCALIZATION	-0.114471	0.835034	0.978867	-0.698522	4909	41
DEURIG_T_CELL_PROLYMPHOCYTIC_LEUKEMIA_DN	-0.163975	0.835832	0.978867	-0.690715	4571	16
GSE36392_EOSINOPHIL_VS_NEUTROPHIL_IL25_TREATED_LUNG_UP	0.149217	0.835948	0.978867	0.695778	3729	18
GSE43955_TH0_VS_TGFB_IL6_TH17_ACT_CD4_TCELL_42H_DN	0.153625	0.839354	0.982095	0.695749	3740	17
HSF1_01	-0.155792	0.839711	0.982095	-0.690588	4651	18
AML1_01	0.14843	0.841103	0.982293	0.69211	3752	18
AML1_Q6	0.14843	0.841103	0.982293	0.69211	3752	18
GO_POSITIVE_REGULATION_OF_PROTEOLYSIS	-0.128618	0.84139	0.982293	-0.68972	4768	29
GO_ENDOPLASMIC_RETICULUM	0.0938911	0.842362	0.98284	0.708327	3280	59
GO_TELENCEPHALON_DEVELOPMENT	-0.159019	0.842922	0.982905	-0.688934	4673	17
ATF4_Q2	0.161715	0.843869	0.983422	0.692446	3777	15
YOSHIMURA_MAPK8_TARGETS_UP	-0.105238	0.846052	0.984782	-0.694337	5121	51
GO_MULTICELLULAR_ORGANISM_REPRODUCTION	-0.124475	0.846503	0.984782	-0.685803	4841	31
GSE17721_LPS_VS_CPG_6H_BMDC_UP	0.161012	0.846549	0.984782	0.689438	3789	15
GSE3982_MAST_CELL_VS_CENT_MEMORY_CD4_TCELL_UP	-0.163585	0.847602	0.985419	-0.673043	4682	15
GSE19888_ADENOSINE_A3R_INH_PRETREAT_AND_ACT_BY_A3R_VS_A3R_INH_AND_TCELL_MEMBRANES_ACT_MAST_CELL_DN	-0.157485	0.850135	0.985612	-0.68229	4713	17
GO_REGULATION_OF_GROWTH	-0.129042	0.850194	0.985612	-0.683381	4823	28
GO_NEGATIVE_REGULATION_OF_TRANSCRIPTION_FROM_RNA_POLYMERASE_II_PROMOTER	0.104164	0.850195	0.985612	0.698047	3495	43
THUM_SYSTOLIC_HEART_FAILURE_UP	-0.139637	0.851193	0.985612	-0.68229	4781	23
MARTINEZ_TP53_TARGETS_DN	-0.118872	0.851557	0.985612	-0.683186	4921	35
DOUGLAS_BMI1_TARGETS_DN	0.154602	0.851942	0.985612	0.683343	3860	16
GO_ENZYME_INHIBITOR_ACTIVITY	0.151	0.852143	0.985612	0.683858	3797	17
REACTOME_CELL_CYCLE_MITOTIC	0.150997	0.852143	0.985612	0.683847	3797	17
GRAESSMANN_RESPONSE_TO_MC_AND_DOXORUBICIN_UP	-0.126615	0.852858	0.985612	-0.678977	4833	29
GO_TISSUE_DEVELOPMENT	0.0966657	0.853391	0.985612	0.69289	3346	52
LFA1_Q6	0.150704	0.853489	0.985612	0.68252	3803	17
GO_PEPTIDE_METABOLIC_PROCESS	-0.123101	0.854196	0.985612	-0.678232	4885	31
ATF_01	-0.152496	0.854332	0.985612	-0.675974	4732	18
AP2_Q6	0.14514	0.855894	0.986831	0.676767	3818	18
GSE37605_C57BL6_VS_NOD_FOXP3_IRES_GFP_TREG_DN	0.145025	0.857015	0.98754	0.676233	3823	18
GO_REGULATION_OF_MEMBRANE_POTENTIAL	0.143171	0.858137	0.98825	0.683575	3822	19
GSE13493_DP_VS_CD4INTCD8POS_THYMOCYTE_UP	-0.158197	0.860146	0.989225	-0.666377	4704	16
GTATTAT_MIR3693P	0.144174	0.860152	0.989225	0.672265	3837	18
GO_REGULATION_OF_CELL_ACTIVATION	-0.158091	0.860695	0.989225	-0.665928	4707	16
GSE27786_CD8_TCELL_VS_ERYTHROBLAST_UP	-0.15113	0.861011	0.989225	-0.66992	4769	18
GSE27434_WT_VS_DNMT1_KO_TREG_UP	-0.16085	0.861719	0.989302	-0.661791	4760	15
GSE25088_WT_VS_STAT6_KO_MACROPHAGE_ROSIGLITAZONE_AND_IL4_STIM_UP	0.151882	0.862092	0.989302	0.67132	3906	16
GSE43863_TFH_VS_LY6C_INT_CXCR5POS_EFFECTOR_CD4_TCELL_UP	-0.160492	0.862805	0.989486	-0.66032	4766	15
GSE22886_NEUTROPHIL_VS_DC_DN	-0.154815	0.864022	0.989486	-0.670721	4790	17
GO_SYSTEM_PROCESS	-0.107049	0.864247	0.989486	-0.676985	5143	45
GO_SENSORY_ORGAN_DEVELOPMENT	0.130486	0.864279	0.989486	0.67697	3788	23
AAGCCAT_MIR135A_MIR135B	0.148657	0.865829	0.990679	0.673249	3858	17
GSE11961_GERMINAL_CENTER_BCELL_DAY7_VS_GERMINAL_CENTER_BCELL_DAY40_DN	0.148346	0.866726	0.991074	0.671842	3862	17
GSE32901_TH1_VS_TH17_ENRICHED_CD4_TCELL_UP	-0.159151	0.867873	0.991074	-0.654801	4794	15
GSE36392_TYPE_2_MYELOID_VS_EOSINOPHIL_IL25_TREATED_LUNG_DN	-0.159151	0.867873	0.991074	-0.654801	4794	15
MARSON_BOUND_BY_FOXP3_UNSTIMULATED	-0.0941696	0.868206	0.991074	-0.673684	5302	65
TAL1BETAITF2_01	0.155982	0.870449	0.991773	0.667901	3896	15
DOUGLAS_BMI1_TARGETS_UP	0.107266	0.872209	0.991773	0.669754	3671	36
MORF_CSNK2B	-0.122256	0.873853	0.991773	-0.655606	4952	29
GSE15930_STIM_VS_STIM_AND_TRICHOSTATINA_72H_CD8_T_CELL_UP	-0.152651	0.874121	0.991773	-0.661344	4846	17
GSE39022_LN_VS_SPLEEN_DC_DN	0.155172	0.874246	0.991773	0.664432	3913	15
GSE24492_LYVE_NEG_VS_POS_MACROPHAGE_UP	-0.15255	0.874662	0.991773	-0.660909	4849	17
GSE32423_MEMORY_VS_NAIVE_CD8_TCELL_IL7_IL4_DN	0.155161	0.874693	0.991773	0.664383	3915	15
KOINUMA_TARGETS_OF_SMAD2_OR_SMAD3	-0.0955999	0.874754	0.991773	-0.66765	5342	60
MODULE_212	-0.134719	0.875333	0.991773	-0.649108	4921	22
CREBP1_Q2	0.146277	0.876374	0.991773	0.662468	3905	17
GSE5503_MLN_DC_VS_PLN_DC_ACTIVATED_ALLOGENIC_TCELL_DN	0.149493	0.876434	0.991773	0.660763	3971	16
GO_SECRETION	-0.121777	0.877029	0.991773	-0.653033	4970	29
RUTELLA_RESPONSE_TO_HGF_VS_CSF2RB_AND_IL4_UP	-0.133994	0.878357	0.991773	-0.645614	4938	22
GSE27859_CD11C_INT_F480_HI_MACROPHAGE_VS_CD11C_ING_F480_INT_DC_UP	-0.144746	0.879214	0.991773	-0.654912	4876	19
GSE12366_PLASMA_CELL_VS_MEMORY_BCELL_DN	-0.153858	0.880622	0.991773	-0.648098	4816	16
GO_METHYLATION	-0.155914	0.881086	0.991773	-0.641481	4867	15
GO_CHROMATIN_MODIFICATION	-0.118483	0.881643	0.991773	-0.65279	5042	31
GSE9960_GRAM_NEG_VS_GRAM_POS_SEPSIS_PBMC_DN	-0.155577	0.88181	0.991773	-0.640095	4871	15
HOLLMANN_APOPTOSIS_VIA_CD40_DN	0.153568	0.882064	0.991773	0.657563	3948	15
GSE42021_CD24HI_VS_CD24INT_TREG_THYMUS_UP	-0.150783	0.882236	0.991773	-0.653253	4891	17
GO_MULTI_ORGANISM_REPRODUCTIVE_PROCESS	-0.108748	0.882514	0.991773	-0.65142	5167	39
WAKABAYASHI_ADIPOGENESIS_PPARG_BOUND_8D	-0.102866	0.883378	0.991773	-0.65607	5271	46
SMTTTTGT_UNKNOWN	0.123281	0.883684	0.991773	0.652383	3866	24
GSE26351_UNSTIM_VS_WNT_PATHWAY_STIM_HEMATOPOIETIC_PROGENITORS_UP	-0.146122	0.883935	0.991773	-0.647723	4896	18
GSE1791_CTRL_VS_NEUROMEDINU_IN_T_CELL_LINE_6H_DN	-0.154776	0.885611	0.991773	-0.636799	4892	15
LOPEZ_MBD_TARGETS	-0.0973526	0.887301	0.991773	-0.651587	5400	53
GO_EPITHELIAL_CELL_DIFFERENTIATION	0.129074	0.887646	0.991773	0.654577	3886	22
GO_GLAND_DEVELOPMENT	-0.142667	0.887687	0.991773	-0.645504	4923	19
GO_LOCOMOTION	-0.104993	0.887817	0.991773	-0.647171	5246	42
GO_MITOCHONDRIAL_PART	0.0967231	0.888998	0.991773	0.654042	3627	44
GO_RESPONSE_TO_CYTOKINE	-0.117996	0.889161	0.991773	-0.641587	5085	30
ACTGCCT_MIR34B	0.146803	0.889232	0.991773	0.648872	4029	16
LEI_MYB_TARGETS	0.125616	0.889599	0.991773	0.651701	3899	23
REACTOME_METABOLISM_OF_RNA	-0.128859	0.89035	0.991773	-0.640569	5009	24
GO_POSITIVE_REGULATION_OF_RESPONSE_TO_STIMULUS	0.07684	0.891402	0.991773	0.671955	3389	92
GO_REGULATION_OF_CELLULAR_PROTEIN_LOCALIZATION	-0.122096	0.891585	0.991773	-0.637469	5032	27
GO_PROTEIN_DIMERIZATION_ACTIVITY	0.0891578	0.891665	0.991773	0.653467	3497	55
GSE16450_IMMATURE_VS_MATURE_NEURON_CELL_LINE_12H_IFNA_STIM_DN	0.141561	0.89208	0.991773	0.64111	3975	17
TTGCCAA_MIR182	-0.11631	0.892133	0.991773	-0.640818	5102	31
DEX_ptsd_5_UP	-0.102679	0.892586	0.991773	-0.643029	5284	44
VECCHI_GASTRIC_CANCER_EARLY_UP	-0.13023	0.8932	0.991773	-0.636323	5017	23
MUELLER_PLURINET	-0.130178	0.893556	0.991773	-0.636071	5019	23
MATSUDA_NATURAL_KILLER_DIFFERENTIATION	-0.1279	0.893904	0.991773	-0.635804	5029	24
CTTGTAT_MIR381	0.145705	0.894086	0.991773	0.64402	4051	16
PUJANA_ATM_PCC_NETWORK	-0.0820094	0.894214	0.991773	-0.658771	5578	96
GO_EMBRYONIC_ORGAN_DEVELOPMENT	-0.147774	0.89486	0.991773	-0.640219	4961	17
TIEN_INTESTINE_PROBIOTICS_24HR_DN	0.133597	0.895048	0.991773	0.649347	3939	20
PILON_KLF1_TARGETS_UP	-0.113078	0.896072	0.991773	-0.636764	5155	33
FOXM1_01	0.149867	0.896583	0.991773	0.641717	4013	15
GO_NEGATIVE_REGULATION_OF_GENE_EXPRESSION	-0.0844925	0.897498	0.991773	-0.645435	5559	80
GSE339_EX_VIVO_VS_IN_CULTURE_CD4POS_DC_UP	-0.15134	0.8981	0.991773	-0.622662	4961	15
REACTOME_CLASS_I_MHC_MEDIATED_ANTIGEN_PROCESSING_PRESENTATION	0.133144	0.898228	0.991773	0.647141	3953	20
GO_SMALL_MOLECULE_BIOSYNTHETIC_PROCESS	-0.135867	0.89875	0.991773	-0.629809	5032	20
GSE3039_ALPHAALPHA_CD8_TCELL_VS_B1_BCELL_UP	-0.14963	0.898903	0.991773	-0.630291	4916	16
GO_CELLULAR_AMIDE_METABOLIC_PROCESS	-0.110743	0.89917	0.991773	-0.630196	5198	34
GSE41867_NAIVE_VS_DAY6_LCMV_ARMSTRONG_EFFECTOR_CD8_TCELL_UP	-0.151167	0.899186	0.991773	-0.62195	4967	15
TGACCTY_ERR1_Q2	-0.0897021	0.899868	0.991773	-0.635418	5472	63
HNF3B_01	0.148663	0.900603	0.991773	0.636558	4031	15
ENK_UV_RESPONSE_KERATINOCYTE_UP	-0.112428	0.901254	0.991773	-0.626462	5174	32
GSE3982_MAST_CELL_VS_NKCELL_UP	-0.145721	0.901894	0.991773	-0.631322	5000	17
NERF_Q2	-0.150133	0.902805	0.991773	-0.617695	4987	15
MODULE_15	-0.138468	0.903371	0.991773	-0.626507	5010	19
GSE7568_IL4_VS_IL4_AND_TGFB_TREATED_MACROPHAGE_24H_UP	0.143822	0.903575	0.991773	0.635696	4094	16
GO_SINGLE_ORGANISM_CATABOLIC_PROCESS	-0.0978346	0.90383	0.991773	-0.628829	5403	47
GSE20198_IL12_IL18_VS_IFNA_TREATED_ACT_CD4_TCELL_UP	-0.140682	0.904152	0.991773	-0.623605	5008	18
FIRESTEIN_PROLIFERATION	0.147794	0.905517	0.991773	0.632839	4053	15
GSE19401_UNSTIM_VS_RETINOIC_ACID_STIM_FOLLICULAR_DC_DN	-0.144734	0.906402	0.991773	-0.627044	5025	17
GSE10325_LUPUS_BCELL_VS_LUPUS_MYELOID_UP	-0.147269	0.906764	0.991773	-0.620343	4959	16
GSE28726_ACT_CD4_TCELL_VS_ACT_NKTCELL_UP	0.138346	0.906888	0.991773	0.626552	4041	17
P300_01	0.142995	0.907105	0.991773	0.632041	4110	16
GO_RESPONSE_TO_DRUG	0.117084	0.907382	0.991773	0.638581	3957	26
SRY_02	-0.131604	0.90775	0.991773	-0.620811	5047	21
GRADE_COLON_AND_RECTAL_CANCER_UP	-0.139799	0.908123	0.991773	-0.619692	5030	18
GSE20198_UNTREATED_VS_IFNA_TREATED_ACT_CD4_TCELL_DN	-0.148541	0.908235	0.991773	-0.611148	5017	15
WEST_ADRENOCORTICAL_TUMOR_UP	0.13231	0.908418	0.991773	0.631719	4046	19
FARMER_BREAST_CANCER_APOCRINE_VS_BASAL	0.146892	0.908644	0.991773	0.628976	4067	15
GSE22935_UNSTIM_VS_48H_MBOVIS_BCG_STIM_MACROPHAGE_DN	0.146973	0.908644	0.991773	0.629321	4067	15
GSE15930_NAIVE_VS_24H_IN_VITRO_STIM_IL12_CD8_TCELL_UP	-0.148309	0.908778	0.991773	-0.610192	5020	15
GO_CYTOKINE_MEDIATED_SIGNALING_PATHWAY	-0.146075	0.909141	0.991773	-0.615316	4972	16
SP1_Q6_01	-0.132972	0.909464	0.991773	-0.616391	5092	20
GSE22589_HEALTHY_VS_HIV_AND_SIV_INFECTED_DC_DN	-0.145226	0.910603	0.992371	-0.611738	4980	16
GO_INTRACELLULAR_SIGNAL_TRANSDUCTION	0.0782644	0.911029	0.992371	0.648343	3460	78
CHARAFE_BREAST_CANCER_LUMINAL_VS_MESENCHYMAL_UP	0.12093	0.912637	0.993041	0.627393	4000	23
GSE9650_NAIVE_VS_EXHAUSTED_CD8_TCELL_UP	0.141672	0.913063	0.993041	0.626194	4137	16
RAMALHO_STEMNESS_UP	0.130824	0.914029	0.993041	0.624624	4071	19
GSE27859_DC_VS_CD11C_INT_F480_INT_DC_DN	0.130667	0.914254	0.993041	0.623874	4072	19
GSE17974_0.5H_VS_72H_UNTREATED_IN_VITRO_CD4_TCELL_UP	-0.143705	0.914625	0.993041	-0.605331	5002	16
GSE29618_BCELL_VS_MDC_UP	0.14512	0.915345	0.993041	0.621389	4097	15
GO_REPRODUCTION	-0.0883647	0.91568	0.993041	-0.619713	5570	61
AP2_Q6_01	-0.131426	0.915714	0.993041	-0.609226	5127	20
BRUINS_UVC_RESPONSE_VIA_TP53_GROUP_A	0.114658	0.917585	0.994517	0.616089	3996	25
GSE24574_BCL6_HIGH_TFH_VS_NAIVE_CD4_TCELL_DN	0.139442	0.919241	0.995055	0.616338	4165	16
GO_PROTEIN_PHOSPHORYLATION	-0.0893666	0.919501	0.995055	-0.615655	5596	58
GGCAGCT_MIR22	0.130997	0.920439	0.995055	0.610821	4106	18
GSE41867_DAY6_VS_DAY8_LCMV_CLONE13_EFFECTOR_CD8_TCELL_DN	0.129333	0.920539	0.995055	0.617508	4100	19
BERENJENO_TRANSFORMED_BY_RHOA_UP	-0.109848	0.920629	0.995055	-0.605213	5265	31
GO_AMIDE_BINDING	0.143813	0.922046	0.995564	0.615792	4127	15
RUTELLA_RESPONSE_TO_CSF2RB_AND_IL4_UP	-0.141324	0.922121	0.995564	-0.5953	5043	16
FULCHER_INFLAMMATORY_RESPONSE_LECTIN_VS_LPS_DN	-0.12328	0.923816	0.996281	-0.602363	5189	23
MIKKELSEN_MCV6_HCP_WITH_H3K27ME3	0.143453	0.924056	0.996281	0.61425	4136	15
GSE9601_UNTREATED_VS_PI3K_INHIBITOR_TREATED_HCMV_INF_MONOCYTE_UP	0.138206	0.924316	0.996281	0.610874	4188	16
BERENJENO_TRANSFORMED_BY_RHOA_DN	0.0955963	0.925229	0.996421	0.615705	3835	39
PAX4_03	0.122275	0.925467	0.996421	0.610127	4109	21
ACTGTGA_MIR27A_MIR27B	0.101209	0.926554	0.997016	0.60925	3935	33
MASSARWEH_TAMOXIFEN_RESISTANCE_UP	-0.117792	0.927041	0.997016	-0.596087	5234	25
GSE29164_DAY3_VS_DAY7_CD8_TCELL_TREATED_MELANOMA_DN	0.142143	0.9283	0.99782	0.608643	4155	15
MULLIGHAN_NPM1_SIGNATURE_3_UP	-0.125668	0.930768	0.998432	-0.592813	5175	21
NRF1_Q6	-0.125572	0.930948	0.998432	-0.592357	5176	21
GO_RESPONSE_TO_EXTERNAL_STIMULUS	-0.0787694	0.931051	0.998432	-0.595807	5765	77
GSE23321_CD8_STEM_CELL_MEMORY_VS_CENTRAL_MEMORY_CD8_TCELL_DN	-0.137329	0.931109	0.998432	-0.594964	5162	17
GSE17721_POLYIC_VS_GARDIQUIMOD_6H_BMDC_UP	0.1414	0.931427	0.998432	0.60546	4169	15
GSE17721_CPG_VS_GARDIQUIMOD_2H_BMDC_DN	-0.125272	0.932027	0.998432	-0.590945	5182	21
GO_POSITIVE_REGULATION_OF_CATALYTIC_ACTIVITY	-0.0780612	0.932827	0.998432	-0.606224	5776	85
IVANOVA_HEMATOPOIESIS_MATURE_CELL	-0.129928	0.933478	0.998432	-0.587868	5177	19
GO_SEQUENCE_SPECIFIC_DNA_BINDING	-0.104809	0.934307	0.998432	-0.5902	5375	33
GSE9509_LPS_VS_LPS_AND_IL10_STIM_IL10_KO_MACROPHAGE_10MIN_DN	0.120664	0.934474	0.998432	0.602089	4149	21
GSE27670_BLIMP1_VS_LMP1_TRANSDUCED_GC_BCELL_DN	0.140006	0.934554	0.998432	0.599491	4183	15
GO_TRANSCRIPTION_COREPRESSOR_ACTIVITY	0.127069	0.935007	0.998432	0.592506	4171	18
WEST_ADRENOCORTICAL_TUMOR_DN	0.115503	0.935903	0.998459	0.599234	4102	23
BACH2_01	-0.13171	0.936101	0.998459	-0.583837	5185	18
GO_MITOCHONDRION_ORGANIZATION	-0.100431	0.937673	0.998459	-0.583607	5430	36
LASTOWSKA_NEUROBLASTOMA_COPY_NUMBER_DN	-0.086995	0.937891	0.998459	-0.585249	5692	54
REACTOME_METABOLISM_OF_MRNA	-0.128158	0.938525	0.998459	-0.579858	5205	19
TFIII_Q6	-0.128184	0.938525	0.998459	-0.579978	5205	19
GSE17721_0.5H_VS_4H_POLYIC_BMDC_DN	-0.118651	0.938768	0.998459	-0.579747	5273	23
GO_RHYTHMIC_PROCESS	-0.11848	0.939124	0.998459	-0.578912	5275	23
GO_MOLECULAR_FUNCTION_REGULATOR	-0.0775997	0.939738	0.998535	-0.585186	5800	76
GO_IMMUNE_RESPONSE_REGULATING_CELL_SURFACE_RECEPTOR_SIGNALING_PATHWAY	-0.134737	0.940219	0.998535	-0.567554	5142	16
BOYAULT_LIVER_CANCER_SUBCLASS_G3_UP	0.138035	0.941255	0.998979	0.59105	4213	15
GSE36476_CTRL_VS_TSST_ACT_72H_MEMORY_CD4_TCELL_OLD_DN	-0.137676	0.942805	0.998979	-0.566444	5208	15
GO_REGULATION_OF_HOMEOSTATIC_PROCESS	-0.115104	0.943664	0.998979	-0.572193	5309	24
GSE27786_LSK_VS_CD4_TCELL_DN	-0.133209	0.943733	0.998979	-0.577114	5232	17
GO_UBIQUITIN_LIKE_PROTEIN_LIGASE_BINDING	-0.107084	0.944484	0.998979	-0.567094	5358	28
CACCCBINDINGFACTOR_Q6	-0.123883	0.945	0.998979	-0.574258	5291	20
REACTOME_ANTIGEN_PROCESSING_UBIQUITINATION_PROTEASOME_DEGRADATION	-0.132159	0.945717	0.998979	-0.572566	5243	17
GO_POSITIVE_REGULATION_OF_CELL_DEATH	-0.101624	0.945777	0.998979	-0.572269	5441	33
SWEET_LUNG_CANCER_KRAS_UP	0.0989096	0.946009	0.998979	0.588085	4029	32
SP1_Q6	0.107397	0.946126	0.998979	0.58575	4126	26
GO_RESPONSE_TO_RADIATION	0.116841	0.947309	0.998979	0.583015	4206	21
ZHANG_BREAST_CANCER_PROGENITORS_UP	-0.104232	0.949365	0.998979	-0.558952	5380	29
GO_SECRETORY_VESICLE	-0.127689	0.949458	0.998979	-0.566014	5259	18
GSE17721_POLYIC_VS_PAM3CSK4_2H_BMDC_UP	0.135189	0.94952	0.998979	0.578866	4250	15
GSE22886_NAIVE_CD4_TCELL_VS_NEUTROPHIL_UP	-0.131474	0.949543	0.998979	-0.553811	5193	16
GO_MITOCHONDRION	-0.0750037	0.94996	0.998979	-0.57295	5884	80
GO_SECRETION_BY_CELL	-0.110432	0.950239	0.998979	-0.558842	5365	25
GSE41867_DAY15_EFFECTOR_VS_DAY30_EXHAUSTED_CD8_TCELL_LCMV_CLONE13_DN	0.130505	0.950353	0.998979	0.576836	4306	16
GSE17721_CTRL_VS_GARDIQUIMOD_2H_BMDC_DN	-0.127197	0.950361	0.998979	-0.563832	5264	18
GSE43955_TGFB_IL6_VS_TGFB_IL6_IL23_TH17_ACT_CD4_TCELL_52H_UP	0.124888	0.951986	0.99933	0.565603	4242	17
GSE23568_CTRL_VS_ID3_TRANSDUCED_CD8_TCELL_UP	0.124231	0.953107	0.99933	0.562627	4247	17
GSE37534_UNTREATED_VS_GW1929_TREATED_CD4_TCELL_PPARG1_AND_FOXP3_TRASDUCED_DN	0.122343	0.95316	0.99933	0.570468	4252	18
GO_ACTIVATION_OF_IMMUNE_RESPONSE	-0.129865	0.953382	0.99933	-0.547035	5214	16
GO_WOUND_HEALING	0.129638	0.954104	0.99933	0.573001	4323	16
GSE36392_TYPE_2_MYELOID_VS_MAC_IL25_TREATED_LUNG_DN	-0.12949	0.954662	0.99933	-0.545455	5221	16
GSE12845_NAIVE_VS_PRE_GC_TONSIL_BCELL_DN	-0.127828	0.955996	0.99933	-0.553801	5300	17
HNF4ALPHA_Q6	0.123142	0.956697	0.99933	0.557695	4263	17
GO_UBIQUITIN_LIGASE_COMPLEX	-0.124072	0.958845	0.99933	-0.549981	5311	18
MEF2_Q6_01	0.12179	0.960063	0.99933	0.551571	4278	17
MOOTHA_MITOCHONDRIA	-0.120478	0.960339	0.99933	-0.545112	5326	19
GO_ANATOMICAL_STRUCTURE_FORMATION_INVOLVED_IN_MORPHOGENESIS	-0.092817	0.960606	0.99933	-0.545315	5583	37
GSE35685_CD34POS_CD38NEG_VS_CD34POS_CD10NEG_CD62LPOS_BONE_MARROW_DN	0.111655	0.961045	0.99933	0.55714	4267	21
GO_CELLULAR_CHEMICAL_HOMEOSTASIS	-0.107346	0.961218	0.99933	-0.543223	5427	25
HAMAI_APOPTOSIS_VIA_TRAIL_UP	0.111045	0.961495	0.99933	0.554093	4269	21
GSE7548_NAIVE_VS_DAY28_PCC_IMMUNIZATION_CD4_TCELL_UP	-0.126585	0.96234	0.99933	-0.533217	5263	16
GO_REGULATION_OF_DEFENSE_RESPONSE	-0.0918641	0.963186	0.99933	-0.539716	5598	37
GO_ORGANIC_ACID_METABOLIC_PROCESS	-0.0915942	0.964046	0.99933	-0.53813	5603	37
MODULE_197	-0.125896	0.964168	0.99933	-0.530312	5273	16
GSE21360_PRIMARY_VS_QUATERNARY_MEMORY_CD8_TCELL_DN	0.115469	0.964534	0.99933	0.551311	4296	19
GO_POSITIVE_REGULATION_OF_IMMUNE_RESPONSE	-0.11482	0.965714	0.99933	-0.532247	5407	20
GSE40277_GATA1_AND_SATB1_TRANSDUCED_VS_CTRL_CD4_TCELL_DN	0.12951	0.965825	0.99933	0.554548	4323	15
GSE24726_WT_VS_E2_2_KO_PDC_DAY4_POST_DELETION_UP	0.129034	0.966272	0.99933	0.552512	4325	15
MODULE_94	-0.112825	0.967812	0.99933	-0.532228	5381	21
GSE3720_VD1_VS_VD2_GAMMADELTA_TCELL_WITH_PMA_STIM_DN	0.116018	0.967952	0.99933	0.540976	4318	18
GSE24634_NAIVE_CD4_TCELL_VS_DAY5_IL4_CONV_TREG_DN	-0.124084	0.968556	0.99933	-0.522681	5297	16
GSE46606_UNSTIM_VS_CD40L_IL2_IL5_1DAY_STIMULATED_IRF4MID_SORTED_BCELL_UP	0.127321	0.969623	0.99933	0.545175	4340	15
DELACROIX_RAR_BOUND_ES	0.108225	0.970052	0.99933	0.540024	4307	21
RICKMAN_METASTASIS_UP	0.107667	0.970952	0.99933	0.537239	4311	21
GSE7831_1H_VS_4H_CPG_STIM_PDC_UP	-0.120841	0.971686	0.99933	-0.523533	5387	17
MORF_RAN	-0.125535	0.971765	0.99933	-0.516494	5368	15
Arloth_DST_DN	-0.0641917	0.972003	0.99933	-0.537039	6144	111
GSE5589_UNSTIM_VS_45MIN_LPS_AND_IL6_STIM_MACROPHAGE_DN	0.112903	0.972166	0.99933	0.53906	4330	19
GSE5589_LPS_VS_LPS_AND_IL10_STIM_IL6_KO_MACROPHAGE_180MIN_DN	-0.114577	0.972598	0.99933	-0.51841	5394	19
GO_REGULATION_OF_CELL_GROWTH	0.120572	0.972639	0.99933	0.53293	4407	16
GO_EXOCYTOSIS	-0.124668	0.973575	0.99933	-0.512928	5378	15
LIAO_METASTASIS	0.0937357	0.974815	0.99933	0.527198	4218	28
RCGCANGCGY_NRF1_Q6	-0.0715221	0.975949	0.99933	-0.516629	5964	67
RUTELLA_RESPONSE_TO_HGF_UP	0.103898	0.976022	0.99933	0.526904	4273	22
TFIIA_Q6	-0.120206	0.976417	0.99933	-0.506348	5340	16
WGTTNNNNNAAA_UNKNOWN	0.0968157	0.977075	0.99933	0.528039	4261	26
GSE9037_CTRL_VS_LPS_1H_STIM_IRAK4_KO_BMDM_UP	-0.123204	0.977919	0.99933	-0.506902	5402	15
FEVR_CTNNB1_TARGETS_DN	0.0993151	0.978291	0.99933	0.525561	4280	24
YY1_02	0.108565	0.978873	0.99933	0.527677	4308	20
CATTGTYY_SOX9_B1	0.109492	0.979606	0.99933	0.510546	4370	18
USF_01	0.109463	0.979606	0.99933	0.51041	4370	18
GSE16385_IFNG_TNF_VS_UNSTIM_MACROPHAGE_ROSIGLITAZONE_TREATED_DN	0.122016	0.979897	0.99933	0.52246	4386	15
GSE25677_MPL_VS_R848_STIM_BCELL_DN	-0.121308	0.980271	0.99933	-0.4991	5415	15
PATIL_LIVER_CANCER	-0.0770839	0.980343	0.99933	-0.487485	5834	45
TAATTA_CHX10_01	-0.0877836	0.981057	0.99933	-0.494328	5644	33
GARY_CD5_TARGETS_UP	-0.088232	0.982062	0.99933	-0.49164	5638	32
GSE21360_PRIMARY_VS_TERTIARY_MEMORY_CD8_TCELL_UP	-0.119544	0.982443	0.99933	-0.491844	5427	15
GSE13484_UNSTIM_VS_YF17D_VACCINE_STIM_PBMC_UP	0.106533	0.982508	0.99933	0.5178	4324	20
GO_STRUCTURAL_MOLECULE_ACTIVITY	-0.114889	0.982687	0.99933	-0.497747	5448	17
GO_PROTEIN_KINASE_ACTIVITY	-0.0816178	0.982747	0.99933	-0.493435	5752	40
GSE22103_UNSTIM_VS_LPS_STIM_NEUTROPHIL_UP	-0.11881	0.982986	0.99933	-0.488825	5430	15
GRUETZMANN_PANCREATIC_CANCER_UP	-0.108575	0.983234	0.99933	-0.491254	5453	19
GO_RESPONSE_TO_OXYGEN_LEVELS	0.112066	0.984113	0.99933	0.495334	4459	16
GO_SIGNAL_TRANSDUCTION_BY_PROTEIN_PHOSPHORYLATION	-0.096275	0.984239	0.99933	-0.487199	5557	25
GO_CENTRAL_NERVOUS_SYSTEM_DEVELOPMENT	0.0680402	0.984435	0.99933	0.50135	3857	56
GO_RESPONSE_TO_HORMONE	-0.0806487	0.984455	0.99933	-0.487577	5762	40
RREB1_01	-0.113857	0.984671	0.99933	-0.493276	5459	17
SP1_01	0.104119	0.98478	0.99933	0.506066	4334	20
E4F1_Q6	0.106525	0.984984	0.99933	0.49671	4394	18
YOSHIMURA_MAPK8_TARGETS_DN	0.0890654	0.985906	0.99933	0.500931	4266	28
OISHI_CHOLANGIOMA_STEM_CELL_LIKE_UP	0.0986379	0.986298	0.99933	0.500227	4318	22
GO_REGULATION_OF_CHROMOSOME_ORGANIZATION	-0.108884	0.987545	0.99933	-0.482653	5470	18
GO_POSITIVE_REGULATION_OF_IMMUNE_SYSTEM_PROCESS	-0.0832505	0.987893	0.99933	-0.473746	5711	34
GO_EPITHELIUM_DEVELOPMENT	-0.0853205	0.988287	0.99933	-0.46392	5652	30
GO_MONOCARBOXYLIC_ACID_METABOLIC_PROCESS	-0.101777	0.988851	0.99933	-0.480111	5498	21
TGACATY_UNKNOWN	0.0963855	0.989267	0.99933	0.488804	4331	22
HEDENFALK_BREAST_CANCER_BRCA1_VS_BRCA2	0.112732	0.990172	0.99933	0.482707	4432	15
GO_ENVELOPE	-0.0736951	0.990373	0.99933	-0.461516	5863	44
GO_REGULATION_OF_HORMONE_LEVELS	0.111758	0.991065	0.99933	0.478536	4436	15
TGACAGNY_MEIS1_01	-0.0683067	0.992599	0.99933	-0.454437	6034	52
GO_CELL_DIVISION	-0.0940294	0.992702	0.99933	-0.459442	5576	23
GSE46606_IRF4HIGH_VS_WT_CD40L_IL2_IL5_DAY3_STIMULATED_BCELL_UP	-0.105449	0.992786	0.99933	-0.45685	5504	17
NKX61_01	-0.100189	0.992969	0.99933	-0.45331	5507	19
YTATTTTNR_MEF2_02	0.0810435	0.993695	0.99933	0.468025	4254	30
AGCACTT_MIR93_MIR302A_MIR302B_MIR302C_MIR302D_MIR372_MIR373_MIR520E_MIR520A_MIR526B_MIR520B_MIR520C_MIR520D	0.101224	0.994391	0.99933	0.458429	4431	17
GO_PROTEIN_MODIFICATION_BY_SMALL_PROTEIN_CONJUGATION_OR_REMOVAL	-0.0605518	0.994764	0.99933	-0.437387	6079	67
GO_ENZYME_REGULATOR_ACTIVITY	-0.0614101	0.995893	0.99933	-0.423061	6061	58
GSE29164_CD8_TCELL_VS_CD8_TCELL_AND_IL12_TREATED_MELANOMA_DAY7_UP	0.107589	0.995979	0.99933	0.460687	4458	15
GO_HEAD_DEVELOPMENT	-0.0659873	0.995986	0.99933	-0.424132	5954	47
TOYOTA_TARGETS_OF_MIR34B_AND_MIR34C	-0.0897626	0.996071	0.99933	-0.416094	5577	20
AML_Q6	0.106344	0.996203	0.99933	0.455352	4459	15
CREIGHTON_ENDOCRINE_THERAPY_RESISTANCE_1	0.0764786	0.996263	0.99933	0.441663	4265	30
WAMUNYOKOLI_OVARIAN_CANCER_LMP_UP	0.105619	0.996426	0.99933	0.452249	4460	15
ONDER_CDH1_TARGETS_2_DN	0.0962564	0.997308	0.99933	0.435933	4444	17
SP1_Q4_01	-0.0857909	0.99733	0.99933	-0.419187	5602	23
MORF_RAD23A	-0.0788333	0.997874	0.99933	-0.411592	5632	27
GSE3982_NEUTROPHIL_VS_BASOPHIL_DN	0.102826	0.99799	0.99933	0.440291	4467	15
DURCHDEWALD_SKIN_CARCINOGENESIS_DN	-0.0809833	0.998755	0.99933	-0.390195	5615	22
GO_RESPONSE_TO_BIOTIC_STIMULUS	-0.0641483	0.998964	0.99933	-0.372766	5785	36
CAMP_UP.V1_DN	0.093834	0.99933	0.99933	0.401787	4473	15
