# Supplementary material for: Genome-wide translational profiling of amygdala Crh-expressing neurons reveals role for CREB in fear extinction learning
Source: Nat Commun. 2020 Oct 14;11:5180. doi: 10.1038/s41467-020-18985-6 (PMC7560654; doi:10.1038/s41467-020-18985-6)
Supplement: Supplementary file 7 — Supplementary Data 4 [file 41467_2020_18985_MOESM7_ESM.xlsx]

## Sheet: Sheet1
pathway	ES	p-value	FDR-adjusted p-value	NES	nMoreExtreme	size
DEX_no_ptsd_50_DN	-0.206345	0.000124891	0.00848176	-2.24457	0	1543
DEX_ptsd_50_DN	-0.194464	0.000125063	0.00848176	-2.11595	0	1497
DEX_ptsd_5_DN	-0.221962	0.000126279	0.00848176	-2.41084	0	1408
DEX_no_ptsd_5_DN	-0.200016	0.000130804	0.00848176	-2.10111	0	777
GGGCGGR_SP1_Q6	-0.173578	0.000133672	0.00848176	-1.79406	0	651
GO_RNA_BINDING	-0.265691	0.000135925	0.00848176	-2.70051	0	567
PUJANA_BRCA1_PCC_NETWORK	-0.220194	0.000138773	0.00848176	-2.17539	0	455
GO_POLY_A_RNA_BINDING	-0.291097	0.00013887	0.00848176	-2.8876	0	472
DIAZ_CHRONIC_MEYLOGENOUS_LEUKEMIA_UP	-0.28796	0.000141223	0.00848176	-2.81872	0	432
BLALOCK_ALZHEIMERS_DISEASE_DN	-0.226503	0.000141243	0.00848176	-2.20883	0	419
GO_RIBONUCLEOTIDE_BINDING	-0.306771	0.000142126	0.00848176	-2.97572	0	406
GO_CYTOSKELETON	-0.200437	0.000145222	0.00848176	-1.89967	0	354
SCGGAAGY_ELK1_02	-0.208446	0.000145624	0.00848176	-1.95951	0	334
GO_MACROMOLECULAR_COMPLEX_ASSEMBLY	-0.209061	0.000145666	0.00848176	-1.96452	0	333
GO_ADENYL_NUCLEOTIDE_BINDING	-0.314155	0.000146156	0.00848176	-2.92977	0	315
DODD_NASOPHARYNGEAL_CARCINOMA_DN	-0.199271	0.00014622	0.00848176	-1.85162	0	308
GO_RNA_PROCESSING	-0.22265	0.00014622	0.00848176	-2.07535	0	316
GO_MACROMOLECULAR_COMPLEX_BINDING	-0.255741	0.000146692	0.00848176	-2.36907	0	299
KIM_ALL_DISORDERS_OLIGODENDROCYTE_NUMBER_CORR_UP	-0.222622	0.000146692	0.00848176	-2.06227	0	299
GO_SMALL_MOLECULE_METABOLIC_PROCESS	-0.22879	0.000146714	0.00848176	-2.1186	0	296
KIM_BIPOLAR_DISORDER_OLIGODENDROCYTE_DENSITY_CORR_UP	-0.244792	0.000147885	0.00848176	-2.2424	0	279
KRIGE_RESPONSE_TO_TOSEDOSTAT_24HR_DN	-0.211619	0.000150966	0.00848176	-1.88911	0	243
PUJANA_CHEK2_PCC_NETWORK	-0.252447	0.000151999	0.00848176	-2.2482	0	241
GO_NUCLEOLUS	-0.226526	0.000152532	0.00848176	-2.00783	0	236
KIM_ALL_DISORDERS_CALB1_CORR_UP	-0.432988	0.000152532	0.00848176	-3.81267	0	225
LEE_BMP2_TARGETS_DN	-0.334176	0.000152555	0.00848176	-2.9553	0	231
GO_IDENTICAL_PROTEIN_BINDING	-0.241126	0.000152579	0.00848176	-2.11901	0	222
GO_MICROTUBULE_CYTOSKELETON	-0.219319	0.000152835	0.00848176	-1.93593	0	229
GO_HYDROLASE_ACTIVITY_ACTING_ON_ACID_ANHYDRIDES	-0.33238	0.000154036	0.00848176	-2.85983	0	199
GO_NUCLEOPLASM_PART	-0.256692	0.000154226	0.00848176	-2.20566	0	197
CAIRO_HEPATOBLASTOMA_CLASSES_UP	-0.291438	0.000154751	0.00848176	-2.46841	0	184
CASORELLI_ACUTE_PROMYELOCYTIC_LEUKEMIA_DN	-0.410155	0.000155328	0.00848176	-3.49631	0	192
MGGAAGTG_GABP_B	-0.257422	0.000155521	0.00848176	-2.15167	0	172
GO_CHROMOSOME	-0.300357	0.000155812	0.00848176	-2.5508	0	188
GO_PROTEIN_COMPLEX_BINDING	-0.255129	0.000155933	0.00848176	-2.1674	0	189
SPIELMAN_LYMPHOBLAST_EUROPEAN_VS_ASIAN_DN	-0.237852	0.000155933	0.00848176	-1.98306	0	170
FLECHNER_BIOPSY_KIDNEY_TRANSPLANT_OK_VS_DONOR_UP	-0.263392	0.000156715	0.00848176	-2.19177	0	169
FISCHER_DREAM_TARGETS	-0.280901	0.000156764	0.00848176	-2.32534	0	164
GTGACGY_E4F1_Q6	-0.267104	0.000156838	0.00848176	-2.213	0	165
GO_RESPONSE_TO_NITROGEN_COMPOUND	-0.24922	0.000156863	0.00848176	-2.05832	0	163
RODRIGUES_THYROID_CARCINOMA_ANAPLASTIC_UP	-0.259453	0.000156887	0.00848176	-2.13365	0	159
GO_MRNA_PROCESSING	-0.409041	0.000156937	0.00848176	-3.36694	0	160
GO_ORGANIC_ACID_METABOLIC_PROCESS	-0.33172	0.000157505	0.00848176	-2.71888	0	156
GO_NEGATIVE_REGULATION_OF_CELLULAR_COMPONENT_ORGANIZATION	-0.260254	0.000157853	0.00848176	-2.10885	0	149
FLECHNER_BIOPSY_KIDNEY_TRANSPLANT_REJECTED_VS_OK_DN	-0.276948	0.000158128	0.00848176	-2.23432	0	145
BERENJENO_TRANSFORMED_BY_RHOA_UP	-0.310145	0.000158428	0.00848176	-2.45424	0	133
GO_RNA_SPLICING	-0.399526	0.000158504	0.00848176	-3.20826	0	142
GO_POSTTRANSCRIPTIONAL_REGULATION_OF_GENE_EXPRESSION	-0.249241	0.000158579	0.00848176	-2.01008	0	146
MORF_RAD23A	-0.34693	0.000159439	0.00848176	-2.73821	0	132
BENPORATH_CYCLING_GENES	-0.257007	0.000159847	0.00848176	-1.97023	0	117
GO_RNA_SPLICING_VIA_TRANSESTERIFICATION_REACTIONS	-0.412081	0.000159847	0.00848176	-3.15903	0	117
GO_NUCLEOBASE_CONTAINING_SMALL_MOLECULE_METABOLIC_PROCESS	-0.25499	0.000159872	0.00848176	-1.97848	0	123
BORCZUK_MALIGNANT_MESOTHELIOMA_UP	-0.282509	0.000159949	0.00848176	-2.10142	0	103
MORF_HDAC1	-0.28712	0.000159949	0.00848176	-2.13572	0	103
MORF_GNB1	-0.289248	0.000160154	0.00848176	-2.20548	0	115
MORF_HDAC2	-0.377106	0.000160256	0.00848176	-2.79517	0	102
MODULE_98	-0.316514	0.000160282	0.00848176	-2.40944	0	114
GO_DNA_METABOLIC_PROCESS	-0.312199	0.000160488	0.00848176	-2.43108	0	126
FEVR_CTNNB1_TARGETS_DN	-0.269486	0.000160514	0.00848176	-2.09584	0	125
GARY_CD5_TARGETS_DN	-0.277684	0.000160591	0.00848176	-2.13661	0	120
MOHANKUMAR_HOXA1_TARGETS_UP	-0.336919	0.000160668	0.00848176	-2.53717	0	109
MORF_CSNK2B	-0.366091	0.000160668	0.00848176	-2.75684	0	109
MORF_DEK	-0.354827	0.000160668	0.00848176	-2.67202	0	109
MORF_SOD1	-0.382866	0.000160746	0.00848176	-2.89546	0	111
GO_ATPASE_ACTIVITY	-0.388396	0.000160849	0.00848176	-2.85033	0	98
GO_SUPRAMOLECULAR_FIBER	-0.270838	0.000160875	0.00848176	-2.11438	0	127
GO_NUCLEAR_CHROMOSOME	-0.305859	0.000161212	0.00848176	-2.31663	0	112
PENG_GLUTAMINE_DEPRIVATION_DN	-0.47101	0.000161212	0.00848176	-3.56751	0	112
GO_NUCLEAR_BODY	-0.357736	0.000161238	0.00848176	-2.68474	0	108
HALLMARK_MYC_TARGETS_V1	-0.332583	0.000161238	0.00848176	-2.42637	0	96
MORF_BUB3	-0.430102	0.000161238	0.00848176	-3.22784	0	108
MORF_EIF3S2	-0.369345	0.000161238	0.00848176	-2.69457	0	96
GO_LIGASE_ACTIVITY	-0.305743	0.000161421	0.00848176	-2.30509	0	110
GO_CHROMATIN	-0.305144	0.000161786	0.00848176	-2.20439	0	93
GO_MICROTUBULE	-0.30052	0.000161786	0.00848176	-2.17098	0	93
GRADE_COLON_AND_RECTAL_CANCER_UP	-0.344408	0.000162338	0.00848176	-2.44641	0	87
GO_GOLGI_VESICLE_TRANSPORT	-0.321969	0.000162707	0.00848176	-2.29204	0	88
GO_GLYCOSYL_COMPOUND_METABOLIC_PROCESS	-0.289976	0.000162999	0.00848176	-2.05154	0	86
MORF_DDB1	-0.311939	0.000163292	0.00848176	-2.22442	0	89
MODULE_198	-0.325142	0.000163399	0.00848176	-2.32247	0	90
MORF_XRCC5	-0.34105	0.000163399	0.00848176	-2.4361	0	90
GO_SPLICEOSOMAL_COMPLEX	-0.395318	0.000163747	0.00848176	-2.78093	0	84
PENG_RAPAMYCIN_RESPONSE_DN	-0.419133	0.000164015	0.00848176	-2.93154	0	82
MORF_AATF	-0.411923	0.000164366	0.00848176	-2.88741	0	83
TARTE_PLASMA_CELL_VS_PLASMABLAST_DN	-0.344858	0.000164366	0.00848176	-2.41731	0	83
GO_DNA_REPAIR	-0.343116	0.00016469	0.00848176	-2.35895	0	77
MUELLER_PLURINET	-0.355117	0.00016469	0.00848176	-2.44146	0	77
BENPORATH_ES_1	-0.361229	0.000164718	0.00848176	-2.50582	0	80
MORF_AP2M1	-0.315799	0.000164718	0.00848176	-2.19068	0	80
MORF_RAD21	-0.364727	0.000164718	0.00848176	-2.53009	0	80
GO_COFACTOR_METABOLIC_PROCESS	-0.321216	0.000164962	0.00848176	-2.2191	0	79
GO_SMALL_MOLECULE_BIOSYNTHETIC_PROCESS	-0.345659	0.000164962	0.00848176	-2.38795	0	79
MORF_DAP3	-0.330004	0.000164962	0.00848176	-2.27981	0	79
MORF_SKP1A	-0.316934	0.000164962	0.00848176	-2.18951	0	79
GO_MYELIN_SHEATH	-0.510554	0.000164989	0.00848176	-3.49499	0	76
BLUM_RESPONSE_TO_SALIRASIB_DN	-0.3689	0.000165371	0.00848176	-2.53713	0	78
MORF_G22P1	-0.391482	0.000165371	0.00848176	-2.69244	0	78
MODULE_17	-0.374316	0.000165399	0.00848176	-2.6025	0	81
MORF_PRKDC	-0.371054	0.000165563	0.00848176	-2.50193	0	72
GO_NUCLEAR_SPECK	-0.429063	0.000165865	0.00848176	-2.8804	0	71
GO_ATPASE_ACTIVITY_COUPLED	-0.430962	0.000166251	0.00848176	-2.88124	0	70
GO_CELLULAR_AMINO_ACID_METABOLIC_PROCESS	-0.394558	0.000166251	0.00848176	-2.63785	0	70
MODULE_252	-0.354071	0.000166251	0.00848176	-2.36717	0	70
MORF_HAT1	-0.420637	0.000166251	0.00848176	-2.81221	0	70
GO_REGULATION_OF_CHROMOSOME_ORGANIZATION	-0.369616	0.000166889	0.00848176	-2.44496	0	68
GSE1460_INTRATHYMIC_T_PROGENITOR_VS_NAIVE_CD4_TCELL_CORD_BLOOD_UP	-0.396719	0.000166889	0.00848176	-2.62424	0	68
MORF_RAD23B	-0.389157	0.000166889	0.00848176	-2.57422	0	68
KEGG_SPLICEOSOME	-0.469504	0.00016728	0.00848176	-3.07674	0	66
MODULE_15	-0.392526	0.00016728	0.00848176	-2.57229	0	66
GO_COENZYME_METABOLIC_PROCESS	-0.362361	0.000168067	0.00848176	-2.3635	0	65
GO_SMALL_MOLECULE_CATABOLIC_PROCESS	-0.346692	0.000168067	0.00848176	-2.2613	0	65
GSE44649_NAIVE_VS_ACTIVATED_CD8_TCELL_MIR155_KO_UP	-0.383207	0.000168067	0.00848176	-2.49947	0	65
MORF_CTBP1	-0.356776	0.000168067	0.00848176	-2.32707	0	65
MORF_FBL	-0.468243	0.000168209	0.00848176	-3.01679	0	62
MORF_PPP1CC	-0.398964	0.000168209	0.00848176	-2.57043	0	62
GSE43863_TH1_VS_TFH_MEMORY_CD4_TCELL_UP	-0.373783	0.000168606	0.00848176	-2.3842	0	60
GSE22886_UNSTIM_VS_IL2_STIM_NKCELL_DN	-0.394433	0.000168947	0.00848176	-2.52404	0	61
GSE23321_CD8_STEM_CELL_MEMORY_VS_EFFECTOR_MEMORY_CD8_TCELL_DN	-0.380411	0.000168947	0.00848176	-2.41428	0	59
GSE36476_CTRL_VS_TSST_ACT_16H_MEMORY_CD4_TCELL_OLD_DN	-0.426087	0.000168947	0.00848176	-2.70416	0	59
GSE6674_ANTI_IGM_VS_ANTI_IGM_AND_CPG_STIM_BCELL_DN	-0.392826	0.000168947	0.00848176	-2.51375	0	61
GSE7509_UNSTIM_VS_TNFA_IL1B_IL6_PGE_STIM_DC_UP	-0.358814	0.000168947	0.00848176	-2.27722	0	59
REACTOME_MRNA_PROCESSING	-0.428742	0.000168947	0.00848176	-2.72101	0	59
FOURNIER_ACINAR_DEVELOPMENT_LATE_2	-0.353028	0.000169176	0.00848176	-2.27963	0	63
LEI_MYB_TARGETS	-0.405148	0.000169176	0.00848176	-2.61619	0	63
MORF_PPP2CA	-0.394264	0.000169176	0.00848176	-2.54591	0	63
GSE37301_LYMPHOID_PRIMED_MPP_VS_RAG2_KO_NK_CELL_UP	-0.347872	0.000169348	0.00848176	-2.25706	0	64
PENG_LEUCINE_DEPRIVATION_DN	-0.522566	0.000169348	0.00848176	-3.3905	0	64
TTCYRGAA_UNKNOWN	-0.35103	0.000169348	0.00848176	-2.27755	0	64
REACTOME_PROCESSING_OF_CAPPED_INTRON_CONTAINING_PRE_MRNA	-0.425578	0.000169578	0.00848176	-2.65777	0	56
GSE14415_TCONV_VS_FOXP3_KO_INDUCED_TREG_UP	-0.372167	0.00016975	0.00848176	-2.33385	0	57
GSE43955_10H_VS_60H_ACT_CD4_TCELL_UP	-0.365075	0.00016975	0.00848176	-2.28938	0	57
GSE6092_UNSTIM_VS_IFNG_STIM_ENDOTHELIAL_CELL_UP	-0.370122	0.000170068	0.00848176	-2.33041	0	58
GSE9006_TYPE_1_DIABETES_AT_DX_VS_1MONTH_POST_DX_PBMC_UP	-0.427459	0.000170068	0.00848176	-2.69142	0	58
KIM_ALL_DISORDERS_DURATION_CORR_DN	-0.366276	0.000170068	0.00848176	-2.30619	0	58
SCHLOSSER_MYC_TARGETS_REPRESSED_BY_SERUM	-0.361779	0.000170068	0.00848176	-2.27787	0	58
GSE24634_NAIVE_CD4_TCELL_VS_DAY5_IL4_CONV_TREG_DN	-0.408626	0.000170707	0.00848176	-2.51713	0	54
GSE2770_UNTREATED_VS_ACT_CD4_TCELL_2H_DN	-0.425816	0.000170707	0.00848176	-2.62302	0	54
MORF_EI24	-0.411155	0.000170707	0.00848176	-2.53271	0	54
GO_COFACTOR_BINDING	-0.407507	0.000170794	0.00848176	-2.49439	0	53
GSE9006_TYPE_1_DIABETES_AT_DX_VS_4MONTH_POST_DX_PBMC_UP	-0.45134	0.000170853	0.00848176	-2.71971	0	50
GSE16385_ROSIGLITAZONE_VS_UNTREATED_IFNG_TNF_STIM_MACROPHAGE_DN	-0.392051	0.000170882	0.00848176	-2.42433	0	55
GSE2770_IL12_AND_TGFB_ACT_VS_ACT_CD4_TCELL_48H_DN	-0.389641	0.000170882	0.00848176	-2.40943	0	55
GSE28726_NAIVE_CD4_TCELL_VS_NAIVE_VA24NEG_NKTCELL_UP	-0.412932	0.000171204	0.00848176	-2.49805	0	51
HALLMARK_MTORC1_SIGNALING	-0.461591	0.000171204	0.00848176	-2.79242	0	51
MORF_RFC4	-0.451362	0.000171204	0.00848176	-2.73053	0	51
REACTOME_MRNA_SPLICING	-0.450776	0.000171204	0.00848176	-2.72699	0	51
ZHANG_TLX_TARGETS_60HR_DN	-0.436655	0.000171204	0.00848176	-2.64157	0	51
GSE28726_NAIVE_VS_ACTIVATED_CD4_TCELL_DN	-0.455398	0.000171262	0.00848176	-2.61861	0	43
MORF_RRM1	-0.49821	0.000171262	0.00848176	-2.86478	0	43
GSE14308_TH2_VS_NAIVE_CD4_TCELL_UP	-0.456219	0.000171409	0.00848176	-2.67065	0	46
MORF_DNMT1	-0.466124	0.000171409	0.00848176	-2.72864	0	46
UEDA_PERIFERAL_CLOCK	-0.445388	0.000171409	0.00848176	-2.60725	0	46
GSE20715_0H_VS_48H_OZONE_LUNG_DN	-0.460559	0.000171438	0.00848176	-2.66375	0	44
TTCNRGNNNNTTC_HSF_Q6	-0.45754	0.000171438	0.00848176	-2.64629	0	44
MORF_PCNA	-0.493193	0.000173762	0.00848176	-2.54775	0	31
MORF_CUL1	-0.478624	0.000173792	0.00848176	-2.65323	0	39
GNF2_APEX1	-0.524382	0.000174064	0.00848176	-2.86114	0	37
GNF2_PA2G4	-0.482002	0.000174064	0.00848176	-2.51793	0	32
GO_HEAT_SHOCK_PROTEIN_BINDING	-0.50749	0.000174064	0.00848176	-2.65108	0	32
MORF_RAD54L	-0.523056	0.000174064	0.00848176	-2.85391	0	37
GNF2_XRCC5	-0.481367	0.000174246	0.00848176	-2.60022	0	36
GO_HELICASE_ACTIVITY	-0.48773	0.000174246	0.00848176	-2.63459	0	36
GCM_DDX5	-0.541066	0.000174795	0.00848176	-2.76088	0	30
GO_PURINE_NTP_DEPENDENT_HELICASE_ACTIVITY	-0.480118	0.000174795	0.00848176	-2.44988	0	30
GSE22025_UNTREATED_VS_TGFB1_TREATED_CD4_TCELL_UP	-0.470552	0.000174795	0.00848176	-2.40107	0	30
MORF_SMC1L1	-0.585709	0.000174948	0.00848176	-2.9588	0	29
MORF_FEN1	-0.568726	0.000176616	0.00848176	-2.75679	0	26
MORF_UNG	-0.595525	0.000176616	0.00848176	-2.88669	0	26
GO_RNA_HELICASE_ACTIVITY	-0.544559	0.000176678	0.00848176	-2.60214	0	25
GO_NUCLEOSIDE_DIPHOSPHATE_METABOLIC_PROCESS	-0.55765	0.00017696	0.00848176	-2.6319	0	24
GO_DOUBLE_STRANDED_RNA_BINDING	-0.545922	0.000177715	0.00848176	-2.49213	0	22
KEGG_GLYCOLYSIS_GLUCONEOGENESIS	-0.632138	0.000177715	0.00848176	-2.88571	0	22
MORF_ESPL1	-0.598017	0.000177715	0.00848176	-2.72995	0	22
GO_NAD_METABOLIC_PROCESS	-0.644404	0.000177999	0.00848176	-2.89173	0	21
GO_PYRUVATE_METABOLIC_PROCESS	-0.655998	0.000177999	0.00848176	-2.94376	0	21
MORF_GMPS	-0.542608	0.000177999	0.00848176	-2.43493	0	21
GNF2_DEK	-0.578607	0.000178317	0.00848176	-2.68617	0	23
GO_RETROGRADE_VESICLE_MEDIATED_TRANSPORT_GOLGI_TO_ER	-0.578031	0.000178317	0.00848176	-2.6835	0	23
GO_RIBONUCLEOSIDE_DIPHOSPHATE_METABOLIC_PROCESS	-0.573761	0.000178317	0.00848176	-2.66368	0	23
MENSSEN_MYC_TARGETS	-0.538361	0.000178317	0.00848176	-2.49933	0	23
MORF_MSH2	-0.590067	0.000178317	0.00848176	-2.73938	0	23
GO_CELLULAR_AMINO_ACID_BIOSYNTHETIC_PROCESS	-0.606079	0.000179791	0.00848176	-2.66701	0	20
SHIPP_DLBCL_VS_FOLLICULAR_LYMPHOMA_UP	-0.665972	0.000179791	0.00848176	-2.93057	0	20
GNF2_RRM1	-0.638012	0.00018044	0.00848176	-2.70999	0	18
GO_AMINO_ACID_ACTIVATION	-0.610393	0.00018044	0.00848176	-2.59268	0	18
GO_NADH_METABOLIC_PROCESS	-0.675611	0.00018044	0.00848176	-2.8697	0	18
KEGG_AMINOACYL_TRNA_BIOSYNTHESIS	-0.588864	0.00018044	0.00848176	-2.50123	0	18
GNF2_MCM5	-0.583231	0.000180963	0.00848176	-2.51774	0	19
GO_LIGASE_ACTIVITY_FORMING_CARBON_OXYGEN_BONDS	-0.647956	0.000182249	0.00848176	-2.62734	0	16
GO_NUCLEOTIDE_PHOSPHORYLATION	-0.668096	0.000182249	0.00848176	-2.70901	0	16
MORF_BUB1B	-0.615419	0.000182249	0.00848176	-2.49541	0	16
GO_ADP_METABOLIC_PROCESS	-0.737742	0.000182282	0.00848176	-2.91851	0	15
GO_HEXOSE_CATABOLIC_PROCESS	-0.627259	0.000182282	0.00848176	-2.48144	0	15
MODULE_306	-0.628673	0.000182282	0.00848176	-2.48703	0	15
POMEROY_MEDULLOBLASTOMA_DESMOPLASIC_VS_CLASSIC_DN	0.63185	0.000221484	0.00922299	2.67867	0	16
BILANGES_SERUM_RESPONSE_TRANSLATION	0.523624	0.000229832	0.00922299	2.61226	0	24
GNF2_GLTSCR2	0.599156	0.000230415	0.00922299	3.07981	0	26
MODULE_29	0.654178	0.000230415	0.00922299	3.36263	0	26
GO_RRNA_BINDING	0.483071	0.000230787	0.00922299	2.51846	0	27
MORF_JUND	0.438406	0.000234742	0.00922299	2.6008	0	38
TIEN_INTESTINE_PROBIOTICS_6HR_UP	0.436238	0.000234742	0.00922299	2.58794	0	38
REACTOME_FORMATION_OF_THE_TERNARY_COMPLEX_AND_SUBSEQUENTLY_THE_43S_COMPLEX	0.525722	0.000234907	0.00922299	3.09396	0	37
CHNG_MULTIPLE_MYELOMA_HYPERPLOID_UP	0.499474	0.000235183	0.00922299	2.81364	0	33
GNF2_TPT1	0.710945	0.000235183	0.00922299	4.0049	0	33
GO_CYTOSOLIC_SMALL_RIBOSOMAL_SUBUNIT	0.612774	0.000235183	0.00922299	3.45188	0	33
YAMASHITA_LIVER_CANCER_WITH_EPCAM_UP	0.469922	0.00023546	0.00922299	2.59422	0	31
GNF2_ST13	0.531261	0.000235682	0.00922299	3.24574	0	41
GO_SMALL_RIBOSOMAL_SUBUNIT	0.542943	0.000235682	0.00922299	3.31712	0	41
REACTOME_ACTIVATION_OF_THE_MRNA_UPON_BINDING_OF_THE_CAP_BINDING_COMPLEX_AND_EIFS_AND_SUBSEQUENT_BINDING_TO_43S	0.475476	0.000235682	0.00922299	2.90492	0	41
GO_CYTOSOLIC_LARGE_RIBOSOMAL_SUBUNIT	0.608601	0.000235738	0.00922299	3.6827	0	40
GSE2124_CTRL_VS_LYMPHOTOXIN_BETA_TREATED_MLN_UP	0.522569	0.000236967	0.00922299	3.00438	0	35
GSE21927_C26GM_VS_4T1_TUMOR_MONOCYTE_BALBC_DN	0.360638	0.000239808	0.00922299	2.37252	0	52
GCM_TPT1	0.626705	0.000240327	0.00922299	4.10287	0	51
GSE10239_NAIVE_VS_KLRG1INT_EFF_CD8_TCELL_UP	0.433624	0.000240558	0.00922299	2.80303	0	49
BILANGES_SERUM_AND_RAPAMYCIN_SENSITIVE_GENES	0.563432	0.000240848	0.00922299	3.61388	0	48
GO_LARGE_RIBOSOMAL_SUBUNIT	0.498624	0.000241022	0.00922299	3.23949	0	50
GSE25088_WT_VS_STAT6_KO_MACROPHAGE_ROSIGLITAZONE_STIM_UP	0.41468	0.000242307	0.00922299	2.63779	0	47
GSE14000_TRANSLATED_RNA_VS_MRNA_4H_LPS_DC_DN	0.563637	0.000242601	0.00922299	3.85714	0	58
GSE3720_UNSTIM_VS_LPS_STIM_VD2_GAMMADELTA_TCELL_UP	0.409741	0.000242601	0.00922299	2.80399	0	58
GSE42088_UNINF_VS_LEISHMANIA_INF_DC_4H_DN	0.393497	0.000242601	0.00922299	2.69282	0	58
PECE_MAMMARY_STEM_CELL_UP	0.408457	0.00024325	0.00922299	2.77729	0	57
GCM_NPM1	0.363515	0.000244439	0.00922299	2.55438	0	63
GSE22886_NAIVE_TCELL_VS_DC_UP	0.402703	0.000244918	0.00922299	2.79966	0	61
GSE14000_TRANSLATED_RNA_VS_MRNA_16H_LPS_DC_DN	0.591151	0.000248509	0.00922299	4.21084	0	66
GSE3720_UNSTIM_VS_PMA_STIM_VD2_GAMMADELTA_TCELL_UP	0.345731	0.000248509	0.00922299	2.46268	0	66
KEGG_RIBOSOME	0.653388	0.000248509	0.00922299	4.65416	0	66
REACTOME_PEPTIDE_CHAIN_ELONGATION	0.657691	0.000249813	0.00922299	4.74454	0	69
GSE14000_TRANSLATED_RNA_VS_MRNA_DC_DN	0.582904	0.000250815	0.00922299	4.22382	0	70
GSE42088_UNINF_VS_LEISHMANIA_INF_DC_2H_DN	0.369696	0.000250815	0.00922299	2.67887	0	70
REACTOME_INFLUENZA_VIRAL_RNA_TRANSCRIPTION_AND_REPLICATION	0.611859	0.000250815	0.00922299	4.43363	0	70
MORF_TPT1	0.539071	0.000251699	0.00922299	3.9232	0	71
REACTOME_SRP_DEPENDENT_COTRANSLATIONAL_PROTEIN_TARGETING_TO_MEMBRANE	0.629818	0.000251699	0.00922299	4.58363	0	71
GNF2_EIF3S6	0.537908	0.000252781	0.00922299	4.06827	0	81
REACTOME_3_UTR_MEDIATED_TRANSLATIONAL_REGULATION	0.556742	0.000253807	0.00922299	4.17523	0	79
REACTOME_NONSENSE_MEDIATED_DECAY_ENHANCED_BY_THE_EXON_JUNCTION_COMPLEX	0.550732	0.000253807	0.00922299	4.13016	0	79
GO_ESTABLISHMENT_OF_PROTEIN_LOCALIZATION_TO_ENDOPLASMIC_RETICULUM	0.6072	0.000254259	0.00922299	4.43548	0	73
GO_PROTEIN_LOCALIZATION_TO_ENDOPLASMIC_RETICULUM	0.581305	0.000254388	0.00922299	4.37083	0	80
GO_CYTOSOLIC_RIBOSOME	0.573607	0.000254453	0.00922299	4.25723	0	77
REACTOME_INFLUENZA_LIFE_CYCLE	0.547531	0.000254453	0.00922299	4.06369	0	77
GO_MULTI_ORGANISM_METABOLIC_PROCESS	0.514477	0.000255232	0.00922299	3.9108	0	83
GO_NUCLEAR_TRANSCRIBED_MRNA_CATABOLIC_PROCESS_NONSENSE_MEDIATED_DECAY	0.518267	0.000256739	0.00922299	3.94976	0	84
MORF_ACTG1	0.416855	0.00026001	0.00922299	3.26216	0	92
REACTOME_TRANSLATION	0.517246	0.00026001	0.00922299	4.04778	0	92
GO_RIBOSOMAL_SUBUNIT	0.52286	0.000260146	0.00922299	4.07685	0	91
GO_PROTEIN_TARGETING_TO_MEMBRANE	0.53198	0.000260281	0.00922299	4.09292	0	87
GO_TRANSLATIONAL_INITIATION	0.476122	0.000261712	0.00922299	3.73683	0	93
OSMAN_BLADDER_CANCER_DN	0.342179	0.000262674	0.00922299	2.80574	0	110
GSE2405_0H_VS_9H_A_PHAGOCYTOPHILUM_STIM_NEUTROPHIL_DN	0.378676	0.000263158	0.00922299	3.09021	0	108
GSE2405_0H_VS_24H_A_PHAGOCYTOPHILUM_STIM_NEUTROPHIL_UP	0.408792	0.000264201	0.00922299	3.24744	0	98
GSE41978_ID2_KO_VS_ID2_KO_AND_BIM_KO_KLRG1_LOW_EFFECTOR_CD8_TCELL_DN	0.305068	0.000264201	0.00922299	2.42346	0	98
GO_VIRAL_LIFE_CYCLE	0.349286	0.00026455	0.00922299	2.91876	0	119
GO_RIBOSOME	0.433342	0.00026469	0.00922299	3.53773	0	109
GO_RNA_CATABOLIC_PROCESS	0.411734	0.000265041	0.00922299	3.34331	0	107
MORF_NPM1	0.350436	0.000265041	0.00922299	2.84557	0	107
REACTOME_METABOLISM_OF_RNA	0.326304	0.000265111	0.00922299	2.76653	0	125
GO_ESTABLISHMENT_OF_PROTEIN_LOCALIZATION_TO_MEMBRANE	0.40845	0.000265463	0.00922299	3.4032	0	118
GO_STRUCTURAL_CONSTITUENT_OF_RIBOSOME	0.497452	0.000265816	0.00922299	3.98577	0	102
GO_RRNA_METABOLIC_PROCESS	0.29787	0.00026617	0.00922299	2.49955	0	121
MODULE_151	0.245512	0.000266312	0.00922299	2.03564	0	116
REACTOME_METABOLISM_OF_MRNA	0.353415	0.000266312	0.00922299	2.9303	0	116
GO_CYTOSOLIC_PART	0.436212	0.000266667	0.00922299	3.49965	0	103
GO_ORGANIC_CYCLIC_COMPOUND_CATABOLIC_PROCESS	0.32701	0.00026976	0.00929436	2.8164	0	135
GO_PROTEIN_LOCALIZATION_TO_MEMBRANE	0.336752	0.000272331	0.00930208	2.94098	0	143
GO_ESTABLISHMENT_OF_PROTEIN_LOCALIZATION_TO_ORGANELLE	0.339895	0.000272702	0.00930208	2.9954	0	149
REACTOME_METABOLISM_OF_PROTEINS	0.326837	0.000273299	0.00930208	2.88118	0	150
GO_PROTEIN_TARGETING	0.304406	0.000274801	0.00930208	2.72982	0	161
Arloth_DST_DN	-0.176199	0.0002759	0.00930208	-1.76452	1	503
GO_STRUCTURAL_MOLECULE_ACTIVITY	0.298456	0.000276167	0.00930208	2.70827	0	169
GO_PEPTIDE_METABOLIC_PROCESS	0.259061	0.000277546	0.0093138	2.42014	0	190
GO_INTERSPECIES_INTERACTION_BETWEEN_ORGANISMS	0.215933	0.000279018	0.0093285	2.01826	0	191
GO_AMIDE_BIOSYNTHETIC_PROCESS	0.255609	0.000280348	0.00933837	2.35658	0	182
MARTENS_TRETINOIN_RESPONSE_DN	0.225725	0.00028393	0.00939907	2.12818	0	200
GO_PROTEIN_LOCALIZATION_TO_ORGANELLE	0.286173	0.000284252	0.00939907	2.68308	0	197
GO_ENZYME_BINDING	-0.200382	0.000286205	0.00940557	-1.92464	1	384
GO_CELLULAR_AMIDE_METABOLIC_PROCESS	0.232771	0.000286533	0.00940557	2.21535	0	208
GO_CYTOSKELETAL_PART	-0.210186	0.000298018	0.00974714	-1.90913	1	268
GO_VESICLE_MEDIATED_TRANSPORT	-0.204574	0.00029967	0.00976579	-1.85113	1	262
GO_ORGANONITROGEN_COMPOUND_BIOSYNTHETIC_PROCESS	0.187797	0.000301114	0.00977754	1.87495	0	263
GO_KINASE_BINDING	-0.250651	0.000318878	0.01011	-1.97831	1	132
GO_NUCLEAR_TRANSPORT	-0.278278	0.000321337	0.01011	-2.07511	1	105
GO_CELLULAR_RESPONSE_TO_HORMONE_STIMULUS	-0.266888	0.000322841	0.01011	-2.01215	1	110
RHEIN_ALL_GLUCOCORTICOID_THERAPY_DN	-0.268141	0.000322841	0.01011	-2.0216	1	110
GO_REGULATION_OF_PROTEIN_MODIFICATION_BY_SMALL_PROTEIN_CONJUGATION_OR_REMOVAL	-0.307129	0.000329435	0.01011	-2.13054	1	80
GSE22886_NEUTROPHIL_VS_DC_DN	-0.326912	0.00033456	0.01011	-2.14231	1	66
GSE17721_PAM3CSK4_VS_CPG_24H_BMDC_DN	-0.351976	0.000337895	0.01011	-2.25235	1	61
GSE41176_WT_VS_TAK1_KO_ANTI_IGM_STIM_BCELL_24H_UP	-0.349857	0.000337895	0.01011	-2.23879	1	61
GSE7568_IL4_TGFB_DEXAMETHASONE_VS_IL4_TGFB_TREATED_MACROPHAGE_UP	-0.346548	0.000337895	0.01011	-2.19937	1	59
GSE15271_CXCR4_POS_VS_NEG_GC_BCELL_UP	-0.365101	0.000339156	0.01011	-2.28009	1	56
GSE5099_UNSTIM_VS_MCSF_TREATED_MONOCYTE_DAY3_DN	-0.356641	0.000339156	0.01011	-2.22725	1	56
GSE24574_BCL6_HIGH_VS_LOW_TFH_CD4_TCELL_DN	-0.42837	0.000340426	0.01011	-2.53038	1	47
GSE38681_WT_VS_LYL1_KO_LYMPHOID_PRIMED_MULTIPOTENT_PROGENITOR_UP	-0.416063	0.000340426	0.01011	-2.45768	1	47
GSE45365_NK_CELL_VS_BCELL_UP	-0.434389	0.000340426	0.01011	-2.56594	1	47
GSE7852_LN_VS_THYMUS_TREG_DN	-0.399145	0.000340426	0.01011	-2.35775	1	47
LU_AGING_BRAIN_DN	-0.382493	0.000341588	0.01011	-2.34128	1	53
GSE22611_UNSTIM_VS_2H_MDP_STIM_MUTANT_NOD2_TRANSDUCED_HEK293T_CELL_DN	-0.42144	0.00034188	0.01011	-2.50603	1	48
GSE31082_DN_VS_CD4_SP_THYMOCYTE_UP	-0.378739	0.000342173	0.01011	-2.26374	1	49
GSE21670_UNTREATED_VS_IL6_TREATED_STAT3_KO_CD4_TCELL_DN	-0.392821	0.000342407	0.01011	-2.37639	1	51
GO_CATALYTIC_STEP_2_SPLICEOSOME	-0.428002	0.000342818	0.01011	-2.50547	1	46
GSE36476_CTRL_VS_TSST_ACT_40H_MEMORY_CD4_TCELL_OLD_DN	-0.42171	0.000342818	0.01011	-2.46864	1	46
ELVIDGE_HYPOXIA_DN	-0.472961	0.000346921	0.01011	-2.51634	1	34
GO_GLUCOSE_METABOLIC_PROCESS	-0.462413	0.000346921	0.01011	-2.46022	1	34
GO_OXIDOREDUCTION_COENZYME_METABOLIC_PROCESS	-0.480316	0.000346921	0.01011	-2.55547	1	34
GO_UNFOLDED_PROTEIN_BINDING	-0.439067	0.000347222	0.01011	-2.45682	1	40
MORF_UBE2N	-0.440797	0.000347222	0.01011	-2.4665	1	40
GSE6674_ANTI_IGM_VS_CPG_STIM_BCELL_DN	-0.437003	0.000347283	0.01011	-2.46297	1	41
MORF_PTPN11	-0.427359	0.000347283	0.01011	-2.40862	1	41
GO_MRNA_3_END_PROCESSING	-0.455649	0.000347524	0.01011	-2.35381	1	31
MORF_EIF4E	-0.467749	0.000347524	0.01011	-2.41632	1	31
MORF_PRDX3	-0.455682	0.000347524	0.01011	-2.35398	1	31
SESTO_RESPONSE_TO_UV_C0	-0.452197	0.000347826	0.01011	-2.3828	1	33
KARLSSON_TGFB1_TARGETS_UP	-0.443313	0.000348311	0.01011	-2.43523	1	38
CYCLIN_D1_KE_.V1_UP	-0.532112	0.000353357	0.0101909	-2.54267	1	25
REACTOME_GLUCOSE_METABOLISM	-0.536558	0.000353357	0.0101909	-2.56391	1	25
REACTOME_TRNA_AMINOACYLATION	-0.60364	0.000363372	0.0103815	-2.50438	1	17
GO_ALPHA_AMINO_ACID_BIOSYNTHETIC_PROCESS	-0.602942	0.000364498	0.0103815	-2.44482	1	16
GO_MONOSACCHARIDE_CATABOLIC_PROCESS	-0.59982	0.000364498	0.0103815	-2.43216	1	16
REACTOME_GLUCONEOGENESIS	-0.618705	0.000364564	0.0103815	-2.4476	1	15
GO_REGULATION_OF_ORGANELLE_ORGANIZATION	-0.201678	0.000448296	0.0127257	-1.82893	2	265
DIAZ_CHRONIC_MEYLOGENOUS_LEUKEMIA_DN	0.492457	0.00045045	0.0127468	2.29756	1	20
MODY_HIPPOCAMPUS_PRENATAL	0.451128	0.000460617	0.0129937	2.28854	1	25
GSE25087_TREG_VS_TCONV_ADULT_DN	0.43898	0.000467181	0.013097	2.3945	1	30
GSE5542_IFNG_VS_IFNA_TREATED_EPITHELIAL_CELLS_6H_DN	0.433782	0.000467181	0.013097	2.29353	1	28
GSE22886_DAY0_VS_DAY1_MONOCYTE_IN_CULTURE_UP	0.385159	0.000471476	0.0131765	2.33064	1	40
GSE16450_IMMATURE_VS_MATURE_NEURON_CELL_LINE_UP	0.409044	0.000473934	0.0131963	2.35169	1	35
MARTORIATI_MDM4_TARGETS_FETAL_LIVER_DN	-0.246075	0.000475285	0.0131963	-1.94724	2	133
ENK_UV_RESPONSE_KERATINOCYTE_DN	-0.246791	0.000476569	0.0131963	-1.95922	2	135
GSE13411_PLASMA_CELL_VS_MEMORY_BCELL_DN	0.363633	0.000479731	0.0132421	2.26538	1	44
GSE10239_NAIVE_VS_KLRG1HIGH_EFF_CD8_TCELL_UP	0.360096	0.000481928	0.0132421	2.42515	1	55
GSE29618_MONOCYTE_VS_MDC_DAY7_FLU_VACCINE_DN	0.339301	0.000482625	0.0132421	2.26344	1	54
GO_GUANYL_NUCLEOTIDE_BINDING	-0.27285	0.000484574	0.0132526	-2.0365	2	106
GSE10239_NAIVE_VS_DAY4.5_EFF_CD8_TCELL_UP	0.343943	0.000488878	0.0132526	2.41686	1	63
GSE2770_TGFB_AND_IL4_ACT_VS_ACT_CD4_TCELL_2H_UP	0.32473	0.000488878	0.0132526	2.28185	1	63
JISON_SICKLE_CELL_DISEASE_DN	0.326218	0.000488878	0.0132526	2.29231	1	63
GSE24574_BCL6_HIGH_TFH_VS_TFH_CD4_TCELL_DN	0.312173	0.00049128	0.0132778	2.15608	1	60
GNF2_DAP3	0.342656	0.000492975	0.0132803	2.38761	1	62
GO_MONOCARBOXYLIC_ACID_METABOLIC_PROCESS	-0.320844	0.000494315	0.0132803	-2.17341	2	73
GSE9006_HEALTHY_VS_TYPE_1_DIABETES_PBMC_1MONTH_POST_DX_UP	-0.327974	0.000500668	0.0134111	-2.16951	2	68
GO_NUCLEIC_ACID_PHOSPHODIESTER_BOND_HYDROLYSIS	-0.335036	0.000506842	0.0134595	-2.14395	2	61
GNF2_FBL	0.306675	0.000507614	0.0134595	2.29988	1	79
GO_MONOSACCHARIDE_METABOLIC_PROCESS	-0.411479	0.000513787	0.0134595	-2.36607	2	43
MORF_RAF1	-0.412037	0.000513787	0.0134595	-2.36928	2	43
MORF_ERH	-0.380093	0.000514227	0.0134595	-2.22502	2	46
YAO_TEMPORAL_RESPONSE_TO_PROGESTERONE_CLUSTER_11	-0.408931	0.000514315	0.0134595	-2.36515	2	44
GSE360_L_MAJOR_VS_T_GONDII_MAC_DN	-0.370388	0.000514403	0.0134595	-2.25278	2	52
GSE42021_TREG_PLN_VS_CD24INT_TREG_THYMUS_UP	-0.37792	0.000514403	0.0134595	-2.29859	2	52
MORF_NME2	0.32471	0.000517197	0.0134935	2.49351	1	86
GSE9509_10MIN_VS_30MIN_LPS_AND_IL10_STIM_IL10_KO_MACROPHAGE_UP	-0.432089	0.000520382	0.0135374	-2.29888	2	34
KCCGNSWTTT_UNKNOWN	-0.432752	0.000522193	0.0135455	-2.26066	2	32
RHODES_CANCER_META_SIGNATURE	-0.51124	0.000530879	0.0137314	-2.41286	2	24
ZHONG_SECRETOME_OF_LUNG_CANCER_AND_ENDOTHELIUM	-0.528937	0.000533144	0.0137505	-2.4146	2	22
GCM_RAD21	-0.541633	0.000539374	0.0138716	-2.38342	2	20
GALINDO_IMMUNE_RESPONSE_TO_ENTEROTOXIN	-0.582308	0.000545058	0.0139384	-2.41588	2	17
GNF2_TDG	-0.581469	0.000545058	0.0139384	-2.4124	2	17
GO_MEMBRANE_ORGANIZATION	0.176626	0.000597193	0.0152284	1.75388	1	254
GO_INTRACELLULAR_PROTEIN_TRANSPORT	0.182658	0.000600962	0.0152814	1.82286	1	262
GO_REGULATION_OF_CATABOLIC_PROCESS	-0.221837	0.000623733	0.0158158	-1.88458	3	189
MORF_RAN	-0.249208	0.000640307	0.0161906	-1.92739	3	122
GO_PURINE_CONTAINING_COMPOUND_METABOLIC_PROCESS	-0.276726	0.000647144	0.0163178	-1.9991	3	93
MODULE_52	-0.311713	0.000659087	0.0165046	-2.11155	3	73
GO_NUCLEOSIDE_MONOPHOSPHATE_METABOLIC_PROCESS	-0.310829	0.000660829	0.0165046	-2.11758	3	75
MORF_PPP1CA	-0.332303	0.000672834	0.0165046	-2.14095	3	62
GO_CHROMOSOMAL_REGION	-0.329771	0.00067579	0.0165046	-2.11025	3	61
MORF_AP3D1	-0.34042	0.000679002	0.0165046	-2.13477	3	57
AP1_Q2	-0.369485	0.000680851	0.0165046	-2.18254	3	47
GO_ANTIGEN_PROCESSING_AND_PRESENTATION	-0.37584	0.000680851	0.0165046	-2.22008	3	47
GSE42088_UNINF_VS_LEISHMANIA_INF_DC_24H_DN	-0.3749	0.000680851	0.0165046	-2.21454	3	47
MODULE_244	-0.369285	0.000680851	0.0165046	-2.18137	3	47
GSE22611_NOD2_TRANSDUCED_VS_CTRL_HEK293T_STIMULATED_WITH_MDP_2H_DN	-0.365534	0.000683177	0.0165046	-2.23747	3	53
GO_NUCLEAR_EXPORT	-0.364645	0.00068341	0.0165046	-2.1973	3	50
GSE2405_HEAT_KILLED_LYSATE_VS_LIVE_A_PHAGOCYTOPHILUM_STIM_NEUTROPHIL_9H_DN	-0.358926	0.000683527	0.0165046	-2.21949	3	55
GO_DNA_CONFORMATION_CHANGE	-0.365836	0.000683761	0.0165046	-2.17539	3	48
GSE27434_WT_VS_DNMT1_KO_TREG_DN	-0.369755	0.000683761	0.0165046	-2.1987	3	48
MORF_PSMC2	-0.361636	0.000684346	0.0165046	-2.16152	3	49
GSE2770_TGFB_AND_IL4_VS_IL4_TREATED_ACT_CD4_TCELL_48H_UP	-0.393781	0.000685049	0.0165046	-2.2643	3	43
MODULE_197	-0.376729	0.000685636	0.0165046	-2.20533	3	46
GO_ORGANIC_ACID_BIOSYNTHETIC_PROCESS	-0.412958	0.000688231	0.016523	-2.3535	3	42
GSE16450_IMMATURE_VS_MATURE_NEURON_CELL_LINE_DN	-0.426402	0.000695169	0.0165571	-2.36374	3	39
BASSO_B_LYMPHOCYTE_NETWORK	-0.423985	0.000696258	0.0165571	-2.31335	3	37
GO_HEXOSE_METABOLIC_PROCESS	-0.429136	0.000696621	0.0165571	-2.35735	3	38
GNF2_RAN	-0.441804	0.000696986	0.0165571	-2.38651	3	36
MISSIAGLIA_REGULATED_BY_METHYLATION_DN	-0.465313	0.00069979	0.0165801	-2.3506	3	29
GSE557_WT_VS_CIITA_KO_DC_UP	0.38865	0.000704722	0.0166133	2.28727	2	37
GCM_CBFB	-0.497849	0.000706714	0.0166133	-2.37894	3	25
MORF_RPA1	-0.499397	0.000706714	0.0166133	-2.38634	3	25
APRELIKOVA_BRCA1_TARGETS	-0.519964	0.000711997	0.016694	-2.33331	3	21
GSE24634_NAIVE_CD4_TCELL_VS_DAY5_IL4_CONV_TREG_UP	0.345038	0.000719597	0.0168127	2.14954	2	44
REACTOME_RECRUITMENT_OF_MITOTIC_CENTROSOME_PROTEINS_AND_COMPLEXES	-0.539123	0.000721761	0.0168127	-2.28996	3	18
GO_CELL_PROJECTION	-0.180984	0.000722648	0.0168127	-1.72131	4	361
REACTOME_LOSS_OF_NLP_FROM_MITOTIC_CENTROSOMES	-0.562425	0.000726744	0.0168254	-2.33339	3	17
GSE34205_HEALTHY_VS_RSV_INF_INFANT_PBMC_UP	0.339062	0.00072692	0.0168254	2.15678	2	47
GNF2_SMC4L1	-0.600148	0.000729129	0.0168334	-2.37419	3	15
GSE22886_NAIVE_BCELL_VS_NEUTROPHIL_UP	0.320055	0.000745156	0.0171595	2.29077	2	67
GO_SINGLE_ORGANISM_BIOSYNTHETIC_PROCESS	-0.200471	0.000750976	0.0172495	-1.79823	4	249
MORF_ACP1	-0.278662	0.000804246	0.0184262	-2.04502	4	98
GO_NEGATIVE_REGULATION_OF_ORGANELLE_ORGANIZATION	-0.285589	0.00081646	0.0186587	-2.03652	4	89
MODULE_16	-0.31966	0.000831255	0.0189488	-2.13712	4	70
HALLMARK_E2F_TARGETS	-0.384062	0.000856311	0.0194452	-2.20841	4	43
GSE17974_0H_VS_4H_IN_VITRO_ACT_CD4_TCELL_DN	-0.351864	0.000857339	0.0194452	-2.14012	4	52
GNF2_KPNB1	-0.424865	0.000867303	0.0194799	-2.26045	4	34
GO_REGULATION_OF_RNA_SPLICING	-0.415908	0.000870322	0.0194799	-2.26928	4	37
GSE33292_WT_VS_TCF1_KO_DN3_THYMOCYTE_DN	-0.412588	0.000870322	0.0194799	-2.25117	4	37
KAUFFMANN_DNA_REPAIR_GENES	-0.40977	0.000870322	0.0194799	-2.23579	4	37
MORF_MTA1	-0.404335	0.000870322	0.0194799	-2.20614	4	37
PUJANA_ATM_PCC_NETWORK	-0.187374	0.000872981	0.0194799	-1.7662	5	340
GCGNNANTTCC_UNKNOWN	-0.473094	0.000873973	0.0194799	-2.36362	4	28
GO_ANTIGEN_PROCESSING_AND_PRESENTATION_OF_PEPTIDE_OR_POLYSACCHARIDE_ANTIGEN_VIA_MHC_CLASS_II	-0.507359	0.000889996	0.0197882	-2.27675	4	21
GO_MRNA_METABOLIC_PROCESS	-0.202055	0.000903751	0.020019	-1.81488	5	253
GO_MONOSACCHARIDE_BIOSYNTHETIC_PROCESS	-0.528826	0.000904814	0.020019	-2.28288	4	19
GO_SINGLE_ORGANISM_CELLULAR_LOCALIZATION	0.167308	0.000925926	0.020436	1.69094	2	279
GSE28237_FOLLICULAR_VS_LATE_GC_BCELL_UP	0.400408	0.000939629	0.0206345	2.23148	3	32
GSE21670_TGFB_VS_IL6_TREATED_STAT3_KO_CD4_TCELL_UP	0.358954	0.00094162	0.0206345	2.15181	3	39
GSE2770_TGFB_AND_IL4_VS_TGFB_AND_IL12_TREATED_ACT_CD4_TCELL_48H_UP	0.361002	0.000942951	0.0206345	2.18446	3	40
GSE10239_MEMORY_VS_KLRG1INT_EFF_CD8_TCELL_UP	0.383583	0.000944064	0.0206345	2.18086	3	34
GO_PROTEIN_DOMAIN_SPECIFIC_BINDING	-0.236956	0.000951022	0.0207089	-1.90279	5	142
GSE8621_UNSTIM_VS_LPS_STIM_MACROPHAGE_DN	0.336405	0.000952608	0.0207089	2.11881	3	45
GCCATNTTG_YY1_Q6	-0.239887	0.00095435	0.0207089	-1.90731	5	136
GSE20727_H2O2_VS_ROS_INHIBITOR_TREATED_DC_DN	0.326776	0.000963391	0.0208151	2.09596	3	48
GSE3720_UNSTIM_VS_PMA_STIM_VD1_GAMMADELTA_TCELL_UP	0.309636	0.000963855	0.0208151	2.08531	3	55
LINDGREN_BLADDER_CANCER_CLUSTER_1_DN	-0.33182	0.00101747	0.0218689	-2.07225	5	56
GO_CELLULAR_RESPONSE_TO_ORGANIC_SUBSTANCE	-0.187293	0.00102309	0.0218689	-1.74758	6	318
GSE20715_0H_VS_48H_OZONE_TLR4_KO_LUNG_DN	-0.346057	0.00102477	0.0218689	-2.11825	5	53
GSE6674_UNSTIM_VS_ANTI_IGM_AND_CPG_STIM_BCELL_DN	-0.351163	0.00102477	0.0218689	-2.1495	5	53
GSE9650_EXHAUSTED_VS_MEMORY_CD8_TCELL_DN	-0.352884	0.00102477	0.0218689	-2.16003	5	53
GSE44732_UNSTIM_VS_IL27_STIM_IMATURE_DC_UP	-0.379689	0.00103395	0.0220128	-2.20693	5	45
GO_DNA_TEMPLATED_TRANSCRIPTION_TERMINATION	-0.41988	0.00104348	0.0221115	-2.21251	5	33
GSE26030_TH1_VS_TH17_DAY5_POST_POLARIZATION_DN	-0.424154	0.00104348	0.0221115	-2.23503	5	33
GO_REGULATION_OF_MRNA_SPLICING_VIA_SPLICEOSOME	-0.481526	0.0010597	0.0223581	-2.3341	5	26
GNF2_ELAC2	-0.481549	0.00106007	0.0223581	-2.30105	5	25
GO_RIBOSOME_BIOGENESIS	0.214626	0.00108313	0.022644	1.87335	3	142
GO_NCRNA_PROCESSING	0.213067	0.00108666	0.022644	1.88788	3	152
GO_PHOSPHOPROTEIN_BINDING	-0.547933	0.00109349	0.022644	-2.22177	5	16
KEGG_VIBRIO_CHOLERAE_INFECTION	-0.559194	0.00109349	0.022644	-2.26743	5	16
MODULE_299	-0.564545	0.00109349	0.022644	-2.28913	5	16
MORF_UBE2A	-0.553318	0.00109349	0.022644	-2.24361	5	16
GNF2_HAT1	-0.574122	0.00109369	0.022644	-2.27123	5	15
GO_OXIDOREDUCTASE_ACTIVITY_ACTING_ON_THE_CH_OH_GROUP_OF_DONORS_NAD_OR_NADP_AS_ACCEPTOR	-0.570322	0.00109369	0.022644	-2.2562	5	15
CHICAS_RB1_TARGETS_LOW_SERUM	0.458994	0.00114051	0.0235593	2.18237	4	21
MARTINEZ_RESPONSE_TO_TRABECTEDIN_DN	-0.297181	0.00115473	0.0237986	-2.05305	6	79
GSE22886_IGM_MEMORY_BCELL_VS_BLOOD_PLASMA_CELL_UP	0.38453	0.00117592	0.0240497	2.16614	4	33
GSE12845_IGD_POS_BLOOD_VS_DARKZONE_GC_TONSIL_BCELL_DN	-0.321182	0.00117647	0.0240497	-2.09491	6	65
GO_RNA_LOCALIZATION	-0.322954	0.00118024	0.0240497	-2.05999	6	60
GSE22886_UNSTIM_VS_IL15_STIM_NKCELL_DN	-0.331485	0.00118024	0.0240497	-2.1144	6	60
GSE557_CIITA_KO_VS_I_AB_KO_DC_DN	-0.318307	0.00118024	0.0240497	-2.03034	6	60
GSE17974_CTRL_VS_ACT_IL4_AND_ANTI_IL12_2H_CD4_TCELL_DN	-0.375707	0.00120007	0.0242934	-2.17299	6	44
GSE40493_BCL6_KO_VS_WT_TREG_UP	-0.378669	0.00120007	0.0242934	-2.19012	6	44
GSE1460_DP_THYMOCYTE_VS_NAIVE_CD4_TCELL_CORD_BLOOD_UP	-0.345547	0.00120027	0.0242934	-2.10169	6	52
GAGCTGG_MIR337	-0.392218	0.0012044	0.0243225	-2.2353	6	42
GSE2770_IL12_ACT_VS_ACT_CD4_TCELL_2H_DN	-0.394196	0.00121549	0.0244916	-2.22171	6	41
MORF_XPC	-0.478425	0.00123675	0.0248644	-2.28613	6	25
GO_OXIDOREDUCTASE_ACTIVITY_ACTING_ON_CH_OH_GROUP_OF_DONORS	-0.520626	0.00126308	0.0253374	-2.21139	6	18
MANALO_HYPOXIA_DN	-0.30228	0.00131817	0.0263839	-2.04766	7	73
GSE23502_WT_VS_HDC_KO_MYELOID_DERIVED_SUPPRESSOR_CELL_COLON_TUMOR_DN	0.517466	0.00132832	0.0265281	2.13547	5	15
MODULE_114	0.22071	0.00133369	0.0265766	1.87978	4	128
GSE21927_SPLEEN_C57BL6_VS_EL4_TUMOR_BALBC_MONOCYTES_DN	-0.31218	0.00133824	0.0266086	-2.04577	7	66
GSE5589_LPS_VS_LPS_AND_IL6_STIM_MACROPHAGE_45MIN_DN	-0.315467	0.00134567	0.0266975	-2.03248	7	62
RAMALHO_STEMNESS_UP	-0.316701	0.00135158	0.0267559	-2.02662	7	61
MORF_CDC10	-0.320154	0.00135478	0.0267607	-2.07722	7	64
YAO_TEMPORAL_RESPONSE_TO_PROGESTERONE_CLUSTER_14	-0.358573	0.0013617	0.0268192	-2.11809	7	47
MODULE_53	-0.340233	0.00136565	0.0268192	-2.09583	7	54
GSE11864_CSF1_VS_CSF1_PAM3CYS_IN_MAC_DN	-0.345929	0.00136869	0.0268192	-2.06763	7	49
GSE42088_UNINF_VS_LEISHMANIA_INF_DC_2H_UP	-0.346624	0.00136963	0.0268192	-2.09692	7	51
GSE23321_CD8_STEM_CELL_MEMORY_VS_NAIVE_CD8_TCELL_UP	-0.368889	0.0013786	0.0269364	-2.14416	7	45
GO_PROTEIN_STABILIZATION	-0.401987	0.0013836	0.0269758	-2.15889	7	35
MODULE_159	-0.390573	0.00138913	0.0270252	-2.20129	7	41
GSE17974_0.5H_VS_72H_UNTREATED_IN_VITRO_CD4_TCELL_DN	-0.391129	0.00139324	0.0270469	-2.14857	7	38
GSE9006_TYPE_1_DIABETES_AT_DX_VS_4MONTH_POST_DX_PBMC_DN	0.358954	0.00140746	0.0272642	2.09013	5	36
GSE7460_CTRL_VS_FOXP3_OVEREXPR_TCONV_1_UP	-0.470753	0.00141343	0.0273212	-2.24947	7	25
GSE17580_UNINFECTED_VS_S_MANSONI_INF_TREG_DN	0.323242	0.00142891	0.0275615	2.0359	5	45
GO_DNA_MODIFICATION	-0.540304	0.00145826	0.0280676	-2.13745	7	15
GO_RESPONSE_TO_PEPTIDE	-0.294565	0.00148834	0.0285857	-2.02589	8	78
CREBP1_Q2	-0.3262	0.0015262	0.0292045	-2.03715	8	56
GSE19401_NAIVE_VS_IMMUNIZED_MOUSE_PLN_FOLLICULAR_DC_UP	-0.35023	0.00153767	0.0292045	-2.11043	8	50
GSE26156_DOUBLE_POSITIVE_VS_CD4_SINGLE_POSITIVE_THYMOCYTE_DN	-0.340478	0.00154083	0.0292045	-2.05974	8	51
ATF_B	-0.363495	0.00154268	0.0292045	-2.12786	8	46
GO_REGULATION_OF_MRNA_METABOLIC_PROCESS	-0.371388	0.00154295	0.0292045	-2.14801	8	44
MORF_TERF2IP	-0.372607	0.00154295	0.0292045	-2.15506	8	44
GO_REGULATION_OF_PROTEIN_STABILITY	-0.340611	0.00154321	0.0292045	-2.07167	8	52
GSE3982_MEMORY_CD4_TCELL_VS_TH1_DN	-0.382391	0.00154852	0.0292437	-2.17929	8	42
GSE2770_IL12_AND_TGFB_ACT_VS_ACT_CD4_TCELL_48H_UP	-0.414933	0.00156522	0.0294973	-2.18644	8	33
GO_CHROMOSOME_TELOMERIC_REGION	-0.431225	0.00157315	0.0295494	-2.2004	8	30
GSE38681_WT_VS_LYL1_KO_LYMPHOID_PRIMED_MULTIPOTENT_PROGENITOR_DN	-0.437133	0.00157453	0.0295494	-2.20825	8	29
GSE9037_CTRL_VS_LPS_1H_STIM_BMDM_DN	-0.477384	0.00159264	0.0298273	-2.25307	8	24
GO_CARBOHYDRATE_CATABOLIC_PROCESS	-0.477817	0.00160485	0.0299938	-2.21826	8	23
REACTOME_TRANSPORT_OF_MATURE_TRANSCRIPT_TO_CYTOPLASM	-0.510338	0.00162396	0.0302501	-2.16769	8	18
GSE22886_NAIVE_BCELL_VS_DC_UP	0.387335	0.00163513	0.0302501	2.11279	6	30
SCHAEFFER_PROSTATE_DEVELOPMENT_6HR_UP	0.395263	0.00163513	0.0302501	2.15604	6	30
WOOD_EBV_EBNA1_TARGETS_UP	-0.524799	0.00163517	0.0302501	-2.17729	8	17
MODULE_83	0.207795	0.00163532	0.0302501	1.83581	5	151
MORF_PRKAG1	-0.294414	0.00164989	0.0304572	-2.0154	9	76
GRUETZMANN_PANCREATIC_CANCER_UP	-0.295041	0.00165563	0.0305007	-1.98939	9	72
GSE5099_CLASSICAL_M1_VS_ALTERNATIVE_M2_MACROPHAGE_UP	0.319397	0.00168593	0.0309958	2.04863	6	48
GSE5099_DAY3_VS_DAY7_MCSF_TREATED_MACROPHAGE_UP	0.320988	0.00169615	0.0311202	2.04181	6	47
GSE32986_UNSTIM_VS_GMCSF_STIM_DC_DN	-0.338855	0.00170853	0.0312011	-2.04189	9	50
GSE25088_ROSIGLITAZONE_VS_IL4_AND_ROSIGLITAZONE_STIM_STAT6_KO_MACROPHAGE_DAY10_DN	-0.345713	0.0017094	0.0312011	-2.05573	9	48
GO_POSITIVE_REGULATION_OF_CHROMOSOME_ORGANIZATION	-0.369686	0.00171262	0.0312011	-2.12575	9	43
WELCSH_BRCA1_TARGETS_DN	-0.368386	0.00171438	0.0312011	-2.13065	9	44
GO_REGULATION_OF_SYMBIOSIS_ENCOMPASSING_MUTUALISM_THROUGH_PARASITISM	-0.383712	0.00173641	0.0312723	-2.16262	9	41
GSE27786_CD4_TCELL_VS_ERYTHTROBLAST_UP	-0.383556	0.00173641	0.0312723	-2.16174	9	41
GSE29618_PRE_VS_DAY7_POST_LAIV_FLU_VACCINE_MONOCYTE_DN	-0.384331	0.00173641	0.0312723	-2.16611	9	41
GO_CELL_CYCLE_G2_M_PHASE_TRANSITION	-0.406057	0.00173913	0.0312723	-2.13967	9	33
GSE26343_UNSTIM_VS_LPS_STIM_NFAT5_KO_MACROPHAGE_UP	-0.387156	0.00174155	0.0312723	-2.12674	9	38
EPPERT_PROGENITOR	-0.447361	0.00174795	0.0312723	-2.23505	9	28
GO_CONDENSED_CHROMOSOME	-0.439868	0.00174795	0.0312723	-2.19761	9	28
GO_TERMINATION_OF_RNA_POLYMERASE_II_TRANSCRIPTION	-0.447334	0.00174795	0.0312723	-2.23492	9	28
GSE360_L_DONOVANI_VS_M_TUBERCULOSIS_DC_DN	-0.435945	0.00174948	0.0312723	-2.20225	9	29
GO_RIBONUCLEOPROTEIN_COMPLEX	-0.183463	0.00176005	0.0313786	-1.70014	11	300
GO_NEURON_PART	-0.184167	0.00176237	0.0313786	-1.69601	11	288
BROWN_MYELOID_CELL_DEVELOPMENT_DN	-0.4562	0.00176616	0.0313834	-2.21134	9	26
HARRIS_HYPOXIA	-0.46002	0.0017696	0.0313834	-2.17112	9	24
ATGTTAA_MIR302C	-0.292328	0.00181488	0.0320328	-2.00112	10	76
MODULE_18	-0.291599	0.00181488	0.0320328	-1.99614	10	76
GO_GLUTAMINE_FAMILY_AMINO_ACID_METABOLIC_PROCESS	-0.520001	0.00181686	0.0320328	-2.15738	9	17
KRIGE_RESPONSE_TO_TOSEDOSTAT_6HR_DN	-0.204554	0.00182955	0.0321936	-1.78368	11	212
GSE9006_HEALTHY_VS_TYPE_1_DIABETES_PBMC_4MONTH_POST_DX_UP	-0.311242	0.00186283	0.0325159	-2.01939	10	64
GSE7831_CPG_VS_INFLUENZA_STIM_PDC_1H_UP	-0.321707	0.00186536	0.0325159	-2.00909	10	56
GSE22025_UNTREATED_VS_PROGESTERONE_TREATED_CD4_TCELL_DN	-0.346017	0.00187234	0.0325159	-2.04392	10	47
GSE31082_DN_VS_CD8_SP_THYMOCYTE_UP	-0.326468	0.00187777	0.0325159	-2.01104	10	54
GSE14000_TRANSLATED_RNA_VS_MRNA_DC_UP	-0.331735	0.00187874	0.0325159	-2.03058	10	53
GO_TRNA_METABOLIC_PROCESS	-0.333442	0.00187938	0.0325159	-2.00927	10	50
GSE17974_0H_VS_48H_IN_VITRO_ACT_CD4_TCELL_DN	-0.340311	0.00188034	0.0325159	-2.02361	10	48
GSE3982_MEMORY_CD4_TCELL_VS_TH2_DN	-0.332856	0.00188324	0.0325159	-2.01363	10	51
GO_RIBONUCLEOPROTEIN_COMPLEX_LOCALIZATION	-0.365108	0.00188388	0.0325159	-2.09943	10	43
GSE15930_STIM_VS_STIM_AND_IFNAB_72H_CD8_T_CELL_DN	-0.367417	0.00188388	0.0325159	-2.1127	10	43
GSE22886_NAIVE_BCELL_VS_DC_DN	-0.351552	0.00189557	0.0326552	-2.04338	10	45
RRCCGTTA_UNKNOWN	-0.449085	0.00194656	0.0334697	-2.11951	10	24
GO_POSITIVE_REGULATION_OF_PROTEIN_LOCALIZATION_TO_NUCLEUS	-0.482853	0.00195486	0.0334849	-2.20422	10	22
MORF_GSPT1	-0.480569	0.00195486	0.0334849	-2.1938	10	22
WHITEFORD_PEDIATRIC_CANCER_MARKERS	-0.466966	0.00196148	0.0335347	-2.16788	10	23
GSE41978_KLRG1_HIGH_VS_LOW_EFFECTOR_CD8_TCELL_DN	0.271506	0.00202583	0.0345693	2.00487	7	75
GSE22886_UNSTIM_VS_STIM_MEMORY_TCELL_DN	-0.318076	0.00203493	0.0346535	-1.98641	11	56
GO_PROTEIN_COMPLEX_SUBUNIT_ORGANIZATION	-0.180613	0.00203844	0.0346535	-1.69169	13	327
GSE2770_TGFB_AND_IL4_ACT_VS_ACT_CD4_TCELL_48H_UP	-0.36394	0.00205515	0.0347829	-2.09271	11	43
GSE24634_TREG_VS_TCONV_POST_DAY5_IL4_CONVERSION_UP	-0.332494	0.00205761	0.0347829	-2.0223	11	52
GSE36826_WT_VS_IL1R_KO_SKIN_STAPH_AUREUS_INF_UP	-0.329191	0.00205761	0.0347829	-2.00221	11	52
DANG_BOUND_BY_MYC	-0.184214	0.00207039	0.0349335	-1.68629	13	278
GSE29617_CTRL_VS_TIV_FLU_VACCINE_PBMC_2008_UP	-0.375074	0.00208551	0.0351229	-2.07921	11	39
GSE6674_UNSTIM_VS_PL2_3_STIM_BCELL_DN	-0.420623	0.00209754	0.0352597	-2.1463	11	30
GO_REGULATION_OF_VESICLE_MEDIATED_TRANSPORT	-0.272781	0.00211039	0.0353575	-1.93763	12	87
GSE3982_DC_VS_EFF_MEMORY_CD4_TCELL_DN	0.345494	0.00211119	0.0353575	2.01175	8	36
GSE3920_IFNB_VS_IFNG_TREATED_ENDOTHELIAL_CELL_UP	0.325786	0.00212114	0.0354325	1.99039	8	41
GSE3982_EFF_MEMORY_VS_CENT_MEMORY_CD4_TCELL_UP	-0.44595	0.00212352	0.0354325	-2.10471	11	24
REACTOME_MHC_CLASS_II_ANTIGEN_PRESENTATION	-0.455161	0.0021398	0.0356383	-2.11308	11	23
GSE36009_WT_VS_NLRP10_KO_DC_LPS_STIM_UP	-0.328118	0.00222032	0.0369114	-2.00844	12	53
BHAT_ESR1_TARGETS_VIA_AKT1_UP	-0.367655	0.00223675	0.0369801	-2.09531	12	42
GSE360_HIGH_DOSE_B_MALAYI_VS_M_TUBERCULOSIS_MAC_UP	-0.367178	0.00223675	0.0369801	-2.09259	12	42
GSE360_HIGH_VS_LOW_DOSE_B_MALAYI_MAC_UP	-0.368324	0.00223675	0.0369801	-2.09912	12	42
HOFFMANN_LARGE_TO_SMALL_PRE_BII_LYMPHOCYTE_UP	-0.422478	0.00227432	0.0375325	-2.13422	12	29
ZHONG_SECRETOME_OF_LUNG_CANCER_AND_MACROPHAGE	-0.444053	0.00229682	0.0377904	-2.12188	12	25
FLOTHO_PEDIATRIC_ALL_THERAPY_RESPONSE_UP	0.419497	0.00229832	0.0377904	2.09279	9	24
GSE36476_YOUNG_VS_OLD_DONOR_MEMORY_CD4_TCELL_40H_TSST_ACT_DN	0.320938	0.00235682	0.0386819	1.96077	9	41
GO_POSITIVE_REGULATION_OF_PROTEIN_IMPORT	-0.529296	0.00236967	0.0387014	-2.0939	12	15
GSE9650_GP33_VS_GP276_LCMV_SPECIFIC_EXHAUSTED_CD8_TCELL_DN	-0.305441	0.00237087	0.0387014	-1.98176	13	64
MORF_RPA2	-0.30334	0.00237087	0.0387014	-1.96812	13	64
GSE1460_DP_THYMOCYTE_VS_NAIVE_CD4_TCELL_ADULT_BLOOD_DN	0.315359	0.00239866	0.0390232	1.96464	9	44
GSE2585_THYMIC_DC_VS_MTEC_UP	0.314621	0.00239923	0.0390232	1.99434	9	46
GSE3720_LPS_VS_PMA_STIM_VD1_GAMMADELTA_TCELL_DN	0.293374	0.00241138	0.0391503	1.94244	9	53
MORF_BECN1	-0.393319	0.00242131	0.0392408	-2.11234	13	35
GCM_CALM1	-0.398935	0.00242845	0.039286	-2.12249	13	34
PRC2_EED_UP.V1_DN	-0.435338	0.0024735	0.039892	-2.08023	13	25
JIANG_AGING_HYPOTHALAMUS_DN	-0.436392	0.00247744	0.039892	-2.0596	13	24
GO_REGULATION_OF_CELLULAR_PROTEIN_CATABOLIC_PROCESS	-0.281065	0.00248098	0.039892	-1.95415	14	81
GO_SPLICEOSOMAL_COMPLEX_ASSEMBLY	-0.462108	0.002488	0.039892	-2.10952	13	22
KEGG_GAP_JUNCTION	-0.460056	0.002488	0.039892	-2.10016	13	22
GSE34205_HEALTHY_VS_FLU_INF_INFANT_PBMC_DN	-0.447502	0.00249643	0.0399562	-2.07752	13	23
DAZARD_UV_RESPONSE_CLUSTER_G1	0.434402	0.00250912	0.0400883	2.06545	10	21
REACTOME_CLEAVAGE_OF_GROWING_TRANSCRIPT_IN_THE_TERMINATION_REGION_	-0.483252	0.00251708	0.0401443	-2.12652	13	20
GSE1460_INTRATHYMIC_T_PROGENITOR_VS_NAIVE_CD4_TCELL_ADULT_BLOOD_UP	-0.325165	0.00257202	0.0409481	-1.97773	14	52
GSE22140_GERMFREE_VS_SPF_MOUSE_CD4_TCELL_DN	-0.396825	0.00260191	0.0413511	-2.11127	14	34
MODULE_183	-0.415943	0.00262421	0.0416323	-2.1012	14	29
GSE26156_DOUBLE_POSITIVE_VS_CD4_SINGLE_POSITIVE_THYMOCYTE_UP	0.287168	0.00266861	0.0421621	1.96518	10	58
GSE34205_HEALTHY_VS_FLU_INF_INFANT_PBMC_UP	0.28787	0.00266861	0.0421621	1.96998	10	58
GO_MULTI_MULTICELLULAR_ORGANISM_PROCESS	-0.446382	0.00267475	0.0421621	-2.07232	14	23
GSE40274_FOXP3_VS_FOXP3_AND_XBP1_TRANSDUCED_ACTIVATED_CD4_TCELL_DN	0.441586	0.00268097	0.0421621	2.02048	11	19
NABA_SECRETED_FACTORS	0.442639	0.00268097	0.0421621	2.0253	11	19
GO_POSITIVE_REGULATION_OF_CATABOLIC_PROCESS	-0.248679	0.00273136	0.04288	-1.85439	16	105
GSE17721_POLYIC_VS_PAM3CSK4_1H_BMDC_DN	-0.35817	0.00275292	0.0431435	-2.04125	15	42
GSE24142_EARLY_THYMIC_PROGENITOR_VS_DN2_THYMOCYTE_FETAL_DN	-0.398381	0.00278019	0.0434953	-2.05797	15	31
GSE3982_DC_VS_BASOPHIL_DN	0.330445	0.0028169	0.0439934	1.96033	11	38
GSE22443_NAIVE_VS_ACT_AND_IL2_TREATED_CD8_TCELL_DN	-0.4338	0.00283136	0.0440667	-2.04737	15	24
YAO_TEMPORAL_RESPONSE_TO_PROGESTERONE_CLUSTER_10	-0.433571	0.00283136	0.0440667	-2.04629	15	24
WAKABAYASHI_ADIPOGENESIS_PPARG_BOUND_8D	-0.22171	0.00283777	0.0440905	-1.79973	17	150
GSE1460_CORD_VS_ADULT_BLOOD_NAIVE_CD4_TCELL_DN	-0.302152	0.00285714	0.0443152	-1.97079	16	65
GO_POSITIVE_REGULATION_OF_PROTEIN_MODIFICATION_BY_SMALL_PROTEIN_CONJUGATION_OR_REMOVAL	-0.301762	0.00287211	0.0444651	-1.93102	16	61
GCGSCMNTTT_UNKNOWN	-0.474101	0.00287666	0.0444651	-2.08625	15	20
GSE14308_TH2_VS_INDUCED_TREG_DN	-0.331779	0.00289362	0.0446507	-1.95982	16	47
GO_ER_TO_GOLGI_VESICLE_MEDIATED_TRANSPORT	-0.331905	0.00290598	0.044765	-1.97363	16	48
GO_ALPHA_AMINO_ACID_METABOLIC_PROCESS	-0.353153	0.00291146	0.044773	-2.03068	16	43
GSE24634_NAIVE_CD4_TCELL_VS_DAY3_IL4_CONV_TREG_DN	-0.34346	0.00292952	0.0449741	-1.99635	16	45
GSE36476_CTRL_VS_TSST_ACT_40H_MEMORY_CD4_TCELL_YOUNG_DN	-0.398023	0.00295909	0.0452864	-2.07923	16	32
GO_GTPASE_ACTIVITY	-0.276367	0.00296492	0.0452864	-1.91714	17	80
MODULE_3	-0.274989	0.00296492	0.0452864	-1.90758	17	80
GO_PROTEIN_COMPLEX_BIOGENESIS	-0.191086	0.00302115	0.0460674	-1.70412	19	242
GSE43863_TFH_VS_LY6C_INT_CXCR5POS_MEMORY_CD4_TCELL_DN	0.352351	0.00305379	0.0464141	1.96366	12	32
GO_CHROMATIN_BINDING	-0.252117	0.00305417	0.0464141	-1.85534	18	99
MILI_PSEUDOPODIA_CHEMOTAXIS_DN	-0.246074	0.00306897	0.0465607	-1.83665	18	106
GSE24726_WT_VS_E2_22_KO_PDC_DAY4_POST_DELETION_DN	-0.318192	0.00308166	0.0466605	-1.92492	17	51
GSE339_EX_VIVO_VS_IN_CULTURE_CD4POS_DC_UP	-0.342684	0.00308589	0.0466605	-1.98199	17	44
GSE17301_CTRL_VS_48H_ACD3_ACD28_IFNA5_STIM_CD8_TCELL_UP	0.29299	0.00311751	0.0470597	1.92749	12	52
GSE40274_GATA1_VS_FOXP3_AND_GATA1_TRANSDUCED_ACTIVATED_CD4_TCELL_DN	-0.359744	0.003125	0.0470941	-2.01297	17	40
CTATGCA_MIR153	0.299335	0.00313329	0.0471403	1.94474	12	50
GSE24142_EARLY_THYMIC_PROGENITOR_VS_DN2_THYMOCYTE_UP	0.434114	0.00315315	0.0473603	2.02537	13	20
GO_MRNA_BINDING	-0.29694	0.00321761	0.0482481	-1.9266	18	64
CONCANNON_APOPTOSIS_BY_EPOXOMICIN_UP	-0.306874	0.00323129	0.0483669	-1.93217	18	58
REACTOME_MITOTIC_G2_G2_M_PHASES	-0.470481	0.00323625	0.0483669	-2.07032	17	20
HALLMARK_GLYCOLYSIS	-0.315768	0.00324343	0.0483941	-1.94513	18	54
JAZAERI_BREAST_CANCER_BRCA1_VS_BRCA2_UP	-0.472721	0.00325733	0.0485213	-2.04068	17	19
HALLMARK_MYC_TARGETS_V2	-0.522577	0.00328108	0.0487341	-2.06732	17	15
GSE3039_CD4_TCELL_VS_ALPHAALPHA_CD8_TCELL_DN	0.323965	0.00328638	0.0487341	1.9219	13	38
NUYTTEN_NIPP1_TARGETS_DN	0.201725	0.00329761	0.0487341	1.80901	11	161
GO_RNA_3_END_PROCESSING	-0.359104	0.00329861	0.0487341	-2.00938	18	40
GSE11864_UNTREATED_VS_CSF1_PAM3CYS_IN_MAC_DN	-0.358151	0.00329861	0.0487341	-2.00406	18	40
KIM_WT1_TARGETS_12HR_UP	-0.403051	0.003324	0.049029	-2.03608	18	29
GSE16385_IL4_VS_ROSIGLITAZONE_STIM_MACROPHAGE_UP	0.296136	0.00337431	0.0496423	1.92396	13	50
MORF_DEAF1	-0.444378	0.00337658	0.0496423	-2.02858	18	22
YOSHIMURA_MAPK8_TARGETS_DN	-0.255972	0.00339476	0.0498285	-1.86019	20	95
GSE27786_NKTCELL_VS_MONO_MAC_UP	-0.31603	0.00341588	0.0499207	-1.93445	19	53
AZARE_NEOPLASTIC_TRANSFORMATION_BY_STAT3_UP	-0.468423	0.00341604	0.0499207	-2.06127	18	20
GSE360_L_DONOVANI_VS_T_GONDII_MAC_DN	-0.309617	0.00341763	0.0499207	-1.91458	19	55
GSE28237_FOLLICULAR_VS_EARLY_GC_BCELL_DN	-0.315542	0.00342936	0.050011	-1.91919	19	52
GSE5589_LPS_AND_IL10_VS_LPS_AND_IL6_STIM_IL10_KO_MACROPHAGE_45MIN_UP	0.326753	0.00352361	0.0513026	1.92299	14	37
GSE20715_WT_VS_TLR4_KO_48H_OZONE_LUNG_DN	-0.313643	0.00359527	0.0522617	-1.8974	20	51
GSE14000_TRANSLATED_RNA_VS_MRNA_4H_LPS_DC_UP	-0.351603	0.00361321	0.0524381	-2.00383	20	42
KEGG_PATHOGENIC_ESCHERICHIA_COLI_INFECTION	-0.470287	0.00361925	0.0524414	-2.03017	19	19
BOYAULT_LIVER_CANCER_SUBCLASS_G123_UP	-0.500268	0.00364498	0.0527295	-2.0285	19	16
GO_NUCLEAR_CHROMOSOME_TELOMERIC_REGION	-0.413399	0.00370436	0.0532283	-2.03297	20	27
ZHU_CMV_ALL_UP	-0.414286	0.00370436	0.0532283	-2.03734	20	27
GO_DICARBOXYLIC_ACID_METABOLIC_PROCESS	-0.424252	0.00370894	0.0532283	-2.05648	20	26
GSE39864_WT_VS_GATA3_KO_TREG_UP	-0.417041	0.00370894	0.0532283	-2.02153	20	26
MORF_USP5	-0.418526	0.00370894	0.0532283	-2.02873	20	26
TACTTGA_MIR26A_MIR26B	0.266718	0.00372578	0.0533851	1.90901	14	67
REACTOME_IMMUNE_SYSTEM	-0.212804	0.00376235	0.0537125	-1.76162	23	164
NABA_MATRISOME_ASSOCIATED	0.341885	0.00376294	0.0537125	1.92591	15	33
SRY_01	0.321344	0.00376648	0.0537125	1.92636	15	39
GSE3982_EFF_MEMORY_CD4_TCELL_VS_NKCELL_UP	0.338035	0.00377626	0.053767	1.9219	15	34
GSE12003_4D_VS_8D_CULTURE_BM_PROGENITOR_UP	-0.349396	0.00378527	0.0538105	-1.99125	21	42
BENPORATH_MYC_MAX_TARGETS	-0.195844	0.00381156	0.0539657	-1.70773	24	212
REACTOME_MRNA_3_END_PROCESSING	-0.497089	0.00381541	0.0539657	-2.06232	20	17
GSE27291_6H_VS_7D_STIM_GAMMADELTA_TCELL_UP	-0.35299	0.00381944	0.0539657	-1.97517	21	40
GO_REGULATION_OF_LIGASE_ACTIVITY	-0.350225	0.00382011	0.0539657	-1.97388	21	41
GSE360_L_MAJOR_VS_B_MALAYI_HIGH_DOSE_DC_UP	-0.390925	0.00382942	0.0540127	-2.04215	21	32
GSE3337_4H_VS_16H_IFNG_IN_CD8POS_DC_UP	-0.297596	0.00387793	0.0546117	-1.89824	22	60
GSE36476_CTRL_VS_TSST_ACT_72H_MEMORY_CD4_TCELL_OLD_DN	-0.313015	0.00392827	0.0552344	-1.91599	22	53
GO_CELLULAR_MACROMOLECULE_LOCALIZATION	0.144491	0.00396432	0.0555812	1.53626	11	374
GO_REGULATION_OF_TELOMERE_MAINTENANCE	-0.472703	0.00396969	0.0555812	-2.00783	21	18
MOOTHA_PGC	-0.222317	0.00397141	0.0555812	-1.76493	24	135
GO_COENZYME_BINDING	-0.367096	0.00400348	0.0559406	-2.00295	22	37
MODULE_61	-0.499332	0.00400948	0.0559406	-2.0247	21	16
NAGASHIMA_NRG1_SIGNALING_UP	-0.396969	0.00402028	0.0560047	-2.0256	22	30
GSE46468_LUNG_INNATE_LYMPHOID_CELL_VS_SPLEEN_CD4_TCELL_DN	-0.303009	0.00408163	0.0567718	-1.90784	23	58
GO_REGULATION_OF_PROTEASOMAL_PROTEIN_CATABOLIC_PROCESS	-0.305608	0.00410116	0.0569557	-1.88979	23	55
GO_REGULATION_OF_PROTEASOMAL_UBIQUITIN_DEPENDENT_PROTEIN_CATABOLIC_PROCESS	-0.347376	0.00412939	0.0572596	-1.97974	23	42
HSIAO_HOUSEKEEPING_GENES	0.18753	0.00417246	0.057767	1.70821	14	173
GO_EXOPEPTIDASE_ACTIVITY	-0.49257	0.00417878	0.057767	-2.04358	22	17
GO_CYTOSKELETAL_PROTEIN_BINDING	-0.20665	0.00422007	0.0582486	-1.73276	26	176
GSE24574_NAIVE_VS_TCONV_CD4_TCELL_DN	-0.313634	0.00427131	0.0588659	-1.88991	24	50
GSE36826_NORMAL_VS_STAPH_AUREUS_INF_SKIN_UP	-0.310097	0.00428669	0.0589396	-1.88608	24	52
MORF_RAC1	-0.274873	0.00428972	0.0589396	-1.88164	25	76
TGAYRTCA_ATF3_Q6	-0.242382	0.00432277	0.0592313	-1.79335	26	101
GSE46606_UNSTIM_VS_CD40L_IL2_IL5_1DAY_STIMULATED_IRF4MID_SORTED_BCELL_DN	0.406314	0.00432408	0.0592313	2.00021	18	23
BENPORATH_SOX2_TARGETS	-0.203752	0.00433907	0.0592944	-1.72522	27	183
RPS14_DN.V1_DN	-0.389478	0.00434405	0.0592944	-2.01198	24	31
RCGCANGCGY_NRF1_Q6	-0.184556	0.00435894	0.0592944	-1.65989	28	254
IKEDA_MIR1_TARGETS_UP	-0.483157	0.00436047	0.0592944	-2.00452	23	17
GSE29618_MONOCYTE_VS_MDC_DN	0.300896	0.00436152	0.0592944	1.91401	17	47
MCAATNNNNNGCG_UNKNOWN	-0.512589	0.00437477	0.0593851	-2.0278	23	15
GSE19941_LPS_VS_LPS_AND_IL10_STIM_IL10_KO_MACROPHAGE_UP	-0.405917	0.00440995	0.0597727	-1.99618	24	27
GO_CHROMOSOME_ORGANIZATION	-0.199681	0.00444717	0.0601868	-1.72579	28	203
GSE5589_LPS_VS_LPS_AND_IL6_STIM_IL6_KO_MACROPHAGE_45MIN_DN	0.35239	0.00447375	0.0604558	1.94538	18	31
LI_WILMS_TUMOR_VS_FETAL_KIDNEY_1_DN	-0.378	0.00452174	0.0609534	-1.99183	25	33
REACTOME_MRNA_SPLICING_MINOR_PATHWAY	-0.46167	0.00452407	0.0609534	-1.99297	24	19
SIRNA_EIF4GI_UP	-0.481689	0.00454215	0.0611058	-1.99843	24	17
GSE19888_CTRL_VS_A3R_INHIBITOR_TREATED_MAST_CELL_DN	0.30026	0.00455854	0.061235	1.90331	18	46
GSE14308_TH2_VS_INDUCED_TREG_UP	0.279044	0.00457831	0.0614093	1.87928	18	55
GSE24574_BCL6_LOW_TFH_VS_TCONV_CD4_TCELL_DN	-0.307066	0.00461144	0.0616107	-1.87958	26	53
GSE42021_TCONV_PLN_VS_TREG_PRECURSORS_THYMUS_DN	-0.307595	0.00461144	0.0616107	-1.88282	26	53
MORF_PRKAR1A	-0.303716	0.00461381	0.0616107	-1.87809	26	55
GO_POSITIVE_REGULATION_OF_NUCLEOCYTOPLASMIC_TRANSPORT	-0.447477	0.00462798	0.0617087	-2.00803	25	21
GO_RESPONSE_TO_HEAT	-0.423766	0.00463623	0.0617276	-1.96733	25	23
HALLMARK_FATTY_ACID_METABOLISM	-0.333375	0.00465277	0.0618564	-1.93773	26	45
MORF_RAB1A	-0.281612	0.0046729	0.0619164	-1.86283	27	68
BUYTAERT_PHOTODYNAMIC_THERAPY_STRESS_UP	-0.199662	0.00467435	0.0619164	-1.69866	29	191
SMITH_TERT_TARGETS_UP	-0.378272	0.00468343	0.0619164	-2.01256	26	34
MORF_CDK2	-0.385279	0.00469157	0.0619164	-1.99029	26	31
ONDER_CDH1_TARGETS_1_DN	-0.385559	0.00469157	0.0619164	-1.99174	26	31
GO_PIGMENT_GRANULE	-0.399306	0.00471945	0.0621028	-1.99497	26	28
GSE16385_UNTREATED_VS_12H_IL4_TREATED_MACROPHAGE_UP	-0.389059	0.00471945	0.0621028	-1.98524	26	30
GSE7568_IL4_VS_IL4_AND_DEXAMETHASONE_TREATED_MACROPHAGE_UP	-0.320854	0.00476596	0.0626234	-1.89529	27	47
PUIFFE_INVASION_INHIBITED_BY_ASCITES_UP	-0.431175	0.00479829	0.0628748	-1.96832	26	22
GSE17721_LPS_VS_PAM3CSK4_24H_BMDC_DN	0.299374	0.00480423	0.0628748	1.84772	19	43
MORF_RAB11A	-0.441903	0.00480598	0.0628748	-1.98302	26	21
GSE21678_WT_VS_FOXO1_FOXO3_KO_TREG_DN	-0.349294	0.00486618	0.0635702	-1.9363	27	39
GSE45365_NK_CELL_VS_CD11B_DC_DN	-0.388468	0.00489425	0.0638081	-1.98222	27	30
GSE7219_WT_VS_NIK_NFKB2_KO_DC_UP	-0.385103	0.00489853	0.0638081	-1.94541	27	29
GSE29618_BCELL_VS_MONOCYTE_DAY7_FLU_VACCINE_UP	0.313965	0.0049435	0.064254	1.88212	20	39
TSENG_IRS1_TARGETS_UP	-0.410849	0.004947	0.064254	-1.96322	27	25
GO_REGULATION_OF_RESPONSE_TO_EXTRACELLULAR_STIMULUS	-0.316886	0.00495726	0.0642949	-1.88432	28	48
GO_MACROMOLECULE_METHYLATION	-0.307531	0.0049649	0.0643016	-1.86042	28	51
GSE9960_HEALTHY_VS_GRAM_NEG_SEPSIS_PBMC_UP	0.288792	0.00505172	0.0652571	1.86681	20	49
GSE3039_ALPHABETA_CD8_TCELL_VS_B1_BCELL_DN	-0.366724	0.00505315	0.0652571	-1.98094	28	36
GO_CELLULAR_MACROMOLECULAR_COMPLEX_ASSEMBLY	-0.196754	0.00508945	0.0655053	-1.69064	32	197
GSE21927_GMCSF_IL6_VS_GMCSF_GCSF_TREATED_BONE_MARROW_DN	-0.298381	0.00509251	0.0655053	-1.87114	29	57
PID_TGFBR_PATHWAY	0.463228	0.00509413	0.0655053	1.96381	22	16
GSE17721_4_VS_24H_CPG_BMDC_DN	-0.319231	0.00510638	0.0655694	-1.8857	29	47
GO_POSITIVE_REGULATION_OF_PROTEIN_CATABOLIC_PROCESS	-0.272958	0.00512143	0.0656221	-1.85958	30	75
GO_CELLULAR_RESPONSE_TO_ENDOGENOUS_STIMULUS	-0.1977	0.00512502	0.0656221	-1.68861	32	194
GSE2770_IL12_AND_TGFB_VS_IL4_TREATED_ACT_CD4_TCELL_2H_DN	0.32042	0.00516068	0.0659382	1.86575	21	36
GSE17580_TREG_VS_TEFF_S_MANSONI_INF_DN	0.314315	0.00516432	0.0659382	1.86464	21	38
GSE29618_BCELL_VS_MONOCYTE_UP	0.312114	0.00518623	0.0661245	1.88863	21	40
GSE17721_CPG_VS_GARDIQUIMOD_6H_BMDC_UP	-0.369886	0.00520382	0.0662411	-1.96794	29	34
CHAUHAN_RESPONSE_TO_METHOXYESTRADIOL_UP	-0.445997	0.00521395	0.0662411	-1.96258	28	20
GSE30083_SP1_VS_SP2_THYMOCYTE_UP	-0.373321	0.00521739	0.0662411	-1.96717	29	33
ATF_01	-0.29128	0.00538267	0.0681899	-1.87666	31	62
GO_CATALYTIC_COMPLEX	-0.180138	0.005386	0.0681899	-1.63396	35	266
NABA_MATRISOME	0.314687	0.00540287	0.0683077	1.85198	22	37
GO_POSITIVE_REGULATION_OF_PROTEOLYSIS	-0.26371	0.00544375	0.0687283	-1.82182	32	79
MODULE_235	-0.483201	0.00546747	0.0689313	-1.95929	29	16
GSE28726_ACT_CD4_TCELL_VS_ACT_VA24NEG_NKTCELL_UP	-0.306954	0.00547851	0.0689743	-1.85693	31	51
GSE3994_WT_VS_PAC1_KO_ACTIVATED_MAST_CELL_DN	-0.338459	0.00555652	0.0698589	-1.90757	31	41
GO_ENHANCER_BINDING	-0.441994	0.00557353	0.0699754	-1.94497	30	20
CAHOY_NEURONAL	-0.38162	0.00559832	0.0701889	-1.92782	31	29
GO_MOTOR_ACTIVITY	-0.450822	0.00560984	0.0702359	-1.94614	30	19
KEGG_PYRUVATE_METABOLISM	-0.480565	0.00564972	0.0704443	-1.9486	30	16
HSF_Q6	-0.339845	0.00565165	0.0704443	-1.95416	32	43
GO_REGULATION_OF_PROTEIN_CATABOLIC_PROCESS	-0.234557	0.00565337	0.0704443	-1.75069	34	106
GSE13306_TREG_VS_TCONV_LAMINA_PROPRIA_DN	0.308276	0.00565771	0.0704443	1.86541	23	40
GO_CELL_CYCLE_PHASE_TRANSITION	-0.290393	0.00573259	0.0712418	-1.85229	33	60
MORF_SP3	-0.355877	0.00574413	0.0712418	-1.94174	32	37
GO_REGULATION_OF_CELL_CYCLE_PROCESS	-0.220815	0.00575172	0.0712418	-1.73657	35	130
MULLIGHAN_NPM1_MUTATED_SIGNATURE_2_DN	-0.439343	0.00575333	0.0712418	-1.9333	31	20
GO_DNA_GEOMETRIC_CHANGE	-0.476357	0.00583197	0.0720304	-1.93154	31	16
GSE32901_NAIVE_VS_TH1_CD4_TCELL_DN	-0.417254	0.00583967	0.0720304	-1.96928	32	24
GO_RESPONSE_TO_ENDOGENOUS_STIMULUS	-0.181757	0.00584095	0.0720304	-1.64081	38	258
MODULE_72	-0.256624	0.00586797	0.0721735	-1.81557	35	86
GSE14769_UNSTIM_VS_80MIN_LPS_BMDM_UP	0.312725	0.00586854	0.0721735	1.85521	24	38
GSE45365_NK_CELL_VS_CD8_TCELL_DN	-0.416772	0.00588445	0.0722707	-1.93486	32	23
GO_CHROMATIN_ASSEMBLY_OR_DISASSEMBLY	-0.358217	0.00592438	0.072509	-1.93499	33	36
HALLMARK_G2M_CHECKPOINT	-0.360753	0.00592438	0.072509	-1.94869	33	36
GO_INTRACELLULAR_VESICLE	-0.184685	0.00592795	0.072509	-1.64474	38	241
chrxp11	-0.38924	0.00594302	0.0725949	-1.94467	33	28
REACTOME_PREFOLDIN_MEDIATED_TRANSFER_OF_SUBSTRATE_TO_CCT_TRIC	-0.473426	0.00599564	0.0729937	-1.96415	32	17
GSE7764_IL15_TREATED_VS_CTRL_NK_CELL_24H_UP	-0.323794	0.00599931	0.0729937	-1.89545	34	46
GSE22886_NAIVE_TCELL_VS_NEUTROPHIL_UP	-0.275705	0.006001	0.0729937	-1.83388	35	69
GO_VESICLE_ORGANIZATION	-0.274717	0.00600801	0.0729937	-1.81722	35	68
GO_REGULATION_OF_CIRCADIAN_RHYTHM	-0.415409	0.00601663	0.0730002	-1.96057	33	24
GSE17721_LPS_VS_PAM3CSK4_1H_BMDC_DN	-0.3267	0.00603136	0.0730807	-1.89894	34	45
GRYDER_PAX3FOXO1_ENHANCERS_IN_TADS	-0.18637	0.00609942	0.0738063	-1.65047	39	233
GSE14769_UNSTIM_VS_20MIN_LPS_BMDM_DN	-0.3876	0.00611781	0.0739297	-1.93648	34	28
GSE32986_UNSTIM_VS_GMCSF_AND_CURDLAN_LOWDOSE_STIM_DC_UP	-0.309225	0.00615069	0.0741358	-1.86334	35	50
GO_UBIQUITIN_LIKE_PROTEIN_LIGASE_BINDING	-0.272806	0.00615129	0.0741358	-1.82387	36	70
GO_RESPONSE_TO_TOPOLOGICALLY_INCORRECT_PROTEIN	-0.337375	0.00616544	0.0742072	-1.93995	35	43
GO_ANTIGEN_PROCESSING_AND_PRESENTATION_OF_PEPTIDE_ANTIGEN	-0.335288	0.00619408	0.0744527	-1.91085	35	42
MORI_IMMATURE_B_LYMPHOCYTE_DN	-0.418601	0.00622001	0.0744757	-1.91091	34	22
GSE13547_2H_VS_12_H_ANTI_IGM_STIM_ZFX_KO_BCELL_DN	0.375738	0.0062212	0.0744757	1.93138	26	26
PID_REG_GR_PATHWAY	-0.425506	0.00622998	0.0744757	-1.90944	34	21
GSE27786_LIN_NEG_VS_MONO_MAC_UP	-0.288945	0.00623841	0.0744757	-1.84305	36	60
GSE3691_IFN_PRODUCING_KILLER_DC_VS_PLASMACYTOID_DC_SPLEEN_DN	-0.359682	0.00624458	0.0744757	-1.91365	35	34
GSE17721_PAM3CSK4_VS_CPG_24H_BMDC_UP	0.295102	0.0062455	0.0744757	1.82135	25	43
GSE5542_UNTREATED_VS_IFNG_TREATED_EPITHELIAL_CELLS_24H_DN	-0.34373	0.00625652	0.0745087	-1.90545	35	39
GO_RESPONSE_TO_HORMONE	-0.206642	0.00628634	0.0747652	-1.70379	39	161
GSE29618_PRE_VS_DAY7_POST_TIV_FLU_VACCINE_MONOCYTE_DN	-0.334618	0.0063367	0.0752348	-1.92411	36	43
GSE27786_LSK_VS_NKCELL_DN	0.336054	0.00634249	0.0752348	1.87284	26	32
GO_HISTONE_DEACETYLASE_BINDING	-0.414583	0.00637055	0.0754685	-1.95667	35	24
GO_TRANSFERASE_COMPLEX	-0.201175	0.00639925	0.0757091	-1.68241	40	173
TIEN_INTESTINE_PROBIOTICS_24HR_DN	0.235578	0.00641849	0.075803	1.79536	24	84
GO_REGULATION_OF_MULTI_ORGANISM_PROCESS	-0.261033	0.00642398	0.075803	-1.81077	38	80
GO_MITOTIC_CELL_CYCLE	-0.200043	0.00654511	0.0770307	-1.67962	41	177
GO_METHYLATION	-0.285635	0.00656013	0.0770307	-1.84029	38	62
GO_REGULATION_OF_HISTONE_METHYLATION	-0.468428	0.00656096	0.0770307	-1.89939	35	16
REACTOME_PYRUVATE_METABOLISM_AND_CITRIC_ACID_TCA_CYCLE	-0.489243	0.00656216	0.0770307	-1.93545	35	15
GO_AMIDE_BINDING	-0.357233	0.00657212	0.0770446	-1.91854	37	35
GO_AXON	-0.230871	0.00658212	0.0770446	-1.73158	40	107
GO_POSITIVE_REGULATION_OF_CELLULAR_PROTEIN_CATABOLIC_PROCESS	-0.286228	0.00658895	0.0770446	-1.83162	38	61
GO_PROTEOLYSIS	-0.189512	0.00675676	0.0787303	-1.64432	43	208
GSE40666_NAIVE_VS_EFFECTOR_CD8_TCELL_WITH_IFNA_STIM_90MIN_DN	-0.288049	0.0067579	0.0787303	-1.8281	39	59
GSE1112_OT1_VS_HY_CD8AB_THYMOCYTE_RTOC_CULTURE_UP	-0.358324	0.00676496	0.0787303	-1.90643	38	34
GO_MICROTUBULE_ASSOCIATED_COMPLEX	-0.372525	0.00677672	0.0787303	-1.9244	38	31
GO_RESPONSE_TO_PURINE_CONTAINING_COMPOUND	-0.37264	0.00677672	0.0787303	-1.925	38	31
GSE3920_UNTREATED_VS_IFNG_TREATED_FIBROBLAST_DN	0.33359	0.00682032	0.0790681	1.87918	28	33
GSE3982_EFF_MEMORY_CD4_TCELL_VS_TH2_DN	-0.296772	0.00683177	0.0790681	-1.81657	39	53
GO_NEGATIVE_REGULATION_OF_DNA_METABOLIC_PROCESS	-0.432751	0.00683207	0.0790681	-1.9043	37	20
CREB_01	-0.272269	0.00684246	0.0790869	-1.80102	40	68
GSE37301_MULTIPOTENT_PROGENITOR_VS_RAG2_KO_NK_CELL_DN	-0.320029	0.00685636	0.0791462	-1.87341	39	46
GSE4984_LPS_VS_VEHICLE_CTRL_TREATED_DC_DN	0.387031	0.00689497	0.0794902	1.93082	29	24
GO_IMMUNE_SYSTEM_PROCESS	-0.184373	0.00700472	0.0804271	-1.63489	45	237
GSE42021_TREG_PLN_VS_CD24HI_TREG_THYMUS_UP	-0.310226	0.00700855	0.0804271	-1.84472	40	48
CCGNMNNTNACG_UNKNOWN	-0.431267	0.00701187	0.0804271	-1.89776	38	20
JI_RESPONSE_TO_FSH_DN	-0.431378	0.00701187	0.0804271	-1.89825	38	20
GSE12392_CD8A_POS_VS_NEG_SPLEEN_IFNB_KO_DC_UP	-0.326623	0.00702897	0.080521	-1.8891	40	44
GSE19888_CTRL_VS_A3R_ACTIVATION_MAST_CELL_UP	-0.339866	0.00712548	0.0815231	-1.88403	40	39
ENK_UV_RESPONSE_EPIDERMIS_UP	-0.296011	0.00717336	0.0818633	-1.81191	41	53
GNF2_HDAC1	-0.296058	0.00717336	0.0818633	-1.8122	41	53
GO_REGULATION_OF_CELLULAR_RESPONSE_TO_STRESS	-0.203811	0.00721569	0.0821574	-1.68328	45	163
GNF2_NS	-0.449822	0.00721761	0.0821574	-1.91064	39	18
GSE45365_HEALTHY_VS_MCMV_INFECTION_CD8A_DC_DN	-0.32887	0.00722643	0.0821574	-1.87427	41	42
ACEVEDO_LIVER_CANCER_DN	-0.239027	0.00723705	0.0821747	-1.7494	44	97
GSE9650_EFFECTOR_VS_EXHAUSTED_CD8_TCELL_UP	-0.28646	0.00726474	0.0823854	-1.81802	42	59
CTACCTC_LET7A_LET7B_LET7C_LET7D_LET7E_LET7F_MIR98_LET7G_LET7I	0.255054	0.00732243	0.0829355	1.80089	29	64
TGANNYRGCA_TCF11MAFG_01	-0.269286	0.00734312	0.0829733	-1.78129	43	68
GSE28726_NAIVE_VS_ACTIVATED_VA24NEG_NKTCELL_UP	-0.295193	0.00734415	0.0829733	-1.80691	42	53
GSE360_T_GONDII_VS_B_MALAYI_LOW_DOSE_DC_DN	-0.351601	0.00743687	0.0839118	-1.88829	42	35
GSE6674_ANTI_IGM_VS_PL2_3_STIM_BCELL_DN	-0.297394	0.00746142	0.0839118	-1.85725	43	56
SCHLOSSER_MYC_TARGETS_AND_SERUM_RESPONSE_DN	-0.414011	0.00746401	0.0839118	-1.88996	41	22
GSE12845_IGD_POS_BLOOD_VS_PRE_GC_TONSIL_BCELL_DN	-0.332331	0.00746657	0.0839118	-1.87304	42	41
GSE12845_IGD_NEG_BLOOD_VS_DARKZONE_GC_TONSIL_BCELL_DN	-0.287569	0.00748299	0.0839118	-1.81063	43	58
GSE24026_PD1_LIGATION_VS_CTRL_IN_ACT_TCELL_LINE_DN	-0.287701	0.00748299	0.0839118	-1.81146	43	58
GSE2770_UNTREATED_VS_ACT_CD4_TCELL_6H_UP	0.28188	0.00751151	0.0840227	1.79305	30	47
MORF_MAP2K2	-0.305783	0.00751751	0.0840227	-1.8426	43	50
GSE27786_NKCELL_VS_NEUTROPHIL_UP	-0.30436	0.0075278	0.0840227	-1.81917	43	49
HSF1_01	-0.271189	0.00753012	0.0840227	-1.78504	44	67
GSE18203_CTRL_VS_INTRATUMORAL_CPG_INJ_MC38_TUMOR_DN	0.302322	0.00754361	0.0840506	1.82938	31	40
SCHLOSSER_MYC_TARGETS_AND_SERUM_RESPONSE_UP	-0.424596	0.00755124	0.0840506	-1.86841	41	20
GSE360_L_DONOVANI_VS_B_MALAYI_LOW_DOSE_MAC_UP	-0.321189	0.00758229	0.0841958	-1.8669	43	45
GO_PROTEIN_CATABOLIC_PROCESS	-0.213035	0.00758294	0.0841958	-1.71368	47	143
TGACGTCA_ATF3_Q6	-0.284181	0.00760264	0.0843108	-1.80355	44	59
GO_REGULATION_OF_DENDRITE_MORPHOGENESIS	-0.452152	0.00763081	0.0845195	-1.87589	41	17
GSE17721_LPS_VS_POLYIC_4H_BMDC_UP	-0.311797	0.00765957	0.084734	-1.84178	44	47
GSE24634_TREG_VS_TCONV_POST_DAY3_IL4_CONVERSION_UP	-0.303956	0.00769889	0.0850647	-1.81676	44	49
SAKAI_CHRONIC_HEPATITIS_VS_LIVER_CANCER_UP	-0.404596	0.00778623	0.0859246	-1.90954	43	24
GSE24634_NAIVE_CD4_TCELL_VS_DAY7_IL4_CONV_TREG_DN	-0.35658	0.00782609	0.086259	-1.87896	44	33
GO_RESPONSE_TO_OXYGEN_CONTAINING_COMPOUND	-0.184381	0.00793167	0.0872783	-1.62357	51	225
GO_NUCLEAR_MATRIX	-0.38367	0.00793791	0.0872783	-1.88678	44	27
GSE17186_CD21LOW_VS_CD21HIGH_TRANSITIONAL_BCELL_CORD_BLOOD_UP	-0.330582	0.0079875	0.0873989	-1.86318	45	41
GSE33425_CD161_HIGH_VS_NEG_CD8_TCELL_UP	-0.364787	0.00799305	0.0873989	-1.88443	45	31
GO_CORE_PROMOTER_BINDING	-0.342138	0.00800696	0.0873989	-1.86678	45	37
GSE21033_3H_VS_12H_POLYIC_STIM_DC_UP	-0.363418	0.00800696	0.0873989	-1.89846	45	32
GSE3982_CTRL_VS_LPS_48H_DC_DN	-0.363042	0.00800696	0.0873989	-1.8965	45	32
GSE45365_HEALTHY_VS_MCMV_INFECTION_CD8A_DC_IFNAR_KO_DN	-0.342256	0.00800696	0.0873989	-1.86742	45	37
GO_CELLULAR_RESPONSE_TO_NITROGEN_COMPOUND	-0.226997	0.00802697	0.0874845	-1.70252	49	107
GSE3982_EOSINOPHIL_VS_TH2_DN	-0.307343	0.00803419	0.0874845	-1.82757	46	48
GSE22886_NAIVE_CD4_TCELL_VS_NEUTROPHIL_UP	-0.297083	0.00805898	0.0875433	-1.80692	46	52
WHN_B	-0.29783	0.00805898	0.0875433	-1.81147	46	52
GSE25088_WT_VS_STAT6_KO_MACROPHAGE_UP	0.296471	0.00811456	0.088041	1.81878	33	42
GO_PROTEIN_C_TERMINUS_BINDING	-0.295152	0.00813973	0.0882081	-1.84325	47	56
GO_DNA_RECOMBINATION	-0.351816	0.00815265	0.0882421	-1.8718	46	34
GSE6566_STRONG_VS_WEAK_DC_STIMULATED_CD4_TCELL_UP	-0.449146	0.00817587	0.0883601	-1.86342	44	17
GO_RESPONSE_TO_ORGANIC_CYCLIC_COMPOUND	-0.209513	0.00819801	0.0883601	-1.70073	51	150
GCM_UBE2N	-0.292284	0.00819812	0.0883601	-1.7891	47	53
GNF2_RPA1	-0.479811	0.0082027	0.0883601	-1.89814	44	15
GSE37532_VISCERAL_ADIPOSE_TISSUE_VS_LN_DERIVED_PPARG_KO_TCONV_CD4_TCELL_UP	-0.293896	0.00830931	0.0893409	-1.8354	48	56
GO_SINGLE_STRANDED_RNA_BINDING	-0.398199	0.00831711	0.0893409	-1.87935	46	24
GO_CARBOHYDRATE_BIOSYNTHETIC_PROCESS	-0.349397	0.00832611	0.0893409	-1.85893	47	34
GSE12366_GC_VS_MEMORY_BCELL_UP	-0.328823	0.00833333	0.0893409	-1.83995	47	40
GSE32901_TH17_EMRICHED_VS_TH17_NEG_CD4_TCELL_DN	-0.338231	0.00835509	0.0894679	-1.84546	47	37
GSE22886_NAIVE_CD4_TCELL_VS_48H_ACT_TH2_DN	-0.300101	0.00838897	0.0896735	-1.81548	48	51
GO_PROTEIN_DNA_COMPLEX_SUBUNIT_ORGANIZATION	-0.319577	0.00840048	0.0896735	-1.84835	48	44
ANDERSEN_LIVER_CANCER_KRT19_UP	0.451714	0.00841266	0.0896735	1.86413	37	15
SCHAEFFER_PROSTATE_DEVELOPMENT_6HR_DN	-0.211996	0.00841403	0.0896735	-1.69693	52	140
GSE5589_IL6_KO_VS_IL10_KO_LPS_AND_IL6_STIM_MACROPHAGE_45MIN_DN	0.299102	0.00848656	0.0902732	1.80989	35	40
GSE20727_DNFB_ALLERGEN_VS_ROS_INH_AND_DNFB_ALLERGEN_TREATED_DC_UP	0.322621	0.00849658	0.0902732	1.83426	35	34
GO_REGULATION_OF_RESPONSE_TO_STRESS	-0.17565	0.00850746	0.0902732	-1.59473	56	267
GSE1448_CTRL_VS_ANTI_VALPHA2_DP_THYMOCYTE_UP	-0.333358	0.00851582	0.0902732	-1.84796	48	39
GO_NEGATIVE_REGULATION_OF_CELL_DEATH	-0.207669	0.00852676	0.0902732	-1.68703	53	151
DANG_REGULATED_BY_MYC_UP	-0.409759	0.0085303	0.0902732	-1.87055	47	22
GO_RNA_MODIFICATION	-0.376105	0.00856494	0.0905336	-1.87905	48	28
REACTOME_CELL_CYCLE	-0.249586	0.008646	0.0912836	-1.76106	52	85
GO_DNA_PACKAGING	-0.348174	0.00867303	0.0914619	-1.85242	49	34
GSE22025_TGFB1_VS_TGFB1_AND_PROGESTERONE_TREATED_CD4_TCELL_DN	-0.367405	0.00874738	0.092037	-1.85601	49	29
GO_RNA_POLYMERASE_II_DISTAL_ENHANCER_SEQUENCE_SPECIFIC_DNA_BINDING	-0.460872	0.00874795	0.092037	-1.86875	47	16
GSE360_CTRL_VS_L_DONOVANI_DC_DN	-0.378617	0.0088199	0.0926859	-1.86193	49	27
GSE25088_CTRL_VS_IL4_AND_ROSIGLITAZONE_STIM_STAT6_KO_MACROPHAGE_UP	0.287303	0.00887503	0.0931569	1.78986	36	44
MODULE_204	-0.406952	0.00888573	0.0931602	-1.85774	49	22
GSE35543_IN_VIVO_NTREG_VS_CONVERTED_EX_ITREG_DN	0.393264	0.00889599	0.0931602	1.86985	38	21
GSE6566_STRONG_VS_WEAK_DC_STIMULATED_CD4_TCELL_DN	0.360902	0.00898618	0.0939956	1.85512	38	26
GO_REGULATION_OF_CELLULAR_RESPONSE_TO_HEAT	-0.395931	0.00902495	0.0942919	-1.86864	50	24
GSE6259_DEC205_POS_DC_VS_CD4_TCELL_UP	-0.33017	0.00903719	0.0943107	-1.83028	51	39
GSE360_CTRL_VS_B_MALAYI_LOW_DOSE_MAC_DN	-0.31657	0.0090769	0.0946156	-1.82032	52	43
GO_ASPARTATE_FAMILY_AMINO_ACID_METABOLIC_PROCESS	-0.473717	0.00911411	0.094894	-1.87403	49	15
GCM_RAN	-0.275599	0.00913551	0.0950072	-1.77965	53	63
BHATTACHARYA_EMBRYONIC_STEM_CELL	-0.417492	0.00916936	0.0952391	-1.83715	50	20
GSE21360_SECONDARY_VS_TERTIARY_MEMORY_CD8_TCELL_UP	-0.263723	0.00917891	0.0952391	-1.74449	54	68
ZHU_CMV_24_HR_UP	-0.394264	0.00920191	0.09529	-1.86078	51	24
ALFANO_MYC_TARGETS	-0.290758	0.00922289	0.09529	-1.77976	53	53
LEIN_NEURON_MARKERS	-0.352336	0.00922541	0.09529	-1.84057	52	32
MYCMAX_02	-0.300273	0.00922604	0.09529	-1.8094	53	50
GSE17721_POLYIC_VS_GARDIQUIMOD_24H_BMDC_DN	-0.300654	0.00923867	0.0953114	-1.79702	53	49
GSE37301_HEMATOPOIETIC_STEM_CELL_VS_RAG2_KO_NK_CELL_DN	-0.315288	0.00925767	0.0953984	-1.82354	53	44
GSE6259_DEC205_POS_DC_VS_CD8_TCELL_UP	0.268226	0.00937275	0.0964202	1.756	38	51
GSE12845_IGD_NEG_BLOOD_VS_PRE_GC_TONSIL_BCELL_DN	-0.328158	0.00938478	0.0964202	-1.81913	53	39
GO_NUCLEOBASE_CONTAINING_COMPOUND_TRANSPORT	-0.289913	0.00938887	0.0964202	-1.78586	54	54
GSE30962_PRIMARY_VS_SECONDARY_CHRONIC_LCMV_INF_CD8_TCELL_UP	-0.299655	0.00940975	0.0964876	-1.79105	54	49
YY1_02	-0.259891	0.00941682	0.0964876	-1.77055	56	75
MARKEY_RB1_ACUTE_LOF_UP	-0.293819	0.00943073	0.0965206	-1.78707	54	52
GO_PEPTIDYL_AMINO_ACID_MODIFICATION	-0.195017	0.009506	0.0971808	-1.63743	60	177
NATSUME_RESPONSE_TO_INTERFERON_BETA_DN	0.429893	0.0095598	0.0976203	1.8728	42	17
GSE23308_CTRL_VS_CORTICOSTERONE_TREATED_MACROPHAGE_DN	-0.314399	0.00960055	0.0979256	-1.8184	55	44
CHIBA_RESPONSE_TO_TSA	-0.443223	0.00962936	0.0981086	-1.83884	52	17
ZHONG_SECRETOME_OF_LUNG_CANCER_AND_FIBROBLAST	-0.323376	0.00972222	0.0989431	-1.80947	55	40
GSE39382_IL3_VS_IL3_IL33_TREATED_MAST_CELL_DN	-0.331213	0.0097527	0.0991415	-1.81943	55	38
GSE25123_CTRL_VS_IL4_AND_ROSIGLITAZONE_STIM_MACROPHAGE_DN	0.287174	0.00984867	0.100004	1.77242	40	43
JIANG_AGING_CEREBRAL_CORTEX_DN	-0.379468	0.0098905	0.100137	-1.8394	55	26
GSE34205_RSV_VS_FLU_INF_INFANT_PBMC_UP	0.366095	0.00990327	0.100137	1.85717	42	25
CGTSACG_PAX3_B	-0.356822	0.00990443	0.100137	-1.84328	56	31
GSE28726_NAIVE_CD4_TCELL_VS_NAIVE_NKTCELL_UP	-0.289478	0.00990606	0.100137	-1.77192	57	53
REACTOME_METABOLISM_OF_AMINO_ACIDS_AND_DERIVATIVES	-0.319687	0.00997935	0.100765	-1.82193	57	42
PAL_PRMT5_TARGETS_UP	-0.265845	0.0100368	0.101232	-1.74213	59	66
GSE17721_LPS_VS_CPG_0.5H_BMDC_UP	-0.288462	0.010082	0.101574	-1.78377	58	55
MODULE_38	-0.312159	0.0101131	0.101764	-1.82734	58	46
CYCLIN_D1_UP.V1_UP	-0.427285	0.0101339	0.101764	-1.84454	55	19
GO_NEGATIVE_REGULATION_OF_CHROMOSOME_ORGANIZATION	-0.407786	0.010146	0.101764	-1.82992	56	21
PRC2_EZH2_UP.V1_DN	-0.407984	0.010146	0.101764	-1.83081	56	21
GO_RNA_SECONDARY_STRUCTURE_UNWINDING	-0.440735	0.0101744	0.101936	-1.82852	55	17
XU_GH1_EXOGENOUS_TARGETS_UP	0.442422	0.0101883	0.101962	1.87561	45	16
BYSTRYKH_HEMATOPOIESIS_STEM_CELL_QTL_TRANS	-0.18911	0.0102025	0.101991	-1.61862	65	195
GO_REGULATION_OF_CELL_DEATH	-0.17617	0.0102425	0.102278	-1.58238	67	253
GO_ANATOMICAL_STRUCTURE_HOMEOSTASIS	-0.332849	0.0102698	0.102437	-1.81609	58	37
VDR_Q6	0.263935	0.0103689	0.103312	1.74753	42	53
GSE6269_HEALTHY_VS_FLU_INF_PBMC_UP	0.275558	0.0104192	0.103612	1.75283	42	47
GSE36476_CTRL_VS_TSST_ACT_16H_MEMORY_CD4_TCELL_YOUNG_DN	-0.296483	0.010422	0.103612	-1.78656	60	50
GSE5542_IFNG_VS_IFNA_AND_IFNG_TREATED_EPITHELIAL_CELLS_24H_DN	0.306206	0.0105559	0.104663	1.78298	44	36
GO_ATPASE_ACTIVITY_COUPLED_TO_MOVEMENT_OF_SUBSTANCES	-0.466906	0.0105724	0.104663	-1.84708	57	15
GRADE_METASTASIS_DN	-0.467246	0.0105724	0.104663	-1.84843	57	15
GSE29618_LAIV_VS_TIV_FLU_VACCINE_DAY7_MONOCYTE_UP	-0.320732	0.0105921	0.104663	-1.80766	60	41
CREBP1CJUN_01	-0.274183	0.0105971	0.104663	-1.7665	62	62
GSE17721_LPS_VS_PAM3CSK4_16H_BMDC_DN	0.273089	0.0105973	0.104663	1.75161	43	48
KIM_WT1_TARGETS_UP	-0.331508	0.0106179	0.104747	-1.80878	60	37
GSE14769_UNSTIM_VS_40MIN_LPS_BMDM_DN	-0.333583	0.010629	0.104747	-1.80193	60	36
GROSS_HYPOXIA_VIA_HIF1A_UP	-0.361309	0.0106718	0.104989	-1.82521	60	29
GNF2_DENR	-0.422513	0.0106768	0.104989	-1.82394	58	19
GRADE_COLON_CANCER_UP	-0.176788	0.0107462	0.10541	-1.5789	70	245
CAFFAREL_RESPONSE_TO_THC_24HR_5_DN	-0.454595	0.0107527	0.10541	-1.8433	58	16
PID_IL2_1PATHWAY	-0.465018	0.0107546	0.10541	-1.83961	58	15
GSE8685_IL2_STARVED_VS_IL2_ACT_IL2_STARVED_CD4_TCELL_DN	-0.327849	0.0107976	0.105716	-1.80095	61	38
GO_DNA_REPLICATION	-0.319689	0.0109375	0.106854	-1.78884	62	40
MORF_PHB	-0.319394	0.0109375	0.106854	-1.78719	62	40
MUNSHI_MULTIPLE_MYELOMA_UP	-0.389526	0.0109715	0.10707	-1.83841	61	24
GO_LYASE_ACTIVITY	-0.338103	0.0110688	0.107903	-1.8158	63	35
NRF2_01	-0.245203	0.0111348	0.108429	-1.72492	67	84
OUELLET_CULTURED_OVARIAN_CANCER_INVASIVE_VS_LMP_UP	-0.389333	0.0111485	0.108445	-1.83751	62	24
GNF2_RAB3A	-0.420748	0.0112197	0.10879	-1.81632	61	19
GSE22033_UNTREATED_VS_MRL24_TREATED_MEF_DN	-0.303553	0.011234	0.10879	-1.79309	65	47
GO_MITOTIC_NUCLEAR_DIVISION	-0.254462	0.0112341	0.10879	-1.73357	67	75
GSE35685_CD34POS_CD38NEG_VS_CD34POS_CD10POS_BONE_MARROW_DN	-0.336904	0.0112418	0.10879	-1.80936	64	35
GSE21927_SPLEEN_C57BL6_VS_4T1_TUMOR_BALBC_MONOCYTES_UP	0.246676	0.0112442	0.10879	1.73337	45	63
GSE8384_CTRL_VS_B_ABORTUS_4H_MAC_CELL_LINE_UP	0.296047	0.0112676	0.108832	1.75627	47	38
GSE24634_TREG_VS_TCONV_POST_DAY7_IL4_CONVERSION_DN	0.323864	0.0112755	0.108832	1.80491	47	32
GSE17186_MEMORY_VS_CD21LOW_TRANSITIONAL_BCELL_UP	-0.317868	0.0112847	0.108832	-1.77865	64	40
GSE7764_IL15_NK_CELL_24H_VS_SPLENOCYTE_DN	0.294696	0.0112994	0.108858	1.76661	47	39
GSE24574_BCL6_HIGH_TFH_VS_NAIVE_CD4_TCELL_DN	-0.277121	0.0113195	0.108935	-1.75875	66	59
GO_AMINO_ACID_BINDING	-0.410838	0.0115067	0.110618	-1.80787	63	20
GSE22886_NAIVE_CD4_TCELL_VS_48H_ACT_TH1_UP	0.283771	0.0115301	0.110726	1.75142	47	43
ACEVEDO_NORMAL_TISSUE_ADJACENT_TO_LIVER_TUMOR_DN	-0.243176	0.0115824	0.11111	-1.71583	70	85
POMEROY_MEDULLOBLASTOMA_PROGNOSIS_DN	0.404756	0.0116175	0.111215	1.85197	51	19
GSE2770_UNTREATED_VS_IL12_TREATED_ACT_CD4_TCELL_48H_DN	-0.294339	0.011618	0.111215	-1.77364	67	50
ESC_J1_UP_LATE.V1_DN	-0.351651	0.0116421	0.111327	-1.81657	66	31
GSE13411_IGM_VS_SWITCHED_MEMORY_BCELL_DN	-0.308837	0.0116578	0.11136	-1.78623	67	44
GNF2_RTN1	-0.410399	0.0116864	0.111398	-1.80594	64	20
HESS_TARGETS_OF_HOXA9_AND_MEIS1_UP	-0.410579	0.0116864	0.111398	-1.80673	64	20
GSE27786_BCELL_VS_MONO_MAC_UP	-0.26126	0.0117135	0.111452	-1.71968	69	67
GSE17721_12H_VS_24H_GARDIQUIMOD_BMDC_DN	-0.307187	0.0117181	0.111452	-1.78552	67	45
SMITH_TERT_TARGETS_DN	-0.394972	0.0117292	0.111452	-1.80305	65	22
GO_SPINDLE_POLE	-0.392128	0.0117689	0.111628	-1.82045	65	23
GSE9960_GRAM_NEG_VS_GRAM_POS_SEPSIS_PBMC_DN	0.289055	0.0117841	0.111628	1.76599	49	41
GSE34515_CD16_POS_MONOCYTE_VS_DC_UP	-0.286113	0.0117848	0.111628	-1.75132	68	53
GSE19198_6H_VS_24H_IL21_TREATED_TCELL_DN	-0.349909	0.0118158	0.111768	-1.80758	67	31
GSE22886_IGM_MEMORY_BCELL_VS_BM_PLASMA_CELL_UP	0.25932	0.0118243	0.111768	1.72989	48	54
GO_REGULATION_OF_PROTEIN_LOCALIZATION_TO_NUCLEUS	-0.329891	0.0118488	0.111881	-1.78198	67	36
GO_CELLULAR_RESPONSE_TO_DNA_DAMAGE_STIMULUS	-0.206555	0.0119067	0.112311	-1.65337	74	140
GSE8835_HEALTHY_VS_CLL_CD8_TCELL_DN	0.318721	0.0119944	0.112629	1.79542	50	33
GSE40274_IRF4_VS_FOXP3_AND_IRF4_TRANSDUCED_ACTIVATED_CD4_TCELL_UP	-0.276709	0.0119953	0.112629	-1.75613	70	59
PUJANA_XPRSS_INT_NETWORK	-0.340184	0.012	0.112629	-1.79256	68	33
GSE45739_NRAS_KO_VS_WT_ACD3_ACD28_STIM_CD4_TCELL_UP	-0.288871	0.0120027	0.112629	-1.75698	69	52
MODULE_105	-0.288794	0.0120027	0.112629	-1.75651	69	52
ACTAYRNNNCCCR_UNKNOWN	-0.224504	0.0120463	0.11292	-1.67084	74	104
GO_THIOESTER_METABOLIC_PROCESS	-0.40139	0.012104	0.113343	-1.80122	67	21
GSE21670_IL6_VS_TGFB_AND_IL6_TREATED_STAT3_KO_CD4_TCELL_UP	-0.293191	0.0121305	0.113356	-1.76672	70	50
GSE42021_CD24HI_TREG_VS_CD24HI_TCONV_THYMUS_UP	-0.293756	0.0121305	0.113356	-1.77013	70	50
GO_TRANSFERASE_ACTIVITY_TRANSFERRING_GLYCOSYL_GROUPS	0.344453	0.0121467	0.11339	1.82121	51	28
GO_DNA_BIOSYNTHETIC_PROCESS	-0.409258	0.0122258	0.113979	-1.80091	67	20
GSE40274_XBP1_VS_FOXP3_AND_XBP1_TRANSDUCED_ACTIVATED_CD4_TCELL_DN	-0.306566	0.0122351	0.113979	-1.7819	70	45
GCM_PPP1CC	-0.383008	0.0123872	0.115277	-1.80765	69	24
GO_MACROMOLECULE_CATABOLIC_PROCESS	0.148883	0.0124582	0.115819	1.49266	40	268
KINSEY_TARGETS_OF_EWSR1_FLII_FUSION_UP	-0.165676	0.0124725	0.115832	-1.53572	84	301
GSE22886_NAIVE_CD8_TCELL_VS_MEMORY_TCELL_DN	-0.335032	0.0124892	0.115868	-1.7825	71	34
GSE2770_IL12_AND_TGFB_ACT_VS_ACT_CD4_TCELL_6H_DN	-0.279808	0.0125615	0.116282	-1.75467	73	57
GO_NUCLEAR_PORE	-0.448229	0.0125752	0.116282	-1.81749	68	16
GO_PURINE_NUCLEOSIDE_MONOPHOSPHATE_BIOSYNTHETIC_PROCESS	-0.447411	0.0125752	0.116282	-1.81417	68	16
GO_CELL_CYCLE_PROCESS	-0.175852	0.0125853	0.116282	-1.5627	82	238
GSE23984_CTRL_VS_HYPOCALEMIC_VITAMIND_ANALOG_TCELL_DN	0.294743	0.0126761	0.116806	1.74854	53	38
GO_NEURON_PROJECTION	-0.178945	0.0126834	0.116806	-1.57731	82	227
GSE32533_WT_VS_MIR17_OVEREXPRESS_ACT_CD4_TCELL_UP	-0.31934	0.0126868	0.116806	-1.77025	72	39
GSE6269_FLU_VS_STREP_PNEUMO_INF_PBMC_UP	-0.338449	0.0126957	0.116806	-1.78342	72	33
OUELLET_OVARIAN_CANCER_INVASIVE_VS_LMP_UP	-0.325599	0.0127067	0.116806	-1.77653	72	37
GSE17721_PAM3CSK4_VS_GADIQUIMOD_1H_BMDC_DN	-0.270347	0.0127839	0.117297	-1.74178	75	62
GO_REPRODUCTION	-0.20255	0.0127861	0.117297	-1.64128	80	149
CROMER_METASTASIS_UP	-0.423952	0.0128113	0.117407	-1.80076	70	18
GO_PHOSPHATE_CONTAINING_COMPOUND_METABOLIC_PROCESS	-0.15148	0.0128242	0.117407	-1.46912	89	407
CHIANG_LIVER_CANCER_SUBCLASS_PROLIFERATION_DN	-0.412842	0.0128484	0.11751	-1.78219	70	19
GSE14699_NAIVE_VS_DELETIONAL_TOLERANCE_CD8_TCELL_UP	0.361154	0.0128706	0.117594	1.80173	55	24
GSE2770_IL12_AND_TGFB_VS_IL4_TREATED_ACT_CD4_TCELL_2H_UP	-0.305012	0.0129243	0.117966	-1.77287	74	45
GSE8621_UNSTIM_VS_LPS_STIM_MACROPHAGE_UP	-0.354836	0.0129461	0.118045	-1.79251	73	29
GSE3982_EOSINOPHIL_VS_NEUTROPHIL_UP	-0.284301	0.0129804	0.118208	-1.74023	75	53
GSE40068_BCL6_POS_VS_NEG_CXCR5_POS_TFH_DN	0.26671	0.0129901	0.118208	1.72407	53	49
GSE13229_IMM_VS_MATURE_NKCELL_UP	-0.343674	0.0130548	0.118677	-1.79532	74	32
GSE24634_TREG_VS_TCONV_POST_DAY7_IL4_CONVERSION_UP	-0.380564	0.013095	0.118922	-1.79612	73	24
GSE9601_UNTREATED_VS_PI3K_INHIBITOR_TREATED_HCMV_INF_MONOCYTE_DN	0.349587	0.0131336	0.11913	1.79696	56	26
GO_RESPONSE_TO_TEMPERATURE_STIMULUS	-0.329903	0.0131442	0.11913	-1.77176	75	35
GO_REGULATION_OF_DNA_BIOSYNTHETIC_PROCESS	-0.398043	0.0131719	0.119261	-1.7862	73	21
GSE40274_CTRL_VS_FOXP3_AND_XBP1_TRANSDUCED_ACTIVATED_CD4_TCELL_UP	-0.314384	0.0131944	0.119345	-1.75915	75	40
GO_ORGANIC_ACID_BINDING	-0.369837	0.0132462	0.119693	-1.79271	74	26
GSE7509_FCGRIIB_VS_TNFA_IL1B_IL6_PGE_STIM_DC_UP	-0.269028	0.0132885	0.119955	-1.73329	78	62
GSE26030_TH1_VS_TH17_RESTIMULATED_DAY5_POST_POLARIZATION_DN	0.275409	0.0133365	0.120268	1.73463	55	45
GSE41978_ID2_KO_VS_BIM_KO_KLRG1_LOW_EFFECTOR_CD8_TCELL_DN	-0.313349	0.0133681	0.120433	-1.75336	76	40
GSE10500_ARTHRITIC_SYNOVIAL_FLUID_VS_HEALTHY_MACROPHAGE_UP	-0.336779	0.0133913	0.12045	-1.77462	76	33
GSE27786_CD8_TCELL_VS_NEUTROPHIL_UP	-0.279434	0.0133966	0.12045	-1.74509	78	56
SENESE_HDAC3_TARGETS_UP	-0.218622	0.0135418	0.121605	-1.65588	83	112
MORI_LARGE_PRE_BII_LYMPHOCYTE_UP	-0.3834	0.0135521	0.121605	-1.77993	75	23
REACTOME_HOST_INTERACTIONS_OF_HIV_FACTORS	-0.323842	0.013577	0.121708	-1.76695	77	37
GSE5589_LPS_VS_LPS_AND_IL6_STIM_IL10_KO_MACROPHAGE_45MIN_DN	-0.299258	0.013617	0.121945	-1.76772	79	47
GSE3982_BCELL_VS_TH1_DN	-0.328011	0.0136631	0.122237	-1.7616	78	35
GO_PHOSPHORYLATION	-0.172971	0.013678	0.122249	-1.55571	90	254
GSE22025_PROGESTERONE_VS_TGFB1_AND_PROGESTERONE_TREATED_CD4_TCELL_DN	-0.335233	0.0137391	0.122674	-1.76647	78	33
GO_CIRCADIAN_RHYTHM	-0.367617	0.0137761	0.122761	-1.78195	77	26
SCHUHMACHER_MYC_TARGETS_UP	-0.367343	0.0137761	0.122761	-1.78062	77	26
GSE21927_SPLEEN_C57BL6_VS_EL4_TUMOR_BALBC_MONOCYTES_UP	0.265185	0.0139524	0.124044	1.71421	57	49
WHITFIELD_CELL_CYCLE_G2_M	-0.297115	0.0139574	0.124044	-1.75506	81	47
GSE27786_CD4_TCELL_VS_NEUTROPHIL_UP	-0.268314	0.0139613	0.124044	-1.72868	82	62
GO_THIOESTER_BIOSYNTHETIC_PROCESS	-0.450585	0.0140357	0.124583	-1.78252	76	15
CAMP_UP.V1_DN	-0.277095	0.014075	0.124808	-1.73048	82	56
GSE21670_IL6_VS_TGFB_AND_IL6_TREATED_CD4_TCELL_DN	0.376583	0.0141423	0.125282	1.79054	61	21
PURBEY_TARGETS_OF_CTBP1_NOT_SATB1_DN	-0.248073	0.0141634	0.125294	-1.70553	85	77
GSE3982_DC_VS_TH1_UP	0.369955	0.0141714	0.125294	1.79126	61	22
GSE19401_UNSTIM_VS_RETINOIC_ACID_STIM_FOLLICULAR_DC_UP	-0.31189	0.0142386	0.125642	-1.75783	81	41
GSE20198_UNTREATED_VS_IL12_IL18_TREATED_ACT_CD4_TCELL_UP	-0.311939	0.0142386	0.125642	-1.7581	81	41
AP1_Q6	-0.302433	0.0144008	0.126826	-1.74919	83	44
GSE36009_WT_VS_NLRP10_KO_DC_DN	-0.302649	0.0144008	0.126826	-1.75044	83	44
GO_POSITIVE_REGULATION_OF_LIGASE_ACTIVITY	-0.320297	0.0144473	0.127111	-1.74761	82	37
GSE22196_HEALTHY_VS_OBESE_MOUSE_SKIN_GAMMADELTA_TCELL_DN	-0.326016	0.0144624	0.12712	-1.76105	82	36
REACTOME_CELL_CYCLE_MITOTIC	-0.251579	0.0144999	0.127326	-1.70421	87	73
GO_MITOCHONDRIAL_MEMBRANE_PART	0.274497	0.0145273	0.127442	1.72888	60	45
DER_IFN_BETA_RESPONSE_UP	-0.403157	0.0145631	0.127584	-1.77407	80	20
HALLMARK_UV_RESPONSE_UP	-0.310377	0.0145833	0.127584	-1.73673	83	40
GSE11864_CSF1_VS_CSF1_IFNG_IN_MAC_DN	-0.310897	0.0145859	0.127584	-1.75223	83	41
GSE41867_DAY6_EFFECTOR_VS_DAY30_MEMORY_CD8_TCELL_LCMV_ARMSTRONG_DN	0.254054	0.0146163	0.127585	1.7168	59	56
GSE16522_ANTI_CD3CD28_STIM_VS_UNSTIM_NAIVE_CD8_TCELL_UP	-0.295576	0.0146383	0.127585	-1.74597	85	47
GSE43863_TFH_VS_LY6C_INT_CXCR5POS_EFFECTOR_CD4_TCELL_UP	-0.279341	0.0146958	0.127585	-1.72737	85	55
GSE13547_CTRL_VS_ANTI_IGM_STIM_ZFX_KO_BCELL_12H_UP	0.332861	0.014699	0.127585	1.788	62	29
GRYDER_PAX3FOXO1_TOP_ENHANCERS	-0.231056	0.0147225	0.127585	-1.66917	90	93
GO_POSITIVE_REGULATION_OF_INTRACELLULAR_TRANSPORT	-0.256569	0.0147256	0.127585	-1.6888	87	67
GO_ENDOPLASMIC_RETICULUM_PART	0.170397	0.0147427	0.127585	1.55214	52	173
GSE1460_INTRATHYMIC_T_PROGENITOR_VS_CD4_THYMOCYTE_UP	-0.301327	0.0147437	0.127585	-1.7428	85	44
GSE7831_UNSTIM_VS_INFLUENZA_STIM_PDC_4H_DN	-0.301615	0.0147437	0.127585	-1.74446	85	44
GO_RHYTHMIC_PROCESS	-0.283419	0.0147462	0.127585	-1.72381	85	52
SUNG_METASTASIS_STROMA_UP	-0.387558	0.0147503	0.127585	-1.7692	82	22
GSE37532_VISCERAL_ADIPOSE_TISSUE_VS_LN_DERIVED_PPARG_KO_TREG_CD4_TCELL_UP	-0.309738	0.0147569	0.127585	-1.73316	84	40
GSE17721_LPS_VS_CPG_24H_BMDC_DN	-0.340586	0.0147698	0.127585	-1.75941	84	31
GSE27786_CD8_TCELL_VS_NKTCELL_UP	0.283096	0.014848	0.127953	1.72958	62	41
GSE5099_DAY3_VS_DAY7_MCSF_TREATED_MACROPHAGE_DN	-0.35551	0.0148575	0.127953	-1.77615	84	28
GSE37605_FOXP3_FUSION_GFP_VS_IRES_GFP_TREG_C57BL6_UP	-0.375494	0.0148646	0.127953	-1.77219	83	24
GSE3982_MEMORY_CD4_TCELL_VS_TH1_UP	0.308989	0.014869	0.127953	1.75675	62	34
GSE360_T_GONDII_VS_M_TUBERCULOSIS_MAC_UP	-0.297083	0.0149126	0.128206	-1.73909	86	46
GSE360_DC_VS_MAC_L_DONOVANI_UP	-0.309727	0.0149306	0.128238	-1.7331	85	40
GO_CELLULAR_RESPONSE_TO_PEPTIDE	-0.272413	0.014966	0.12842	-1.7152	87	58
GO_CYTOPLASMIC_TRANSLATION	0.373805	0.0150547	0.129059	1.77733	65	21
GO_ESTABLISHMENT_OF_PROTEIN_LOCALIZATION	0.132772	0.0151362	0.129472	1.42729	44	402
GO_NUCLEAR_PERIPHERY	-0.336766	0.0151436	0.129472	-1.75923	86	32
REACTOME_PROTEIN_FOLDING	-0.37807	0.0151569	0.129472	-1.75518	84	23
GSE22886_NAIVE_CD4_TCELL_VS_12H_ACT_TH1_DN	-0.267334	0.0151745	0.129472	-1.70521	89	60
GO_NUCLEAR_OUTER_MEMBRANE_ENDOPLASMIC_RETICULUM_MEMBRANE_NETWORK	0.172632	0.0151808	0.129472	1.56181	54	167
GSE12507_PDC_CELL_LINE_VS_IMMATUE_T_CELL_LINE_UP	-0.363469	0.015189	0.129472	-1.76185	85	26
FREAC2_01	0.271536	0.0152417	0.129799	1.71024	63	45
GO_ALPHA_AMINO_ACID_CATABOLIC_PROCESS	-0.401331	0.0152823	0.130022	-1.76603	84	20
GSE15930_NAIVE_VS_48H_IN_VITRO_STIM_CD8_TCELL_DN	-0.251648	0.0153359	0.130318	-1.67387	91	69
GO_REGULATION_OF_DENDRITE_DEVELOPMENT	-0.363389	0.0153466	0.130318	-1.78704	86	27
GO_INTRINSIC_COMPONENT_OF_ORGANELLE_MEMBRANE	0.276651	0.0153735	0.130318	1.70748	63	43
MARTINEZ_TP53_TARGETS_UP	-0.201241	0.0153749	0.130318	-1.616	96	142
GSE17721_0.5H_VS_24H_CPG_BMDC_UP	0.331133	0.015399	0.1304	1.77871	65	29
GSE23308_WT_VS_MINERALCORTICOID_REC_KO_MACROPHAGE_DN	-0.307788	0.0154541	0.130744	-1.73471	88	41
GSE16522_MEMORY_VS_NAIVE_ANTI_CD3CD28_STIM_CD8_TCELL_DN	-0.30355	0.0154852	0.130885	-1.72997	89	42
GCM_RAF1	-0.377152	0.0155136	0.131002	-1.75092	86	23
GSE369_SOCS3_KO_VS_WT_LIVER_UP	-0.271676	0.0156463	0.13195	-1.71056	91	58
GSE23321_CENTRAL_VS_EFFECTOR_MEMORY_CD8_TCELL_DN	0.263652	0.0156551	0.13195	1.69108	64	48
GO_DNA_DEPENDENT_ATPASE_ACTIVITY	-0.43971	0.0156734	0.131981	-1.78294	85	16
GO_MITOTIC_SISTER_CHROMATID_SEGREGATION	-0.416363	0.0156983	0.132068	-1.76853	86	18
GSE36826_WT_VS_IL1R_KO_SKIN_DN	-0.283967	0.0157507	0.132385	-1.71787	91	51
GSE3982_DC_VS_TH1_DN	-0.29336	0.0158298	0.132887	-1.73288	92	47
WHITFIELD_CELL_CYCLE_G2	-0.335327	0.0158399	0.132887	-1.75171	90	32
GO_COATED_MEMBRANE	-0.347125	0.0159202	0.133437	-1.75356	90	29
GSE20715_WT_VS_TLR4_KO_48H_OZONE_LUNG_UP	-0.328048	0.0159584	0.133498	-1.74534	91	34
GO_PEPTIDASE_ACTIVITY	-0.251724	0.0159601	0.133498	-1.68292	95	70
CHEN_HOXA5_TARGETS_9HR_UP	-0.292666	0.016	0.133498	-1.72878	93	47
GSE14769_UNSTIM_VS_80MIN_LPS_BMDM_DN	-0.331464	0.016	0.133498	-1.74661	91	33
GO_NUCLEOTIDE_EXCISION_REPAIR	-0.399898	0.0160014	0.133498	-1.75973	88	20
WANG_TUMOR_INVASIVENESS_UP	-0.202399	0.0160241	0.133564	-1.60423	100	134
GSE360_L_DONOVANI_VS_M_TUBERCULOSIS_MAC_DN	-0.346417	0.0160952	0.133938	-1.74998	91	29
GSE11961_FOLLICULAR_BCELL_VS_MEMORY_BCELL_DAY40_UP	-0.301477	0.0160986	0.133938	-1.73354	93	43
GSE23308_WT_VS_MINERALCORTICOID_REC_KO_MACROPHAGE_CORTICOSTERONE_TREATED_DN	-0.298506	0.0161152	0.133952	-1.72648	93	44
SREBP1_01	-0.291777	0.0161702	0.134286	-1.72353	94	47
GO_LOCALIZATION_WITHIN_MEMBRANE	-0.334405	0.016188	0.13431	-1.7469	92	32
GSE46606_IRF4HIGH_VS_WT_CD40L_IL2_IL5_DAY3_STIMULATED_BCELL_UP	-0.268968	0.016219	0.134443	-1.707	95	59
GSE15930_STIM_VS_STIM_AND_IFNAB_24H_CD8_T_CELL_UP	-0.305828	0.0163223	0.135098	-1.72366	93	41
ZHANG_BREAST_CANCER_PROGENITORS_UP	-0.21191	0.0163278	0.135098	-1.61886	101	116
GSE9988_ANTI_TREM1_VS_VEHICLE_TREATED_MONOCYTES_UP	-0.359194	0.016405	0.135612	-1.76641	92	27
GSE37416_CTRL_VS_3H_F_TULARENSIS_LVS_NEUTROPHIL_DN	-0.327378	0.0164788	0.136097	-1.74178	94	34
GSE36891_UNSTIM_VS_POLYIC_TLR3_STIM_PERITONEAL_MACROPHAGE_DN	-0.313683	0.0165103	0.136194	-1.73889	94	39
GO_PEPTIDYL_LYSINE_MODIFICATION	-0.245616	0.0165207	0.136194	-1.6733	99	75
GO_CELLULAR_RESPONSE_TO_OXYGEN_CONTAINING_COMPOUND	-0.199032	0.0166034	0.136751	-1.60571	104	145
GSE20198_IL12_VS_IL12_IL18_TREATED_ACT_CD4_TCELL_UP	-0.293841	0.0166267	0.136818	-1.72011	96	46
GSE411_UNSTIM_VS_100MIN_IL6_STIM_SOCS3_KO_MACROPHAGE_DN	-0.307112	0.0166667	0.137022	-1.71846	95	40
TAXCREB_01	-0.317268	0.0167102	0.137255	-1.73108	95	37
GSE2770_UNTREATED_VS_TGFB_AND_IL12_TREATED_ACT_CD4_TCELL_6H_DN	-0.390144	0.0167319	0.137308	-1.75075	93	21
GSE7460_CD8_TCELL_VS_TREG_ACT_UP	0.321197	0.0168185	0.137893	1.75203	71	30
GO_REGULATION_OF_DNA_METABOLIC_PROCESS	-0.248659	0.0169715	0.139021	-1.68442	102	73
GSE20727_ROS_INH_VS_ROS_INH_AND_DNFB_ALLERGEN_TREATED_DC_DN	0.429014	0.0170467	0.139456	1.77045	76	15
RODWELL_AGING_KIDNEY_UP	0.227545	0.0170554	0.139456	1.64883	67	70
GSE30083_SP1_VS_SP4_THYMOCYTE_UP	-0.272052	0.0171448	0.139951	-1.70603	100	57
GSE17721_CTRL_VS_POLYIC_12H_BMDC_DN	0.268973	0.0171469	0.139951	1.69409	71	45
GO_REPLICATION_FORK	-0.405099	0.0171915	0.140187	-1.74877	94	19
GSE11864_CSF1_IFNG_VS_CSF1_PAM3CYS_IN_MAC_DN	-0.292606	0.0172325	0.140196	-1.70077	99	45
GSE36826_WT_VS_IL1R_KO_SKIN_UP	0.351248	0.0172374	0.140196	1.75231	74	24
FALVELLA_SMOKERS_WITH_LUNG_CANCER	-0.423753	0.0172602	0.140196	-1.75807	94	17
BHAT_ESR1_TARGETS_NOT_VIA_AKT1_UP	-0.372862	0.0172967	0.140196	-1.73101	96	23
GSE22886_IGA_VS_IGM_MEMORY_BCELL_DN	0.300173	0.0172986	0.140196	1.72577	72	35
GSE12392_CD8A_POS_VS_NEG_SPLEEN_IFNB_KO_DC_DN	-0.29676	0.0173153	0.140196	-1.71638	100	44
GO_MUSCLE_CELL_DEVELOPMENT	-0.444278	0.0173168	0.140196	-1.75756	94	15
MODULE_337	-0.444151	0.0173168	0.140196	-1.75706	94	15
GO_CARBOHYDRATE_METABOLIC_PROCESS	-0.214641	0.0173606	0.140362	-1.62325	107	111
RODRIGUES_THYROID_CARCINOMA_ANAPLASTIC_DN	0.202543	0.0173684	0.140362	1.59896	65	96
GSE24634_TREG_VS_TCONV_POST_DAY10_IL4_CONVERSION_UP	-0.357135	0.0174634	0.141004	-1.75629	98	27
WINTER_HYPOXIA_UP	-0.365106	0.0174912	0.141025	-1.74464	98	25
MODULE_223	0.414583	0.0174972	0.141025	1.75759	78	16
GSE33425_CD161_HIGH_VS_NEG_CD8_TCELL_DN	-0.29176	0.0175771	0.141454	-1.69585	101	45
GSE27786_LSK_VS_BCELL_DN	0.261279	0.0175819	0.141454	1.67586	72	48
GSE29949_MICROGLIA_VS_DC_BRAIN_UP	-0.298134	0.01764	0.141656	-1.71432	102	43
GSE17721_0.5H_VS_8H_PAM3CSK4_BMDC_DN	-0.291489	0.0176551	0.141656	-1.70634	102	46
GSE19401_UNSTIM_VS_RETINOIC_ACID_AND_PAM2CSK4_STIM_FOLLICULAR_DC_DN	-0.294718	0.0176582	0.141656	-1.70457	102	44
GSE3982_BCELL_VS_TH2_DN	-0.342342	0.0176697	0.141656	-1.7294	100	29
MODULE_8	-0.223149	0.0177362	0.142043	-1.62799	109	96
TAATGTG_MIR323	-0.291364	0.0177494	0.142043	-1.69354	102	45
REACTOME_CELL_CYCLE_CHECKPOINTS	-0.347706	0.0178291	0.142553	-1.73717	101	28
BHATI_G2M_ARREST_BY_2METHOXYESTRADIOL_DN	0.316796	0.017895	0.142612	1.74888	75	31
GSE41867_DAY6_VS_DAY8_LCMV_ARMSTRONG_EFFECTOR_CD8_TCELL_DN	-0.266204	0.0179084	0.142612	-1.68946	105	59
GSE36826_WT_VS_IL1R_KO_SKIN_STAPH_AUREUS_INF_DN	-0.327516	0.017913	0.142612	-1.72581	102	33
GO_REGULATION_OF_CELLULAR_AMIDE_METABOLIC_PROCESS	-0.21791	0.0179143	0.142612	-1.62091	111	103
REACTOME_ANTIVIRAL_MECHANISM_BY_IFN_STIMULATED_GENES	-0.403701	0.0179153	0.142612	-1.74273	98	19
TIEN_INTESTINE_PROBIOTICS_24HR_UP	-0.193471	0.0179556	0.142806	-1.58575	113	156
GSE2585_THYMIC_DC_VS_THYMIC_MACROPHAGE_DN	0.307258	0.0181091	0.143774	1.73085	76	33
GSE6269_FLU_VS_E_COLI_INF_PBMC_DN	0.307628	0.0181091	0.143774	1.73293	76	33
GO_PROTEIN_MODIFICATION_BY_SMALL_PROTEIN_CONJUGATION_OR_REMOVAL	-0.176001	0.0182013	0.144379	-1.53224	118	211
GNF2_TM4SF2	-0.430499	0.0182249	0.144439	-1.74559	99	16
GSE43863_NAIVE_VS_TFH_CD4_EFF_TCELL_D6_LCMV_UP	-0.311017	0.0182482	0.144484	-1.72411	104	39
GSE3982_NEUTROPHIL_VS_BCELL_DN	0.22962	0.0182626	0.144484	1.63021	73	65
GO_REGULATION_OF_RESPONSE_TO_DNA_DAMAGE_STIMULUS	-0.318872	0.0183328	0.144788	-1.71252	105	35
GSE28726_ACT_CD4_TCELL_VS_ACT_NKTCELL_UP	-0.270024	0.0183331	0.144788	-1.69332	107	57
GSE39556_CD8A_DC_VS_NK_CELL_MOUSE_3H_POST_POLYIC_INJ_UP	-0.332898	0.0184508	0.145591	-1.73903	105	32
MORF_PPP2R5E	-0.31853	0.0185057	0.145893	-1.71068	106	35
GO_REGULATION_OF_RESPONSE_TO_CYTOKINE_STIMULUS	-0.354703	0.0185218	0.145893	-1.74432	104	27
GO_CELLULAR_AMINO_ACID_CATABOLIC_PROCESS	-0.363467	0.0185512	0.145893	-1.73681	104	25
GO_SINGLE_ORGANISM_CATABOLIC_PROCESS	-0.197191	0.0185538	0.145893	-1.59031	116	146
GSE39152_CD103_NEG_VS_POS_MEMORY_CD8_TCELL_DN	-0.29036	0.0186111	0.146216	-1.68771	107	45
GSE14000_TRANSLATED_RNA_VS_MRNA_16H_LPS_DC_UP	-0.379798	0.01866	0.146473	-1.73378	104	22
GGCAGTG_MIR3243P	-0.333068	0.0187663	0.147179	-1.72057	107	31
GSE22886_NAIVE_CD4_TCELL_VS_48H_ACT_TH2_UP	0.259462	0.0187861	0.147207	1.6642	77	48
HALLMARK_TGF_BETA_SIGNALING	0.427291	0.0188178	0.147327	1.76334	84	15
GSE1460_CD4_THYMOCYTE_VS_NAIVE_CD4_TCELL_ADULT_BLOOD_UP	-0.268705	0.0188423	0.147391	-1.68505	110	57
GSE43863_NAIVE_VS_MEMORY_TFH_CD4_TCELL_D150_LCMV_DN	-0.278426	0.0188615	0.147413	-1.69345	109	52
GSE34006_UNTREATED_VS_A2AR_AGONIST_TREATED_TREG_UP	0.233711	0.0189795	0.148184	1.62849	76	62
GSE360_CTRL_VS_B_MALAYI_HIGH_DOSE_DC_DN	-0.317904	0.0189929	0.148184	-1.71723	108	36
GO_NUCLEOSIDE_TRIPHOSPHATE_METABOLIC_PROCESS	-0.257712	0.0191758	0.149482	-1.66038	113	62
GSE3982_DC_VS_BASOPHIL_UP	-0.323022	0.0192541	0.149963	-1.71861	110	34
GSE22432_CONVENTIONAL_CDC_VS_PLASMACYTOID_PDC_UP	-0.273848	0.0192899	0.149987	-1.6869	112	54
GO_POSITIVE_REGULATION_OF_GENE_EXPRESSION	-0.157717	0.0193011	0.149987	-1.4701	131	316
GNF2_MAPT	-0.40757	0.0193071	0.149987	-1.73118	106	18
GSE41867_NAIVE_VS_DAY6_LCMV_ARMSTRONG_EFFECTOR_CD8_TCELL_UP	0.273894	0.0193317	0.15005	1.68027	80	42
LABBE_TARGETS_OF_TGFB1_AND_WNT3A_UP	-0.378566	0.0193709	0.150224	-1.72816	108	22
GO_CELLULAR_RESPONSE_TO_STRESS	-0.159766	0.0194047	0.150357	-1.48392	132	303
GSE26023_PHD3_KO_VS_WT_NEUTROPHIL_HYPOXIA_UP	-0.322592	0.0194276	0.150405	-1.71632	111	34
GSE1460_CD4_THYMOCYTE_VS_NAIVE_CD4_TCELL_CORD_BLOOD_UP	-0.247093	0.0195033	0.150756	-1.64357	116	69
GO_POSITIVE_REGULATION_OF_CELLULAR_COMPONENT_ORGANIZATION	-0.170426	0.0195062	0.150756	-1.50998	127	234
CHIARADONNA_NEOPLASTIC_TRANSFORMATION_CDC25_UP	-0.378283	0.0195486	0.150954	-1.72686	109	22
ACOSTA_PROLIFERATION_INDEPENDENT_MYC_TARGETS_UP	-0.377366	0.0197263	0.152196	-1.72268	110	22
GO_ORGANELLE_FISSION	-0.22912	0.0197583	0.152281	-1.63385	120	89
GSE40274_CTRL_VS_IRF4_TRANSDUCED_ACTIVATED_CD4_TCELL_DN	-0.321492	0.0197745	0.152281	-1.71047	113	34
GROSS_HYPOXIA_VIA_ELK3_DN	-0.360703	0.019788	0.152281	-1.7236	111	25
GCM_NCAM1	-0.324519	0.0198261	0.152315	-1.71002	113	33
REACTOME_RNA_POL_II_TRANSCRIPTION	-0.324306	0.0198261	0.152315	-1.70889	113	33
GO_DNA_SYNTHESIS_INVOLVED_IN_DNA_REPAIR	-0.427121	0.0198651	0.152485	-1.7319	108	16
REACTOME_METABOLISM_OF_NUCLEOTIDES	-0.396497	0.0199059	0.152668	-1.71163	109	19
GO_POSITIVE_REGULATION_OF_CELLULAR_PROTEIN_LOCALIZATION	-0.237368	0.0199308	0.15273	-1.64661	120	80
GO_NUCLEOSOME_BINDING	-0.418144	0.0199855	0.152889	-1.7348	109	17
GO_TELOMERE_ORGANIZATION	-0.418476	0.0199855	0.152889	-1.73617	109	17
DUTERTRE_ESTRADIOL_RESPONSE_6HR_UP	-0.311719	0.0200174	0.153003	-1.70081	114	37
KIM_WT1_TARGETS_8HR_UP	-0.321112	0.0201214	0.153668	-1.70845	115	34
GSE39382_IL3_VS_IL3_IL33_TREATED_MAST_CELL_UP	0.253669	0.0202458	0.154488	1.64805	83	50
GSE23568_CTRL_VS_ID3_TRANSDUCED_CD8_TCELL_UP	-0.281507	0.0203593	0.155222	-1.68258	118	49
GO_ION_CHANNEL_BINDING	-0.352864	0.0204622	0.155875	-1.73528	115	27
GSE43955_TH0_VS_TGFB_IL6_TH17_ACT_CD4_TCELL_1H_UP	-0.301515	0.0204861	0.155926	-1.68714	117	40
GO_PROTEIN_IMPORT	-0.291809	0.0205726	0.156452	-1.68775	119	44
GO_HISTONE_H4_ACETYLATION	-0.436343	0.0205979	0.156513	-1.72617	112	15
GSE22432_CDC_VS_COMMON_DC_PROGENITOR_DN	-0.295705	0.0206469	0.156707	-1.68526	119	42
FOXO4_01	0.269724	0.0206582	0.156707	1.66472	85	43
GO_CLATHRIN_COATED_VESICLE	-0.322749	0.0206957	0.156833	-1.70069	118	33
TCANNTGAY_SREBP1_01	-0.218717	0.0207096	0.156833	-1.61304	128	100
MORF_UBE2I	-0.206452	0.0207329	0.156878	-1.58581	128	119
GSE9988_LPS_VS_VEHICLE_TREATED_MONOCYTE_UP	-0.395265	0.0208107	0.157335	-1.70631	114	19
GSE24726_WT_VS_E2_2_KO_PDC_UP	0.287631	0.0209067	0.157822	1.69276	88	37
GSE9006_TYPE_1_VS_TYPE_2_DIABETES_PBMC_AT_DX_UP	-0.249073	0.02091	0.157822	-1.63222	124	66
HALLMARK_KRAS_SIGNALING_DN	0.368649	0.0209459	0.157961	1.71993	92	20
GSE22140_GERMFREE_VS_SPF_MOUSE_CD4_TCELL_UP	-0.337049	0.0209937	0.158002	-1.70266	119	29
CREB_Q2	-0.25549	0.0209992	0.158002	-1.65767	123	64
GSE36078_UNTREATED_VS_AD5_INF_MOUSE_LUNG_DC_UP	-0.381759	0.0210039	0.158002	-1.71313	117	21
GSE360_T_GONDII_VS_M_TUBERCULOSIS_DC_UP	-0.291604	0.0210869	0.158494	-1.68656	122	44
KOINUMA_TARGETS_OF_SMAD2_OR_SMAD3	-0.187524	0.0211632	0.158935	-1.55638	134	167
GO_NEGATIVE_REGULATION_OF_MULTI_ORGANISM_PROCESS	-0.39342	0.0213536	0.160232	-1.69835	117	19
LABBE_WNT3A_TARGETS_UP	-0.361406	0.0214121	0.160538	-1.7057	120	24
NIKOLSKY_BREAST_CANCER_17Q11_Q21_AMPLICON	0.363475	0.0214416	0.160625	1.72821	93	21
GSE17974_CTRL_VS_ACT_IL4_AND_ANTI_IL12_4H_CD4_TCELL_DN	-0.277454	0.0215274	0.161134	-1.6719	125	50
GO_HORMONE_RECEPTOR_BINDING	-0.291018	0.021579	0.161387	-1.67339	125	43
SCHAEFFER_PROSTATE_DEVELOPMENT_12HR_DN	-0.414572	0.0216206	0.161564	-1.71998	118	17
GSE3982_EOSINOPHIL_VS_TH1_DN	-0.285685	0.0217129	0.162023	-1.66054	125	45
GO_POSITIVE_REGULATION_OF_VIRAL_PROCESS	-0.35118	0.0217238	0.162023	-1.70228	122	26
CACGTG_MYC_Q2	-0.168298	0.0217358	0.162023	-1.4988	142	241
GSE14413_UNSTIM_VS_IFNB_STIM_NIH3T3_CELLS_UP	0.288956	0.0218156	0.162483	1.68254	92	36
BILD_MYC_ONCOGENIC_SIGNATURE	-0.319197	0.021856	0.16265	-1.69825	125	34
GSE5142_HTERT_TRANSDUCED_VS_CTRL_CD8_TCELL_LATE_PASSAGE_CLONE_UP	-0.300497	0.021875	0.162657	-1.68145	125	40
BROWNE_HCMV_INFECTION_8HR_UP	-0.356016	0.0219081	0.162769	-1.7012	123	25
GSE2770_UNTREATED_VS_ACT_CD4_TCELL_48H_UP	-0.274347	0.0219479	0.16293	-1.66864	127	52
GSE2405_S_AUREUS_VS_A_PHAGOCYTOPHILUM_NEUTROPHIL_DN	-0.374541	0.0220366	0.163455	-1.70978	123	22
GSE39820_CTRL_VS_TGFBETA3_IL6_IL23A_CD4_TCELL_DN	-0.285456	0.0220576	0.163476	-1.65921	127	45
GSE25123_CTRL_VS_IL4_AND_ROSIGLITAZONE_STIM_PPARG_KO_MACROPHAGE_DN	-0.364784	0.0221113	0.163605	-1.6935	123	23
GO_RESPONSE_TO_CALCIUM_ION	-0.359586	0.02212	0.163605	-1.69711	124	24
GO_RESPONSE_TO_MOLECULE_OF_BACTERIAL_ORIGIN	-0.311894	0.0221293	0.163605	-1.68477	126	36
GSE17721_LPS_VS_POLYIC_24H_BMDC_DN	0.311352	0.0221911	0.163664	1.69833	94	30
GSE37319_WT_VS_RC3H1_KO_CD44LOW_CD8_TCELL_UP	-0.401028	0.0221942	0.163664	-1.70339	122	18
PROVENZANI_METASTASIS_UP	-0.300127	0.0222222	0.163664	-1.67938	127	40
GSE22501_PERIPHERAL_BLOOD_VS_CORD_BLOOD_TREG_UP	0.392946	0.0222321	0.163664	1.71184	99	17
GSE32034_LY6C_HIGH_VS_LOW_MONOCYTE_DN	-0.277493	0.0222412	0.163664	-1.65859	129	49
GNF2_DNM1	-0.320064	0.0222609	0.163664	-1.68654	127	33
GSE37605_C57BL6_VS_NOD_FOXP3_FUSION_GFP_TREG_DN	-0.309398	0.0222802	0.163664	-1.68814	127	37
GSE2770_UNTREATED_VS_IL4_TREATED_ACT_CD4_TCELL_2H_DN	-0.2821	0.0222832	0.163664	-1.65138	129	46
GSE37301_COMMON_LYMPHOID_PROGENITOR_VS_GRAN_MONO_PROGENITOR_DN	0.284029	0.0223005	0.163664	1.68497	94	38
THUM_SYSTOLIC_HEART_FAILURE_UP	-0.229629	0.0223309	0.163727	-1.62458	136	86
HALLMARK_XENOBIOTIC_METABOLISM	-0.333934	0.0223737	0.163727	-1.70395	127	30
GSE32034_UNTREATED_VS_ROSIGLIZATONE_TREATED_LY6C_HIGH_MONOCYTE_UP	-0.318758	0.0223764	0.163727	-1.69592	128	34
GSE3982_DC_VS_NEUTROPHIL_LPS_STIM_UP	-0.275545	0.0223817	0.163727	-1.66039	130	50
MARTINEZ_RB1_AND_TP53_TARGETS_UP	-0.197528	0.0224	0.163729	-1.55499	139	131
GSE18804_SPLEEN_MACROPHAGE_VS_COLON_TUMORAL_MACROPHAGE_DN	0.269596	0.0224344	0.163847	1.6539	93	42
GSE32986_UNSTIM_VS_CURDLAN_HIGHDOSE_STIM_DC_DN	0.341122	0.0225236	0.16419	1.70179	97	24
AMUNDSON_RESPONSE_TO_ARSENITE	-0.270682	0.0225333	0.16419	-1.6674	131	54
BAELDE_DIABETIC_NEPHROPATHY_DN	-0.211013	0.0225734	0.16419	-1.58361	139	108
REACTOME_PPARA_ACTIVATES_GENE_EXPRESSION	0.330256	0.0225806	0.16419	1.6976	97	26
GO_REGULATION_OF_CHROMATIN_ORGANIZATION	-0.304246	0.022593	0.16419	-1.68657	129	39
GSE43955_TH0_VS_TGFB_IL6_IL23_TH17_ACT_CD4_TCELL_52H_UP	-0.289568	0.0226066	0.16419	-1.66506	131	43
GSE14000_4H_VS_16H_LPS_DC_TRANSLATED_RNA_DN	-0.31968	0.0226087	0.16419	-1.68452	129	33
GO_REGULATION_OF_CELL_MORPHOGENESIS_INVOLVED_IN_DIFFERENTIATION	-0.273743	0.0226337	0.16424	-1.66496	131	52
SCHEIDEREIT_IKK_INTERACTING_PROTEINS	-0.400424	0.0227355	0.164769	-1.70082	125	18
GO_POSITIVE_REGULATION_OF_PROTEASOMAL_PROTEIN_CATABOLIC_PROCESS	-0.335735	0.0227432	0.164769	-1.69602	129	29
GO_RIBONUCLEOPROTEIN_COMPLEX_BINDING	-0.303871	0.0227668	0.164808	-1.6845	130	39
NUTT_GBM_VS_AO_GLIOMA_DN	0.40667	0.0228128	0.165009	1.72404	102	16
GO_GASTRULATION	-0.386151	0.0228335	0.165027	-1.69924	126	20
YAO_TEMPORAL_RESPONSE_TO_PROGESTERONE_CLUSTER_13	0.237308	0.0228655	0.165125	1.61357	93	57
GSE5542_IFNG_VS_IFNA_TREATED_EPITHELIAL_CELLS_24H_UP	-0.268936	0.0228982	0.165229	-1.66302	133	55
GSE22589_HEALTHY_VS_HIV_INFECTED_DC_DN	-0.347937	0.0229317	0.165339	-1.71105	129	27
GSE45382_UNTREATED_VS_TGFB_TREATED_MACROPHAGES_UP	-0.317453	0.0230703	0.166205	-1.68898	132	34
GSE17580_TREG_VS_TEFF_UP	-0.303209	0.0234619	0.168686	-1.68083	134	39
GO_ACTIN_CYTOSKELETON	-0.228673	0.0234719	0.168686	-1.61783	143	86
USF_Q6	-0.254903	0.0234837	0.168686	-1.63116	138	61
GSE17721_CTRL_VS_POLYIC_4H_BMDC_UP	-0.282441	0.0234894	0.168686	-1.66838	137	47
ZWANG_TRANSIENTLY_UP_BY_1ST_EGF_PULSE_ONLY	0.153079	0.023526	0.168815	1.46427	80	216
GO_REGULATION_OF_CELL_CYCLE	-0.167544	0.0236425	0.169516	-1.48504	154	236
PILON_KLF1_TARGETS_UP	-0.22319	0.0237167	0.169842	-1.60519	145	92
BOUDOUKHA_BOUND_BY_IGF2BP2	0.28471	0.0237256	0.169842	1.67556	100	37
GSE39556_CD8A_DC_VS_NK_CELL_UP	-0.294098	0.0237889	0.17016	-1.65755	136	41
ALCALAY_AML_BY_NPM1_LOCALIZATION_UP	-0.399435	0.0238181	0.170234	-1.69662	131	18
BLUM_RESPONSE_TO_SALIRASIB_UP	-0.247388	0.023929	0.170892	-1.62837	142	67
AP1FJ_Q2	-0.263882	0.02408	0.171588	-1.64797	141	56
GSE43955_TH0_VS_TGFB_IL6_TH17_ACT_CD4_TCELL_10H_UP	-0.272751	0.0240902	0.171588	-1.64356	140	50
ZHOU_INFLAMMATORY_RESPONSE_FIMA_UP	0.239418	0.0240964	0.171588	1.61242	99	55
GSE19401_PLN_VS_PEYERS_PATCH_FOLLICULAR_DC_DN	-0.277954	0.0241026	0.171588	-1.65281	140	48
GSE17721_CTRL_VS_CPG_6H_BMDC_DN	-0.281241	0.0241702	0.171934	-1.66129	141	47
IVANOVA_HEMATOPOIESIS_INTERMEDIATE_PROGENITOR	-0.305064	0.0242076	0.172065	-1.67579	138	38
GSE36888_UNTREATED_VS_IL2_TREATED_TCELL_17H_DN	-0.355809	0.0242435	0.172128	-1.67928	136	24
GO_COATED_VESICLE	-0.262535	0.0242743	0.172128	-1.64635	142	57
GSE32034_LY6C_HIGH_VS_LOW_ROSIGLIZATONE_TREATED_MONOCYTE_DN	-0.296635	0.0243056	0.172128	-1.65984	139	40
GSE360_L_MAJOR_VS_B_MALAYI_LOW_DOSE_MAC_DN	-0.287421	0.0243192	0.172128	-1.65272	141	43
GO_CORE_PROMOTER_SEQUENCE_SPECIFIC_DNA_BINDING	-0.369378	0.0243469	0.172128	-1.68621	136	22
GSE32986_CURDLAN_LOWDOSE_VS_GMCSF_AND_CURDLAN_LOWDOSE_STIM_DC_DN	-0.271014	0.0243484	0.172128	-1.64837	141	52
GSE17721_LPS_VS_GARDIQUIMOD_2H_BMDC_UP	-0.305964	0.024369	0.172128	-1.6694	139	37
GSE360_LOW_DOSE_B_MALAYI_VS_M_TUBERCULOSIS_DC_DN	-0.306047	0.024369	0.172128	-1.66986	139	37
GSE5099_MONOCYTE_VS_CLASSICAL_M1_MACROPHAGE_DN	-0.253113	0.0243902	0.172143	-1.63075	144	62
SENGUPTA_NASOPHARYNGEAL_CARCINOMA_UP	-0.301951	0.0245047	0.172816	-1.67385	140	39
GO_RIBONUCLEOPROTEIN_COMPLEX_SUBUNIT_ORGANIZATION	-0.229775	0.024562	0.172981	-1.61639	149	84
GSE3565_CTRL_VS_LPS_INJECTED_SPLENOCYTES_DN	0.253787	0.0245665	0.172981	1.62781	101	48
SASSON_RESPONSE_TO_FORSKOLIN_UP	-0.331417	0.024646	0.173406	-1.69111	140	30
GSE20500_RETINOIC_ACID_VS_RARA_ANTAGONIST_TREATED_CD4_TCELL_DN	-0.279699	0.0246809	0.173516	-1.65218	144	47
MODULE_239	-0.325841	0.024848	0.174419	-1.68324	142	31
SENESE_HDAC1_AND_HDAC2_TARGETS_UP	-0.326213	0.024848	0.174419	-1.68516	142	31
GO_REGULATION_OF_DNA_REPAIR	-0.407194	0.024891	0.174585	-1.68937	136	17
GSE32986_UNSTIM_VS_CURDLAN_HIGHDOSE_STIM_DC_UP	-0.292651	0.0250043	0.175244	-1.6494	143	41
GSE24634_NAIVE_CD4_TCELL_VS_DAY3_IL4_CONV_TREG_UP	0.280589	0.0251174	0.1759	1.66457	106	38
GO_NUCLEOSIDE_MONOPHOSPHATE_BIOSYNTHETIC_PROCESS	-0.382918	0.0251708	0.176051	-1.68501	139	20
GSE30962_ACUTE_VS_CHRONIC_LCMV_PRIMARY_INF_CD8_TCELL_DN	-0.29204	0.025178	0.176051	-1.64595	144	41
PDGF_UP.V1_UP	-0.305404	0.0252393	0.176343	-1.66635	144	37
GO_RESPONSE_TO_KETONE	-0.333011	0.0253674	0.177101	-1.68226	144	29
GO_CELLULAR_ALDEHYDE_METABOLIC_PROCESS	-0.368291	0.0254132	0.177147	-1.68125	142	22
MODULE_323	-0.36826	0.0254132	0.177147	-1.68111	142	22
GSE37301_LYMPHOID_PRIMED_MPP_VS_GRAN_MONO_PROGENITOR_UP	-0.266212	0.0256323	0.178459	-1.64618	149	55
YAMAZAKI_TCEB3_TARGETS_DN	-0.275544	0.025641	0.178459	-1.63848	149	48
GO_LATE_ENDOSOME	0.257215	0.0256718	0.178536	1.63045	106	46
GO_PROTEIN_LOCALIZATION	0.122511	0.025734	0.178603	1.3523	70	493
GSE16385_MONOCYTE_VS_12H_ROSIGLITAZONE_TREATED_MACROPHAGE_DN	-0.235884	0.0257383	0.178603	-1.61474	155	76
ERR1_Q2	-0.249238	0.0257409	0.178603	-1.6171	151	64
GSE3982_MAST_CELL_VS_CENT_MEMORY_CD4_TCELL_UP	-0.267906	0.0259607	0.179902	-1.63988	151	53
AP1_Q6_01	-0.265683	0.025974	0.179902	-1.64291	151	55
ZHAN_MULTIPLE_MYELOMA_UP	-0.374539	0.0259879	0.179902	-1.68073	145	21
GSE1925_CTRL_VS_IFNG_PRIMED_MACROPHAGE_3H_IFNG_STIM_UP	0.239993	0.0260618	0.180276	1.60096	107	54
GO_NEGATIVE_REGULATION_OF_NITROGEN_COMPOUND_METABOLIC_PROCESS	-0.159982	0.0261023	0.18036	-1.46468	176	277
GSE360_L_DONOVANI_VS_M_TUBERCULOSIS_DC_UP	-0.266955	0.0261181	0.18036	-1.64444	152	54
GSE15330_HSC_VS_GRANULOCYTE_MONOCYTE_PROGENITOR_UP	-0.252525	0.0261339	0.18036	-1.61075	154	60
GSE16522_ANTI_CD3CD28_STIM_VS_UNSTIM_MEMORY_CD8_TCELL_DN	0.254812	0.0261691	0.180413	1.62087	107	47
GSE32034_UNTREATED_VS_ROSIGLIZATONE_TREATED_LY6C_HIGH_MONOCYTE_DN	0.23316	0.0262009	0.180413	1.59558	107	58
GO_REGULATION_OF_AUTOPHAGY	-0.243873	0.0262016	0.180413	-1.61319	156	68
DITTMER_PTHLH_TARGETS_UP	-0.324359	0.0262381	0.180527	-1.67559	150	31
SRF_C	-0.313697	0.0262609	0.180546	-1.65299	150	33
GO_RIBONUCLEASE_ACTIVITY	-0.352065	0.026367	0.181099	-1.66161	148	24
GSE339_CD4POS_VS_CD8POS_DC_UP	-0.283257	0.0264015	0.181099	-1.63828	153	44
GSE37301_HEMATOPOIETIC_STEM_CELL_VS_COMMON_LYMPHOID_PROGENITOR_DN	-0.283221	0.0264015	0.181099	-1.63808	153	44
GSE25085_FETAL_LIVER_VS_FETAL_BM_SP4_THYMIC_IMPLANT_UP	-0.252004	0.0265248	0.1818	-1.61261	156	61
GO_RESPONSE_TO_CORTICOSTEROID	-0.351622	0.026544	0.1818	-1.65952	149	24
RODRIGUES_THYROID_CARCINOMA_POORLY_DIFFERENTIATED_UP	-0.189196	0.0265781	0.181896	-1.53848	167	152
GSE3982_BASOPHIL_VS_TH1_DN	-0.303728	0.0266319	0.182126	-1.65721	152	37
GSE26030_TH1_VS_TH17_RESTIMULATED_DAY5_POST_POLARIZATION_UP	0.262194	0.0266635	0.182204	1.61824	110	43
GSE5503_PLN_DC_VS_SPLEEN_DC_ACTIVATED_ALLOGENIC_TCELL_UP	-0.282567	0.0267444	0.182618	-1.63429	155	44
RAF_UP.V1_UP	-0.305772	0.0268339	0.183091	-1.6517	153	36
GSE42021_TCONV_PLN_VS_CD24HI_TCONV_THYMUS_DN	-0.313077	0.0269565	0.183789	-1.64973	154	33
GSE37301_HEMATOPOIETIC_STEM_CELL_VS_COMMON_LYMPHOID_PROGENITOR_UP	-0.366627	0.0270126	0.184032	-1.67365	151	22
BYSTROEM_CORRELATED_WITH_IL5_DN	-0.38516	0.0271444	0.18465	-1.66269	149	19
GSE20715_WT_VS_TLR4_KO_6H_OZONE_LUNG_DN	-0.30276	0.0271682	0.18465	-1.66313	155	38
GSE3982_EOSINOPHIL_VS_NKCELL_DN	-0.302719	0.0271682	0.18465	-1.66291	155	38
GSE13738_TCR_VS_BYSTANDER_ACTIVATED_CD4_TCELL_DN	-0.28897	0.0271851	0.18465	-1.64688	157	42
GSE5463_CTRL_VS_DEXAMETHASONE_TREATED_THYMOCYTE_UP	-0.293694	0.0272569	0.184999	-1.64338	156	40
GO_UBIQUITIN_LIKE_PROTEIN_SPECIFIC_PROTEASE_ACTIVITY	-0.371455	0.0274119	0.185771	-1.66689	153	21
GSE19888_CTRL_VS_TCELL_MEMBRANES_ACT_MAST_CELL_PRETREAT_A3R_INH_DN	-0.372772	0.0274119	0.185771	-1.6728	153	21
GO_KINETOCHORE	-0.38474	0.0275063	0.186271	-1.66087	151	19
MODULE_118	-0.268279	0.0275638	0.18652	-1.62297	160	51
GSE21033_CTRL_VS_POLYIC_STIM_DC_1H_UP	-0.329724	0.0276417	0.186874	-1.66565	157	29
GSE14308_TH2_VS_NATURAL_TREG_DN	-0.307392	0.0276721	0.186874	-1.65087	159	35
GSE339_EX_VIVO_VS_IN_CULTURE_CD4POS_DC_DN	-0.269028	0.0276781	0.186874	-1.62112	161	50
ZIC1_01	-0.288111	0.0277013	0.186891	-1.64198	160	42
GSE411_WT_VS_SOCS3_KO_MACROPHAGE_IL6_STIM_400MIN_UP	-0.292484	0.0277778	0.187165	-1.63661	159	40
GO_CHROMATIN_ORGANIZATION	-0.190624	0.0278041	0.187165	-1.5334	175	143
TTANTCA_UNKNOWN	-0.190398	0.0278041	0.187165	-1.53159	175	143
GSE11961_PLASMA_CELL_DAY7_VS_MEMORY_BCELL_DAY40_DN	-0.334668	0.0279671	0.188033	-1.67203	159	28
GSE17721_POLYIC_VS_PAM3CSK4_2H_BMDC_DN	-0.322461	0.0279757	0.188033	-1.66578	160	31
GSE17721_CTRL_VS_POLYIC_2H_BMDC_DN	-0.301544	0.028039	0.188033	-1.65645	160	38
GO_PRERIBOSOME	-0.337851	0.0280473	0.188033	-1.66145	158	27
MODULE_1	-0.2701	0.0280582	0.188033	-1.6144	163	49
TEL2_Q6	-0.270347	0.0280582	0.188033	-1.61588	163	49
GSE42021_CD24HI_TREG_VS_CD24HI_TCONV_THYMUS_DN	-0.278844	0.0280889	0.188066	-1.62078	162	45
CREBP1_01	0.261324	0.0281047	0.188066	1.61287	116	43
GO_ESTABLISHMENT_OF_LOCALIZATION_BY_MOVEMENT_ALONG_MICROTUBULE	-0.306822	0.0281909	0.188503	-1.6478	162	35
GO_NUCLEOLAR_PART	-0.41701	0.0282486	0.188749	-1.6909	154	16
MOLENAAR_TARGETS_OF_CCND1_AND_CDK4_UP	0.412283	0.0283374	0.188793	1.7014	127	15
GO_ORGANELLE_TRANSPORT_ALONG_MICROTUBULE	-0.328647	0.0283415	0.188793	-1.66021	161	29
GSE41867_NAIVE_VS_EFFECTOR_CD8_TCELL_UP	-0.264829	0.0283518	0.188793	-1.62105	165	53
GSE25088_CTRL_VS_ROSIGLITAZONE_STIM_MACROPHAGE_UP	-0.268211	0.0283615	0.188793	-1.6162	165	50
GO_ORGANONITROGEN_COMPOUND_METABOLIC_PROCESS	0.128397	0.0283996	0.188793	1.37593	84	391
ZHOU_TNF_SIGNALING_30MIN	-0.37747	0.028407	0.188793	-1.66103	157	20
GSE29614_CTRL_VS_DAY3_TIV_FLU_VACCINE_PBMC_UP	-0.383332	0.0284111	0.188793	-1.6548	156	19
GO_SOMATODENDRITIC_COMPARTMENT	-0.187926	0.0284225	0.188793	-1.52664	179	151
PANGAS_TUMOR_SUPPRESSION_BY_SMAD1_AND_SMAD5_UP	0.33866	0.0284479	0.188823	1.66717	124	23
VEGF_A_UP.V1_DN	-0.306492	0.0285368	0.18922	-1.64603	164	35
WEI_MYCN_TARGETS_WITH_E_BOX	-0.169737	0.0285496	0.18922	-1.48071	186	213
LI_AMPLIFIED_IN_LUNG_CANCER	0.238355	0.0287162	0.190056	1.59004	118	54
GSE6674_CPG_VS_CPG_AND_ANTI_IGM_STIM_BCELL_DN	-0.271206	0.0287179	0.190056	-1.61269	167	48
GSE18281_SUBCAPSULAR_VS_CENTRAL_CORTICAL_REGION_OF_THYMUS_DN	-0.297515	0.0288495	0.190787	-1.64926	165	39
CAGTGTT_MIR141_MIR200A	-0.221223	0.0289619	0.191289	-1.57485	177	88
GSE41176_UNSTIM_VS_ANTI_IGM_STIM_BCELL_1H_DN	0.266595	0.0289889	0.191289	1.62876	122	41
GSE44649_NAIVE_VS_ACTIVATED_CD8_TCELL_DN	0.266593	0.0289889	0.191289	1.62875	122	41
GO_CELLULAR_RESPONSE_TO_OXIDATIVE_STRESS	-0.325582	0.0290159	0.191295	-1.66134	165	30
GSE15330_HSC_VS_LYMPHOID_PRIMED_MULTIPOTENT_PROGENITOR_DN	0.321846	0.0290323	0.191295	1.65437	125	26
GSE3982_MAC_VS_TH1_UP	0.30728	0.0291647	0.191927	1.65058	124	29
GO_CELL_CYCLE	-0.158285	0.0291746	0.191927	-1.45933	198	289
GSE2770_UNTREATED_VS_ACT_CD4_TCELL_48H_DN	-0.368361	0.0291919	0.191927	-1.653	163	21
GCATTTG_MIR105	0.268794	0.0292315	0.191978	1.6265	123	40
GO_NEURON_PROJECTION_GUIDANCE	0.321034	0.0292627	0.191978	1.65019	126	26
GSE25088_CTRL_VS_IL4_AND_ROSIGLITAZONE_STIM_STAT6_KO_MACROPHAGE_DN	-0.337097	0.0292821	0.191978	-1.65775	165	27
GSE360_LOW_DOSE_B_MALAYI_VS_M_TUBERCULOSIS_MAC_UP	-0.28343	0.0292858	0.191978	-1.62976	170	43
RELA_DN.V1_UP	-0.376461	0.029306	0.191978	-1.65659	162	20
GO_SIGNALING_RECEPTOR_ACTIVITY	0.229726	0.0293547	0.192157	1.57209	120	58
GO_NEGATIVE_REGULATION_OF_CELL_PROJECTION_ORGANIZATION	-0.336766	0.0294585	0.192697	-1.65611	166	27
GO_METALLOPEPTIDASE_ACTIVITY	-0.381639	0.0294969	0.192732	-1.64749	162	19
GSE43863_TH1_VS_LY6C_INT_CXCR5POS_MEMORY_CD4_TCELL_UP	-0.258984	0.0295065	0.192732	-1.61737	173	56
KATSANOU_ELAVL1_TARGETS_DN	-0.421538	0.0295297	0.192744	-1.66761	161	15
GSE36392_TYPE_2_MYELOID_VS_EOSINOPHIL_IL25_TREATED_LUNG_UP	0.252006	0.0295614	0.192758	1.60302	121	47
GSE22589_HIV_VS_HIV_AND_SIV_INFECTED_DC_UP	-0.305853	0.0295745	0.192758	-1.6426	170	35
GO_CLATHRIN_COATED_VESICLE_MEMBRANE	-0.363749	0.0296783	0.193109	-1.66051	166	22
GSE37301_COMMON_LYMPHOID_PROGENITOR_VS_GRAN_MONO_PROGENITOR_UP	-0.288519	0.0296927	0.193109	-1.62611	170	41
LABBE_TARGETS_OF_TGFB1_AND_WNT3A_DN	-0.415267	0.0297066	0.193109	-1.68383	162	16
GSE32901_TH1_VS_TH17_NEG_CD4_TCELL_DN	0.365156	0.029714	0.193109	1.67078	132	19
GSE7460_CTRL_VS_TGFB_TREATED_ACT_CD8_TCELL_UP	-0.285982	0.029766	0.193308	-1.62985	172	42
SMID_BREAST_CANCER_RELAPSE_IN_BONE_DN	-0.296974	0.0298922	0.193988	-1.64627	171	39
GO_REGULATION_OF_PROTEOLYSIS	-0.196692	0.0299344	0.194122	-1.52123	186	122
HTF_01	-0.400343	0.0299782	0.194206	-1.66094	164	17
GSE32034_LY6C_HIGH_VS_LOW_ROSIGLIZATONE_TREATED_MONOCYTE_UP	0.252566	0.0299904	0.194206	1.60098	124	46
GSE22886_NAIVE_CD4_TCELL_VS_DC_UP	0.278671	0.0300681	0.19457	1.64002	127	37
GSE5099_CLASSICAL_M1_VS_ALTERNATIVE_M2_MACROPHAGE_DN	-0.362648	0.0302115	0.195153	-1.65549	169	22
GSE41176_WT_VS_TAK1_KO_ANTI_IGM_STIM_BCELL_24H_DN	-0.262302	0.0302151	0.195153	-1.61578	176	54
WANG_RESPONSE_TO_GSK3_INHIBITOR_SB216763_UP	0.257225	0.0302231	0.195153	1.60247	125	44
GSE12484_HEALTHY_VS_PERIDONTITIS_NEUTROPHILS_DN	-0.316663	0.0302872	0.195427	-1.65422	173	32
GO_PROTEIN_FOLDING	-0.234614	0.030318	0.195459	-1.58929	183	73
GSE4984_GALECTIN1_VS_VEHICLE_CTRL_TREATED_DC_DN	-0.257439	0.0303544	0.195459	-1.60773	178	56
GO_ENDOCYTOSIS	-0.221069	0.0303571	0.195459	-1.57031	186	87
GSE21670_UNTREATED_VS_TGFB_IL6_TREATED_CD4_TCELL_DN	0.265094	0.030403	0.195615	1.6196	128	41
MORF_ORC1L	-0.367119	0.0304379	0.1957	-1.64743	170	21
GSE2770_IL12_AND_TGFB_ACT_VS_ACT_CD4_TCELL_2H_UP	-0.276122	0.0305015	0.195969	-1.60495	176	45
REACTOME_NEURONAL_SYSTEM	-0.254464	0.0306122	0.196541	-1.60219	179	58
MATTIOLI_MGUS_VS_PCL	-0.316148	0.0306353	0.19655	-1.65153	175	32
LOPEZ_MBD_TARGETS	-0.16307	0.0306647	0.196598	-1.45427	202	242
UEDA_CENTRAL_CLOCK	-0.343184	0.030742	0.196954	-1.63988	173	25
GO_PROTEIN_PHOSPHATASE_BINDING	-0.299392	0.0308094	0.197246	-1.63355	176	37
GO_CENTROSOME	-0.214873	0.0308612	0.197415	-1.55731	190	94
CUI_TCF21_TARGETS_2_DN	0.16399	0.0308795	0.197415	1.47603	111	163
GO_TAXIS	0.248688	0.0310694	0.198102	1.5951	128	48
GSE1460_DP_THYMOCYTE_VS_NAIVE_CD4_TCELL_ADULT_BLOOD_UP	-0.265567	0.0310952	0.198102	-1.60027	181	50
GSE22432_PDC_VS_TGFB1_TREATEDCOMMON_DC_PROGENITOR_UP	-0.258769	0.0311005	0.198102	-1.60015	181	55
KEGG_CELL_CYCLE	-0.330984	0.0311134	0.198102	-1.65362	177	28
ZWANG_CLASS_1_TRANSIENTLY_INDUCED_BY_EGF	-0.229642	0.0311265	0.198102	-1.57881	188	77
GO_REGULATION_OF_CELL_CYCLE_PHASE_TRANSITION	-0.221545	0.0311328	0.198102	-1.5674	190	86
GSE17721_LPS_VS_GARDIQUIMOD_24H_BMDC_UP	-0.326533	0.0311407	0.198102	-1.64954	177	29
ASTIER_INTEGRIN_SIGNALING	-0.41182	0.0311646	0.198114	-1.66985	170	16
GSE24726_WT_VS_E2_2_KO_PDC_DN	-0.275389	0.0311908	0.198141	-1.60069	180	45
DEURIG_T_CELL_PROLYMPHOCYTIC_LEUKEMIA_UP	-0.243678	0.0313294	0.198882	-1.58103	184	64
GO_TRANSFERASE_ACTIVITY_TRANSFERRING_HEXOSYL_GROUPS	0.368599	0.0313901	0.199128	1.642	139	18
GSE17721_CTRL_VS_GARDIQUIMOD_6H_BMDC_DN	-0.261629	0.0315969	0.200299	-1.60145	184	53
GSE20715_WT_VS_TLR4_KO_6H_OZONE_LUNG_UP	-0.283418	0.0316586	0.200549	-1.61523	183	42
GSE3565_DUSP1_VS_WT_SPLENOCYTES_DN	0.23292	0.0318072	0.201242	1.56865	131	55
GSE40274_CTRL_VS_HELIOS_TRANSDUCED_ACTIVATED_CD4_TCELL_DN	-0.323002	0.0318126	0.201242	-1.64817	181	30
CHICAS_RB1_TARGETS_CONFLUENT	-0.222972	0.0318869	0.201571	-1.56294	193	83
GO_CLUSTER_OF_ACTIN_BASED_CELL_PROJECTIONS	-0.39841	0.0319767	0.201818	-1.65293	175	17
GSE3982_BASOPHIL_VS_EFF_MEMORY_CD4_TCELL_UP	0.249398	0.0319845	0.201818	1.58643	131	47
GO_NEGATIVE_REGULATION_OF_CYTOSKELETON_ORGANIZATION	-0.266478	0.0319932	0.201818	-1.59275	186	49
GSE17721_CTRL_VS_PAM3CSK4_2H_BMDC_DN	-0.322734	0.0321622	0.202589	-1.6468	183	30
GSE46606_IRF4_KO_VS_WT_UNSTIM_BCELL_UP	0.277468	0.0321823	0.202589	1.63294	136	37
GO_RESPONSE_TO_INSULIN	-0.280329	0.0321973	0.202589	-1.61193	187	43
GSE19198_1H_VS_6H_IL21_TREATED_TCELL_DN	-0.2964	0.0322187	0.202589	-1.6282	184	38
KAECH_NAIVE_VS_DAY8_EFF_CD8_TCELL_DN	0.282487	0.0322275	0.202589	1.62409	135	35
GSE25123_CTRL_VS_IL4_STIM_PPARG_KO_MACROPHAGE_DN	-0.331944	0.0322808	0.202783	-1.6324	182	27
GSE30971_WBP7_HET_VS_KO_MACROPHAGE_2H_LPS_STIM_UP	-0.307811	0.0323478	0.203062	-1.62197	185	33
GSE2770_UNTREATED_VS_TGFB_AND_IL4_TREATED_ACT_CD4_TCELL_48H_DN	-0.268256	0.0324786	0.203742	-1.59515	189	48
GO_PERINUCLEAR_REGION_OF_CYTOPLASM	-0.1856	0.0325898	0.204297	-1.50923	205	152
GO_REGULATION_OF_MUSCLE_SYSTEM_PROCESS	-0.328145	0.0328614	0.205857	-1.63944	187	28
GSE17301_IFNA2_VS_IFNA5_STIM_ACD3_ACD28_ACT_CD8_TCELL_UP	-0.299263	0.0329326	0.20616	-1.61654	188	36
GCM_MYST2	-0.252157	0.0329932	0.206323	-1.58766	193	58
GO_TRANSMEMBRANE_RECEPTOR_PROTEIN_TYROSINE_KINASE_SIGNALING_PATHWAY	-0.214597	0.0330044	0.206323	-1.55027	203	93
GSE11973_MIR223_KOVS_WT_BONE_MARROW_NEUTROPHIL_DN	-0.254407	0.0330677	0.206576	-1.58879	194	56
GSE21927_EL4_VS_MCA203_TUMOR_MONOCYTES_DN	0.338772	0.0331429	0.206902	1.64028	144	22
GSE29949_CD8_POS_DC_SPLEEN_VS_DC_BRAIN_UP	-0.306341	0.0333044	0.207568	-1.62985	191	34
GO_MYELOID_CELL_HOMEOSTASIS	0.351994	0.0333333	0.207568	1.64223	147	20
GSE27859_MACROPHAGE_VS_CD11C_INT_F480_INT_DC_DN	-0.266979	0.0333333	0.207568	-1.58755	194	48
GSE9006_TYPE_1_DIABETES_AT_DX_VS_1MONTH_POST_DX_PBMC_DN	0.276522	0.0333568	0.207568	1.62738	141	37
GSE23321_CD8_STEM_CELL_MEMORY_VS_NAIVE_CD8_TCELL_DN	0.302491	0.0333644	0.207568	1.62486	142	29
GSE37416_12H_VS_24H_F_TULARENSIS_LVS_NEUTROPHIL_DN	0.248456	0.0334383	0.207884	1.58043	137	47
GSE18893_CTRL_VS_TNF_TREATED_TREG_2H_UP	0.227605	0.0334789	0.207993	1.55757	137	58
GSE19941_UNSTIM_VS_LPS_STIM_IL10_KO_NFKBP50_KO_MACROPHAGE_UP	0.276137	0.0335917	0.208356	1.62511	142	37
GO_REGULATION_OF_CELL_PROJECTION_ORGANIZATION	-0.197698	0.0336161	0.208356	-1.51029	209	116
GO_NUCLEAR_CHROMATIN	-0.238949	0.0336233	0.208356	-1.56588	200	66
GO_RNA_PHOSPHODIESTER_BOND_HYDROLYSIS	-0.298319	0.0336296	0.208356	-1.61144	192	36
GCM_NF2	-0.21499	0.0336601	0.208402	-1.53565	205	90
GO_EMBRYO_DEVELOPMENT	-0.203917	0.0337404	0.208755	-1.53559	209	109
GINESTIER_BREAST_CANCER_20Q13_AMPLIFICATION_DN	-0.305313	0.0338248	0.209135	-1.62439	194	34
GO_RESPONSE_TO_BACTERIUM	-0.263896	0.0338751	0.209302	-1.57732	197	49
GO_REGULATION_OF_GENE_EXPRESSION_EPIGENETIC	-0.272903	0.033948	0.209609	-1.58624	196	45
GCNP_SHH_UP_LATE.V1_UP	-0.297939	0.033978	0.209651	-1.60938	194	36
STAT1_02	-0.235094	0.0340057	0.209678	-1.56375	203	69
GSE339_CD8POS_VS_CD4CD8DN_DC_DN	-0.27878	0.0340812	0.210001	-1.60303	198	43
GO_MICROTUBULE_BASED_PROCESS	-0.196883	0.034162	0.210355	-1.51063	212	118
REACTOME_TRANSMISSION_ACROSS_CHEMICAL_SYNAPSES	-0.260981	0.034465	0.212076	-1.58735	200	52
GSE10239_MEMORY_VS_DAY4.5_EFF_CD8_TCELL_UP	0.253604	0.0345407	0.212397	1.57992	143	44
GSE360_L_DONOVANI_VS_L_MAJOR_MAC_UP	-0.278467	0.034595	0.212586	-1.60123	201	43
BONOME_OVARIAN_CANCER_SURVIVAL_SUBOPTIMAL_DEBULKING	-0.205447	0.0347044	0.213078	-1.53201	215	105
GSE360_L_DONOVANI_VS_B_MALAYI_LOW_DOSE_DC_DN	-0.286923	0.0347222	0.213078	-1.6055	199	40
GO_NEGATIVE_REGULATION_OF_CELLULAR_AMIDE_METABOLIC_PROCESS	-0.291093	0.0349322	0.214159	-1.61366	200	39
WONG_EMBRYONIC_STEM_CELL_CORE	-0.213011	0.0349458	0.214159	-1.53882	215	93
KAECH_DAY15_EFF_VS_MEMORY_CD8_TCELL_UP	0.307704	0.0350385	0.214581	1.62691	149	28
GSE28726_NAIVE_VS_ACTIVATED_NKTCELL_DN	-0.261035	0.0350967	0.2147	-1.57914	204	51
GSE11961_PLASMA_CELL_DAY7_VS_MEMORY_BCELL_DAY40_UP	-0.26935	0.0351388	0.2147	-1.57674	204	46
MORF_ANP32B	-0.216344	0.0351448	0.2147	-1.54011	215	88
SENGUPTA_EBNA1_ANTICORRELATED	0.326323	0.0351643	0.2147	1.62796	152	24
GO_RESPONSE_TO_LIPID	-0.190718	0.0351831	0.2147	-1.49412	219	128
GSE4142_NAIVE_BCELL_VS_PLASMA_CELL_DN	-0.344519	0.035215	0.2147	-1.626	198	24
MORF_PSMC1	-0.24007	0.0352244	0.2147	-1.55762	207	64
CATTGTYY_SOX9_B1	-0.247765	0.03531	0.215077	-1.57244	208	59
GSE43955_10H_VS_30H_ACT_CD4_TCELL_UP	-0.295599	0.0353351	0.215084	-1.61285	202	37
GO_POSITIVE_REGULATION_OF_ORGANELLE_ORGANIZATION	-0.188916	0.0353954	0.215306	-1.49105	221	132
ATGGYGGA_UNKNOWN	-0.327939	0.035456	0.215529	-1.61271	200	27
GSE360_L_DONOVANI_VS_L_MAJOR_MAC_DN	-0.321357	0.0355143	0.215739	-1.62339	202	29
GSE1460_DP_VS_CD4_THYMOCYTE_UP	-0.265699	0.0355556	0.215844	-1.57994	207	48
GSE43957_UNTREATED_VS_NACL_TREATED_ANTI_CD3_CD28_STIM_CD4_TCELL_DN	-0.282014	0.0355965	0.215947	-1.58944	204	41
GO_REGULATION_OF_NEURON_PROJECTION_DEVELOPMENT	-0.221318	0.0356673	0.21611	-1.55135	216	83
GSE5679_CTRL_VS_PPARG_LIGAND_ROSIGLITAZONE_TREATED_DC_UP	-0.271698	0.0356712	0.21611	-1.57924	206	45
GSE36527_CD62L_HIGH_CD69_NEG_VS_CD62L_LOW_CD69_POS_TREG_KLRG1_NEG_UP	-0.304874	0.0358261	0.21664	-1.6065	205	33
AGGTGCA_MIR500	-0.375825	0.0358306	0.21664	-1.62239	197	19
GSE45881_CXCR6HI_VS_CXCR1LO_COLONIC_LAMINA_PROPRIA_UP	-0.275113	0.0358306	0.21664	-1.59118	208	44
GUO_TARGETS_OF_IRS1_AND_IRS2	-0.357221	0.0358983	0.216666	-1.63072	201	22
GSE20500_CTRL_VS_RARA_ANTAGONIST_TREATED_CD4_TCELL_UP	-0.302961	0.0359063	0.216666	-1.61187	206	34
GSE23568_ID3_TRANSDUCED_VS_ID3_KO_CD8_TCELL_DN	-0.267776	0.0359149	0.216666	-1.58175	210	47
GSE10325_MYELOID_VS_LUPUS_MYELOID_UP	0.299614	0.0359309	0.216666	1.60941	153	29
GSE36888_UNTREATED_VS_IL2_TREATED_TCELL_6H_DN	-0.32092	0.0360392	0.217173	-1.62118	205	29
GO_SULFUR_COMPOUND_BIOSYNTHETIC_PROCESS	-0.302852	0.0360798	0.217273	-1.61129	207	34
GSE37532_WT_VS_PPARG_KO_VISCERAL_ADIPOSE_TISSUE_TREG_DN	-0.260134	0.036124	0.217394	-1.57369	210	51
GSE28737_BCL6_HET_VS_BCL6_KO_FOLLICULAR_BCELL_UP	-0.30273	0.0362533	0.218027	-1.61064	208	34
GSE39110_UNTREATED_VS_IL2_TREATED_CD8_TCELL_DAY3_POST_IMMUNIZATION_DN	-0.281122	0.036291	0.218096	-1.58442	208	41
GSE40274_CTRL_VS_GATA1_TRANSDUCED_ACTIVATED_CD4_TCELL_DN	-0.289773	0.0363226	0.218096	-1.60635	208	39
PID_TELOMERASE_PATHWAY	-0.393052	0.0363372	0.218096	-1.63069	199	17
GSE41978_ID2_KO_AND_BIM_KO_VS_BIM_KO_KLRG1_LOW_EFFECTOR_CD8_TCELL_UP	0.309718	0.0364643	0.218606	1.6147	157	27
GSE46606_UNSTIM_VS_CD40L_IL2_IL5_1DAY_STIMULATED_IRF4_KO_BCELL_UP	-0.313474	0.03649	0.218606	-1.61935	209	31
GSE11386_NAIVE_VS_MEMORY_BCELL_UP	-0.304653	0.0365217	0.218606	-1.60534	209	33
GSE21670_STAT3_KO_VS_WT_CD4_TCELL_TGFB_IL6_TREATED_DN	0.324704	0.0365433	0.218606	1.61989	158	24
GSE40274_CTRL_VS_HELIOS_TRANSDUCED_ACTIVATED_CD4_TCELL_UP	0.325266	0.0365433	0.218606	1.62269	158	24
GSE22935_UNSTIM_VS_48H_MBOVIS_BCG_STIM_MACROPHAGE_UP	0.299195	0.0366309	0.218959	1.60716	156	29
GO_NEGATIVE_REGULATION_OF_PROTEIN_METABOLIC_PROCESS	-0.167376	0.0366508	0.218959	-1.45122	238	207
SEIDEN_ONCOGENESIS_BY_MET	-0.347779	0.0367332	0.219306	-1.61456	205	23
GSE46606_UNSTIM_VS_CD40L_IL2_IL5_DAY3_STIMULATED_BCELL_DN	-0.280415	0.0368119	0.219631	-1.58043	211	41
GSE28726_NAIVE_CD4_TCELL_VS_NAIVE_NKTCELL_DN	-0.323343	0.0368817	0.219901	-1.61545	210	28
GO_DNA_DEPENDENT_DNA_REPLICATION	-0.347405	0.0369116	0.219934	-1.61282	206	23
WANG_RESPONSE_TO_GSK3_INHIBITOR_SB216763_DN	-0.250716	0.0370056	0.220349	-1.57224	217	57
GO_PLASMA_MEMBRANE_RECEPTOR_COMPLEX	0.318926	0.0370797	0.220645	1.61789	160	25
GSE360_L_MAJOR_VS_B_MALAYI_LOW_DOSE_MAC_UP	-0.280311	0.0371592	0.220973	-1.57985	213	41
GO_REGULATION_OF_PROTEIN_KINASE_B_SIGNALING	0.385799	0.0372093	0.221027	1.63556	167	16
GSE23925_DARK_ZONE_VS_NAIVE_BCELL_DN	-0.304262	0.0372174	0.221027	-1.60327	213	33
YAGI_AML_WITH_INV_16_TRANSLOCATION	0.189701	0.0372622	0.221147	1.50091	140	97
ACEVEDO_FGFR1_TARGETS_IN_PROSTATE_CANCER_MODEL_DN	0.241984	0.0372865	0.221147	1.56423	154	49
GO_SPINDLE	-0.245848	0.0373374	0.221239	-1.56028	220	59
GO_PIGMENTATION	-0.382356	0.0373511	0.221239	-1.62408	206	18
HUANG_DASATINIB_RESISTANCE_DN	0.397549	0.0374142	0.221468	1.6406	168	15
GSE15330_MEGAKARYOCYTE_ERYTHROID_PROGENITOR_VS_PRO_BCELL_UP	-0.261281	0.0374679	0.221478	-1.56169	218	49
MCBRYAN_PUBERTAL_BREAST_6_7WK_UP	-0.259126	0.0374936	0.221478	-1.56759	218	51
GSE14415_FOXP3_KO_NATURAL_TREG_VS_TCONV_DN	0.280935	0.0375266	0.221478	1.59726	158	34
GSE360_L_MAJOR_VS_M_TUBERCULOSIS_DC_UP	0.241707	0.0375271	0.221478	1.56244	155	49
GSE39820_TGFBETA1_VS_TGFBETA3_IN_IL6_IL23A_TREATED_CD4_TCELL_UP	-0.267198	0.0375386	0.221478	-1.56415	218	46
GSE2770_IL12_VS_TGFB_AND_IL12_TREATED_ACT_CD4_TCELL_6H_UP	-0.309752	0.0375979	0.221683	-1.61812	215	32
SHEPARD_CRUSH_AND_BURN_MUTANT_UP	-0.287884	0.0377129	0.222216	-1.59587	216	39
GSE1432_CTRL_VS_IFNG_1H_MICROGLIA_DN	-0.316073	0.0377556	0.222322	-1.61282	215	30
GSE21380_TFH_VS_GERMINAL_CENTER_TFH_CD4_TCELL_DN	0.245829	0.0377999	0.222438	1.56372	155	47
REACTOME_TRANSCRIPTION	-0.275307	0.0378489	0.222581	-1.58306	220	43
GO_REGULATION_OF_INTRACELLULAR_TRANSPORT	-0.193476	0.0379504	0.222918	-1.49269	236	121
GSE14000_UNSTIM_VS_4H_LPS_DC_TRANSLATED_RNA_UP	-0.26518	0.0379574	0.222918	-1.56642	222	47
COLDREN_GEFITINIB_RESISTANCE_DN	0.352786	0.0379803	0.222918	1.61417	169	19
GSE3039_NKT_CELL_VS_B2_BCELL_UP	-0.303821	0.038087	0.223399	-1.60095	218	33
GSE29164_DAY3_VS_DAY7_CD8_TCELL_AND_IL12_TREATED_MELANOMA_UP	0.248069	0.0381478	0.223487	1.57248	158	46
GO_REGULATION_OF_PROTEIN_COMPLEX_ASSEMBLY	-0.216776	0.0381729	0.223487	-1.52955	233	85
BOQUEST_STEM_CELL_CULTURED_VS_FRESH_UP	-0.242226	0.0381821	0.223487	-1.55004	225	61
GSE360_HIGH_DOSE_B_MALAYI_VS_M_TUBERCULOSIS_DC_DN	-0.279569	0.0382011	0.223487	-1.57567	219	41
GO_KINASE_ACTIVITY	-0.181017	0.0382737	0.223768	-1.48367	242	156
GO_ENZYME_LINKED_RECEPTOR_PROTEIN_SIGNALING_PATHWAY	-0.195287	0.0383632	0.224145	-1.49708	239	117
GSE7218_UNSTIM_VS_ANTIGEN_STIM_THROUGH_IGG_BCELL_UP	0.274064	0.0384706	0.224627	1.59582	163	36
HILLION_HMGA1B_TARGETS	0.307863	0.0385414	0.22473	1.60502	166	27
GSE22886_DAY0_VS_DAY1_MONOCYTE_IN_CULTURE_DN	-0.272773	0.0385736	0.22473	-1.57765	224	44
GO_POSITIVE_REGULATION_OF_CYTOPLASMIC_TRANSPORT	-0.258676	0.0386127	0.22473	-1.55874	225	50
GSE360_T_GONDII_VS_B_MALAYI_HIGH_DOSE_DC_DN	-0.258639	0.0386127	0.22473	-1.55852	225	50
REACTOME_METABOLISM_OF_CARBOHYDRATES	-0.258613	0.0386127	0.22473	-1.55836	225	50
GO_NEGATIVE_REGULATION_OF_PROTEIN_MODIFICATION_BY_SMALL_PROTEIN_CONJUGATION_OR_REMOVAL	-0.286762	0.0389294	0.226426	-1.58965	223	39
GATTGGY_NFY_Q6_01	-0.159628	0.0389728	0.226426	-1.42358	257	242
GSE29618_PRE_VS_DAY7_POST_TIV_FLU_VACCINE_MDC_UP	-0.314972	0.0389792	0.226426	-1.6072	222	30
GO_TRANSCRIPTION_FROM_RNA_POLYMERASE_II_PROMOTER	-0.186751	0.0390786	0.226687	-1.48258	245	135
GSE37301_HEMATOPOIETIC_STEM_CELL_VS_GRAN_MONO_PROGENITOR_DN	-0.296648	0.0390868	0.226687	-1.59316	225	35
GSE13522_CTRL_VS_T_CRUZI_Y_STRAIN_INF_SKIN_BALBC_MOUSE_UP	0.276719	0.0390995	0.226687	1.59093	164	35
GO_PHOSPHATASE_REGULATOR_ACTIVITY	0.296629	0.0391974	0.227041	1.59337	167	29
GSE43863_DAY6_EFF_VS_DAY150_MEM_TFH_CD4_TCELL_DN	0.338594	0.0392336	0.227041	1.60991	171	21
GSE20715_0H_VS_6H_OZONE_LUNG_DN	-0.283251	0.0392361	0.227041	-1.58494	225	40
GSE14000_UNSTIM_VS_16H_LPS_DC_DN	-0.314401	0.0393288	0.227288	-1.60428	224	30
GSE13485_DAY3_VS_DAY7_YF17D_VACCINE_PBMC_DN	-0.407986	0.0393729	0.227288	-1.61399	215	15
GSE40274_CTRL_VS_FOXP3_AND_EOS_TRANSDUCED_ACTIVATED_CD4_TCELL_DN	-0.300676	0.0393755	0.227288	-1.59971	226	34
GSE27786_LSK_VS_NKTCELL_DN	0.255279	0.0393795	0.227288	1.56607	164	42
BUYTAERT_PHOTODYNAMIC_THERAPY_STRESS_DN	0.180238	0.0394389	0.227485	1.47143	148	109
GSE24142_DN2_VS_DN3_THYMOCYTE_FETAL_UP	-0.320913	0.0395036	0.227706	-1.60331	225	28
CTGAGCC_MIR24	0.238559	0.0395276	0.227706	1.54988	163	50
GO_REGULATION_OF_PROTEIN_UBIQUITINATION_INVOLVED_IN_UBIQUITIN_DEPENDENT_PROTEIN_CATABOLIC_PROCESS	-0.296414	0.0397786	0.229006	-1.5919	229	35
GSE360_DC_VS_MAC_UP	-0.25936	0.0398631	0.229346	-1.55021	232	49
HALLMARK_TNFA_SIGNALING_VIA_NFKB	-0.343214	0.0399429	0.229645	-1.59337	223	23
GSE41867_NAIVE_VS_EFFECTOR_CD8_TCELL_DN	-0.246634	0.039966	0.229645	-1.55288	234	58
DAZARD_RESPONSE_TO_UV_NHEK_UP	0.223822	0.0400291	0.229781	1.53168	164	58
GO_SINGLE_ORGANISM_MEMBRANE_BUDDING	-0.356462	0.0400498	0.229781	-1.59961	224	21
GSE411_100MIN_VS_400MIN_IL6_STIM_SOCS3_KO_MACROPHAGE_DN	0.258371	0.040066	0.229781	1.57852	169	41
GO_MODIFICATION_OF_MORPHOLOGY_OR_PHYSIOLOGY_OF_OTHER_ORGANISM	-0.389855	0.0401526	0.230132	-1.61743	220	17
GSE40068_CXCR5POS_BCL6POS_TFH_VS_CXCR5NEG_BCL6NEG_CD4_TCELL_UP	0.266015	0.0402542	0.230412	1.59468	170	39
GSE19923_WT_VS_HEB_AND_E2A_KO_DP_THYMOCYTE_DN	-0.276823	0.0402615	0.230412	-1.57765	233	42
GSE6269_FLU_VS_STAPH_AUREUS_INF_PBMC_UP	-0.296106	0.0402975	0.230412	-1.59025	232	35
GSE46606_UNSTIM_VS_CD40L_IL2_IL5_1DAY_STIMULATED_IRF4MID_SORTED_BCELL_UP	-0.268713	0.040324	0.230412	-1.56188	233	45
VECCHI_GASTRIC_CANCER_EARLY_UP	-0.235054	0.0403361	0.230412	-1.53314	239	65
GO_MULTI_ORGANISM_LOCALIZATION	-0.372277	0.0403547	0.230412	-1.60708	222	19
GO_NUCLEOSIDE_PHOSPHATE_BIOSYNTHETIC_PROCESS	-0.29357	0.0404252	0.230669	-1.58578	231	36
GSE40274_CTRL_VS_SATB1_TRANSDUCED_ACTIVATED_CD4_TCELL_DN	-0.301451	0.0405217	0.231074	-1.58846	232	33
GSE5542_IFNG_VS_IFNA_TREATED_EPITHELIAL_CELLS_6H_UP	-0.25101	0.0406699	0.231664	-1.55217	237	55
MULLIGHAN_NPM1_SIGNATURE_3_DN	-0.293035	0.0407737	0.231664	-1.58289	233	36
GOLDRATH_EFF_VS_MEMORY_CD8_TCELL_DN	0.229923	0.0407819	0.231664	1.53379	168	54
GSE26669_CTRL_VS_COSTIM_BLOCK_MLR_CD8_TCELL_DN	-0.282839	0.0407986	0.231664	-1.58264	234	40
GO_POSITIVE_REGULATION_OF_MRNA_METABOLIC_PROCESS	-0.363959	0.0408127	0.231664	-1.60158	226	20
GO_ORGANIC_ACID_CATABOLIC_PROCESS	-0.295293	0.0408163	0.231664	-1.58589	235	35
MODULE_54	-0.295392	0.0408163	0.231664	-1.58642	235	35
GSE23568_CTRL_VS_ID3_TRANSDUCED_CD8_TCELL_DN	0.295575	0.0408306	0.231664	1.58771	174	29
NFE2L2.V2	-0.256361	0.0409177	0.232012	-1.55087	238	51
GO_REGULATION_OF_RNA_STABILITY	-0.250761	0.0410116	0.232399	-1.55063	239	55
GSE29949_CD8_NEG_DC_SPLEEN_VS_MONOCYTE_BONE_MARROW_DN	-0.337833	0.0410547	0.232497	-1.59444	231	24
GSE7831_1H_VS_4H_CPG_STIM_PDC_UP	-0.2562	0.0410889	0.232545	-1.54989	239	51
GO_TRANSCRIPTION_COUPLED_NUCLEOTIDE_EXCISION_REPAIR	-0.38904	0.0412427	0.23327	-1.61405	226	17
BROWNE_HCMV_INFECTION_14HR_UP	-0.273044	0.0412742	0.233301	-1.57004	240	43
REACTOME_HIV_INFECTION	-0.249103	0.0415465	0.234694	-1.55567	244	56
GO_CHAPERONE_BINDING	-0.312667	0.0416011	0.234708	-1.59544	237	30
GSE19198_CTRL_VS_IL21_TREATED_TCELL_6H_DN	-0.317824	0.0416011	0.234708	-1.58787	237	28
GSE39110_DAY3_VS_DAY6_POST_IMMUNIZATION_CD8_TCELL_WITH_IL2_TREATMENT_DN	0.275311	0.0417062	0.234995	1.58283	175	35
GGCNRNWCTTYS_UNKNOWN	-0.342116	0.0417261	0.234995	-1.58827	233	23
GSE23114_WT_VS_SLE2C1_MOUSE_SPLEEN_B1A_BCELL_UP	-0.239862	0.04173	0.234995	-1.53491	246	61
GO_MITOCHONDRIAL_MATRIX	-0.198171	0.0419693	0.236195	-1.49407	259	110
GO_RECEPTOR_ACTIVITY	0.198349	0.0419974	0.236206	1.49925	163	82
CHANG_CORE_SERUM_RESPONSE_UP	-0.249887	0.0420369	0.236248	-1.54523	245	55
REACTOME_SIGNALING_BY_ERBB4	0.330676	0.0420571	0.236248	1.60107	183	22
GO_TRANSCRIPTIONAL_REPRESSOR_ACTIVITY_RNA_POLYMERASE_II_TRANSCRIPTION_FACTOR_BINDING	-0.397336	0.0420995	0.236297	-1.61113	230	16
GSE30962_PRIMARY_VS_SECONDARY_ACUTE_LCMV_INF_CD8_TCELL_UP	-0.3497	0.0421184	0.236297	-1.59638	236	22
GSE21927_UNTREATED_VS_GMCSF_IL6_TREATED_BONE_MARROW_DN	-0.314465	0.0421624	0.236397	-1.58857	240	29
MCCLUNG_COCAIN_REWARD_4WK	-0.403599	0.0422895	0.236516	-1.59664	231	15
GSE6674_PL2_3_VS_ANTI_IGM_AND_CPG_STIM_BCELL_DN	0.234438	0.0422975	0.236516	1.5348	175	51
KOBAYASHI_EGFR_SIGNALING_24HR_DN	-0.305311	0.0422977	0.236516	-1.59492	242	32
GO_PROTEIN_MONOUBIQUITINATION	-0.388532	0.0423328	0.236516	-1.61194	232	17
GSE37301_COMMON_LYMPHOID_PROGENITOR_VS_CD4_TCELL_UP	-0.26942	0.0423453	0.236516	-1.55825	246	44
GO_RESPONSE_TO_CAMP	-0.353758	0.0423638	0.236516	-1.58747	237	21
GSE2770_TGFB_AND_IL4_VS_IL12_TREATED_ACT_CD4_TCELL_2H_UP	0.218152	0.0423708	0.236516	1.51663	172	61
GSE1791_CTRL_VS_NEUROMEDINU_IN_T_CELL_LINE_12H_UP	-0.260066	0.0423932	0.236516	-1.54645	247	48
GO_NUCLEAR_MEMBRANE	-0.255595	0.0425423	0.237143	-1.54017	248	50
GSE13485_DAY7_VS_DAY21_YF17D_VACCINE_PBMC_DN	0.322141	0.042558	0.237143	1.58585	186	23
ACTGCAG_MIR173P	-0.297899	0.0426713	0.237627	-1.58494	245	34
GSE339_CD4POS_VS_CD4CD8DN_DC_UP	0.277547	0.0427189	0.237746	1.57799	180	34
KAAB_FAILED_HEART_ATRIUM_DN	-0.30041	0.0427826	0.237954	-1.58298	245	33
GO_COATED_PIT	-0.403149	0.0428363	0.238106	-1.59486	234	15
GSE24574_BCL6_HIGH_VS_LOW_TFH_CD4_TCELL_UP	0.222851	0.0428745	0.238171	1.50595	175	56
NRF2_Q4	-0.245619	0.0429469	0.238333	-1.54027	252	57
GSE28737_WT_VS_BCL6_HET_MARGINAL_ZONE_BCELL_DN	-0.300122	0.0429565	0.238333	-1.58146	246	33
GO_NCRNA_METABOLIC_PROCESS	0.150285	0.0430197	0.238537	1.40395	154	190
GSE360_L_MAJOR_VS_M_TUBERCULOSIS_MAC_DN	-0.28255	0.0431005	0.238838	-1.5663	247	39
VERHAAK_GLIOBLASTOMA_PRONEURAL	-0.289521	0.043168	0.239066	-1.57969	247	37
PID_MYC_ACTIV_PATHWAY	-0.327124	0.0432709	0.239489	-1.58567	244	26
GSE7548_NAIVE_VS_DAY7_PCC_IMMUNIZATION_CD4_TCELL_DN	-0.282271	0.043448	0.240322	-1.56476	249	39
GSE18791_CTRL_VS_NEWCASTLE_VIRUS_DC_6H_UP	-0.254992	0.0435674	0.240835	-1.53654	254	50
XU_GH1_AUTOCRINE_TARGETS_DN	0.273353	0.0436019	0.240841	1.57157	183	35
HOSHIDA_LIVER_CANCER_SUBCLASS_S2	-0.282081	0.0436218	0.240841	-1.5637	250	39
BENPORATH_NANOG_TARGETS	-0.157779	0.0438277	0.241632	-1.40338	288	239
GSE369_IFNG_KO_VS_WT_LIVER_UP	0.302011	0.0438495	0.241632	1.57451	189	27
GSE360_L_MAJOR_VS_B_MALAYI_HIGH_DOSE_MAC_DN	-0.268417	0.0438882	0.241632	-1.55245	255	44
WATANABE_RECTAL_CANCER_RADIOTHERAPY_RESPONSIVE_DN	-0.348215	0.0438955	0.241632	-1.5896	246	22
PEREZ_TP53_AND_TP63_TARGETS	0.319928	0.0439235	0.241632	1.57495	192	23
ZHOU_INFLAMMATORY_RESPONSE_LPS_UP	0.268789	0.0439276	0.241632	1.58187	186	37
REACTOME_ADAPTIVE_IMMUNE_SYSTEM	-0.195015	0.0439525	0.241632	-1.48126	273	113
GO_MICROTUBULE_BASED_MOVEMENT	-0.254548	0.0442508	0.243124	-1.53387	258	50
GSE2706_2H_VS_8H_LPS_STIM_DC_DN	-0.395529	0.0442865	0.243172	-1.6038	242	16
GO_PURINE_CONTAINING_COMPOUND_BIOSYNTHETIC_PROCESS	-0.326233	0.0443306	0.243266	-1.58135	250	26
GSE13485_CTRL_VS_DAY7_YF17D_VACCINE_PBMC_UP	0.252332	0.0443914	0.243452	1.548	185	42
GO_NUCLEOID	-0.395107	0.0444687	0.243555	-1.60209	243	16
GSE2128_CTRL_VS_MIMETOPE_NEGATIVE_SELECTION_DP_THYMOCYTE_NOD_DN	-0.305891	0.0444831	0.243555	-1.58018	255	31
GO_RESPONSE_TO_ABIOTIC_STIMULUS	-0.172916	0.0445071	0.243555	-1.43888	283	169
GSE16385_IFNG_TNF_VS_IL4_STIM_MACROPHAGE_ROSIGLITAZONE_TREATED_UP	0.379597	0.0445183	0.243555	1.60926	200	16
GSE28737_WT_VS_BCL6_HET_FOLLICULAR_BCELL_UP	-0.315597	0.0445726	0.243705	-1.57675	254	28
GO_UBIQUITIN_LIGASE_COMPLEX	-0.239432	0.0446805	0.244015	-1.52723	264	60
GSE14415_INDUCED_TREG_VS_FOXP3_KO_INDUCED_TREG_UP	0.262212	0.0447269	0.244015	1.57188	189	39
GSE42088_UNINF_VS_LEISHMANIA_INF_DC_4H_UP	-0.272695	0.044735	0.244015	-1.55412	259	42
GSE7460_CTRL_VS_TGFB_TREATED_ACT_FOXP3_MUT_TCONV_UP	0.287481	0.0447375	0.244015	1.58705	189	31
GSE17721_LPS_VS_POLYIC_1H_BMDC_DN	-0.279522	0.0449653	0.244906	-1.56408	258	40
WAMUNYOKOLI_OVARIAN_CANCER_LMP_DN	-0.26516	0.0449767	0.244906	-1.54124	260	45
TOYOTA_TARGETS_OF_MIR34B_AND_MIR34C	-0.20844	0.0449821	0.244906	-1.4954	276	91
GO_NEGATIVE_REGULATION_OF_TRANSFERASE_ACTIVITY	-0.214218	0.0450362	0.244918	-1.50157	273	83
GSE36888_STAT5_AB_KNOCKIN_VS_WT_TCELL_IL2_TREATED_17H_DN	0.269576	0.0450387	0.244918	1.56969	191	36
GSE13547_CTRL_VS_ANTI_IGM_STIM_BCELL_2H_DN	0.278199	0.0451552	0.245404	1.56715	191	33
GSE17974_1H_VS_72H_UNTREATED_IN_VITRO_CD4_TCELL_DN	-0.252931	0.0453689	0.246417	-1.53012	264	51
chrxq22	-0.360376	0.0454872	0.24669	-1.58581	252	20
GSE339_CD8POS_VS_CD4CD8DN_DC_IN_CULTURE_DN	-0.264584	0.0454937	0.24669	-1.53789	263	45
GO_RESPONSE_TO_CYTOKINE	-0.200752	0.0455128	0.24669	-1.488	283	102
GO_NUCLEASE_ACTIVITY	-0.280373	0.0455335	0.24669	-1.55424	261	39
GSE6092_UNSTIM_VS_IFNG_STIM_ENDOTHELIAL_CELL_DN	0.245862	0.0455745	0.24669	1.53168	189	44
GO_SMALL_NUCLEAR_RIBONUCLEOPROTEIN_COMPLEX	-0.326363	0.045583	0.24669	-1.55951	257	25
GO_N_METHYLTRANSFERASE_ACTIVITY	-0.372555	0.0456514	0.246911	-1.58245	252	18
GO_IN_UTERO_EMBRYONIC_DEVELOPMENT	-0.259744	0.0457872	0.24725	-1.53431	268	47
AP2ALPHA_01	0.234317	0.0457942	0.24725	1.52233	189	50
GO_TRANSMEMBRANE_RECEPTOR_PROTEIN_SERINE_THREONINE_KINASE_SIGNALING_PATHWAY	-0.313952	0.0457962	0.24725	-1.56853	261	28
GO_MICROTUBULE_ORGANIZING_CENTER	-0.185119	0.0458466	0.247375	-1.45317	286	129
GSE1925_CTRL_VS_3H_IFNG_STIM_IFNG_PRIMED_MACROPHAGE_UP	0.268799	0.045977	0.24793	1.56517	195	36
GO_NEGATIVE_REGULATION_OF_NEURON_DIFFERENTIATION	-0.310713	0.0460112	0.247966	-1.56961	262	29
GSE32423_MEMORY_VS_NAIVE_CD8_TCELL_IL7_IL4_DN	-0.252359	0.0460538	0.248047	-1.52666	268	51
GCM_GSTA4	-0.393682	0.046109	0.248197	-1.59631	252	16
GSE26669_CD4_VS_CD8_TCELL_IN_MLR_UP	-0.232195	0.0462185	0.248638	-1.51449	274	65
GSE11864_UNTREATED_VS_CSF1_IFNG_IN_MAC_DN	-0.261618	0.0464518	0.249683	-1.53148	270	46
GSE27786_LSK_VS_NKCELL_UP	-0.259265	0.0464681	0.249683	-1.53148	272	47
GSE22886_DC_VS_MONOCYTE_UP	-0.257612	0.0464957	0.249683	-1.53186	271	48
GSE5589_IL6_KO_VS_IL10_KO_LPS_STIM_MACROPHAGE_45MIN_DN	-0.264025	0.0465277	0.249706	-1.53464	269	45
GSE2706_UNSTIM_VS_8H_LPS_AND_R848_DC_DN	-0.333293	0.0467174	0.250409	-1.57302	263	24
GO_TUBULIN_BINDING	-0.233998	0.0467401	0.250409	-1.51822	275	64
GSE12366_PLASMA_CELL_VS_NAIVE_BCELL_UP	-0.304584	0.046742	0.250409	-1.57343	268	31
GSE46606_IRF4HIGH_VS_WT_CD40L_IL2_IL5_DAY1_STIMULATED_BCELL_DN	-0.265888	0.0469741	0.251355	-1.53782	273	44
MIF1_01	-0.265836	0.0469741	0.251355	-1.53753	273	44
GSE6092_IFNG_VS_IFNG_AND_B_BURGDORFERI_INF_ENDOTHELIAL_CELL_DN	-0.287498	0.0470465	0.251593	-1.55299	269	36
GSE17974_CTRL_VS_ACT_IL4_AND_ANTI_IL12_6H_CD4_TCELL_DN	-0.300913	0.0471715	0.252112	-1.57194	270	32
RIGGI_EWING_SARCOMA_PROGENITOR_UP	-0.260861	0.0473089	0.252697	-1.52705	275	46
GSE40274_SATB1_VS_FOXP3_AND_SATB1_TRANSDUCED_ACTIVATED_CD4_TCELL_UP	-0.312841	0.0473693	0.25287	-1.56298	270	28
ATGTACA_MIR493	0.208498	0.0474416	0.253054	1.49231	190	67
GO_NUCLEAR_ENVELOPE	-0.212041	0.0474865	0.253054	-1.49164	289	84
E2F1_UP.V1_UP	-0.270374	0.047488	0.253054	-1.54089	275	42
GSE29949_CD8_NEG_DC_SPLEEN_VS_CD8_POS_DC_SPLEEN_DN	-0.269421	0.0476109	0.25356	-1.54921	277	43
GSE21546_WT_VS_ELK1_KO_DP_THYMOCYTES_UP	0.266902	0.0476862	0.253811	1.57076	202	37
GSE21063_CTRL_VS_ANTI_IGM_STIM_BCELL_8H_UP	-0.357209	0.0478245	0.254397	-1.57188	265	20
GSE36476_CTRL_VS_TSST_ACT_72H_MEMORY_CD4_TCELL_YOUNG_DN	-0.300134	0.0478677	0.254477	-1.56787	274	32
GO_GLYCOSYLATION	0.29098	0.0480635	0.255306	1.56303	205	29
GSE17721_LPS_VS_CPG_16H_BMDC_DN	-0.289767	0.0480802	0.255306	-1.55621	277	35
GSE18791_UNSTIM_VS_NEWCATSLE_VIRUS_DC_6H_UP	-0.269037	0.0481247	0.255352	-1.54701	280	43
LU_EZH2_TARGETS_UP	0.216755	0.0481454	0.255352	1.49706	195	60
GSE22886_NAIVE_BCELL_VS_BLOOD_PLASMA_CELL_UP	0.284463	0.0482694	0.255859	1.57039	204	31
GSE25088_IL4_VS_IL4_AND_ROSIGLITAZONE_STIM_MACROPHAGE_DAY10_DN	-0.295876	0.0483478	0.256124	-1.55908	277	33
GO_REGULATION_OF_CELLULAR_LOCALIZATION	-0.156608	0.0484581	0.256558	-1.39372	318	240
GSE24634_TREG_VS_TCONV_POST_DAY5_IL4_CONVERSION_DN	0.29008	0.0485301	0.256787	1.5582	207	29
GO_REGULATION_OF_RESPONSE_TO_EXTERNAL_STIMULUS	-0.185649	0.0485843	0.256787	-1.44933	301	127
GSE15330_LYMPHOID_MULTIPOTENT_VS_MEGAKARYOCYTE_ERYTHROID_PROGENITOR_IKAROS_KO_UP	0.285152	0.0485868	0.256787	1.55541	207	30
GSE7831_1H_VS_4H_INFLUENZA_STIM_PDC_UP	-0.278551	0.0486618	0.257033	-1.54414	279	39
GSE24671_CTRL_VS_BAKIMULC_INFECTED_MOUSE_SPLENOCYTES_UP	0.265975	0.0488607	0.257933	1.56531	207	37
GSE25123_IL4_VS_IL4_AND_ROSIGLITAZONE_STIM_PPARG_KO_MACROPHAGE_DAY10_DN	-0.311548	0.0489425	0.258063	-1.55652	279	28
MORF_RAB6A	-0.311663	0.0489425	0.258063	-1.55709	279	28
TGCGCANK_UNKNOWN	-0.172491	0.0490903	0.258691	-1.42911	312	165
GSE27786_CD8_TCELL_VS_ERYTHROBLAST_DN	-0.272302	0.0493141	0.259561	-1.53471	283	41
GSE37534_UNTREATED_VS_PIOGLITAZONE_TREATED_CD4_TCELL_PPARG1_AND_FOXP3_TRASDUCED_UP	0.265266	0.0493305	0.259561	1.56113	209	37
KUMAR_TARGETS_OF_MLL_AF9_FUSION	-0.226165	0.0493416	0.259561	-1.50436	295	69
GSE24142_ADULT_VS_FETAL_DN2_THYMOCYTE_DN	-0.285056	0.049486	0.260169	-1.53979	283	36
GSE5589_LPS_VS_LPS_AND_IL6_STIM_IL6_KO_MACROPHAGE_45MIN_UP	-0.284965	0.0496084	0.260516	-1.55483	284	37
GO_POSITIVE_REGULATION_OF_MULTI_ORGANISM_PROCESS	-0.29259	0.0496097	0.260516	-1.55669	285	34
GSE17721_LPS_VS_POLYIC_8H_BMDC_UP	-0.239815	0.0496599	0.260628	-1.50995	291	58
GCM_GSPT1	-0.249707	0.0497257	0.260821	-1.51877	289	52
GSE8621_LPS_STIM_VS_LPS_PRIMED_AND_LPS_STIM_MACROPHAGE_UP	-0.355803	0.0498022	0.261071	-1.56569	276	20
GSE12845_IGD_POS_VS_NEG_BLOOD_BCELL_DN	-0.268371	0.0498373	0.261085	-1.54317	290	43
GSE17974_CTRL_VS_ACT_IL4_AND_ANTI_IL12_72H_CD4_TCELL_DN	-0.26875	0.0498968	0.261085	-1.53164	289	42
GSE2770_IL4_ACT_VS_ACT_CD4_TCELL_6H_DN	-0.268468	0.0498968	0.261085	-1.53003	289	42
GO_POSITIVE_REGULATION_OF_CELL_MORPHOGENESIS_INVOLVED_IN_DIFFERENTIATION	-0.315913	0.0499206	0.261085	-1.55357	282	27
GO_MEMBRANE_BUDDING	-0.288152	0.0499827	0.261259	-1.54754	288	35
GSE30971_CTRL_VS_LPS_STIM_MACROPHAGE_WBP7_KO_4H_DN	-0.330815	0.0500796	0.261614	-1.56132	282	24
GSE1460_INTRATHYMIC_T_PROGENITOR_VS_DP_THYMOCYTE_UP	-0.284382	0.0501305	0.261728	-1.55165	287	37
TARTE_PLASMA_CELL_VS_PLASMABLAST_UP	0.227599	0.0503979	0.262899	1.50694	208	53
GSE8384_CTRL_VS_B_ABORTUS_4H_MAC_CELL_LINE_DN	-0.268225	0.0504129	0.262899	-1.52865	292	42
GO_HOMEOSTASIS_OF_NUMBER_OF_CELLS	0.268558	0.0504739	0.262966	1.544	212	35
GSE25088_ROSIGLITAZONE_VS_IL4_AND_ROSIGLITAZONE_STIM_MACROPHAGE_DAY10_UP	0.233359	0.0505172	0.262966	1.50848	209	49
GSE7348_LPS_VS_TOLERIZED_AND_LPS_STIM_MACROPHAGE_UP	-0.283859	0.0505315	0.262966	-1.53333	289	36
GSE26669_CD4_VS_CD8_TCELL_IN_MLR_DN	0.297769	0.0505423	0.262966	1.5524	218	27
GO_RESPONSE_TO_METAL_ION	-0.240831	0.0507554	0.263922	-1.51025	298	57
GSE19198_CTRL_VS_IL21_TREATED_TCELL_6H_UP	-0.271552	0.0508769	0.264258	-1.53048	292	41
CHIARADONNA_NEOPLASTIC_TRANSFORMATION_KRAS_DN	-0.32278	0.0508834	0.264258	-1.54239	287	25
VANTVEER_BREAST_CANCER_METASTASIS_DN	-0.347411	0.0509078	0.264258	-1.55899	285	21
GSE20198_IL12_IL18_VS_IFNA_TREATED_ACT_CD4_TCELL_UP	0.24102	0.0509645	0.2644	1.51804	213	45
LXR_DR4_Q3	0.38157	0.0513615	0.266263	1.57466	231	15
GO_MITOCHONDRIAL_RESPIRATORY_CHAIN_COMPLEX_ASSEMBLY	0.300313	0.0513825	0.266263	1.54368	222	26
GSE18281_CORTICAL_VS_MEDULLARY_THYMOCYTE_UP	-0.283392	0.0515769	0.267117	-1.5308	295	36
GSE43955_1H_VS_10H_ACT_CD4_TCELL_UP	-0.248069	0.0516118	0.267144	-1.50881	300	52
GSE17721_0.5H_VS_24H_PAM3CSK4_BMDC_DN	-0.245627	0.0517241	0.267407	-1.51306	302	54
BYSTRYKH_HEMATOPOIESIS_STEM_CELL_AND_BRAIN_QTL_TRANS	-0.263134	0.0517744	0.267407	-1.5219	301	44
GSE1925_CTRL_VS_3H_IFNG_STIM_IFNG_PRIMED_MACROPHAGE_DN	-0.263044	0.0517744	0.267407	-1.52137	301	44
GSE46606_UNSTIM_VS_CD40L_IL2_IL5_1DAY_STIMULATED_IRF4HIGH_SORTED_BCELL_DN	-0.301181	0.0517811	0.267407	-1.55585	297	31
GSE22886_NAIVE_CD4_TCELL_VS_48H_ACT_TH1_DN	-0.233548	0.0518669	0.267697	-1.49451	306	61
GSE30083_SP1_VS_SP3_THYMOCYTE_UP	-0.266809	0.0520637	0.268559	-1.53419	303	43
GO_RESPONSE_TO_BIOTIC_STIMULUS	-0.200093	0.0522676	0.269457	-1.46445	324	97
GSE9988_ANTI_TREM1_AND_LPS_VS_CTRL_TREATED_MONOCYTES_DN	-0.233175	0.0523737	0.269568	-1.49212	309	61
GO_CYSTEINE_TYPE_PEPTIDASE_ACTIVITY	-0.314324	0.0523902	0.269568	-1.54575	296	27
GO_RESPONSE_TO_OXIDATIVE_STRESS	-0.243364	0.0523995	0.269568	-1.51983	308	56
GO_CYTOSKELETON_DEPENDENT_INTRACELLULAR_TRANSPORT	-0.279925	0.0524208	0.269568	-1.5377	300	38
GSE27786_LIN_NEG_VS_NKTCELL_UP	-0.305189	0.0524384	0.269568	-1.55728	299	30
GSE8685_IL2_STARVED_VS_IL21_ACT_IL2_STARVED_CD4_TCELL_DN	0.262708	0.0525452	0.269963	1.5297	223	36
GSE22443_IL2_VS_IL12_TREATED_ACT_CD8_TCELL_UP	0.295792	0.0526194	0.270191	1.54209	227	27
GO_REGULATION_OF_MUSCLE_CONTRACTION	-0.35348	0.0526789	0.270342	-1.55547	292	20
GRYDER_PAX3FOXO1_ENHANCERS_KO_DOWN	-0.205206	0.0527778	0.270696	-1.46577	322	90
ATAAGCT_MIR21	0.309156	0.0528614	0.270971	1.54232	229	24
GO_PROTEASOME_COMPLEX	-0.309436	0.0531376	0.272116	-1.54597	303	28
GSE2706_2H_VS_8H_R848_AND_LPS_STIM_DC_DN	-0.282406	0.0531451	0.272116	-1.52548	304	36
ELK1_02	-0.219376	0.0532213	0.272146	-1.48606	322	73
GO_CIRCADIAN_REGULATION_OF_GENE_EXPRESSION	-0.377576	0.053234	0.272146	-1.56649	292	17
DOUGLAS_BMI1_TARGETS_DN	-0.234761	0.0532794	0.272146	-1.49744	315	60
GSE11924_TFH_VS_TH17_CD4_TCELL_UP	-0.272781	0.0532986	0.272146	-1.52636	306	40
GSE35685_CD34POS_CD10NEG_CD62LPOS_VS_CD34POS_CD10POS_BONE_MARROW_UP	-0.239878	0.0533016	0.272146	-1.50427	313	57
SESTO_RESPONSE_TO_UV_C1	-0.360215	0.053384	0.272412	-1.555	294	19
GSE33292_DN3_THYMOCYTE_VS_TCF1_KO_TCELL_LYMPHOMA_UP	-0.290415	0.0534258	0.272472	-1.54512	307	34
GROSS_HYPOXIA_VIA_ELK3_AND_HIF1A_UP	-0.302787	0.0538367	0.274049	-1.54502	307	30
RTTTNNNYTGGM_UNKNOWN	0.335922	0.0538427	0.274049	1.53701	240	19
GO_VACUOLAR_TRANSPORT	-0.212843	0.0538626	0.274049	-1.47648	326	80
REACTOME_S_PHASE	-0.304825	0.0538838	0.274049	-1.53987	307	29
GSE9239_CTRL_VS_TNF_INHIBITOR_TREATED_DC_DN	-0.320494	0.0538869	0.274049	-1.53146	304	25
LEE_CALORIE_RESTRICTION_MUSCLE_DN	-0.385992	0.0539457	0.274115	-1.56513	295	16
GSE11973_MIR223_KOVS_WT_BONE_MARROW_NEUTROPHIL_UP	-0.286304	0.0539606	0.274115	-1.53761	311	35
HALLMARK_PROTEIN_SECRETION	-0.304479	0.0540588	0.274459	-1.53812	308	29
GSE10239_MEMORY_VS_DAY4.5_EFF_CD8_TCELL_DN	-0.228186	0.0541176	0.274604	-1.48834	321	65
GSE10325_BCELL_VS_LUPUS_BCELL_DN	-0.281867	0.0541906	0.27482	-1.52257	310	36
GSE17721_CTRL_VS_CPG_4H_BMDC_UP	-0.251541	0.0542344	0.274887	-1.50347	316	49
GSE27786_CD8_TCELL_VS_MONO_MAC_DN	-0.271909	0.0543403	0.275269	-1.52148	312	40
ZF5_01	0.225103	0.0544972	0.275909	1.49042	225	53
GSE22886_NEUTROPHIL_VS_MONOCYTE_DN	-0.217828	0.0545635	0.276088	-1.47723	329	74
GO_POSITIVE_REGULATION_OF_CELL_GROWTH	-0.32038	0.0545936	0.276088	-1.53092	308	25
GSE3982_EOSINOPHIL_VS_BCELL_DN	-0.241089	0.0546822	0.276174	-1.49082	319	55
GSE33425_CD161_HIGH_VS_INT_CD8_TCELL_UP	-0.278383	0.0546848	0.276174	-1.52923	313	38
KAECH_NAIVE_VS_MEMORY_CD8_TCELL_UP	0.238035	0.0547025	0.276174	1.50887	227	46
BENPORATH_MYC_TARGETS_WITH_EBOX	-0.231679	0.054836	0.276693	-1.49266	325	62
GSE11961_MARGINAL_ZONE_BCELL_VS_MEMORY_BCELL_DAY7_UP	-0.280935	0.0550044	0.277388	-1.53284	315	37
GSE10239_KLRG1INT_VS_KLRG1HIGH_EFF_CD8_TCELL_UP	-0.253408	0.0550427	0.277426	-1.50686	321	48
GSE17301_IFNA2_VS_IFNA2_AND_ACD3_ACD28_STIM_CD8_TCELL_DN	-0.320243	0.0551237	0.277679	-1.53026	311	25
GSE17322_CD103_POS_VS_CD11B_HIGH_LUNG_DC_UP	0.251318	0.0551627	0.277721	1.52075	233	40
GSE3982_DC_VS_MAC_LPS_STIM_UP	-0.257621	0.0551937	0.277722	-1.50808	321	46
CHIARADONNA_NEOPLASTIC_TRANSFORMATION_KRAS_UP	-0.315857	0.0552808	0.278006	-1.53106	312	26
GSE37301_LYMPHOID_PRIMED_MPP_VS_PRO_BCELL_UP	-0.248284	0.0553562	0.278119	-1.49612	323	50
GSE360_DC_VS_MAC_M_TUBERCULOSIS_UP	-0.308105	0.0554099	0.278119	-1.53932	316	28
GO_REGULATION_OF_NUCLEOCYTOPLASMIC_TRANSPORT	-0.274725	0.0554397	0.278119	-1.52293	318	39
GSE7460_TREG_VS_TCONV_ACT_UP	0.26598	0.0554502	0.278119	1.52919	233	35
BROCKE_APOPTOSIS_REVERSED_BY_IL6	-0.315735	0.0554574	0.278119	-1.53046	313	26
GSE9960_GRAM_NEG_VS_GRAM_NEG_AND_POS_SEPSIS_PBMC_DN	0.245713	0.0558473	0.279912	1.50739	233	42
GSE4142_GC_BCELL_VS_MEMORY_BCELL_UP	-0.343869	0.0558918	0.279912	-1.5431	313	21
OCT1_B	0.260837	0.0559079	0.279912	1.53507	237	37
KAAB_HEART_ATRIUM_VS_VENTRICLE_DN	-0.23834	0.0560177	0.280087	-1.49463	329	57
GO_NEURAL_TUBE_DEVELOPMENT	0.367138	0.0560354	0.280087	1.55645	252	16
GSE360_L_DONOVANI_VS_T_GONDII_DC_DN	-0.284868	0.056036	0.280087	-1.5299	323	35
GSE34217_MIR17_92_OVEREXPRESS_VS_WT_ACT_CD8_TCELL_DN	-0.327366	0.0560963	0.280142	-1.54504	316	24
GSE17721_PAM3CSK4_VS_GADIQUIMOD_0.5H_BMDC_UP	-0.307706	0.0561091	0.280142	-1.53732	320	28
SHEPARD_BMYB_MORPHOLINO_UP	-0.245964	0.056326	0.28101	-1.48797	328	51
GSE3337_CTRL_VS_16H_IFNG_IN_CD8POS_DC_DN	-0.265109	0.0563453	0.28101	-1.52442	328	43
GO_PROTEIN_OLIGOMERIZATION	-0.20949	0.0564212	0.281234	-1.46524	343	82
GSE6674_CPG_VS_PL2_3_STIM_BCELL_UP	0.245348	0.0565632	0.281645	1.50515	236	42
GSE27670_CTRL_VS_BLIMP1_TRANSDUCED_GC_BCELL_DN	-0.279366	0.0565709	0.281645	-1.52428	324	37
DEURIG_T_CELL_PROLYMPHOCYTIC_LEUKEMIA_DN	-0.231647	0.0565974	0.281645	-1.48235	334	61
JUBAN_TARGETS_OF_SPI1_AND_FLI1_DN	-0.307366	0.0568083	0.282198	-1.53563	324	28
GO_REGULATION_OF_CELL_DEVELOPMENT	-0.177666	0.0568344	0.282198	-1.42213	357	140
RP58_01	-0.330688	0.056883	0.282198	-1.53522	318	23
GSE24210_RESTING_TREG_VS_TCONV_DN	-0.227463	0.0569009	0.282198	-1.47582	335	64
MYOD_Q6_01	-0.279043	0.0569191	0.282198	-1.52252	326	37
GO_AMINOGLYCAN_METABOLIC_PROCESS	0.365098	0.0569214	0.282198	1.5478	256	16
GOTZMANN_EPITHELIAL_TO_MESENCHYMAL_TRANSITION_DN	-0.245105	0.0569273	0.282198	-1.49078	331	52
GCM_RBM8A	-0.326652	0.0569811	0.28231	-1.54167	321	24
GSE2770_TGFB_AND_IL4_VS_IL12_TREATED_ACT_CD4_TCELL_2H_DN	-0.302224	0.0572078	0.283278	-1.52673	326	29
REACTOME_SYNTHESIS_OF_DNA	-0.319336	0.0572438	0.283286	-1.52593	323	25
GO_ENZYME_ACTIVATOR_ACTIVITY	-0.200108	0.0572723	0.283286	-1.4456	353	93
GSE39820_TGFBETA1_VS_TGFBETA3_IN_IL6_TREATED_CD4_TCELL_DN	0.265021	0.057346	0.283318	1.52367	241	35
chr19p13	-0.208861	0.0573636	0.283318	-1.46403	348	83
GSE22886_NAIVE_VS_IGG_IGA_MEMORY_BCELL_DN	-0.263817	0.0573728	0.283318	-1.51699	334	43
GO_REGULATION_OF_ENDOCYTOSIS	-0.29342	0.0574413	0.2835	-1.5328	329	32
GO_PROTEIN_SUMOYLATION	-0.299923	0.0575074	0.283552	-1.53041	328	30
GSE15735_2H_VS_12H_HDAC_INHIBITOR_TREATED_CD4_TCELL_DN	-0.31386	0.0575768	0.283552	-1.52138	325	26
MODULE_274	-0.314027	0.0575768	0.283552	-1.52219	325	26
GSE22886_NAIVE_VS_IGM_MEMORY_BCELL_DN	-0.24719	0.0575773	0.283552	-1.48953	336	50
GSE21670_STAT3_KO_VS_WT_CD4_TCELL_DN	-0.273194	0.057699	0.283996	-1.51444	331	39
GSE16385_ROSIGLITAZONE_IL4_VS_ROSIGLITAZONE_ALONE_STIM_MACROPHAGE_DN	-0.259205	0.0577747	0.284214	-1.49917	336	44
GSE2770_UNTREATED_VS_ACT_CD4_TCELL_2H_UP	-0.269558	0.0578125	0.284245	-1.50833	332	40
GSE18893_TCONV_VS_TREG_24H_TNF_STIM_DN	0.226835	0.0579188	0.284479	1.48503	240	51
GSE29618_BCELL_VS_MDC_UP	0.277842	0.0579232	0.284479	1.53384	245	31
VANTVEER_BREAST_CANCER_ESR1_DN	-0.276284	0.0579937	0.284665	-1.51769	332	38
GSE21546_ELK1_KO_VS_SAP1A_KO_AND_ELK1_KO_ANTI_CD3_STIM_DP_THYMOCYTES_DN	-0.27979	0.058024	0.284665	-1.51135	332	36
HSF2_01	-0.240042	0.0581652	0.285202	-1.49908	342	56
GSE13229_MATURE_VS_INTMATURE_NKCELL_DN	-0.263144	0.0584004	0.2862	-1.51312	340	43
GOBERT_OLIGODENDROCYTE_DIFFERENTIATION_DN	0.138366	0.0588747	0.288368	1.33502	202	222
GSE15930_STIM_VS_STIM_AND_TRICHOSTATINA_48H_CD8_T_CELL_UP	-0.238544	0.0589542	0.288601	-1.47509	344	55
BMI1_DN.V1_DN	-0.292481	0.0590078	0.288707	-1.52789	338	32
GO_PHOSPHATASE_BINDING	-0.252411	0.0590638	0.288725	-1.49099	346	47
TAL1BETAE47_01	0.278455	0.0590983	0.288725	1.51888	252	30
GSE21670_IL6_VS_TGFB_AND_IL6_TREATED_STAT3_KO_CD4_TCELL_DN	0.22616	0.0591204	0.288725	1.48061	245	51
GSE3039_CD4_TCELL_VS_NKT_CELL_DN	-0.25826	0.0591462	0.288725	-1.49371	344	44
SHEDDEN_LUNG_CANCER_POOR_SURVIVAL_A6	-0.208075	0.0591716	0.288725	-1.45852	359	83
GSE25085_FETAL_LIVER_VS_FETAL_BM_SP4_THYMIC_IMPLANT_DN	0.264481	0.0592417	0.288911	1.52056	249	35
GSE25088_CTRL_VS_ROSIGLITAZONE_STIM_MACROPHAGE_DN	-0.340091	0.0592738	0.288912	-1.52614	332	21
MATSUDA_NATURAL_KILLER_DIFFERENTIATION	-0.197058	0.0593438	0.289097	-1.44224	368	97
GSE17721_12H_VS_24H_CPG_BMDC_DN	-0.23849	0.0595218	0.289808	-1.48939	350	56
MODULE_19	-0.241069	0.0595766	0.289918	-1.48498	348	54
GROSS_HYPOXIA_VIA_ELK3_UP	-0.255675	0.0596503	0.290005	-1.49669	347	46
GSE27786_LSK_VS_CD8_TCELL_DN	0.21328	0.0596798	0.290005	1.45954	245	58
GO_HETEROCHROMATIN	-0.346764	0.0596908	0.290005	-1.52591	331	20
GSE27786_LIN_NEG_VS_CD4_TCELL_DN	0.234771	0.0597409	0.290092	1.48818	248	46
GROSS_HYPOXIA_VIA_ELK3_AND_HIF1A_DN	-0.300375	0.0598321	0.290378	-1.51739	341	29
GEORGES_TARGETS_OF_MIR192_AND_MIR215	0.154223	0.0598786	0.290389	1.37042	216	157
PID_HIF1_TFPATHWAY	-0.354929	0.0598987	0.290389	-1.53219	330	19
GSE43863_NAIVE_VS_MEMORY_LY6C_INT_CXCR5POS_CD4_TCELL_D150_LCMV_DN	-0.238146	0.0599795	0.290625	-1.47262	350	55
GSE15930_STIM_VS_STIM_AND_TRICHOSTATINA_24H_CD8_T_CELL_UP	-0.30554	0.0601293	0.291195	-1.5265	343	28
GSE40273_EOS_KO_VS_WT_TREG_DN	0.247793	0.0603489	0.292102	1.49942	255	40
GO_DOUBLE_STRAND_BREAK_REPAIR	-0.354423	0.0604415	0.292211	-1.53	333	19
GSE7831_UNSTIM_VS_CPG_STIM_PDC_1H_DN	0.230905	0.0604528	0.292211	1.48104	250	48
GSE17974_2.5H_VS_72H_IL4_AND_ANTI_IL12_ACT_CD4_TCELL_UP	-0.257148	0.060486	0.292211	-1.49466	350	45
GSE25123_IL4_VS_IL4_AND_ROSIGLITAZONE_STIM_MACROPHAGE_DAY10_DN	0.239547	0.0605333	0.292211	1.47847	251	43
PAX2_02	0.239869	0.0605333	0.292211	1.48046	251	43
GSE40274_FOXP3_VS_FOXP3_AND_HELIOS_TRANSDUCED_ACTIVATED_CD4_TCELL_DN	0.298754	0.0605712	0.292237	1.51556	262	25
GSE16385_ROSIGLITAZONE_IFNG_TNF_VS_IL4_STIM_MACROPHAGE_UP	-0.287151	0.0606957	0.292535	-1.51311	348	33
GO_SIGNAL_RELEASE	-0.299523	0.0607068	0.292535	-1.51309	346	29
PELLICCIOTTA_HDAC_IN_ANTIGEN_PRESENTATION_UP	-0.316696	0.0607774	0.292535	-1.51332	343	25
GSE17721_PAM3CSK4_VS_CPG_6H_BMDC_DN	-0.261886	0.0607981	0.292535	-1.50588	354	43
GSE25123_CTRL_VS_ROSIGLITAZONE_STIM_MACROPHAGE_UP	-0.246249	0.0608235	0.292535	-1.48386	355	50
KASLER_HDAC7_TARGETS_1_UP	-0.271644	0.0608273	0.292535	-1.50585	349	39
GO_POSITIVE_REGULATION_OF_CELL_DIFFERENTIATION	-0.179726	0.0608723	0.292596	-1.41343	380	130
LU_AGING_BRAIN_UP	0.234635	0.0609669	0.292758	1.47782	255	45
JAIN_NFKB_SIGNALING	-0.360967	0.0609888	0.292758	-1.53323	337	18
AACATTC_MIR4093P	-0.296499	0.0610033	0.292758	-1.51294	348	30
GSE360_DC_VS_MAC_B_MALAYI_LOW_DOSE_UP	-0.276408	0.0610966	0.292802	-1.50814	350	37
GSE22140_HEALTHY_VS_ARTHRITIC_MOUSE_CD4_TCELL_UP	-0.274285	0.0611285	0.292802	-1.50672	350	38
GO_RECEPTOR_COMPLEX	0.263051	0.0611374	0.292802	1.51234	257	35
AGCACTT_MIR93_MIR302A_MIR302B_MIR302C_MIR302D_MIR372_MIR373_MIR520E_MIR520A_MIR526B_MIR520B_MIR520C_MIR520D	0.198235	0.0611628	0.292802	1.44269	242	71
GSE46606_UNSTIM_VS_CD40L_IL2_IL5_3DAY_STIMULATED_IRF4HIGH_SORTED_BCELL_UP	-0.271321	0.0611748	0.292802	-1.50406	351	39
GO_POSITIVE_REGULATION_OF_CHROMATIN_MODIFICATION	-0.311892	0.0612858	0.293146	-1.51184	346	26
GSE42021_TREG_PLN_VS_CD24LO_TREG_THYMUS_DN	-0.332605	0.0613115	0.293146	-1.51834	344	22
GO_RIBONUCLEOPROTEIN_GRANULE	-0.251189	0.0614468	0.293524	-1.48378	360	47
GSE22611_NOD2_VS_CTRL_TRANSDUCED_HEK293T_CELL_DN	-0.273661	0.0614768	0.293524	-1.50329	352	38
GAUSSMANN_MLL_AF4_FUSION_TARGETS_F_UP	0.293429	0.0615207	0.293524	1.5083	266	26
GSE13547_CTRL_VS_ANTI_IGM_STIM_ZFX_KO_BCELL_12H_DN	0.293975	0.0615207	0.293524	1.5111	266	26
MIKKELSEN_NPC_ICP_WITH_H3K4ME3	0.196075	0.0615851	0.293676	1.43102	243	72
MAHAJAN_RESPONSE_TO_IL1A_DN	-0.327376	0.0616976	0.294057	-1.51984	345	23
GO_RESPONSE_TO_TRANSFORMING_GROWTH_FACTOR_BETA	-0.295804	0.0618773	0.294758	-1.50939	353	30
PUJANA_BRCA_CENTERED_NETWORK	-0.315508	0.0620141	0.295207	-1.50764	350	25
HEDENFALK_BREAST_CANCER_BRCA1_VS_BRCA2	-0.256677	0.0620369	0.295207	-1.49193	359	45
GSE23114_PERITONEAL_CAVITY_B1A_BCELL_VS_SPLEEN_BCELL_DN	-0.24573	0.0621903	0.295781	-1.48073	363	50
GSE13306_TREG_VS_TCONV_UP	-0.359313	0.0622519	0.295918	-1.5262	344	18
GCM_MLL	-0.242686	0.0623181	0.296077	-1.46814	363	51
GSE12963_UNINF_VS_ENV_AND_NEF_AND_VPR_DEFICIENT_HIV1_INF_CD4_TCELL_DN	-0.290282	0.0624891	0.296583	-1.5164	358	32
GO_REGULATION_OF_CELL_DIFFERENTIATION	-0.155877	0.0624905	0.296583	-1.3669	409	219
KYNG_RESPONSE_TO_H2O2	0.312441	0.0626286	0.297033	1.51278	273	22
GO_REGULATION_OF_NUCLEAR_DIVISION	-0.293898	0.0627281	0.297033	-1.51823	360	31
GSE9509_LPS_VS_LPS_AND_IL10_STIM_IL10_KO_MACROPHAGE_10MIN_DN	-0.236546	0.0627438	0.297033	-1.47725	369	56
GSE1432_CTRL_VS_IFNG_6H_MICROGLIA_DN	-0.295488	0.0627513	0.297033	-1.50778	358	30
GO_ERYTHROCYTE_HOMEOSTASIS	0.340029	0.0627803	0.297033	1.51473	279	18
GSE22935_24H_VS_48H_MBOVIS_BCG_STIM_MACROPHAGE_UP	-0.322052	0.0628207	0.297033	-1.51996	354	24
ACEVEDO_LIVER_CANCER_UP	-0.150584	0.0628288	0.297033	-1.35435	417	254
GSE2405_HEAT_KILLED_VS_LIVE_A_PHAGOCYTOPHILUM_STIM_NEUTROPHIL_9H_UP	-0.231839	0.0628485	0.297033	-1.47137	371	59
GSE37532_TREG_VS_TCONV_PPARG_KO_CD4_TCELL_FROM_VISCERAL_ADIPOSE_TISSUE_UP	-0.266819	0.0630208	0.297692	-1.493	362	40
GO_POSITIVE_REGULATION_OF_EXOCYTOSIS	-0.33645	0.0631897	0.298334	-1.5098	354	21
GSE41867_DAY8_EFFECTOR_VS_DAY30_EXHAUSTED_CD8_TCELL_LCMV_CLONE13_DN	0.232183	0.0632421	0.298425	1.47692	260	47
GSE8921_UNSTIM_0H_VS_TLR1_2_STIM_MONOCYTE_12H_DN	0.236969	0.0633245	0.298658	1.47628	263	44
GSE15330_HSC_VS_MEGAKARYOCYTE_ERYTHROID_PROGENITOR_UP	0.27135	0.0636599	0.300082	1.51224	270	32
MAZ_Q6	0.240459	0.0637232	0.300224	1.47516	266	42
GSE1791_CTRL_VS_NEUROMEDINU_IN_T_CELL_LINE_0.8H_UP	-0.292892	0.0637706	0.300291	-1.51303	366	31
DACOSTA_UV_RESPONSE_VIA_ERCC3_XPCS_DN	0.370607	0.0639805	0.301122	1.52942	288	15
GSE29618_PRE_VS_DAY7_FLU_VACCINE_PDC_DN	-0.235933	0.0640807	0.301436	-1.45894	374	55
GSE14308_NAIVE_CD4_TCELL_VS_INDUCED_TREG_DN	-0.276398	0.0641227	0.301477	-1.49303	367	36
AP1_Q4	-0.246036	0.0641574	0.301483	-1.47057	374	49
GO_RESPONSE_TO_CARBOHYDRATE	-0.297758	0.0642057	0.301553	-1.50417	366	29
GSE17721_CPG_VS_GARDIQUIMOD_0.5H_BMDC_UP	0.256744	0.064274	0.301717	1.49497	273	36
GSE40274_CTRL_VS_FOXP3_AND_PBX1_TRANSDUCED_ACTIVATED_CD4_TCELL_UP	0.317985	0.0643248	0.301798	1.51192	281	21
GO_RESPONSE_TO_RADIATION	-0.212372	0.0644309	0.302139	-1.44682	389	75
GSE42021_CD24HI_VS_CD24LOW_TREG_THYMUS_UP	-0.276139	0.0644712	0.302142	-1.49163	369	36
MTOR_UP.V1_UP	-0.368765	0.0644985	0.302142	-1.52993	354	17
GSE27896_HDAC6_KO_VS_WT_TREG_UP	-0.275949	0.0646454	0.302673	-1.4906	370	36
FOSTER_KDM1A_TARGETS_UP	0.300229	0.0648127	0.303299	1.49779	281	24
REACTOME_SEMAPHORIN_INTERACTIONS	-0.384991	0.0650747	0.304368	-1.52303	356	15
GO_TISSUE_DEVELOPMENT	-0.166059	0.0651633	0.304624	-1.38801	418	172
GSE16450_CTRL_VS_IFNA_6H_STIM_IMMATURE_NEURON_CELL_LINE_UP	0.291158	0.0652074	0.304672	1.49662	282	26
GTCTTCC_MIR7	0.232715	0.0652591	0.304756	1.47515	271	46
GSE36476_YOUNG_VS_OLD_DONOR_MEMORY_CD4_TCELL_UP	0.266478	0.065381	0.305168	1.50112	277	33
TTGCACT_MIR130A_MIR301_MIR130B	0.184626	0.0655992	0.306028	1.41183	253	85
GSE1925_3H_VS_24H_IFNG_STIM_MACROPHAGE_UP	-0.272972	0.0657963	0.306778	-1.48939	377	37
GSE15624_CTRL_VS_6H_HALOFUGINONE_TREATED_CD4_TCELL_DN	-0.254855	0.065828	0.306778	-1.48134	381	45
GSE18791_CTRL_VS_NEWCASTLE_VIRUS_DC_12H_UP	-0.24502	0.0658683	0.306807	-1.46449	384	49
GSE32423_MEMORY_VS_NAIVE_CD8_TCELL_IL7_IL4_UP	0.356827	0.0660022	0.306969	1.51273	297	16
GSE2197_IMMUNOSUPPRESSIVE_DNA_VS_UNTREATED_IN_DC_UP	-0.270909	0.0660049	0.306969	-1.48817	378	38
MODULE_123	-0.270798	0.0660049	0.306969	-1.48756	378	38
GSE3982_BASOPHIL_VS_NKCELL_DN	-0.308877	0.0660544	0.307041	-1.49722	373	26
KARLSSON_TGFB1_TARGETS_DN	0.222669	0.0660899	0.307048	1.45776	274	51
GSE42724_NAIVE_VS_B1_BCELL_DN	0.198172	0.0662003	0.307229	1.4296	264	69
GO_REGULATION_OF_PROTEIN_COMPLEX_DISASSEMBLY	-0.244778	0.0662104	0.307229	-1.46305	386	49
YAO_TEMPORAL_RESPONSE_TO_PROGESTERONE_CLUSTER_2	-0.308807	0.066231	0.307229	-1.49688	374	26
GO_NITROGEN_COMPOUND_TRANSPORT	-0.202724	0.0663948	0.30783	-1.43041	406	85
GSE9650_NAIVE_VS_MEMORY_CD8_TCELL_DN	-0.25935	0.0665864	0.308408	-1.47806	386	42
GSE12845_IGD_NEG_BLOOD_VS_NAIVE_TONSIL_BCELL_DN	0.260153	0.0665877	0.308408	1.49568	280	35
GSE3982_DC_VS_NEUTROPHIL_LPS_STIM_DN	-0.287995	0.0668407	0.309266	-1.50446	383	32
GO_POSITIVE_REGULATION_OF_RESPONSE_TO_DNA_DAMAGE_STIMULUS	-0.367234	0.0668605	0.309266	-1.52358	367	17
GSE12366_GC_VS_NAIVE_BCELL_UP	-0.270021	0.0668757	0.309266	-1.48329	383	38
GSE17974_CTRL_VS_ACT_IL4_AND_ANTI_IL12_4H_CD4_TCELL_UP	0.238823	0.0670644	0.30998	1.46513	280	42
GSE22589_HEALTHY_VS_SIV_INFECTED_DC_DN	-0.301098	0.0671211	0.310083	-1.50431	383	28
GO_MEMBRANE_LIPID_METABOLIC_PROCESS	0.30918	0.0672	0.31013	1.497	293	22
GSE19888_ADENOSINE_A3R_INH_VS_INH_PRETREAT_AND_ACT_WITH_TCELL_MEMBRANES_MAST_CELL_UP	0.309247	0.0672	0.31013	1.49732	293	22
GO_CHROMATIN_DNA_BINDING	-0.349451	0.0673181	0.310358	-1.50854	371	19
GO_STRUCTURAL_CONSTITUENT_OF_CYTOSKELETON	-0.349374	0.0673181	0.310358	-1.50821	371	19
ACCTGTTG_UNKNOWN	-0.27179	0.0673629	0.310406	-1.48294	386	37
YGTCCTTGR_UNKNOWN	-0.319091	0.0674217	0.310518	-1.50599	380	24
MIKKELSEN_ES_ICP_WITH_H3K4ME3	0.192033	0.0674956	0.3107	1.42232	265	76
GO_STRIATED_MUSCLE_CELL_DIFFERENTIATION	-0.33412	0.0676397	0.311066	-1.49935	379	21
GO_POSITIVE_REGULATION_OF_BINDING	-0.307654	0.0676439	0.311066	-1.49129	382	26
GO_LATE_ENDOSOME_MEMBRANE	0.281242	0.0677412	0.311354	1.487	289	28
GO_REGULATION_OF_CYTOPLASMIC_TRANSPORT	-0.197126	0.0679012	0.311931	-1.41774	417	92
GSE17721_0.5H_VS_4H_LPS_BMDC_DN	-0.277881	0.0679696	0.312086	-1.49237	392	35
SF1_Q6	-0.224278	0.0680088	0.312107	-1.44825	401	63
GSE29164_UNTREATED_VS_CD8_TCELL_TREATED_MELANOMA_DAY7_UP	-0.254286	0.068061	0.312188	-1.47072	396	44
GSE369_PRE_VS_POST_IL6_INJECTION_IFNG_KO_LIVER_UP	-0.257708	0.0681624	0.31237	-1.48186	397	43
GSE22935_WT_VS_MYD88_KO_MACROPHAGE_12H_MBOVIS_BCG_STIM_DN	-0.300624	0.0681699	0.31237	-1.50194	389	28
GSE34156_NOD2_LIGAND_VS_TLR1_TLR2_LIGAND_6H_TREATED_MONOCYTE_DN	-0.340602	0.0683207	0.312903	-1.4988	379	20
GSE12845_NAIVE_VS_PRE_GC_TONSIL_BCELL_UP	0.268162	0.0685929	0.313949	1.49447	291	32
SANA_RESPONSE_TO_IFNG_DN	-0.302674	0.0686188	0.313949	-1.48846	388	27
GO_ACETYLTRANSFERASE_ACTIVITY	-0.31835	0.0686604	0.313981	-1.50249	387	24
MULLIGHAN_NPM1_MUTATED_SIGNATURE_1_DN	-0.287041	0.0689295	0.315051	-1.49947	395	32
GSE17974_0H_VS_2H_IN_VITRO_ACT_CD4_TCELL_UP	-0.257478	0.0690187	0.315299	-1.48054	402	43
GSE43955_10H_VS_60H_ACT_CD4_TCELL_WITH_TGFB_IL6_UP	-0.237852	0.0691015	0.315344	-1.44667	402	52
HALLMARK_UNFOLDED_PROTEIN_RESPONSE	-0.270732	0.0691036	0.315344	-1.47717	396	37
GSE7460_WT_VS_FOXP3_HET_ACT_TCONV_UP	0.260227	0.0691527	0.315344	1.47952	292	34
GSE12845_IGD_NEG_BLOOD_VS_NAIVE_TONSIL_BCELL_UP	-0.230046	0.0692177	0.315344	-1.44844	406	58
CREB_Q3	-0.229353	0.0692685	0.315344	-1.45559	409	59
GSE22886_NAIVE_CD8_TCELL_VS_NEUTROPHIL_UP	-0.225431	0.0692685	0.315344	-1.44256	409	61
DEBIASI_APOPTOSIS_BY_REOVIRUS_INFECTION_DN	-0.237711	0.069273	0.315344	-1.44581	403	52
GSE19888_ADENOSINE_A3R_INH_PRETREAT_AND_ACT_BY_A3R_VS_TCELL_MEMBRANES_ACT_MAST_CELL_UP	-0.366055	0.0694041	0.315782	-1.51869	381	17
GO_PLACENTA_DEVELOPMENT	-0.381008	0.0694495	0.315829	-1.50727	380	15
GO_POSITIVE_REGULATION_OF_MOLECULAR_FUNCTION	-0.140708	0.0695071	0.315932	-1.32095	477	330
GSE37534_GW1929_VS_ROSIGLITAZONE_TREATED_CD4_TCELL_PPARG1_FOXP3_TRANSDUCED_DN	0.258413	0.0696682	0.316239	1.48568	293	35
GSE3203_HEALTHY_VS_INFLUENZA_INFECTED_LN_BCELL_UP	0.246919	0.0696798	0.316239	1.4802	295	39
GSE45365_HEALTHY_VS_MCMV_INFECTION_CD8A_DC_IFNAR_KO_UP	0.246967	0.0696798	0.316239	1.48049	295	39
GSE10239_NAIVE_VS_MEMORY_CD8_TCELL_DN	0.267814	0.0697674	0.316312	1.49253	296	32
IVANOVA_HEMATOPOIESIS_EARLY_PROGENITOR	-0.174683	0.0697859	0.316312	-1.39335	439	137
GSE19888_ADENOSINE_A3R_INH_PRETREAT_AND_ACT_BY_A3R_VS_A3R_INH_AND_TCELL_MEMBRANES_ACT_MAST_CELL_UP	0.234422	0.0698009	0.316312	1.46041	290	44
GSE43955_TH0_VS_TGFB_IL6_TH17_ACT_CD4_TCELL_42H_DN	-0.257649	0.0698555	0.3164	-1.46837	405	42
BLALOCK_ALZHEIMERS_DISEASE_UP	0.124247	0.0701754	0.317661	1.29226	219	326
GSE29618_PRE_VS_DAY7_FLU_VACCINE_MONOCYTE_DN	-0.276903	0.0702179	0.317661	-1.48712	405	35
GO_STEROID_HORMONE_RECEPTOR_BINDING	-0.305643	0.0702932	0.317661	-1.48155	397	26
REACTOME_INTERFERON_SIGNALING	-0.305561	0.0702932	0.317661	-1.48115	397	26
GSE41176_UNSTIM_VS_ANTI_IGM_STIM_BCELL_3H_UP	-0.333351	0.0703097	0.317661	-1.4959	394	21
GSE21360_SECONDARY_VS_QUATERNARY_MEMORY_CD8_TCELL_DN	-0.276822	0.0703909	0.317868	-1.48668	406	35
[truncated: 7,028 more rows]
