# Supplementary material for: Genome-wide translational profiling of amygdala Crh-expressing neurons reveals role for CREB in fear extinction learning
Source: Nat Commun. 2020 Oct 14;11:5180. doi: 10.1038/s41467-020-18985-6 (PMC7560654; doi:10.1038/s41467-020-18985-6)
Supplement: Supplementary file 8 — Supplementary Data 5 [file 41467_2020_18985_MOESM8_ESM.xlsx]

## Sheet: UR
Supplementary Table 1. Upstream Regulator Analysis (URA) results.
Input Dataset	Upstream Regulator	Molecule Type	Predicted Activation State	Activation z-score	Bias-corrected z-score	Average	p-value of overlap	FDR corrected p-value	Target Molecules in Dataset
EX_DEG	CREB1	transcription regulator	Inhibited	-2.158	-2.183	-2.1705	0.049	0.668	AKAP8L,AKT3,ARC,ARL15,ARPC3,ATP1A1,BCAP29,BHLHE40,BRD9,CALB2,CALN1,CAMKK2,CAMKV,CAPN5,CARS,CD68,CDK19,CDKN1A,COX8A,CRH,CRMP1,DUSP1,ECEL1,EDIL3,EGR4,FOS,GAA,GADD45G,GALNT1,GDA,GRIA1,H2-T22,HERPUD1,HIF1A,HPCAL1,HSPA5,IMPACT,JUN,JUNB,MARCKSL1,MEST,MTSS1,NDUFA10,NDUFV1,NKAIN2,NR4A1,NREP,OPA3,PCDH19,PCNA,PDXK,PIM3,PITPNB,PLAT,PPARGC1A,PTPRR,RBMX,RERG,RNH1,SCG2,SEC63,SERPINI1,SLC6A11,SOCS2,SQSTM1,SRSF1…
EX_DEG	ESR1	ligand-dependent nuclear receptor	Activated	2.161	2.146	2.1535	5.08e-05	0.00633	AATF,ABCC5,ADCY1,ADORA1,AES,AKT1,AP1M1,AP1S1,APC,APEX1,ARFGAP1,ARHGAP1,ARHGEF7,ARNTL,ATG13,ATP1B1,ATP6V1A,ATP6V1H,BAG1,BCAT1,BCCIP,BCLAF1,BECN1,BRWD1,BUB3,CALB1,CAMK1,CAPN2,CCNE1,CCNG1,CCNG2,CCNH,CCNI,CD3EAP,CDC42SE2,CDKN1A,CEBPG,CERS1,CFL2,CHFR,CHST2,CKB,COPA,COPE,CREBBP,CSNK1A1,DDX17,DIAPH1,DLG1,DLG2,DNAJC1,E2F1,EEA1,EIF5A2,ENAH,ENO1,ENPP2,EPHX4,ERGIC2,FGF12,FGFR1,FHL1,FMR1,FOS,GM2A,GNA13,GNAS,…
EX_DEG	HSF2	transcription regulator	Inhibited	-2.36	-2.377	-2.3685	0.0184	0.438	CCT3,CCT4,CCT6A,CCT7,CCT8,HIF1A,HSBP1,JUN,PSMA1
EX_DEG	HTT	transcription regulator	Inhibited	-2.264	-2.27	-2.267	3.07e-09	1.05e-06	AKT1,ALDOA,AP1S1,ARHGEF7,ARNTL,ARPP19,ARPP21,ATP1A1,BHLHE40,CBR1,CBX1,CDKN1A,CITED2,CLK3,COX4I1,COX6A1,CPLX2,CREBBP,DBNL,DLG4,DLST,DNAJA2,DNAJB1,DRD2,EEF1A1,EEF2,ENPP2,EPB41L3,ETV1,EVL,FDFT1,FGFR1,FHL1,FOS,Foxp1,GADD45G,GAPDH,Gm21596/Hmgb1,GNG7,GRIA1,GRIN2A,GRK2,GSN,HAP1,HIF1A,HPCAL1,HRAS,HSP90AB1,HSPA5,HSPD1,HUWE1,IPMK,JUN,JUNB,KCNB1,LDHA,MAP2,MDH2,MED1,MEIS2,MICU1,MOBP,Mt1,Mt3,MTF1,NDUFA12,NDUF…
EX_DEG	MYCN	transcription regulator	Activated	4.689	4.67	4.6795	1.98e-24	5.42e-21	ABCA2,ABCF1,ACTB,ACTG1,ALDOA,APEX1,ARPC1B,ATXN2,CCND2,CCNG2,CCNH,CDKN1A,CITED2,DNMT3A,DPYSL3,DUSP7,E2F1,E2F5,EEF1A1,EEF1G,EEF2,EIF4A1,EZH1,FAU,GAPDH,HDAC2,HSP90AB1,HSPD1,LDHA,MAP4,MXI1,NDRG1,NME1,NPM1,NUCB1,PGRMC2,POLR2L,PSMB7,RBBP7,RNF11,RPL10,RPL11,RPL12,RPL13,RPL13A,RPL17,RPL18,RPL18A,RPL19,RPL21,RPL22,RPL23,RPL26,RPL27A,RPL3,RPL30,RPL31,RPL35,RPL37,RPL37A,RPL38,RPL39,RPL4,RPL41,RPL5,RPL8,RPL9…
EX_DEG	NFE2L2	transcription regulator	Inhibited	-3.487	-3.541	-3.514	3.78e-07	8.63e-05	ACTG1,AGPAT3,ALDOA,ARHGEF3,ATF4,ATP1A1,CA11,CALB1,CAT,CBR1,CCT3,CCT7,CDC34,CDKN1A,CHORDC1,COX4I1,CS,CUL1,DDX39B,DSTN,EIF2S1,EIF3E,EIF3G,FKBP5,GADD45G,GAS2,GSTO1,HACD3,HERPUD1,HIPK2,HPRT1,HSP90AA1,HSP90AB1,IFNGR2,KEAP1,KIFC2,LMNA,MAFG,MAPK10,ME1,MGLL,MORF4L2,Mt1,NARS,NUCB2,OAT,PCBP1,PDIA3,PDIA6,PKIA,PPARGC1A,PSMA1,PSMA4,PSMA6,PSMC1,PSMD13,PSMD14,PSMD4,PSMD5,PTPN1,RACK1,RAN,RBBP7,RPL18,RPLP0,RPS16,…
EX_DEG	PHF12	transcription regulator	Activated	2.138	2.171	2.1545	4.79e-06	0.000875	BRIX1,DDX56,DIMT1,EIF4A3,EXOSC9,GTPBP4,KRR1,NMD3,PES1,PIN4,PRPF31,RRS1,SURF6,ZNHIT6
EX_DEG	XBP1	transcription regulator	Inhibited	-2.462	-2.502	-2.482	0.0237	0.496	ALG2,ATF4,BECN1,BLZF1,CAT,COG3,COPB2,COPE,DNAJB2,DNAJC1,FKBP2,GALK2,GMPPA,GMPPB,GOLGA4,GOLGB1,GOLPH3L,GOPC,GOSR2,HERPUD1,HSPA13,HSPA5,NUCB2,PDIA3,PDIA6,PGM3,PRNP,RAB3A,SEC22B,SEC23B,SEC63,SRP54,SRP9,TOP1,WFS1,XRCC6
EX_DEG_in_bisque4	CREB1	transcription regulator	Inhibited	-2.55	-1.471	-2.0105	0.0398	0.248	ACHE,ADGRA1,AKAP8L,CHGA,CRH,CYP46A1,GAA,LOR,NDUFV1,PAM,SLC2A3,SLC35G2,VGF
EX_DEG_in_bisque4	XBP1	transcription regulator	Inhibited	-2.594		-2.594	5.64e-05	0.0445	APP,ATP2A2,DDOST,MCFD2,MOGS,PRNP,RPN1,RPN2,SMC3,SRPRA,SRPRB,TXNDC5
EX_DEG_in_darkorange2	HSF2	transcription regulator	Inhibited	-2		-2	0.0331	0.315	CCT3,CCT7,HSPA4,PSMD3
EX_DEG_in_darkorange2	MYCN	transcription regulator	Inhibited	-3.373	-2.396	-2.8845	0.00021	0.00803	ABCF1,ABCF2,ABCF3,ACTB,ALDOA,APEX1,CITED2,EIF3C,EIF4A1,GAPDH,HDAC2,HSP90AB1,HSPD1,LDHA,NME1,PSMA7,PSMB6,PSMB7,TPI1,TUBB,TUFM,UCHL1
EX_DEG_in_darkorange2	NFE2L2	transcription regulator	Inhibited	-5.756		-5.756	1.36e-06	0.000127	ALDOA,CALB1,CCT3,CCT7,CS,CUL1,DDX39B,EIF2S1,EIF3C,EIF3G,GSPT1,GSTO1,HSP90AA1,HSP90AB1,HSPA9,LMNA,NOCT,OAT,PCBP1,PSMA4,PSMA7,PSMB6,PSMD13,PSMD3,RAN,RRS1,RUVBL1,Snrpa (includes others),SQSTM1,TBRG1,TPI1,TXNRD1,UBC,USP14,VCP
EX_DEG_in_darkorange2	PHF12	transcription regulator	Activated	2.236		2.236	0.0043	0.0903	EIF4A3,EXOSC9,H2AFX,PES1,RRS1
EX_DEG_in_turquoise	MYCN	transcription regulator	Activated	2.53	1.677	2.1035	9.31e-07	0.00201	ALDH1A1,BAX,CCND2,COMMD3-BMI1,E2F5,EEF1A1,MAP4,NPM1,RNF11,RPL11,RPL22,RPL31,RPL4,RPL8,RPLP0,RPS2,WAC
FC_DEG	CREB1	transcription regulator	Activated	1.881	2.119	2	0.0237	0.402	ACVR2A,BCL2,CAMK1D,CTNNA2,ERC2,GABRA5,KLF5,Lmo3,MCTP1,PDE1C,PLXDC2,RASGRF1,SH3KBP1,SIAH2,TMEFF2
Note. DEGs together with their fold changes were used for the prediction of activation/deactivation of upstream regulator by URA based on Fisher's exact test p-value and activation z-score
