# Supplementary material for: Genome-wide translational profiling of amygdala Crh-expressing neurons reveals role for CREB in fear extinction learning
Source: Nat Commun. 2020 Oct 14;11:5180. doi: 10.1038/s41467-020-18985-6 (PMC7560654; doi:10.1038/s41467-020-18985-6)
Supplement: Supplementary file 10 — Source Data [file 41467_2020_18985_MOESM10_ESM.xlsx]

## Sheet: Fig.1h
	Males	Males	Males	Males	Males	Males	Males	Males	Males	Males	Males	Males	Males	Males	Males	Males	Males	Males	Males	Males	Females	Females	Females	Females	Females	Females	Females	Females	Females	Females	Females	Females	Females	Females	Females	Females	Females	Females	Females	Females
	Male 1	Male 2	Male 3	Male 4	Male 5	Male 6	Male 7	Male 8	Male 9	Male 10	Male 11	Male 12	Male 13	Male 14	Male 15	Male 16	Male 17	Male 18	Male 19	Male 20	Female 1	Female 2	Female 3	Female 4	Female 5	Female 6	Female 7	Female 8	Female 9	Female 10	Female 11	Female 12	Female 13	Female 14	Female 15	Female 16	Female 17	Female 18	Female 19	Female 20
PreCS	20.9183	5.645	1.785	13.0133	1.92833	18.6733	0.298333	7.56	0.298333	0.298333	8.88333	4.005	2.22333	6.38667	0.148333	20.6417	27.3317	34.3883	27.3317	34.3883	7.13333	1.78667	5.05333	5.195	1.485	4.75	22.1933	5.64	0.446667	7.28667	3.71667	0.745	4.89667	2.525	16.105	0.89	0.741667	1.18667	0.596667	1.625
1	25.66	22.12	8.85	13.39	5.36	2.68	3.57	8.93	2.68	0.89	8.93	8.04	11.61	19.64	11.61	25	20.35	38.94	20.35	38.94	28.32	2.65	2.65	29.2	0.88	0	0.88	16.81	5.31	4.42	2.65	0	11.5	4.42	17.7	0	0	2.65	0	8.85
2	66.07	30.36	29.46	48.21	5.31	62.83	3.57	7.14	16.96	2.68	11.61	8.85	22.12	23.89	4.42	38.05	56.25	11.61	56.25	11.61	55.36	27.68	4.46	64.29	26.79	3.57	75.89	26.79	1.79	11.61	16.96	10.71	5.36	14.29	16.07	21.43	5.36	31.25	5.36	4.46
3	30.36	14.29	15.18	57.14	70.54	81.25	0	35.4	7.96	2.65	3.54	30.36	61.61	73.21	46.43	39.29	82.3	71.68	82.3	71.68	76.99	81.42	29.2	80.53	66.07	68.75	88.39	58.04	6.19	18.58	47.79	28.32	35.4	15.04	12.39	18.58	15.18	30.36	5.36	0.89
4	33.63	25.66	7.08	50.44	59.29	84.07	1.79	25	32.14	9.82	17.86	35.4	68.14	77.88	84.07	23.89	47.32	68.75	47.32	68.75	53.57	75.89	61.61	79.46	58.04	54.46	33.93	79.46	64.29	40.18	70.54	4.46	38.39	22.32	46.43	5.36	20.35	10.62	12.39	43.36
5	28.57	34.82	40.18	63.39	74.11	78.57	41.59	58.41	62.83	46.02	6.19	54.46	40.18	76.79	75	74.11	70.54	38.39	70.54	38.39	76.11	85.84	74.34	90.27	26.79	11.61	87.5	64.29	28.57	45.54	91.07	42.86	68.75	41.07	4.46	12.5	16.07	37.5	26.79	59.82

## Sheet: Fig.1i
	Males	Males	Males	Males	Males	Males	Males	Males	Males	Males	Females	Females	Females	Females	Females	Females	Females	Females	Females	Females
	Male 1	Male 2	Male 3	Male 4	Male 5	Male 6	Male 7	Male 8	Male 9	Male 10	Female 1	Female 2	Female 3	Female 4	Female 5	Female 6	Female 7	Female 8	Female 9	Female 10
PreCS	8.62333	10.22	38.1417	26.565	84.9883	39.4667	55.0467	23.9117	2.08333	4.13833	10.9717	29.5033	10.2283	38.1417	26.565	14.5433	3.41	2.38	1.34	29.3833
1	84.07	76.11	79.46	74.11	11.61	76.79	34.82	78.76	41.59	40.71	23.21	74.11	83.04	79.46	74.11	82.3	84.96	46.02	84.96	57.14
2	83.19	58.41	90.18	72.32	53.57	79.46	32.14	72.32	25	55.36	28.32	84.96	87.61	90.18	72.32	72.57	84.96	31.86	91.15	70.54
3	63.72	48.67	79.65	58.41	46.9	33.63	63.72	49.11	21.43	46.43	57.52	36.28	52.21	79.65	58.41	40.71	34.51	38.94	87.61	92.86
4	61.61	72.32	81.42	64.6	60.18	46.9	76.99	25.89	33.04	59.82	30.09	49.56	65.49	81.42	64.6	59.82	83.04	52.68	68.75	96.46
5	47.32	68.75	97.32	33.04	9.82	46.43	52.68	15.18	18.75	8.04	56.25	73.21	42.86	97.32	33.04	66.96	75.89	23.21	70.54	81.42
6	39.29	48.21	90.18	16.07	75	70.54	41.07	24.78	17.7	8.85	72.32	14.29	31.25	90.18	16.07	33.04	41.07	29.46	76.79	25.89
7	53.57	47.32	58.93	61.61	61.61	33.93	65.18	29.2	66.37	33.63	59.82	66.96	42.86	58.93	61.61	34.51	53.98	50.44	55.75	78.57
8	52.21	57.52	75	62.5	68.14	50.44	57.52	33.04	25.89	31.25	74.34	76.99	17.7	75	62.5	70.8	50.44	43.36	46.02	84.82
9	35.4	40.71	48.67	60.18	84.07	43.36	53.1	32.14	22.32	26.79	23.01	19.47	39.82	48.67	60.18	75	50.89	58.93	48.21	29.46
10	22.32	32.14	89.38	22.12	85.84	60.18	10.62	13.39	15.18	20.54	30.09	30.97	18.58	89.38	22.12	83.93	64.29	50	64.29	15.93
11	33.04	38.39	21.43	70.54	91.07	55.36	37.5	12.5	18.75	44.64	25	21.43	35.71	21.43	70.54	61.61	70.54	42.86	44.64	16.81
12	23.21	73.21	54.46	67.86	90.18	64.29	63.39	16.81	27.43	2.65	22.32	46.43	28.57	54.46	67.86	86.61	56.25	29.46	50.89	8.04
13	50.89	38.39	75.89	81.25	54.46	49.11	35.71	10.62	83.19	41.59	40.18	47.32	8.04	75.89	81.25	93.75	56.25	24.11	67.86	16.96
14	7.08	71.68	36.61	39.29	40.71	21.24	27.43	23.21	23.21	49.11	52.68	33.93	4.46	36.61	39.29	70.8	23.89	25.66	60.18	48.21
15	11.5	42.48	53.1	12.39	53.98	18.58	46.02	31.25	6.25	35.71	50.44	20.35	19.47	53.1	12.39	37.17	74.34	11.5	76.11	69.64
16	16.96	15.18	92.92	55.75	41.59	25.66	50.44	8.93	15.18	32.14	10.62	49.56	21.24	92.92	55.75	90.18	72.32	9.82	29.46	30.09
17	24.11	19.64	42.86	9.82	36.61	53.57	47.32	16.07	9.82	35.71	66.07	41.96	25	42.86	9.82	89.29	66.96	4.46	38.39	25.66
18	16.96	59.82	19.64	28.57	35.71	41.07	54.46	25.66	21.24	57.52	75	55.36	44.64	19.64	28.57	95.54	24.11	34.82	43.75	20.54
19	10.71	25.89	33.04	33.93	67.86	50.89	80.36	8.85	23.89	24.78	63.39	56.25	8.93	33.04	33.93	67.86	40.18	32.14	24.11	16.96
20	2.65	27.43	33.93	21.43	12.39	69.91	67.26	7.14	7.14	9.82	21.43	25.89	59.82	33.93	21.43	60.18	23.01	20.35	65.49	34.82
21	9.73	29.2	30.09	33.63	12.39	68.14	34.51	30.36	22.32	24.11	57.52	18.58	23.01	30.09	33.63	69.03	62.83	12.39	53.1	25
22	7.14	25.89	85.84	16.81	39.82	54.87	37.17	27.68	2.68	16.96	52.21	53.98	7.08	85.84	16.81	77.68	26.79	19.64	57.14	52.21
23	27.68	12.5	84.82	46.43	41.96	46.43	31.25	8.93	4.46	10.71	83.04	27.68	44.64	84.82	46.43	66.07	27.68	35.71	60.71	28.32
24	12.5	20.54	97.32	20.54	29.46	23.21	50	13.27	12.39	24.78	18.75	11.61	58.04	97.32	20.54	82.14	50	27.68	56.25	19.64
25	17.86	37.5	46.43	50.89	41.07	10.71	24.11	22.12	4.42	13.27	13.39	83.04	4.46	46.43	50.89	59.82	9.82	16.07	16.96	34.82
26	20.35	32.74	54.46	50.89	32.14	5.36	36.61	7.96	7.08	7.08	23.89	23.89	13.27	54.46	50.89	96.46	21.24	14.16	50.44	38.39
27	3.54	17.7	91.15	81.42	25.66	20.35	51.33	68.75	7.14	24.11	53.1	26.55	14.16	91.15	81.42	69.91	18.58	23.01	57.52	61.61
28	20.54	11.61	94.69	36.28	17.7	37.17	38.94	16.96	12.5	11.61	46.02	2.65	52.21	94.69	36.28	55.36	17.86	27.68	51.79	36.28
29	17.86	17.86	94.64	33.93	32.14	47.32	12.5	11.61	16.07	5.36	46.43	20.54	9.82	94.64	33.93	47.32	41.07	7.14	19.64	88.5
30	30.36	10.71	43.75	16.07	74.11	32.14	83.93	4.46	6.25	4.46	72.32	75	6.25	43.75	16.07	27.68	25.89	15.18	41.07	74.34

## Sheet: Fig.2d
	TA	TA	TA	TA	TA	TA	TA	TA	TA	TA	FC	FC	FC	FC	FC	FC	FC	FC	FC	FC	FC	FC
	TA1	TA2	TA3	TA4	TA5	TA6	TA7	TA8	TA9	TA10	FC1	FC2	FC3	FC4	FC5	FC6	FC7	FC8	FC9	FC10	FC11	FC12
Crh	15.925	5.729	2.828	2.731	0.879	1.583	3.148	5.735	5.166	2.583	3.884	3.496	3.038	11.92	3.69	8.858	2.015	0.702	1.922	16.714	1.135	1.135
Id3	0.967	0.741	0.797	0.545	0.693	0.425	0.785	0.475	0.776	0.521	0.867	0.074	0.503	1.169	1.109	1.185	0.517	0.557	0.535	1.191	0.6	0.548
Sgk1	1.307	2.338	1.929	1.808	1.793	1.023	1.221	1.348	1.498	1.323	1.791	1.234	1.218	1.54	1.585	1.569	1.423	1.235	1.014	1.703	1.194	1.279

## Sheet: Fig.5d
	GFP	GFP	GFP	GFP	GFP	GFP	GFP	GFP	GFP	CREB	CREB	CREB	CREB	CREB	CREB	CREB	CREB	CREB	CREB
	GFP1	GFP2	GFP3	GFP4	GFP5	GFP6	GFP7	GFP8	GFP9	CREB1	CREB2	CREB3	CREB4	CREB5	CREB6	CREB7	CREB8	CREB9	CREB10
Open	37.5042	72.7394	30.1969	107.641	64.0641	77.3774	61.9953	39.9733	47.0804	66.5666	141.308	25.9259	54.6547	149.383	16.1828	177.277	64.2309	50.8509	74.8415
Closed	246.58	217.751	255.989	177.277	225.559	209.609	224.157	247.247	225.959	223.39	152.62	255.456	234.568	144.511	263.831	118.285	225.993	239.306	205.539

## Sheet: Fig.5e
GFP	GFP1	123.891
GFP	GFP2	156.924
GFP	GFP3	83.35
GFP	GFP4	194.962
GFP	GFP5	96.8302
GFP	GFP6	151.752
GFP	GFP7	115.282
GFP	GFP8	92.7928
GFP	GFP9	116.884
CREB	CREB1	15.9493
CREB	CREB2	142.309
CREB	CREB3	89.99
CREB	CREB4	105.405
CREB	CREB5	108.976
CREB	CREB6	121.221
CREB	CREB7	115.249
CREB	CREB8	79.346
CREB	CREB9	115.215
CREB	CREB10	113.981

## Sheet: Fig.5f
GFP	GFP1	37.5042
GFP	GFP2	72.7394
GFP	GFP3	30.1969
GFP	GFP4	107.641
GFP	GFP5	64.0641
GFP	GFP6	77.3774
GFP	GFP7	61.9953
GFP	GFP8	39.9733
GFP	GFP9	47.0804
CREB	CREB1	66.5666
CREB	CREB2	141.308
CREB	CREB3	25.9259
CREB	CREB4	54.6547
CREB	CREB5	149.383
CREB	CREB6	16.1828
CREB	CREB7	177.277
CREB	CREB8	64.2309
CREB	CREB9	50.8509
CREB	CREB10	74.8415

## Sheet: Fig.5g
	GFP	GFP	GFP	GFP	GFP	GFP	GFP	GFP	GFP	CREB	CREB	CREB	CREB	CREB	CREB
	GFP1	GFP2	GFP3	GFP4	GFP5	GFP6	GFP7	GFP8	GFP9	CREB1	CREB2	CREB3	CREB4	CREB5	CREB6
Pre CS	0	3.57	23.155	1.325	6.25	6.695	13.835	6.25	8.48	0	7.14	10.27	38.58	43.14	32.84
1	7.14	14.29	16.96	0	26.55	14.16	37.17	16.81	10.62	5.31	0	21.24	34.82	1.79	5.36
2	26.79	0	32.14	9.82	34.82	15.18	39.29	2.68	7.14	27.68	22.32	3.57	40.71	21.24	51.33
3	13.39	43.75	25	2.68	15.93	26.55	5.31	46.02	30.09	22.12	37.17	10.62	34.82	0	47.32
4	25.66	38.05	0	0	2.68	20.54	11.61	19.64	23.21	9.82	40.18	5.36	27.43	0	30.97
5	32.14	34.82	38.39	29.46	7.14	17.86	2.68	2.68	34.51	40.71	17.7	30.09	36.61	16.07	50.89

## Sheet: Fig.5h
	GFP	GFP	GFP	GFP	GFP	GFP	GFP	GFP	GFP	CREB	CREB	CREB	CREB	CREB	CREB
	GFP1	GFP2	GFP3	GFP4	GFP5	GFP6	GFP7	GFP8	GFP9	CREB1	CREB2	CREB3	CREB4	CREB5	CREB6
Pre CS	12.3	13.9533	25.7817	12.7233	14.6983	4.58833	17.215	6.24	4	16.9467	2.525	7.72333	32.9367	22.8433	16.4233
1	54.46	41.07	56.25	50	45.54	43.75	35.71	43.75	7.96	84.07	56.64	42.48	62.5	54.46	71.43
2	24.11	35.71	17.86	15.18	33.04	77.68	12.5	56.25	7.96	27.43	42.48	32.74	66.96	58.93	44.64
3	50	47.32	38.39	10.71	33.63	52.21	5.31	15.04	13.27	30.97	37.17	13.27	27.68	57.14	60.71
4	34.51	12.39	14.16	43.36	19.47	30.09	40.71	4.42	16.07	59.82	52.68	43.75	49.56	8.85	23.01
5	30.09	53.98	28.32	42.48	14.29	40.18	16.96	25.89	8.04	54.46	18.75	8.93	44.25	30.97	53.98
6	6.25	22.32	46.43	25.89	18.75	16.96	6.25	10.71	36.61	6.25	14.29	37.5	37.5	45.54	50
7	34.82	38.39	20.54	21.43	27.68	4.46	10.71	11.61	11.5	33.63	42.48	23.89	71.43	58.04	41.07
8	50	28.57	28.57	37.5	13.39	58.04	28.57	10.71	15.04	56.64	35.4	19.47	39.29	42.86	42.86
9	13.39	20.54	54.46	63.39	8.85	24.78	8.85	8.85	10.62	23.01	30.97	57.52	30.36	18.75	46.43
10	30.97	26.55	23.89	26.55	23.89	40.71	2.65	14.16	16.96	37.5	8.93	39.29	76.99	3.54	27.43
11	47.79	10.62	38.05	38.05	0	16.07	0	12.5	28.57	25.89	17.86	37.5	61.06	33.63	44.25
12	14.29	33.04	34.82	28.57	0	42.86	0	2.68	16.07	34.82	25	37.5	10.71	50	45.54
13	65.18	3.57	21.43	46.43	2.68	8.93	33.93	12.5	15.18	32.14	2.68	17.86	47.32	33.04	43.75
14	15.18	8.04	30.36	25.89	8.93	37.5	8.93	3.57	11.5	11.5	10.62	32.74	2.68	13.39	30.36
15	26.79	13.39	56.25	39.29	14.16	23.89	11.5	15.04	38.94	38.94	30.09	59.29	40.18	40.18	47.32

## Sheet: Fig.5i
	GFP	GFP	GFP	GFP	GFP	GFP	GFP	GFP	GFP	CREB	CREB	CREB	CREB	CREB	CREB
	GFP1	GFP2	GFP3	GFP4	GFP5	GFP6	GFP7	GFP8	GFP9	CREB1	CREB2	CREB3	CREB4	CREB5	CREB6
Pre CS	10.3883	12.895	43.2	35.7583	25.5183	15.89	32.78	4.15833	19.7167	34.9883	21.35	9.92667	44.3333	22.4433	57.6933
1	28.32	53.1	32.74	14.16	6.19	30.97	7.96	38.05	46.43	53.57	45.54	33.04	40.71	54.87	81.42
2	10.62	13.27	28.32	8.85	26.79	54.46	28.57	14.29	36.61	49.11	59.82	31.25	60.18	44.25	72.57
3	9.82	3.57	56.25	12.5	29.46	50	44.64	17.86	21.43	22.32	14.29	20.54	72.32	37.5	21.43
4	68.75	2.68	27.68	33.93	35.71	49.11	2.68	13.39	23.89	3.54	26.55	7.08	74.11	34.82	63.39
5	16.07	8.04	41.07	24.11	7.96	24.78	25.66	27.43	14.16	52.21	16.81	27.43	13.39	9.82	50
6	37.5	6.25	38.39	16.07	17.7	5.31	23.01	16.81	14.16	5.31	38.05	15.93	73.21	21.43	36.61
7	12.39	27.43	13.27	20.35	0	13.27	7.08	23.89	5.36	33.04	7.14	52.68	19.47	18.58	83.19
8	34.51	14.16	61.06	43.36	12.5	5.36	17.86	16.07	8.93	17.86	0	7.14	47.79	15.93	66.37
9	22.32	6.25	40.18	5.36	16.96	44.64	2.68	15.18	41.07	21.43	25.89	10.71	33.93	31.25	26.79
10	35.71	0	26.79	23.21	32.14	10.71	5.36	3.57	6.25	6.25	5.36	44.64	14.29	28.57	17.86
11	13.39	6.25	25.89	35.71	20.35	61.06	37.17	0	15.93	22.12	5.31	10.62	10.71	2.68	32.14
12	44.64	7.14	18.75	43.75	0	23.89	9.73	20.35	8.85	18.58	27.43	2.65	49.11	7.14	18.75
13	27.43	13.27	17.7	21.24	23.89	49.56	10.62	22.12	6.25	24.11	10.71	25	34.51	47.79	14.16
14	15.04	8.85	37.17	5.31	3.57	40.18	19.64	25.89	43.75	33.93	42.86	42.86	17.7	0	32.74
15	14.29	3.57	20.54	41.96	19.64	33.04	12.5	2.68	10.71	8.93	23.21	25	29.46	33.04	69.64
